# Supplementary material for: Engineering of ultraID, a compact and hyperactive enzyme for proximity-dependent biotinylation in living cells
Source: Commun Biol. 2022 Jul 4;5:657. doi: 10.1038/s42003-022-03604-5 (PMC9253107; doi:10.1038/s42003-022-03604-5)
Supplement: Supplementary file 4 — Supplementary Data 1 [file 42003_2022_3604_MOESM4_ESM.xlsx]

## Sheet: Ago2 hits from 3 enzymes
On this tab: the hits obtained with the BioID-, ultraID- and TurboID-Ago2 cell lines after overnight (BioID) or 10 min (ultraID & TurboID) labeling and compiled from Supplemental Data 1 (BioID & ultraID) and Supplemental Data 2 ( TurboID)
BioID		ultraID		TurboID (from Supp. Data 2)		All 3		Common to BioID + ultraID		Common to BioID + TurboID		Only in BioID-Ago2		Only in ultraID-Ago2		Only in TurboID-Ago2
AGO2		AGO2		AGO2		AGO2		ATXN2L		DDX6		ANKHD1		AIP		ASCC3
ANKHD1		AIP		ASCC3		CNOT1		CSDE1		UPF1		ANKRD17		DVL3		CCT8
ANKRD17		ATXN2L		CCT8		DICER1		EDC4				CEP85		FXR1		CNOT8
ATXN2L		CNOT1		CNOT1		LSM14B		EIF4ENIF1				CNOT11		FXR2		EIF4G2
CEP85		CSDE1		CNOT8		TNRC6A		FAM120A				DBN1		HSPA8		FASN
CNOT1		DICER1		DDX6		TNRC6B		FUBP3				DCP1A		KIFBP		FLNA
CNOT11		DVL3		DICER1		UBAP2L		GIGYF1				DCP1B		NUDC		TMEM263
CSDE1		EDC4		EIF4G2		XRN1		GIGYF2				DDX3X		PUM1
DBN1		EIF4ENIF1		FASN				HELZ				DDX5		RTRAF
DCP1A		FAM120A		FLNA				HNRNPA1				EDC3		RUVBL2
DCP1B		FUBP3		LSM14B				HSPA1A;HSPA1B				EIF4E2		ST13
DDX3X		FXR1		TMEM263				LARP1				FKBP4		SUGT1
DDX5		FXR2		TNRC6A				LARP4				G3BP		TTC12
DDX6		GIGYF1		TNRC6B				NUFIP2				HIST1H1C		TTC4
DICER1		GIGYF2		UBAP2L				PATL1				IGF2BP1		UNC45A
EDC3		HELZ		UPF1				PIH1D1				LSM14A		WDCP
EDC4		HNRNPA1		XRN1				RBMS2				MARF1		ZNF598
EIF4E2		HSPA1A;HSPA1B						SMG7				PABPC1
EIF4ENIF1		HSPA8						STAU2				PABPC4
FAM120A		KIFBP						TARDBP				PPP6R3
FKBP4		LARP1						TNRC6C				PRRC2A
FUBP3		LARP4						UBAP2				PRRC2B
G3BP		LSM14B						YTHDF1				PRRC2C
GIGYF1		NUDC						YTHDF2				RBMS1
GIGYF2		NUFIP2						YTHDF3				RC3H1
HELZ		PATL1										RC3H2
HIST1H1C		PIH1D1										RPAP3
HNRNPA1		PUM1										RPS3A
HSPA1A;HSPA1B		RBMS2										SERBP1
IGF2BP1		RTRAF										SFPQ
LARP1		RUVBL2										SYNCRIP
LARP4		SMG7										TDRD3
LSM14A		ST13										USP10
LSM14B		STAU2
MARF1		SUGT1
NUFIP2		TARDBP
PABPC1		TNRC6A
PABPC4		TNRC6B
PATL1		TNRC6C
PIH1D1		TTC12
PPP6R3		TTC4
PRRC2A		UBAP2
PRRC2B		UBAP2L
PRRC2C		UNC45A
RBMS1		WDCP
RBMS2		XRN1
RC3H1		YTHDF1
RC3H2		YTHDF2
RPAP3		YTHDF3
RPS3A		ZNF598
SERBP1
SFPQ
SMG7
STAU2
SYNCRIP
TARDBP
TDRD3
TNRC6A
TNRC6B
TNRC6C
UBAP2
UBAP2L
UPF1
USP10
XRN1
YTHDF1
YTHDF2
YTHDF3

## Sheet: BioID-Ago2 all hits
name	pval	adj_pval	diff (BioID-Ago2-BioID-Rab11)	t_statistic	se	df	avg_abundance	n_approx	n_obs		Thresholds: diff > 2, pval < 0.01
AGO2	2.97059e-09	5.8075e-07	12.3092	15.3563	0.801571	12	25.2629	8.10129	8
TNRC6A	5.66461e-09	8.30573e-07	11.8874	14.5131	0.819082	12	24.8462	8.15295	8
TNRC6B	8.29261e-09	1.0808e-06	11.389	14.0351	0.811462	12	24.7815	8.13028	8
UBAP2L	1.51434e-13	1.77633e-10	8.7577	35.6581	0.245602	12	27.3201	15.0174	15
TNRC6C	2.06393e-07	1.0526e-05	8.38575	10.5207	0.797072	12	23.194	8.08829	8
CNOT1	1.81766e-06	5.33028e-05	7.84515	8.58265	0.914071	12	22.5239	8.45565	8
NUFIP2	9.82783e-07	3.20223e-05	7.73793	9.09961	0.850358	12	22.9414	9.28263	9
EDC4	3.78141e-06	8.91088e-05	7.64991	7.99554	0.956772	12	22.1132	8.59979	8
ATXN2L	5.23255e-06	0.000109603	6.83971	7.74466	0.883152	12	21.9223	8.35433	8
DICER1	5.66592e-06	0.000114588	6.83651	7.68405	0.889702	12	22.4643	8.37575	8
DCP1A	3.64568e-06	8.90914e-05	6.79532	8.02413	0.84686	12	20.8374	4.17273	4
LSM14B	4.3544e-05	0.000555186	6.70682	6.23452	1.07575	12	21.6631	9.0087	8
LSM14A	4.74208e-06	0.000104952	6.52449	7.82009	0.834324	12	21.2501	5.17752	5
ANKHD1	4.57102e-06	0.000103112	6.45323	7.84838	0.822237	12	22.9015	12.104	12
EIF4ENIF1	0.000255964	0.00202868	6.3985	5.11359	1.25127	12	21.0893	8.39442	7
PRRC2C	0.000671493	0.00468846	6.14795	4.54542	1.35256	12	20.8934	8.0262	6
PRRC2A	0.00053913	0.00380964	6.14547	4.67254	1.31523	12	20.9378	8.92201	7
FUBP3	4.53383e-05	0.000565764	5.9421	6.20767	0.957219	12	21.2853	5.86141	6
GIGYF2	2.58371e-05	0.00039083	5.88743	6.58765	0.893706	12	21.4368	8.17341	8
YTHDF3	1.37484e-05	0.000230384	5.86732	7.0303	0.834575	12	21.9757	8.20046	8
UBAP2	6.69109e-12	3.92433e-09	5.75875	25.9021	0.222328	12	25.0689	14.019	14
ANKRD17	0.000147453	0.00131032	5.6331	5.45089	1.03343	12	21.7523	9.62616	9
PABPC1	6.53727e-05	0.000706225	5.27103	5.96728	0.883321	12	20.9213	5.35387	5
DDX6	0.00108599	0.00681215	5.259	4.27109	1.2313	12	20.4646	7.19979	5
GIGYF1	0.000403795	0.00297894	5.12101	4.84183	1.05766	12	21.0028	8.95802	8
YTHDF2	3.83651e-05	0.000504569	5.11446	6.31915	0.80936	12	21.6695	8.1244	8
YTHDF1	6.5661e-05	0.000706225	5.10106	5.96443	0.855247	12	21.3361	7.18145	7
PIH1D1	4.61668e-05	0.000570038	5.09489	6.19565	0.822332	12	23.5495	11.0633	11
PATL1	6.45644e-05	0.000706225	5.05348	5.97537	0.845718	12	21.6185	8.23547	8
HELZ	0.00037213	0.00279219	4.96324	4.89007	1.01496	12	21.1369	8.80988	8
XRN1	2.9777e-06	7.5214e-05	4.91393	8.18374	0.60045	12	24.493	13.1012	13
RC3H2	0.00093233	0.00609238	4.7192	4.35758	1.08299	12	20.2999	3.27633	3
RBMS2	0.000155478	0.00136101	4.64694	5.41805	0.857678	12	21.1222	7.22258	7
FAM120A	0.000299748	0.00229807	4.55508	5.01877	0.907609	12	20.7216	6.25131	6
FKBP4	0.000972956	0.00623649	4.5256	4.33335	1.04437	12	20.7195	7.03328	6
PRRC2B	0.00156138	0.0093923	4.37624	4.06722	1.07598	12	20.2087	3.32933	3
MARF1	0.00159401	0.00949298	4.30419	4.05568	1.06127	12	20.2067	3.23087	3
EDC3	0.00212432	0.0120378	4.17385	3.89628	1.07124	12	20.1586	3.33477	3
G3BP	0.00547742	0.0257001	4.00808	3.37908	1.18614	12	20.1882	7.85904	6
USP10	0.0025937	0.013956	3.99415	3.78629	1.0549	12	20.1298	3.23498	3
SERBP1	6.96385e-06	0.000138451	3.96	7.52844	0.526005	12	22.4662	10.8201	11
IGF2BP1	0.000726741	0.00498099	3.88833	4.49993	0.864088	12	20.1018	4.22362	4
DCP1B	0.00451052	0.0215953	3.86624	3.48429	1.10962	12	20.5529	4.92566	4
RBMS1	0.00316685	0.0163644	3.86016	3.67688	1.04985	12	20.6075	4.53757	4
PABPC4	0.00392825	0.0196916	3.83783	3.55939	1.07823	12	20.0598	3.44489	3
TARDBP	0.000751326	0.00503547	3.82409	4.48083	0.853433	12	21.7031	9.24938	9
CNOT11	0.00437216	0.0210434	3.77596	3.5012	1.07848	12	20.0434	3.45324	3
UPF1	0.00425439	0.0207254	3.70883	3.51603	1.05483	12	20.0552	3.26046	3
RC3H1	0.00536101	0.0253567	3.58469	3.39071	1.05721	12	20.0205	3.28528	3
SYNCRIP	0.00663345	0.0299043	3.44873	3.27565	1.05284	12	19.9912	3.2558	3
RPAP3	0.00716626	0.031841	3.42235	3.23398	1.05825	12	19.9781	3.29819	3
PPP6R3	0.00801482	0.0346915	3.41173	3.17367	1.07501	12	19.9545	3.44206	3
DBN1	0.00796409	0.0345995	3.39876	3.17709	1.06977	12	19.9578	3.39592	3
RPS3A	0.00233639	0.0129886	3.37612	3.84378	0.878335	12	19.9662	4.26855	4
DDX5	0.00222026	0.0124611	3.3689	3.87189	0.870092	12	22.0898	9.63799	10
TDRD3	0.00957186	0.0398149	3.33885	3.07809	1.08472	12	19.9239	3.53058	3
CSDE1	0.00128893	0.00791581	3.30723	4.17456	0.792235	12	22.7154	12.546	12
LARP4	0.00195034	0.0112145	3.27566	3.94356	0.830635	12	20.61	6.19507	6
SMG7	0.00263444	0.0141105	3.19745	3.77773	0.846395	12	20.5532	6.26164	6
HIST1H1C	0.00571394	0.0264919	3.05439	3.35623	0.910068	12	21.83	10.0168	10
HSPA1A;HSPA1B	0.00106348	0.00670679	2.95622	4.28293	0.690233	12	21.8044	7.43698	8
CEP85	0.00990456	0.0407651	2.92866	3.0597	0.957173	12	21.7005	10.1553	10
STAU2	0.00550969	0.0257485	2.83052	3.37591	0.838448	12	20.3547	5.02606	5
SFPQ	0.00644314	0.0292938	2.72535	3.29135	0.828032	12	21.0103	6.12989	6
HNRNPA1	0.00953991	0.0398149	2.70493	3.07989	0.878258	12	20.4639	5.12238	5
LARP1	2.61005e-06	6.87098e-05	2.65068	8.28889	0.319787	12	24.2293	13.9705	14
DDX3X	0.00303997	0.0157783	2.3405	3.69924	0.632696	12	25.5779	16	16
Hit not picked up by proDA but considered as valid (detected in all four BioID-Ago2 samples with at least 2 unique peptides in 3 out of 4 replicates AND no peptide in any BioID-Rab11 control)
EIF4E2	0.0196742	0.0738972	2.84048	2.68988	1.05599	12	19.8371	3.26665	3
68 hits

## Sheet: ultraID-Ago2 all hits
name	pval	adj_pval	diff (ultraID-Ago2-ultraID-Rab11)	t_statistic	se	df	avg_abundance	n_approx	n_obs		Thresholds: diff > 2, pval < 0.01
AGO2	4.19942e-09	8.20987e-07	12.5092	14.8987	0.839617	12	25.2629	8.10129	8
TNRC6B	1.20192e-08	1.56651e-06	11.5283	13.5832	0.848718	12	24.7815	8.13028	8
TNRC6A	1.64125e-08	1.92518e-06	11.3076	13.2138	0.855741	12	24.8462	8.15295	8
TNRC6C	4.70396e-07	2.26064e-05	8.14611	9.75017	0.835484	12	23.194	8.08829	8
KIFBP	3.37118e-06	9.886e-05	7.3284	8.0856	0.906352	12	20.9687	4.26759	4
DICER1	6.27097e-06	0.000150119	7.00921	7.60723	0.921388	12	22.4643	8.37575	8
FXR2	4.56765e-05	0.00071438	6.60718	6.20274	1.0652	12	21.3609	7.9783	7
CNOT1	2.27304e-05	0.000416606	6.30074	6.6761	0.943776	12	22.5239	8.45565	8
YTHDF3	2.00453e-05	0.00038546	5.88479	6.76359	0.870069	12	21.9757	8.20046	8
WDCP	7.6858e-05	0.00112693	5.4953	5.86261	0.937348	12	20.493	4.38369	4
YTHDF2	3.84348e-05	0.000626168	5.35	6.31793	0.846797	12	21.6695	8.1244	8
PATL1	6.04685e-05	0.000933283	5.29852	6.01807	0.880434	12	21.6185	8.23547	8
HSPA8	1.80398e-11	2.11607e-08	5.26865	23.8117	0.221263	12	25.1329	12.6955	13
EDC4	0.000285018	0.00315403	4.96176	5.04895	0.982732	12	22.1132	8.59979	8
ATXN2L	0.000197456	0.00243807	4.82148	5.27109	0.914702	12	21.9223	8.35433	8
PUM1	0.000319732	0.00343222	4.76856	4.98023	0.957498	12	20.8801	4.87891	5
UBAP2L	1.11367e-10	6.53168e-08	4.65931	20.3891	0.22852	12	27.3201	15.0174	15
XRN1	1.1942e-05	0.000244194	4.56915	7.13162	0.640688	12	24.493	13.1012	13
FXR1	0.00152519	0.0116172	4.49768	4.08031	1.10229	12	20.5164	6.36952	5
CSDE1	0.00174333	0.0127808	4.45412	4.00582	1.11191	12	22.7154	12.546	12
LSM14B	0.00165659	0.012377	4.40745	4.03422	1.09252	12	21.6631	9.0087	8
TTC4	1.67687e-07	1.03524e-05	4.34887	10.7226	0.405581	12	21.6285	7.17551	7
HSPA1A;HSPA1B	0.000770644	0.00663092	4.32474	4.46628	0.968308	12	21.8044	7.43698	8
SUGT1	0.00080119	0.00676112	4.30099	4.44403	0.967813	12	20.6497	5.52059	5
NUFIP2	2.50865e-06	7.96468e-05	4.27462	8.3207	0.513733	12	22.9414	9.28263	9
PIH1D1	3.87832e-09	8.20987e-07	4.1196	15.0027	0.27459	12	23.5495	11.0633	11
YTHDF1	0.000536747	0.00495751	4.10536	4.67512	0.878128	12	21.3361	7.18145	7
HELZ	0.00273225	0.0189641	3.8992	3.75772	1.03765	12	21.1369	8.80988	8
RTRAF	0.00321068	0.0215207	3.74671	3.66937	1.02108	12	19.9995	4.78718	4
RBMS2	0.00119969	0.00957378	3.70942	4.21492	0.880069	12	21.1222	7.22258	7
UNC45A	0.00243433	0.0170986	3.53207	3.82116	0.924344	12	21.0584	6.02234	6
DVL3	0.00198252	0.0141618	3.47805	3.93449	0.88399	12	21.7811	8.14204	9
NUDC	0.00173486	0.0127808	3.43114	4.00853	0.855959	12	21.3812	9.03946	9
ZNF598	0.00796376	0.0452002	3.39174	3.17711	1.06755	12	19.9694	3.29858	3
GIGYF1	0.00950196	0.0530752	3.31469	3.08203	1.07549	12	21.0028	8.95802	8
FUBP3	0.00597036	0.0360992	3.2377	3.3325	0.971551	12	21.2853	5.86141	6
RUVBL2	0.00442267	0.0277422	3.15314	3.49497	0.902194	12	19.926	4.26008	4
HNRNPA1	0.00669762	0.0396783	3.01293	3.27045	0.921259	12	20.4639	5.12238	5
LARP4	0.00503194	0.030903	2.96423	3.425	0.86547	12	20.61	6.19507	6
LARP1	5.44271e-06	0.000135836	2.9058	7.71462	0.376661	12	24.2293	13.9705	14
SMG7	0.00713573	0.0417214	2.84652	3.23628	0.879566	12	20.5532	6.26164	6
UBAP2	6.08403e-09	1.01951e-06	2.64621	14.4224	0.183479	12	25.0689	14.019	14
GIGYF2	0.00119978	0.00957378	2.63121	4.21487	0.624268	12	21.4368	8.17341	8
TARDBP	0.000258623	0.00297417	2.1202	5.10736	0.415127	12	21.7031	9.24938	9
ST13	0.00199207	0.0141618	2.07704	3.93183	0.528263	12	21.2263	6.11282	6
Hit not picked up by proDA but considered as valid (detected in all four ultraID-Ago2 samples with at least 2 unique peptides in 3 out of 4 replicates AND no peptide in any ultraID-Rab11 control)
TTC12	0.0136461	0.072103	2.95716	2.88723	1.02422	12	19.8764	3.30522	3
EIF4ENIF1	0.0438176	0.184222	2.80305	2.25227	1.24455	12	21.0893	8.39442	7
STAU2	0.0191324	0.0954992	2.38107	2.70498	0.880254	12	20.3547	5.02606	5
FAM120A	0.0296835	0.134291	2.28406	2.46649	0.926035	12	20.7216	6.25131	6
AIP	0.0119919	0.0658899	3.05142	2.95679	1.032	12	19.8958	3.31859	3
50 hits

## Sheet: BioID_ultraID-Ago2 full dataset
Protein IDs	Majority protein IDs	Peptide counts (all)	Peptide counts (razor+unique)	Peptide counts (unique)	Protein names	Gene names	Fasta headers	Number of proteins	Peptides	Razor + unique peptides	Unique peptides	Peptides BAgo2_1	Peptides BAgo2_2	Peptides BAgo2_3	Peptides BAgo2_4	Peptides BRab11_1	Peptides BRab11_2	Peptides BRab11_3	Peptides BRab11_4	Peptides uAgo2_1	Peptides uAgo2_2	Peptides uAgo2_3	Peptides uAgo2_4	Peptides uRab11_1	Peptides uRab11_2	Peptides uRab11_3	Peptides uRab11_4	Razor + unique peptides BAgo2_1	Razor + unique peptides BAgo2_2	Razor + unique peptides BAgo2_3	Razor + unique peptides BAgo2_4	Razor + unique peptides BRab11_1	Razor + unique peptides BRab11_2	Razor + unique peptides BRab11_3	Razor + unique peptides BRab11_4	Razor + unique peptides uAgo2_1	Razor + unique peptides uAgo2_2	Razor + unique peptides uAgo2_3	Razor + unique peptides uAgo2_4	Razor + unique peptides uRab11_1	Razor + unique peptides uRab11_2	Razor + unique peptides uRab11_3	Razor + unique peptides uRab11_4	Unique peptides BAgo2_1	Unique peptides BAgo2_2	Unique peptides BAgo2_3	Unique peptides BAgo2_4	Unique peptides BRab11_1	Unique peptides BRab11_2
D3DV75;H0YCK3;A0A024DAK3;Q59EC0;P55265-5;P55265-3;P55265-2;P55265;P55265-4;B7Z8Y3	D3DV75;H0YCK3;A0A024DAK3;Q59EC0;P55265-5;P55265-3;P55265-2;P55265;P55265-4	3;3;3;3;3;3;3;3;3;1	3;3;3;3;3;3;3;3;3;1	3;3;3;3;3;3;3;3;3;1	Double-stranded RNA-specific adenosine deaminase	ADAR	;;;;;;;;	10	3	3	3	1	2	0	0	0	0	0	0	0	0	0	1	0	0	0	0	1	2	0	0	0	0	0	0	0	0	0	1	0	0	0	0	1	2	0	0	0	0
A0A024QYY0;Q8WUX1;C9JJU1;C9JMY2;C9JHH7;C9JWG4;C9JNK4;Q8WUX1-2;A0A087X1I6	A0A024QYY0;Q8WUX1;C9JJU1;C9JMY2;C9JHH7;C9JWG4;C9JNK4;Q8WUX1-2	3;3;2;2;2;2;2;2;1	3;3;2;2;2;2;2;2;1	3;3;2;2;2;2;2;2;1	Sodium-coupled neutral amino acid transporter 5	SLC38A5	;;;;;;;	9	3	3	3	0	0	0	0	2	1	1	1	0	0	0	0	0	0	0	0	0	0	0	0	2	1	1	1	0	0	0	0	0	0	0	0	0	0	0	0	2	1
B4E2A4;A0A024QYY9;Q5M775-4;Q5M775;B4DIW7;Q5M775-5;Q5M775-3;Q5M775-2;B4DQ24;J3KSG2;B4DW07;J3QQM0;J3KRN9;J3QS22	B4E2A4;A0A024QYY9;Q5M775-4;Q5M775;B4DIW7;Q5M775-5;Q5M775-3;Q5M775-2;B4DQ24;J3KSG2	21;21;21;21;17;16;16;16;15;12;9;4;2;1	21;21;21;21;17;16;16;16;15;12;9;4;2;1	21;21;21;21;17;16;16;16;15;12;9;4;2;1	Cytospin-B	SPECC1	;;;;;;;;;	14	21	21	21	0	0	0	0	5	3	0	2	0	0	0	0	16	14	17	14	0	0	0	0	5	3	0	2	0	0	0	0	16	14	17	14	0	0	0	0	5	3
A0A024QYZ6;O60645-3;O60645-2;O60645;D6RB59;Q69YP2;Q6ZNJ2;H0Y995;B2RE06;D6RBR9	A0A024QYZ6;O60645-3;O60645-2;O60645;D6RB59;Q69YP2	32;32;31;31;25;25;12;12;11;5	32;32;31;31;25;25;12;12;11;5	32;32;31;31;25;25;12;12;11;5	Exocyst complex component 3	EXOC3;DKFZp762K123	;;;;;	10	32	32	32	0	0	0	0	27	19	24	13	0	0	0	0	1	0	1	0	0	0	0	0	27	19	24	13	0	0	0	0	1	0	1	0	0	0	0	0	27	19
C9JY26;A0A024QZ68;A8MYQ9;B4DNC0;Q9BZG1-4;Q9BZG1-2;Q9BZG1;J3QLC6;C9JBG0;Q6NXT3	C9JY26;A0A024QZ68;A8MYQ9;B4DNC0;Q9BZG1-4;Q9BZG1-2;Q9BZG1;J3QLC6;C9JBG0;Q6NXT3	2;2;2;2;2;2;2;1;1;1	2;2;2;2;2;2;2;1;1;1	2;2;2;2;2;2;2;1;1;1	Ras-related protein Rab-34	RAB34	;;;;;;;;;	10	2	2	2	0	0	0	0	1	1	0	0	0	0	0	0	0	0	0	0	0	0	0	0	1	1	0	0	0	0	0	0	0	0	0	0	0	0	0	0	1	1
A0A024QZ77;Q96C19;H0Y4Y4;Q53SA2;Q7Z2R5;B4DEE0;A0A087X1Z2;A0A024R493;Q59EU6;Q9BUP0-2;Q9BUP0;C9JTV4;Q8WYH2	A0A024QZ77;Q96C19;H0Y4Y4	9;9;5;2;2;2;2;2;2;2;2;1;1	9;9;5;2;2;2;2;2;2;2;2;1;1	9;9;5;2;2;2;2;2;2;2;2;1;1	EF-hand domain-containing protein D2	EFHD2	;;	13	9	9	9	6	6	0	3	7	7	5	4	0	0	0	0	1	1	0	0	6	6	0	3	7	7	5	4	0	0	0	0	1	1	0	0	6	6	0	3	7	7
A0A024QZA8;P29317;B4DL04;Q96HF4;Q9P0M0;Q9P0L3;Q9P0L7;Q9P0L6;Q9P0L5;Q9NPI2;Q3MS92;Q3MS96;B4DVT5;J3KR66;Q5JY90;B4DQP7;U3NG26;F8W9W0;C9JXA2;B4DSE0;B1AKC9;D3DNT9;Q6P4R6;A8K5U6;Q4LE53;F8VP57;B7ZKW7;Q59FT4;B7ZKJ3;A0A0B4J1T8;Q9UF33-2;Q9UF33-3;P29317-2;P54762-5;Q06187;Q06187-2;P54756-3;P29320;P54762;P29323-2;P29323-3;Q15375-2;Q15375-4;Q15375;P54753;P29322;P54756-2;Q9UF33;P54756;P29323	A0A024QZA8;P29317;B4DL04;Q96HF4	6;6;5;4;1;1;1;1;1;1;1;1;1;1;1;1;1;1;1;1;1;1;1;1;1;1;1;1;1;1;1;1;1;1;1;1;1;1;1;1;1;1;1;1;1;1;1;1;1;1	6;6;5;4;1;1;1;1;1;1;1;1;1;1;1;1;1;1;1;1;1;1;1;1;1;1;1;1;1;1;1;1;1;1;1;1;1;1;1;1;1;1;1;1;1;1;1;1;1;1	5;5;4;3;0;0;0;0;0;0;0;0;0;0;0;0;0;0;0;0;0;0;0;0;0;0;0;0;0;0;0;0;1;0;0;0;0;0;0;0;0;0;0;0;0;0;0;0;0;0	Receptor protein-tyrosine kinase;Ephrin type-A receptor 2	EPHA2	;;;	50	6	6	5	0	0	0	0	5	5	0	1	0	0	0	0	3	2	3	2	0	0	0	0	5	5	0	1	0	0	0	0	3	2	3	2	0	0	0	0	4	4
F8VUA6;F8VYV2;B4DDY5;A0A075B7A0;Q0QEW2;G3V203;H0YHA7;A0A024QZD1;J3QQ67;Q07020-2;Q07020	F8VUA6;F8VYV2;B4DDY5;A0A075B7A0;Q0QEW2;G3V203;H0YHA7;A0A024QZD1;J3QQ67;Q07020-2;Q07020	1;1;1;1;1;1;1;1;1;1;1	1;1;1;1;1;1;1;1;1;1;1	1;1;1;1;1;1;1;1;1;1;1	60S ribosomal protein L18	RPL18	;;;;;;;;;;	11	1	1	1	0	0	0	0	0	0	0	0	0	1	1	1	1	1	0	0	0	0	0	0	0	0	0	0	0	1	1	1	1	1	0	0	0	0	0	0	0	0
A0A024QZE0;Q9H7E2-2;Q9H7E2;Q9H7E2-3;F2Z2Y2;B1AMN9	A0A024QZE0;Q9H7E2-2;Q9H7E2;Q9H7E2-3	7;7;7;7;2;2	7;7;7;7;2;2	7;7;7;7;2;2	Tudor domain-containing protein 3	TDRD3	;;;	6	7	7	7	5	5	0	5	1	0	0	0	0	0	0	0	0	0	0	0	5	5	0	5	1	0	0	0	0	0	0	0	0	0	0	0	5	5	0	5	1	0
A0A024QZE9;Q9NWS0;M0QYA2;M0R3A4;M0R2P8;M0QXD5;M0QYF4;M0R028;M0QZM3;M0QZ61;M0QZZ1;M0R3A8;M0R0J2;M0R1R3;Q9NWS0-3	A0A024QZE9;Q9NWS0;M0QYA2;M0R3A4;M0R2P8;M0QXD5	12;11;9;8;6;6;5;3;3;2;2;2;1;1;1	12;11;9;8;6;6;5;3;3;2;2;2;1;1;1	12;11;9;8;6;6;5;3;3;2;2;2;1;1;1	PIH1 domain-containing protein 1	FLJ20643;PIH1D1	;;;;;	15	12	12	12	6	6	1	7	0	0	0	0	12	11	10	11	5	4	5	3	6	6	1	7	0	0	0	0	12	11	10	11	5	4	5	3	6	6	1	7	0	0
Q05CP8;A0A024QZJ7;Q16204;Q15302;J7M8C2;J7MDF2	Q05CP8;A0A024QZJ7;Q16204	5;5;5;1;1;1	5;5;5;1;1;1	5;5;5;1;1;1	Coiled-coil domain-containing protein 6	CCDC6	;;	6	5	5	5	0	0	0	0	0	0	0	0	1	1	0	0	5	4	1	2	0	0	0	0	0	0	0	0	1	1	0	0	5	4	1	2	0	0	0	0	0	0
A0A024QZM5;Q9ULE6	A0A024QZM5;Q9ULE6	29;29	29;29	29;29	Paladin	KIAA1274;PALD1	;	2	29	29	29	0	0	0	0	0	1	0	0	0	0	0	0	28	29	19	17	0	0	0	0	0	1	0	0	0	0	0	0	28	29	19	17	0	0	0	0	0	1
A0A024QZN4;V9HWK2;P18206-2;P18206;B4E3Q9;B3KXA2;A0A096LPE1;B4DTM7;B4DKC9;Q5JQ13;P18206-3	A0A024QZN4;V9HWK2;P18206-2;P18206;B4E3Q9;B3KXA2	3;3;3;3;2;2;1;1;1;1;1	3;3;3;3;2;2;1;1;1;1;1	3;3;3;3;2;2;1;1;1;1;1	Vinculin	VCL;HEL114	;;;;;	11	3	3	3	0	0	2	0	1	1	1	2	1	1	0	0	1	0	0	0	0	0	2	0	1	1	1	2	1	1	0	0	1	0	0	0	0	0	2	0	1	1
A0A024QZN7;Q9NZ45	A0A024QZN7;Q9NZ45	4;4	4;4	4;4	CDGSH iron-sulfur domain-containing protein 1	C10orf70;CISD1	;	2	4	4	4	0	0	0	0	4	2	2	1	0	0	0	0	3	2	2	3	0	0	0	0	4	2	2	1	0	0	0	0	3	2	2	3	0	0	0	0	4	2
A0A024QZW7;P49790;P49790-3;P49790-2	A0A024QZW7;P49790;P49790-3;P49790-2	21;21;21;20	21;21;21;20	21;21;21;20	Nuclear pore complex protein Nup153	NUP153	;;;	4	21	21	21	0	0	0	0	12	10	4	3	0	0	0	0	12	9	1	3	0	0	0	0	12	10	4	3	0	0	0	0	12	9	1	3	0	0	0	0	12	10
B2R4S9;A8K9J7;A0A024RCL8;A0A024RCJ9;A0A024QZZ7;I6L9F7;U3KQK0;B4DR52;Q99879;Q99877;Q93079;Q5QNW6;P62807;P58876;P57053;O60814;Q5QNW6-2;Q0D2M2;Q99880;Q96A08;L0R4T3	B2R4S9;A8K9J7;A0A024RCL8;A0A024RCJ9;A0A024QZZ7;I6L9F7;U3KQK0;B4DR52;Q99879;Q99877;Q93079;Q5QNW6;P62807;P58876;P57053;O60814;Q5QNW6-2;Q0D2M2;Q99880	7;7;7;7;7;7;7;7;7;7;7;7;7;7;7;7;7;6;6;3;2	7;7;7;7;7;7;7;7;7;7;7;7;7;7;7;7;7;6;6;3;2	2;2;2;2;2;2;2;2;2;2;2;2;2;2;2;2;2;2;2;0;0	Histone H2B;Histone H2B type 1-M;Histone H2B type 1-N;Histone H2B type 1-H;Histone H2B type 2-F;Histone H2B type 1-C/E/F/G/I;Histone H2B type 1-D;Histone H2B type F-S;Histone H2B type 1-K;Histone H2B type 1-L	HIST1H2BI;HIST1H2BK;HIST1H2BN;HIST1H2BD;HIST1H2BM;HIST1H2BH;HIST2H2BF;HIST1H2BC;H2BFS;HIST1H2BL	;;;;;;;;;;;;;;;;;;	21	7	7	2	0	2	6	1	0	2	2	2	3	2	1	3	4	0	3	2	0	2	6	1	0	2	2	2	3	2	1	3	4	0	3	2	0	1	1	0	0	1
A3KPC7;A0A024RAS2;Q08AJ9;B2R5B3;A4FTV9;A0A024R017;A0A0U1RR32;A0A0U1RRH7;Q99878;Q96KK5;Q9BTM1;Q93077;Q7L7L0;P20671;P0C0S8;P04908;H0YFX9;B4E0B3;B2R5B6;Q16777;Q6FI13;P16104;Q9BTM1-2;Q8IUE6;Q96QV6;V9GZN0;Q71UI9-5	A3KPC7;A0A024RAS2;Q08AJ9;B2R5B3;A4FTV9;A0A024R017;A0A0U1RR32;A0A0U1RRH7;Q99878;Q96KK5;Q9BTM1;Q93077;Q7L7L0;P20671;P0C0S8;P04908;H0YFX9;B4E0B3;B2R5B6;Q16777;Q6FI13;P16104;Q9BTM1-2;Q8IUE6;Q96QV6	4;4;4;4;4;4;4;4;4;4;4;4;4;4;4;4;3;3;3;3;3;3;3;2;2;1;1	4;4;4;4;4;4;4;4;4;4;4;4;4;4;4;4;3;3;3;3;3;3;3;2;2;1;1	2;2;2;2;2;2;2;2;2;2;2;2;2;2;2;2;2;2;1;1;1;1;1;1;0;0;0	Histone H2A;Histone H2A type 1-J;Histone H2A type 1-H;Histone H2A.J;Histone H2A type 1-C;Histone H2A type 3;Histone H2A type 1-D;Histone H2A type 1;Histone H2A type 1-B/E;Histone H2A type 2-C;Histone H2A type 2-A;Histone H2AX;Histone H2A type 2-B;Histone H2A type 1-A	HIST1H2AH;H2AFJ;HIST1H2AB;HIST1H2AK;HIST1H2AC;HIST1H2AJ;HIST3H2A;HIST1H2AD;HIST1H2AG;HIST2H2AC;HIST2H2AA3;H2AFX;HIST2H2AB;HIST1H2AA	;;;;;;;;;;;;;;;;;;;;;;;;	27	4	4	2	1	2	3	1	1	2	3	3	2	2	1	2	3	1	2	3	1	2	3	1	1	2	3	3	2	2	1	2	3	1	2	3	0	0	2	0	0	1
B2RAW0;A0A024R036;P98082-3;P98082;P98082-2;B4DNN1;D6REB1;D6RIA5;D6RFF7	B2RAW0;A0A024R036;P98082-3;P98082;P98082-2;B4DNN1	13;13;13;13;10;8;2;2;2	13;13;13;13;10;8;2;2;2	13;13;13;13;10;8;2;2;2	Disabled homolog 2	DAB2	;;;;;	9	13	13	13	7	5	0	5	11	9	10	2	6	3	3	3	10	7	10	9	7	5	0	5	11	9	10	2	6	3	3	3	10	7	10	9	7	5	0	5	11	9
B4DHC6;A0A087X0U3;B4DF14;A0A087WT87;Q8N169;A0A024R050;P43003-2;P43003	B4DHC6;A0A087X0U3;B4DF14;A0A087WT87;Q8N169;A0A024R050;P43003-2;P43003	2;2;2;2;2;2;2;2	2;2;2;2;2;2;2;2	2;2;2;2;2;2;2;2	Amino acid transporter;Excitatory amino acid transporter 1	SLC1A3	;;;;;;;	8	2	2	2	0	0	0	0	2	2	2	1	0	0	0	0	2	1	2	2	0	0	0	0	2	2	2	1	0	0	0	0	2	1	2	2	0	0	0	0	2	2
A0A024R061;P51809-3;P51809;B4DMB4;B4DE96;B4DIH9;B2R6P4;E5RH06;A0A024R074;P51809-2	A0A024R061;P51809-3;P51809;B4DMB4;B4DE96;B4DIH9;B2R6P4	3;3;3;2;2;2;2;1;1;1	3;3;3;2;2;2;2;1;1;1	3;3;3;2;2;2;2;1;1;1	Vesicle-associated membrane protein 7	SYBL1;VAMP7	;;;;;;	10	3	3	3	0	0	0	0	1	2	0	1	0	0	0	0	0	0	0	0	0	0	0	0	1	2	0	1	0	0	0	0	0	0	0	0	0	0	0	0	1	2
E9PF10;B4DLT2;A0A024R071;O75694-2;O75694;B3KMK3	E9PF10;B4DLT2;A0A024R071;O75694-2;O75694;B3KMK3	8;8;8;8;8;5	8;8;8;8;8;5	8;8;8;8;8;5	Nuclear pore complex protein Nup155	NUP155	;;;;;	6	8	8	8	0	0	0	0	6	5	1	0	0	0	0	0	1	1	1	0	0	0	0	0	6	5	1	0	0	0	0	0	1	1	1	0	0	0	0	0	6	5
Q9GZV0;A0A024R0K2;A0A024R0E2;O75534-2;O75534;O75534-3;O75534-4;E9PLT0;Q96L66;Q9UG93;Q8WU01;E9PNG3;Q9UG12;E9PLD4	Q9GZV0;A0A024R0K2;A0A024R0E2;O75534-2;O75534;O75534-3;O75534-4;E9PLT0;Q96L66	32;32;32;32;32;32;32;29;29;14;7;4;4;2	32;32;32;32;32;32;32;29;29;14;7;4;4;2	32;32;32;32;32;32;32;29;29;14;7;4;4;2	Cold shock domain-containing protein E1	CSDE1;UNR	;;;;;;;;	14	32	32	32	26	27	10	28	12	9	8	4	10	5	5	10	1	3	1	0	26	27	10	28	12	9	8	4	10	5	5	10	1	3	1	0	26	27	10	28	12	9
A0A024R0E3;Q8TAA9-2;Q8TAA9	A0A024R0E3;Q8TAA9-2;Q8TAA9	5;5;5	5;5;5	5;5;5	Vang-like protein 1	VANGL1	;;	3	5	5	5	0	0	0	0	5	4	3	0	0	0	0	0	4	2	2	2	0	0	0	0	5	4	3	0	0	0	0	0	4	2	2	2	0	0	0	0	5	4
A0A024R0G0;Q96S66;A0A024R095;Q96S66-2;Q96S66-3;Q96S66-4;Q5T1P5;B3KQX4	A0A024R0G0;Q96S66;A0A024R095;Q96S66-2;Q96S66-3;Q96S66-4	10;10;9;9;8;7;3;3	10;10;9;9;8;7;3;3	10;10;9;9;8;7;3;3	Chloride channel CLIC-like protein 1	CLCC1	;;;;;	8	10	10	10	0	0	0	0	7	4	3	5	0	0	0	0	0	0	0	0	0	0	0	0	7	4	3	5	0	0	0	0	0	0	0	0	0	0	0	0	7	4
M0R0Y2;M0R2M1;A0A024R0R9;P54920;M0R027;A0A024R0V6;M0R058	M0R0Y2;M0R2M1;A0A024R0R9;P54920;M0R027;A0A024R0V6;M0R058	2;2;2;2;1;1;1	2;2;2;2;1;1;1	2;2;2;2;1;1;1	Alpha-soluble NSF attachment protein	NAPA	;;;;;;	7	2	2	2	0	0	0	0	0	0	0	0	0	0	0	0	2	2	0	0	0	0	0	0	0	0	0	0	0	0	0	0	2	2	0	0	0	0	0	0	0	0
A0A024R0T2;Q7L8J4;Q96MW4;B4DSF1;Q7L8J4-2	A0A024R0T2;Q7L8J4;Q96MW4;B4DSF1;Q7L8J4-2	2;2;1;1;1	2;2;1;1;1	2;2;1;1;1	SH3 domain-binding protein 5-like	SH3BP5L	;;;;	5	2	2	2	0	0	0	0	0	2	0	1	0	0	0	0	0	0	0	0	0	0	0	0	0	2	0	1	0	0	0	0	0	0	0	0	0	0	0	0	0	2
A8K6H9;A0A024R0W3;Q96QD8;Q96QD8-2;F8VUY8	A8K6H9;A0A024R0W3;Q96QD8;Q96QD8-2	4;4;4;3;1	4;4;4;3;1	4;4;4;3;1	Sodium-coupled neutral amino acid transporter 2	SLC38A2	;;;	5	4	4	4	0	0	0	0	4	4	3	3	0	0	0	0	3	3	2	2	0	0	0	0	4	4	3	3	0	0	0	0	3	3	2	2	0	0	0	0	4	4
A0A024R0X0;Q9UMZ2-6;Q9UMZ2-9;Q9UMZ2-4;Q9UMZ2-8;Q9UMZ2-3;Q9UMZ2-7;Q9UMZ2-5;Q9UMZ2;A0A087WZS7;A0A087WW94;A8MYE0	A0A024R0X0;Q9UMZ2-6;Q9UMZ2-9;Q9UMZ2-4;Q9UMZ2-8;Q9UMZ2-3;Q9UMZ2-7;Q9UMZ2-5;Q9UMZ2	21;21;21;21;21;21;21;21;21;7;1;1	21;21;21;21;21;21;21;21;21;7;1;1	21;21;21;21;21;21;21;21;21;7;1;1	Synergin gamma	AP1GBP1;SYNRG	;;;;;;;;	12	21	21	21	0	0	0	0	15	12	16	8	0	0	0	0	3	2	3	1	0	0	0	0	15	12	16	8	0	0	0	0	3	2	3	1	0	0	0	0	15	12
A0A024R0Y2;Q13085-3;Q59FY4;Q7Z5W8;B4DWK9;B4DIR2;B4DIW1;B4DIG6;B4DK31;A0A087X0W4;A0A087WWN5;S4R3S7;A0A087WVR6;A0A087WYS8	A0A024R0Y2;Q13085-3;Q59FY4	138;138;76;54;37;34;33;32;27;7;5;4;2;1	1;1;0;0;0;0;0;0;0;1;0;0;1;0	1;1;0;0;0;0;0;0;0;1;0;0;1;0	Acetyl-CoA carboxylase 1;Biotin carboxylase	hCG_30204;ACACA	;;	14	138	1	1	103	121	95	126	98	100	104	88	97	113	89	104	103	112	104	98	1	1	0	1	0	0	0	0	1	1	1	1	0	0	0	0	1	1	0	1	0	0
A0A024R3Q3;A0A024R0Y6;P84077;P61204;F5H423;B4E190;B4DEB9;P61204-2;B4DJC8;B4DN70;H0YGG7	A0A024R3Q3;A0A024R0Y6;P84077;P61204;F5H423;B4E190;B4DEB9;P61204-2;B4DJC8;B4DN70	9;9;9;9;7;6;6;6;5;5;2	9;9;9;9;7;6;6;6;5;5;2	4;4;4;4;2;4;1;4;1;2;2	ADP-ribosylation factor 1;ADP-ribosylation factor 3	ARF1;ARF3	;;;;;;;;;	11	9	9	4	0	0	0	0	0	2	0	0	0	0	0	0	9	8	6	6	0	0	0	0	0	2	0	0	0	0	0	0	9	8	6	6	0	0	0	0	0	0
A0A024R120;Q12800-2;Q12800-3;Q12800-4;Q12800;F8VWL0;F8VX55;C9JWL3;Q5JV87;A0A024R2J0;A8KAN5;A0A024R2L0;Q9NZI6;Q9NZI7-4;Q9NZI7	A0A024R120;Q12800-2;Q12800-3;Q12800-4;Q12800;F8VWL0;F8VX55	4;4;4;4;4;3;3;1;1;1;1;1;1;1;1	4;4;4;4;4;3;3;1;1;1;1;1;1;1;1	4;4;4;4;4;3;3;1;1;1;1;1;1;1;1	Alpha-globin transcription factor CP2	TFCP2	;;;;;;	15	4	4	4	2	2	0	4	1	1	1	0	0	0	0	0	0	0	0	0	2	2	0	4	1	1	1	0	0	0	0	0	0	0	0	0	2	2	0	4	1	1
A0A024R124;F8VX04;Q9H2H9;Q8NCD8;F8VX12	A0A024R124;F8VX04;Q9H2H9;Q8NCD8	8;8;8;7;1	8;8;8;7;1	8;8;8;7;1	Sodium-coupled neutral amino acid transporter 1	SLC38A1	;;;	5	8	8	8	0	0	0	0	6	7	6	4	0	0	0	0	7	7	7	7	0	0	0	0	6	7	6	4	0	0	0	0	7	7	7	7	0	0	0	0	6	7
C9JA33;B1ALY0;A0A024R152;Q8IXS6;Q8IXS6-2;C9JZH4;Q9Y2D5-6;Q9Y2D5-4	C9JA33;B1ALY0;A0A024R152;Q8IXS6;Q8IXS6-2;C9JZH4;Q9Y2D5-6;Q9Y2D5-4	6;6;6;6;6;3;3;3	6;6;6;6;6;3;3;3	6;6;6;6;6;3;3;3	Paralemmin-2	PALM2;PALM2-AKAP2;hCG_28765	;;;;;;;	8	6	6	6	0	0	0	0	6	4	3	0	0	0	0	0	0	0	0	0	0	0	0	0	6	4	3	0	0	0	0	0	0	0	0	0	0	0	0	0	6	4
A0A024R1D9;A0A024R1I0;A0A024R1F6;A0A024R1J9;A0A024R1J8;B7Z4B6;P35240-4;P35240-6;P35240-5;P35240-8;P35240-3;P35240;P35240-2;P35240-10;P35240-7	A0A024R1D9;A0A024R1I0;A0A024R1F6;A0A024R1J9;A0A024R1J8;B7Z4B6;P35240-4;P35240-6;P35240-5;P35240-8;P35240-3;P35240;P35240-2	3;3;3;3;3;3;3;3;3;3;3;3;3;1;1	3;3;3;3;3;3;3;3;3;3;3;3;3;1;1	3;3;3;3;3;3;3;3;3;3;3;3;3;1;1	Merlin	NF2	;;;;;;;;;;;;	15	3	3	3	0	0	0	0	2	3	0	0	0	0	0	0	0	0	0	0	0	0	0	0	2	3	0	0	0	0	0	0	0	0	0	0	0	0	0	0	2	3
B3KTD7;A0A024R1I6;Q6P1K3;Q6ICH6;A8K2E6;Q9NQG7-3;Q9NQG7;Q9NQG7-4;F1LLU8;Q9NQG7-2	B3KTD7;A0A024R1I6;Q6P1K3;Q6ICH6;A8K2E6;Q9NQG7-3;Q9NQG7;Q9NQG7-4;F1LLU8;Q9NQG7-2	2;2;2;2;2;2;2;2;1;1	2;2;2;2;2;2;2;2;1;1	2;2;2;2;2;2;2;2;1;1	Hermansky-Pudlak syndrome 4 protein	HPS4;bK1048E9.4	;;;;;;;;;	10	2	2	2	0	0	0	0	1	1	2	0	0	0	0	0	0	0	0	0	0	0	0	0	1	1	2	0	0	0	0	0	0	0	0	0	0	0	0	0	1	1
A0A024R1J3;Q00587-2;Q00587;B0QYC6;B0QYC7;B0QYC8	A0A024R1J3;Q00587-2;Q00587	14;14;14;3;3;3	14;14;14;3;3;3	14;14;14;3;3;3	Cdc42 effector protein 1	CDC42EP1	;;	6	14	14	14	0	0	0	0	2	0	0	0	0	0	0	0	12	8	12	13	0	0	0	0	2	0	0	0	0	0	0	0	12	8	12	13	0	0	0	0	2	0
A0A024R1K0;Q9NRA8;Q9NRA8-3;B1AKL4;Q9NRA8-2;B4DR76;B0QYZ7;Q6PJR2;B1AKL5;B1AKL6;H7C0J7	A0A024R1K0;Q9NRA8;Q9NRA8-3;B1AKL4;Q9NRA8-2;B4DR76	28;28;28;26;25;18;10;10;8;3;1	28;28;28;26;25;18;10;10;8;3;1	28;28;28;26;25;18;10;10;8;3;1	Eukaryotic translation initiation factor 4E transporter	EIF4ENIF1	;;;;;	11	28	28	28	22	24	6	24	0	0	0	0	5	4	2	1	0	0	0	0	22	24	6	24	0	0	0	0	5	4	2	1	0	0	0	0	22	24	6	24	0	0
Q6AHY5;A0A0J9YYJ3;A0A024R1L5;A0A024R1S0;Q9Y519	Q6AHY5;A0A0J9YYJ3;A0A024R1L5;A0A024R1S0;Q9Y519	1;1;1;1;1	1;1;1;1;1	1;1;1;1;1	Transmembrane protein 184B	DKFZp686N1150;C22orf5;TMEM184B	;;;;	5	1	1	1	0	0	0	0	0	1	0	0	0	0	0	0	0	0	0	0	0	0	0	0	0	1	0	0	0	0	0	0	0	0	0	0	0	0	0	0	0	1
A0A024R1N1;P35579;A0A0U4BW16;P35579-2;Q86XU5;B4E3S1;Q6ZNL4;Q99529;A0A024QZJ6;A0A024QZJ4;B1PS43;P35749-4;P35749-3;P35749;P35580;P35749-2;P35580-5;P35580-2;P35580-3;P35580-4;Q66K75;A0A0C4DFM8;O14729;O14794;Q7Z7R0	A0A024R1N1;P35579;A0A0U4BW16;P35579-2;Q86XU5	27;27;24;19;17;10;9;3;3;3;3;3;3;3;3;3;3;3;3;3;1;1;1;1;1	27;27;24;19;17;10;9;3;3;3;3;3;3;3;3;3;3;3;3;3;1;1;1;1;1	25;25;22;18;15;9;9;2;1;1;1;1;1;1;3;1;3;3;3;3;1;0;1;1;0	Myosin-9	MYH9	;;;;	25	27	27	25	9	13	0	7	23	12	18	5	0	0	0	0	3	1	0	0	9	13	0	7	23	12	18	5	0	0	0	0	3	1	0	0	8	11	0	7	21	12
A0A024R1N5;Q9UPQ9-2;B0QYM5	A0A024R1N5;Q9UPQ9-2	42;42;4	4;4;4	4;4;4	Trinucleotide repeat-containing gene 6B protein	TNRC6B	;	3	42	4	4	34	37	27	33	0	0	0	0	31	31	23	31	0	0	0	0	1	2	2	1	0	0	0	0	0	0	0	0	0	0	0	0	1	2	2	1	0	0
B4DIC4;C9J9W2;B4DJI4;A0A024R1S8;Q14847;Q14847-2;A8K1D2;Q14847-3	B4DIC4;C9J9W2;B4DJI4;A0A024R1S8;Q14847;Q14847-2;A8K1D2;Q14847-3	2;2;2;2;2;2;1;1	2;2;2;2;2;2;1;1	2;2;2;2;2;2;1;1	LIM and SH3 domain protein 1	LASP1	;;;;;;;	8	2	2	2	0	0	0	0	2	0	1	0	0	0	0	0	0	0	0	0	0	0	0	0	2	0	1	0	0	0	0	0	0	0	0	0	0	0	0	0	2	0
A0A024R1Y2;A0A024R1T9;Q4LE36;P53396-2;P53396;Q8N9C4;P53396-3	A0A024R1Y2;A0A024R1T9;Q4LE36;P53396-2;P53396;Q8N9C4;P53396-3	2;2;2;2;2;1;1	2;2;2;2;2;1;1	2;2;2;2;2;1;1	ATP-citrate synthase	ACLY;ACLY variant protein	;;;;;;	7	2	2	2	0	0	0	0	0	0	0	0	0	0	0	0	2	1	0	0	0	0	0	0	0	0	0	0	0	0	0	0	2	1	0	0	0	0	0	0	0	0
A0A024R1U0;P46060;B4DY16;B4E0U0;Q9BSK3;H0Y4Q3;B0QYT5;B0QYT4	A0A024R1U0;P46060;B4DY16;B4E0U0	6;6;5;4;2;2;1;1	6;6;5;4;2;2;1;1	6;6;5;4;2;2;1;1	Ran GTPase-activating protein 1	RANGAP1	;;;	8	6	6	6	4	4	0	1	4	4	1	1	1	1	0	0	2	1	0	0	4	4	0	1	4	4	1	1	1	1	0	0	2	1	0	0	4	4	0	1	4	4
A8K1U0;A0A024R1V3;Q14596-2;Q14596;Q3LRJ5;Q3LRJ8;Q3LRK1;Q3LRI0;Q3LRI6;B7Z5R6;A0A024R1Y3;B7Z4J4;Q3LRI9	A8K1U0;A0A024R1V3;Q14596-2;Q14596;Q3LRJ5;Q3LRJ8;Q3LRK1;Q3LRI0;Q3LRI6;B7Z5R6;A0A024R1Y3	3;3;3;3;2;2;2;2;2;2;2;1;1	3;3;3;3;2;2;2;2;2;2;2;1;1	3;3;3;3;2;2;2;2;2;2;2;1;1	Next to BRCA1 gene 1 protein	NBR1	;;;;;;;;;;	13	3	3	3	0	0	0	0	0	0	0	0	0	0	0	0	1	2	1	0	0	0	0	0	0	0	0	0	0	0	0	0	1	2	1	0	0	0	0	0	0	0
E4W6B6;B2R4D8;A0A024R1V4;P61353;K7ERY7;K7EQQ9;K7ELC7	E4W6B6;B2R4D8;A0A024R1V4;P61353;K7ERY7;K7EQQ9;K7ELC7	2;2;2;2;1;1;1	2;2;2;2;1;1;1	2;2;2;2;1;1;1	60S ribosomal protein L27	RPL27	;;;;;;	7	2	2	2	0	0	0	0	0	0	0	0	0	0	0	1	2	0	0	0	0	0	0	0	0	0	0	0	0	0	0	1	2	0	0	0	0	0	0	0	0	0
A0A0S2Z487;A0A024R1X8;P14923;A0A0S2Z495;Q7KZ86;B4DSW9;B4DL06;B4DGU4;B5BU28;A0A024R2Q3;P35222	A0A0S2Z487;A0A024R1X8;P14923	16;16;16;6;2;1;1;1;1;1;1	16;16;16;6;2;1;1;1;1;1;1	9;9;9;6;2;1;1;1;1;1;1	Junction plakoglobin	JUP	;;	11	16	16	9	0	1	0	0	14	10	11	3	0	0	0	0	6	3	6	6	0	1	0	0	14	10	11	3	0	0	0	0	6	3	6	6	0	0	0	0	8	6
B2RCL4;A0A024R1Y6;O75781;A0A087WTK8;B7Z6Y8;A0A024R207;O75781-2;B7Z649;A0A087WWY4;B3KMX3	B2RCL4;A0A024R1Y6;O75781;A0A087WTK8;B7Z6Y8;A0A024R207;O75781-2	3;3;3;2;2;2;2;1;1;1	3;3;3;2;2;2;2;1;1;1	3;3;3;2;2;2;2;1;1;1	Paralemmin-1	PALM	;;;;;;	10	3	3	3	0	0	0	0	3	2	0	0	0	0	0	0	0	0	0	0	0	0	0	0	3	2	0	0	0	0	0	0	0	0	0	0	0	0	0	0	3	2
A0A024R1Z6;Q99536;B3KUF8;Q99536-2;Q99536-3;K7ERT7;K7ESA3;K7ENX2;K7EM19;K7EJM4;K7ER81	A0A024R1Z6;Q99536;B3KUF8;Q99536-2;Q99536-3	7;7;6;4;4;3;2;2;2;1;1	7;7;6;4;4;3;2;2;2;1;1	7;7;6;4;4;3;2;2;2;1;1	Synaptic vesicle membrane protein VAT-1 homolog	VAT1	;;;;	11	7	7	7	0	0	0	0	4	4	6	5	0	0	0	0	0	0	0	0	0	0	0	0	4	4	6	5	0	0	0	0	0	0	0	0	0	0	0	0	4	4
V9HWJ8;A0A024R203;P61289;P61289-3;P61289-2;B3KQ25;K7ESG5;K9J957;Q6FHK7;A0A087WTV2;K7ENH2;K7EMD0;K7EPX6;K7EKR3;J7FRP4;B7Z8D3	V9HWJ8;A0A024R203;P61289;P61289-3;P61289-2;B3KQ25;K7ESG5;K9J957;Q6FHK7;A0A087WTV2;K7ENH2	5;5;5;5;5;4;4;4;4;3;3;2;2;2;2;1	5;5;5;5;5;4;4;4;4;3;3;2;2;2;2;1	5;5;5;5;5;4;4;4;4;3;3;2;2;2;2;1	Proteasome activator complex subunit 3	HEL-S-283;PSME3	;;;;;;;;;;	16	5	5	5	0	0	0	0	0	0	0	0	1	0	0	1	4	3	2	3	0	0	0	0	0	0	0	0	1	0	0	1	4	3	2	3	0	0	0	0	0	0
A0A024R223;A0A024R238;Q96RL7-4;Q96RL7-2;Q96RL7-3;Q96RL7;H0Y7P8	A0A024R223;A0A024R238;Q96RL7-4;Q96RL7-2;Q96RL7-3;Q96RL7	6;6;6;6;6;6;1	6;6;6;6;6;6;1	6;6;6;6;6;6;1	Vacuolar protein sorting-associated protein 13A	VPS13A	;;;;;	7	6	6	6	0	0	0	0	4	3	0	0	0	0	0	0	0	0	0	0	0	0	0	0	4	3	0	0	0	0	0	0	0	0	0	0	0	0	0	0	4	3
B4DUQ1;A0A024R228;Q6IBN1;Q5EC54;P61978-3;P61978;P61978-2;B4DFF1;Q5T6W2;B3KU16;S4R359;S4R457	B4DUQ1;A0A024R228;Q6IBN1;Q5EC54;P61978-3;P61978;P61978-2;B4DFF1;Q5T6W2	11;11;11;11;11;11;11;10;8;5;3;2	11;11;11;11;11;11;11;10;8;5;3;2	11;11;11;11;11;11;11;10;8;5;3;2	Heterogeneous nuclear ribonucleoprotein K	HNRPK;HNRNPK	;;;;;;;;	12	11	11	11	8	10	5	10	7	5	5	5	8	5	6	9	5	3	3	5	8	10	5	10	7	5	5	5	8	5	6	9	5	3	3	5	8	10	5	10	7	5
A0A024R229;Q9UHN6;Q9UHN6-2;F5H6B2;B4DTX3;B4E1B9;H3BLX9;B3KNL9;H3BLY0;Q86WI1	A0A024R229;Q9UHN6;Q9UHN6-2	39;39;38;16;16;11;7;6;5;1	39;39;38;16;16;11;7;6;5;1	39;39;38;16;16;11;7;6;5;1	Transmembrane protein 2	TMEM2	;;	10	39	39	39	0	0	0	0	31	32	24	16	0	0	0	0	3	6	5	5	0	0	0	0	31	32	24	16	0	0	0	0	3	6	5	5	0	0	0	0	31	32
B4DWM5;B4DX55;Q5H907;Q5H909;A0A024R9Y7;A0A024R254;Q9UNF1-2;Q9UNF1;Q9Y5V3;Q9Y5V3-2	B4DWM5;B4DX55;Q5H907;Q5H909;A0A024R9Y7;A0A024R254;Q9UNF1-2;Q9UNF1;Q9Y5V3;Q9Y5V3-2	1;1;1;1;1;1;1;1;1;1	1;1;1;1;1;1;1;1;1;1	1;1;1;1;1;1;1;1;1;1	Melanoma-associated antigen D2;Melanoma-associated antigen D1	MAGED2;MAGED1	;;;;;;;;;	10	1	1	1	0	0	0	0	0	0	1	0	0	0	0	0	0	0	0	0	0	0	0	0	0	0	1	0	0	0	0	0	0	0	0	0	0	0	0	0	0	0
A0A087WXM6;J3QQT2;J3KRX5;A0A024R261;A0A0A6YYL6;P18621;P18621-3;J3KRB3;A0A087WWH0;J3QS96;J3QLC8;A0A0A0MRF8;P18621-2;J3KSJ0;A0A087WY81;A4D1R6;A4D1R5	A0A087WXM6;J3QQT2;J3KRX5;A0A024R261;A0A0A6YYL6;P18621;P18621-3;J3KRB3;A0A087WWH0;J3QS96;J3QLC8;A0A0A0MRF8;P18621-2	3;3;3;3;3;3;3;2;2;2;2;2;2;1;1;1;1	3;3;3;3;3;3;3;2;2;2;2;2;2;1;1;1;1	3;3;3;3;3;3;3;2;2;2;2;2;2;1;1;1;1	60S ribosomal protein L17	RPL17;hCG_24487;RPL17-C18orf32	;;;;;;;;;;;;	17	3	3	3	3	0	1	0	1	0	0	0	2	1	0	2	2	1	2	2	3	0	1	0	1	0	0	0	2	1	0	2	2	1	2	2	3	0	1	0	1	0
Q53FS4;B2R774;A0A024R2A7;P49257	Q53FS4;B2R774;A0A024R2A7;P49257	3;3;3;3	3;3;3;3	3;3;3;3	Protein ERGIC-53	LMAN1	;;;	4	3	3	3	0	0	0	0	2	1	0	0	0	0	0	0	1	2	1	1	0	0	0	0	2	1	0	0	0	0	0	0	1	2	1	1	0	0	0	0	2	1
I3L4J1;A0A024R705;A8K5D8;A8K4G7;A0A024R2C5;B3KNH6;Q9UN37;O75351;Q6PIW4-2;Q6PIW4	I3L4J1;A0A024R705;A8K5D8;A8K4G7;A0A024R2C5;B3KNH6;Q9UN37;O75351;Q6PIW4-2;Q6PIW4	1;1;1;1;1;1;1;1;1;1	1;1;1;1;1;1;1;1;1;1	1;1;1;1;1;1;1;1;1;1	Vacuolar protein sorting-associated protein 4A;Vacuolar protein sorting-associated protein 4B;Fidgetin-like protein 1	VPS4A;VPS4B;FIGNL1	;;;;;;;;;	10	1	1	1	0	0	0	0	0	0	0	0	0	0	0	0	1	0	0	0	0	0	0	0	0	0	0	0	0	0	0	0	1	0	0	0	0	0	0	0	0	0
A0A024R2G2;Q9BXW9;Q9BXW9-1;Q9BXW9-3;Q9BXW9-4;H7BZJ7	A0A024R2G2;Q9BXW9;Q9BXW9-1;Q9BXW9-3	24;24;24;19;10;7	24;24;24;19;10;7	24;24;24;19;10;7	Fanconi anemia group D2 protein	FANCD2	;;;	6	24	24	24	0	0	0	0	0	0	0	0	0	0	0	0	19	18	16	18	0	0	0	0	0	0	0	0	0	0	0	0	19	18	16	18	0	0	0	0	0	0
B2R7Y8;A0A024R2G6;O60239;A0A024R2J3;O60239-2;Q6MZG3;C9JK30	B2R7Y8;A0A024R2G6;O60239	5;5;5;2;2;1;1	5;5;5;2;2;1;1	5;5;5;2;2;1;1	SH3 domain-binding protein 5	SH3BP5	;;	7	5	5	5	0	0	0	0	0	1	1	1	0	0	0	0	5	4	4	5	0	0	0	0	0	1	1	1	0	0	0	0	5	4	4	5	0	0	0	0	0	1
B9A6K1;A0A024R2J9;A0A024R2H0;Q92609;Q92609-2;C9J3F6	B9A6K1;A0A024R2J9;A0A024R2H0;Q92609;Q92609-2;C9J3F6	5;5;5;5;5;4	5;5;5;5;5;4	5;5;5;5;5;4	TBC1 domain family member 5	TBC1D5	;;;;;	6	5	5	5	0	0	0	0	1	1	1	1	0	0	0	0	4	2	2	1	0	0	0	0	1	1	1	1	0	0	0	0	4	2	2	1	0	0	0	0	1	1
E7EX53;E7EQV9;E7ENU7;A0A024R2Q4;P61313;E7ERA2;B4DEN1;B4DLP4;P61313-2	E7EX53;E7EQV9;E7ENU7;A0A024R2Q4;P61313;E7ERA2;B4DEN1;B4DLP4;P61313-2	2;2;2;2;2;1;1;1;1	2;2;2;2;2;1;1;1;1	2;2;2;2;2;1;1;1;1	Ribosomal protein L15;60S ribosomal protein L15	RPL15	;;;;;;;;	9	2	2	2	0	0	0	1	0	0	0	0	1	1	1	2	0	0	0	0	0	0	0	1	0	0	0	0	1	1	1	2	0	0	0	0	0	0	0	1	0	0
A0A024R2S0;Q9NW15-2;Q9NW15;C9IZD0;C9JA49;C9IYD3;C9JQC9;C9JPY2;H7C3N6;C9J670;Q9NW15-4;Q9NW15-3;Q9NW15-5	A0A024R2S0;Q9NW15-2;Q9NW15;C9IZD0;C9JA49;C9IYD3;C9JQC9;C9JPY2;H7C3N6;C9J670;Q9NW15-4;Q9NW15-3;Q9NW15-5	2;2;2;1;1;1;1;1;1;1;1;1;1	2;2;2;1;1;1;1;1;1;1;1;1;1	2;2;2;1;1;1;1;1;1;1;1;1;1	Anoctamin;Anoctamin-10	TMEM16K;ANO10	;;;;;;;;;;;;	13	2	2	2	0	0	0	0	1	1	1	0	0	0	0	0	0	0	0	0	0	0	0	0	1	1	1	0	0	0	0	0	0	0	0	0	0	0	0	0	1	1
A0A0S2Z472;A8KAH7;A0A024R2W3;P13861-2;P13861;H7C330;O60380;C9J830;A0A0K0K1I3;H7C1L0;B3KY43;Q6DHZ2;A0A024R712;P31323	A0A0S2Z472;A8KAH7;A0A024R2W3;P13861-2;P13861	3;3;3;3;3;1;1;1;1;1;1;1;1;1	3;3;3;3;3;1;1;1;1;1;1;1;1;1	3;3;3;3;3;1;1;1;1;1;1;1;1;1	cAMP-dependent protein kinase type II-alpha regulatory subunit	PRKAR2A	;;;;	14	3	3	3	0	0	0	0	0	0	0	0	0	0	0	0	2	1	1	0	0	0	0	0	0	0	0	0	0	0	0	0	2	1	1	0	0	0	0	0	0	0
A0A024R2W4;Q14118	A0A024R2W4;Q14118	2;2	2;2	2;2	Dystroglycan;Alpha-dystroglycan;Beta-dystroglycan	DAG1	;	2	2	2	2	0	0	0	0	1	0	1	0	0	0	0	0	0	0	0	0	0	0	0	0	1	0	1	0	0	0	0	0	0	0	0	0	0	0	0	0	1	0
B2RAF3;A0A024R2Y2;Q12893	B2RAF3;A0A024R2Y2;Q12893	3;3;3	3;3;3	3;3;3	Transmembrane protein 115	TMEM115	;;	3	3	3	3	0	0	0	0	2	2	2	2	0	0	0	0	0	0	0	0	0	0	0	0	2	2	2	2	0	0	0	0	0	0	0	0	0	0	0	0	2	2
A0A087WTB6;A2A2R6;Q5JWD1;H0Y7E8;A0A087WZE5;Q5JWE9;Q93020;H0Y7F4;A0A024R2Z1;Q8N2B4;Q5T697;B3KP89;Q5FWY2;A0A0S2Z3S5;A8K1Y9;A0A0S2Z3H8;P11488;P63096;P19087;P09471-2;P09471;P08754;A8MTJ3;P04899;P04899-4;P63092-3;P63092-2;P38405;P63092;P63092-4;P38405-2;Q5JWF2-2;Q5JWF2	A0A087WTB6;A2A2R6;Q5JWD1;H0Y7E8;A0A087WZE5;Q5JWE9;Q93020;H0Y7F4;A0A024R2Z1;Q8N2B4;Q5T697;B3KP89;Q5FWY2;A0A0S2Z3S5;A8K1Y9;A0A0S2Z3H8;P11488;P63096;P19087;P09471-2;P09471;P08754;A8MTJ3;P04899;P04899-4;P63092-3;P63092-2;P38405;P63092;P63092-4;P38405-2;Q5JWF2-2;Q5JWF2	1;1;1;1;1;1;1;1;1;1;1;1;1;1;1;1;1;1;1;1;1;1;1;1;1;1;1;1;1;1;1;1;1	1;1;1;1;1;1;1;1;1;1;1;1;1;1;1;1;1;1;1;1;1;1;1;1;1;1;1;1;1;1;1;1;1	1;1;1;1;1;1;1;1;1;1;1;1;1;1;1;1;1;1;1;1;1;1;1;1;1;1;1;1;1;1;1;1;1	Guanine nucleotide-binding protein G(t) subunit alpha-1;Guanine nucleotide-binding protein G(i) subunit alpha-1;Guanine nucleotide-binding protein G(t) subunit alpha-2;Guanine nucleotide-binding protein G(o) subunit alpha;Guanine nucleotide-binding protein G(k) subunit alpha;Guanine nucleotide-binding protein G(t) subunit alpha-3;Guanine nucleotide-binding protein G(i) subunit alpha-2;Guanine nuc…	GNAO1;GNAS;GNAT2;WUGSC:H_LUCA16.1;GNAT1;GNAL;GNAI1;GNAI3;GNAT3;GNAI2	;;;;;;;;;;;;;;;;;;;;;;;;;;;;;;;;	33	1	1	1	0	0	0	0	0	0	0	0	0	0	0	0	1	1	1	0	0	0	0	0	0	0	0	0	0	0	0	0	1	1	1	0	0	0	0	0	0	0
A0A024R326;Q6IPI1;P47914	A0A024R326;Q6IPI1;P47914	1;1;1	1;1;1	1;1;1	60S ribosomal protein L29	RPL29	;;	3	1	1	1	0	0	0	0	0	0	0	1	1	1	0	1	1	1	1	1	0	0	0	0	0	0	0	1	1	1	0	1	1	1	1	1	0	0	0	0	0	0
B4DZZ0;B3KQB4;A0A024R371;O75915;F8WF90;C9JQU6;F8WF33;B4DWQ6	B4DZZ0;B3KQB4;A0A024R371;O75915;F8WF90;C9JQU6;F8WF33;B4DWQ6	3;3;3;3;2;2;2;2	3;3;3;3;2;2;2;2	3;3;3;3;2;2;2;2	PRA1 family protein 3	ARL6IP5	;;;;;;;	8	3	3	3	0	0	0	0	2	2	1	0	0	0	0	0	2	0	0	0	0	0	0	0	2	2	1	0	0	0	0	0	2	0	0	0	0	0	0	0	2	2
Q9NZ93;E9PHZ2;A0A024R3C3;A0A024R394;Q9UHD1-2;Q9UHD1	Q9NZ93;E9PHZ2;A0A024R3C3;A0A024R394;Q9UHD1-2;Q9UHD1	2;2;2;2;2;2	2;2;2;2;2;2	2;2;2;2;2;2	Cysteine and histidine-rich domain-containing protein 1	CHORDC1	;;;;;	6	2	2	2	0	1	0	0	0	0	0	0	0	1	0	0	0	1	0	0	0	1	0	0	0	0	0	0	0	1	0	0	0	1	0	0	0	1	0	0	0	0
Q05D78;F8W7U8;A0A024R395;P49959-2;P49959;P49959-3;F5GXT0;Q9BS79;F5H742;A0A0S2Z438;F5H256	Q05D78;F8W7U8;A0A024R395;P49959-2;P49959;P49959-3	15;15;15;15;15;14;6;5;3;3;3	15;15;15;15;15;14;6;5;3;3;3	15;15;15;15;15;14;6;5;3;3;3	Double-strand break repair protein MRE11A	MRE11A	;;;;;	11	15	15	15	8	12	1	2	8	7	8	2	0	0	0	0	1	2	0	0	8	12	1	2	8	7	8	2	0	0	0	0	1	2	0	0	8	12	1	2	8	7
B6ETL5;A0A024R397;Q96RD7-2;Q96RD7	B6ETL5;A0A024R397;Q96RD7-2;Q96RD7	3;3;3;3	3;3;3;3	3;3;3;3	Pannexin;Pannexin-1	PANX1	;;;	4	3	3	3	0	0	0	0	2	2	0	0	0	0	0	0	0	0	0	0	0	0	0	0	2	2	0	0	0	0	0	0	0	0	0	0	0	0	0	0	2	2
Q86T74;A0A024R3E4;P46937-5;P46937-3;P46937-6;P46937-7;P46937-2;P46937-8;P46937;P46937-9	Q86T74;A0A024R3E4;P46937-5;P46937-3;P46937-6;P46937-7;P46937-2;P46937-8;P46937;P46937-9	1;1;1;1;1;1;1;1;1;1	1;1;1;1;1;1;1;1;1;1	1;1;1;1;1;1;1;1;1;1	Transcriptional coactivator YAP1	DKFZp451O0517;YAP1	;;;;;;;;;	10	1	1	1	0	0	0	0	1	0	0	0	0	0	0	0	0	0	0	0	0	0	0	0	1	0	0	0	0	0	0	0	0	0	0	0	0	0	0	0	1	0
A0A024R3G7;Q9H0K1	A0A024R3G7;Q9H0K1	4;4	4;4	4;4	Serine/threonine-protein kinase SIK2	SNF1LK2;SIK2	;	2	4	4	4	0	0	0	0	0	0	0	0	3	3	1	3	1	0	0	0	0	0	0	0	0	0	0	0	3	3	1	3	1	0	0	0	0	0	0	0	0	0
B2R642;A0A024R3I5;P43121;B3KXZ9;A8K6A6;P43121-2	B2R642;A0A024R3I5;P43121;B3KXZ9;A8K6A6;P43121-2	13;13;13;11;11;7	13;13;13;11;11;7	13;13;13;11;11;7	Cell surface glycoprotein MUC18	MCAM	;;;;;	6	13	13	13	0	0	0	0	10	11	7	4	0	0	0	0	3	1	2	3	0	0	0	0	10	11	7	4	0	0	0	0	3	1	2	3	0	0	0	0	10	11
A0A024R3P9;Q9H3P7	A0A024R3P9;Q9H3P7	8;8	8;8	8;8	Golgi resident protein GCP60	ACBD3	;	2	8	8	8	0	0	0	0	7	5	5	3	0	0	0	0	0	0	0	0	0	0	0	0	7	5	5	3	0	0	0	0	0	0	0	0	0	0	0	0	7	5
A0A024R3Q7;Q7L0Q8-2;Q7L0Q8	A0A024R3Q7;Q7L0Q8-2;Q7L0Q8	1;1;1	1;1;1	1;1;1	Rho-related GTP-binding protein RhoU	RHOU	;;	3	1	1	1	0	0	0	0	0	0	0	0	0	0	0	0	0	1	0	0	0	0	0	0	0	0	0	0	0	0	0	0	0	1	0	0	0	0	0	0	0	0
A0A024R3R5;B4E0Z3;C9JES9	A0A024R3R5	11;4;3	11;4;3	1;0;0		LBR		3	11	11	1	0	0	0	0	10	11	8	3	0	0	0	0	3	5	4	3	0	0	0	0	10	11	8	3	0	0	0	0	3	5	4	3	0	0	0	0	1	1
Q6P664;A0A024R3R7;Q5T3Q7;B2RWN5;Q9H583	Q6P664;A0A024R3R7;Q5T3Q7;B2RWN5;Q9H583	2;2;2;2;2	2;2;2;2;2	2;2;2;2;2	HEAT repeat-containing protein 1;HEAT repeat-containing protein 1, N-terminally processed	HEATR1	;;;;	5	2	2	2	0	0	0	0	0	0	0	0	1	1	0	0	1	0	0	0	0	0	0	0	0	0	0	0	1	1	0	0	1	0	0	0	0	0	0	0	0	0
A0A024R3S1;Q9H425-3;Q9H425;Q9H425-2;E5RI90;E5RFY9	A0A024R3S1;Q9H425-3;Q9H425;Q9H425-2;E5RI90	6;6;6;4;3;2	6;6;6;4;3;2	6;6;6;4;3;2	Uncharacterized protein C1orf198	C1orf198	;;;;	6	6	6	6	0	1	0	0	3	4	6	3	1	1	0	0	5	2	0	1	0	1	0	0	3	4	6	3	1	1	0	0	5	2	0	1	0	1	0	0	3	4
E5RI62;J3KNZ3;B3KP04;B7ZAR4;A0A024R3T1;Q9Y577-2;Q9Y577	E5RI62;J3KNZ3;B3KP04;B7ZAR4;A0A024R3T1;Q9Y577-2;Q9Y577	1;1;1;1;1;1;1	1;1;1;1;1;1;1	1;1;1;1;1;1;1	E3 ubiquitin-protein ligase TRIM17	TRIM17	;;;;;;	7	1	1	1	0	0	1	0	0	0	0	0	0	0	0	0	0	0	0	0	0	0	1	0	0	0	0	0	0	0	0	0	0	0	0	0	0	0	1	0	0	0
A0A024R3W2;Q15388	A0A024R3W2;Q15388	1;1	1;1	1;1	Mitochondrial import receptor subunit TOM20 homolog	TOMM20	;	2	1	1	1	0	0	0	0	0	0	0	0	0	0	0	0	1	1	1	0	0	0	0	0	0	0	0	0	0	0	0	0	1	1	1	0	0	0	0	0	0	0
A0A024R3W5;Q9ULF5;E7ENT5;E7EV45	A0A024R3W5;Q9ULF5	3;3;1;1	3;3;1;1	3;3;1;1	Zinc transporter ZIP10	SLC39A10	;	4	3	3	3	0	0	0	0	2	0	0	1	0	0	0	0	1	1	1	1	0	0	0	0	2	0	0	1	0	0	0	0	1	1	1	1	0	0	0	0	2	0
A0A024R3X4;P10809;B3GQS7;B7Z5E7;B7Z597;B7Z4F6;B7Z532;Q53SE2;E7ESH4;E7EXB4;A0A0S2Z415;P10809-2;C9JL25;B9VPB4;B9VP19;C9JL19;C9JCQ4;Q53QD5;C9J0S9;B9VP24	A0A024R3X4;P10809;B3GQS7;B7Z5E7;B7Z597;B7Z4F6	19;19;18;17;17;15;7;6;6;5;4;4;3;3;3;2;2;1;1;1	19;19;18;17;17;15;7;6;6;5;4;4;3;3;3;2;2;1;1;1	19;19;18;17;17;15;7;6;6;5;4;4;3;3;3;2;2;1;1;1	60 kDa heat shock protein, mitochondrial	HSPD1	;;;;;	20	19	19	19	3	5	8	1	0	2	0	8	11	8	4	10	14	11	12	8	3	5	8	1	0	2	0	8	11	8	4	10	14	11	12	8	3	5	8	1	0	2
A0A024R3X7;Q9UNM1;B8ZZL8;P61604;B8ZZ54;S4R3N1	A0A024R3X7;Q9UNM1;B8ZZL8;P61604;B8ZZ54;S4R3N1	2;2;2;2;1;1	2;2;2;2;1;1	2;2;2;2;1;1	10 kDa heat shock protein, mitochondrial	HSPE1;EPFP1;HSPE1-MOB4	;;;;;	6	2	2	2	0	0	0	0	0	0	0	0	0	0	0	1	2	2	2	2	0	0	0	0	0	0	0	0	0	0	0	1	2	2	2	2	0	0	0	0	0	0
Q5R209;Q5R210;Q5R208;Q5R206;A8K134;A0A024R454;P31327;P31327-3;Q5R211;Q5R207;Q05CV6;P31327-2	Q5R209;Q5R210;Q5R208;Q5R206;A8K134;A0A024R454;P31327;P31327-3;Q5R211;Q5R207	4;4;4;4;4;4;4;4;3;3;1;1	4;4;4;4;4;4;4;4;3;3;1;1	4;4;4;4;4;4;4;4;3;3;1;1	Carbamoyl-phosphate synthase [ammonia], mitochondrial	CPS1	;;;;;;;;;	12	4	4	4	0	0	0	0	0	0	0	0	1	0	0	1	4	1	3	0	0	0	0	0	0	0	0	0	1	0	0	1	4	1	3	0	0	0	0	0	0	0
B4DHC5;A0A024R458;A0A0S2Z444;A0A0S2Z3Y3;A0A0S2Z3Z1;A0A0S2Z462;P52594-2;P52594-3;P52594;P52594-4;C9J2I0;B8ZZY2	B4DHC5;A0A024R458;A0A0S2Z444;A0A0S2Z3Y3;A0A0S2Z3Z1;A0A0S2Z462;P52594-2;P52594-3;P52594;P52594-4;C9J2I0;B8ZZY2	5;5;5;5;5;5;5;5;5;5;4;4	5;5;5;5;5;5;5;5;5;5;4;4	5;5;5;5;5;5;5;5;5;5;4;4	Arf-GAP domain and FG repeat-containing protein 1	HRB;AGFG1	;;;;;;;;;;;	12	5	5	5	0	1	0	0	4	4	3	1	0	0	0	0	0	0	0	0	0	1	0	0	4	4	3	1	0	0	0	0	0	0	0	0	0	1	0	0	4	4
A0A0A0MS29;A0A024R491;Q9GZY8-2;Q9GZY8;C9JHF5;Q9GZY8-4;Q9GZY8-5;Q9GZY8-3;E9PQX8;H7C433	A0A0A0MS29;A0A024R491;Q9GZY8-2;Q9GZY8;C9JHF5;Q9GZY8-4;Q9GZY8-5;Q9GZY8-3	4;4;4;4;3;3;3;3;1;1	4;4;4;4;3;3;3;3;1;1	4;4;4;4;3;3;3;3;1;1	Mitochondrial fission factor	MFF;C2orf33	;;;;;;;	10	4	4	4	0	0	0	0	2	3	0	0	0	0	0	0	0	0	0	0	0	0	0	0	2	3	0	0	0	0	0	0	0	0	0	0	0	0	0	0	2	3
B3KN05;B2RBE0;A0A024R497;O95573;B3KMA6;Q6PIM8;F5GWH2;B4DH39;Q8TAF6;O60488-2;O60488	B3KN05;B2RBE0;A0A024R497;O95573;B3KMA6	20;20;20;20;16;6;2;2;2;2;2	20;20;20;20;16;6;2;2;2;2;2	20;20;20;20;16;6;2;2;2;2;2	Long-chain-fatty-acid--CoA ligase 3	ACSL3	;;;;	11	20	20	20	0	0	0	0	6	6	3	2	6	3	3	4	13	15	13	11	0	0	0	0	6	6	3	2	6	3	3	4	13	15	13	11	0	0	0	0	6	6
B3KM80;Q6ZS99;B3KTP9;A0A024R4A0;P19338;H7BY16;Q9BQ02	B3KM80;Q6ZS99;B3KTP9;A0A024R4A0;P19338;H7BY16;Q9BQ02	6;6;6;6;6;3;3	6;6;6;6;6;3;3	6;6;6;6;6;3;3	Nucleolin	NCL	;;;;;;	7	6	6	6	5	3	0	2	1	0	0	0	4	0	0	3	3	1	0	0	5	3	0	2	1	0	0	0	4	0	0	3	3	1	0	0	5	3	0	2	1	0
A0A024R4A5;Q6Y7W6-4;Q6Y7W6-5;Q6Y7W6;I1E4Y6;Q6Y7W6-3;E7ESB6;C9JHW1;B4DRT8;B4DZM1;F8WCD5;C9JPV7;C9JXQ0;C9J0V6;C9JHT0;C9JRZ2;B4DLU7;C9JH18;C9JW88;C9JH78;C9IYH5;C9J1A6;C9JZC0;C9J7G1;B8ZZD2	A0A024R4A5;Q6Y7W6-4;Q6Y7W6-5;Q6Y7W6;I1E4Y6;Q6Y7W6-3;E7ESB6;C9JHW1	20;20;20;20;19;19;11;10;9;7;4;4;4;4;4;4;4;4;2;2;2;1;1;1;1	20;20;20;20;19;19;11;10;9;7;4;4;4;4;4;4;4;4;2;2;2;1;1;1;1	20;20;20;20;19;19;11;10;9;7;4;4;4;4;4;4;4;4;2;2;2;1;1;1;1	PERQ amino acid-rich with GYF domain-containing protein 2	TNRC15;GIGYF2	;;;;;;;	25	20	20	20	13	16	2	12	0	0	0	0	6	4	4	3	2	1	0	0	13	16	2	12	0	0	0	0	6	4	4	3	2	1	0	0	13	16	2	12	0	0
A0A087WX29;A0A0A0N0L3;A0A024R4E2;Q13148;B1AKP7;G3V162;A0A087X260;A0A087WYY0;B4DRW3;A0A087WXQ5;K7EJM5;A0A087WV68;A0A0A0N0N3;A0A0A0N0M3;K7EN94;Q13148-4;A0A087WW61;A0A087WX67;A0A087WXV3;A0A087WTZ4;K7EL26;K7EJ99;A0A0A0MSV7;A0A087WYE7;A0A087WZC9	A0A087WX29;A0A0A0N0L3;A0A024R4E2;Q13148;B1AKP7;G3V162;A0A087X260;A0A087WYY0;B4DRW3;A0A087WXQ5;K7EJM5;A0A087WV68;A0A0A0N0N3;A0A0A0N0M3;K7EN94;Q13148-4	5;5;5;5;4;4;4;4;4;3;3;3;3;3;3;3;2;2;2;1;1;1;1;1;1	5;5;5;5;4;4;4;4;4;3;3;3;3;3;3;3;2;2;2;1;1;1;1;1;1	5;5;5;5;4;4;4;4;4;3;3;3;3;3;3;3;2;2;2;1;1;1;1;1;1	TAR DNA-binding protein 43	TARDBP;TDP43	;;;;;;;;;;;;;;;	25	5	5	5	5	5	1	5	0	0	0	0	4	4	5	5	2	2	1	0	5	5	1	5	0	0	0	0	4	4	5	5	2	2	1	0	5	5	1	5	0	0
A0A024R4E5;Q00341;B2R5V9;Q00341-2;H0Y394;B4DKR8;Q6ZS03;H7C0A4;Q96CF6;C9JIZ1;C9J5E5;Q5HYC5;Q6ZN49;C9JZI8;C9JHS7;C9JHZ8;C9JES8;H7BZC3;C9JT62;C9JK79;H7C2D1;Q2HJC8;C9JMQ6;C9JQ82;C9JBS3;C9JEJ8;A0A0U1RVI6;C9JHN6;C9JHS9;C9J739	A0A024R4E5;Q00341;B2R5V9;Q00341-2;H0Y394;B4DKR8;Q6ZS03	23;23;22;20;16;13;12;11;10;8;7;7;6;5;4;4;4;4;3;3;3;3;2;2;2;2;2;2;1;1	23;23;22;20;16;13;12;11;10;8;7;7;6;5;4;4;4;4;3;3;3;3;2;2;2;2;2;2;1;1	23;23;22;20;16;13;12;11;10;8;7;7;6;5;4;4;4;4;3;3;3;3;2;2;2;2;2;2;1;1	Vigilin	HDLBP	;;;;;;	30	23	23	23	11	17	1	11	5	5	5	0	2	2	0	1	1	1	1	0	11	17	1	11	5	5	5	0	2	2	0	1	1	1	1	0	11	17	1	11	5	5
A0A024R4F1;P06733;E2DRY6;P06733-2;K7EM90;A4QMW8;F5H1C3;E5RI09;E5RG95;A4UCS8;K7EPM1;K7EKN2;B4DUJ6;E5RGZ4;F5H0C8;L0R849;Q6FHV6;A8K3B0;P13929-3;P09104-2;P13929-2;P13929;P09104	A0A024R4F1;P06733;E2DRY6;P06733-2	9;9;6;6;3;2;1;1;1;1;1;1;1;1;1;1;1;1;1;1;1;1;1	9;9;6;6;3;2;1;1;1;1;1;1;1;1;1;1;1;1;1;1;1;1;1	9;9;6;6;3;2;1;1;1;1;1;1;1;1;1;1;1;1;1;1;1;1;1	Alpha-enolase;Enolase	ENO1	;;;	23	9	9	9	3	4	4	3	3	3	4	6	3	2	1	2	4	2	3	2	3	4	4	3	3	3	4	6	3	2	1	2	4	2	3	2	3	4	4	3	3	3
B5MCT8;C9JM19;B7Z732;A0A024R4M0;P46781;A5D904;F2Z3C0;A8MXK4	B5MCT8;C9JM19;B7Z732;A0A024R4M0;P46781;A5D904	3;3;3;3;3;2;1;1	3;3;3;3;3;2;1;1	3;3;3;3;3;2;1;1	40S ribosomal protein S9	RPS9	;;;;;	8	3	3	3	0	0	0	0	0	0	0	0	1	1	0	3	2	2	1	0	0	0	0	0	0	0	0	0	1	1	0	3	2	2	1	0	0	0	0	0	0	0
H0Y5X7;H7C3F5;Q6ZMJ6;B7Z6J7;A0A024R4R3;O75175-3;O75175-2;O75175	H0Y5X7;H7C3F5;Q6ZMJ6;B7Z6J7;A0A024R4R3;O75175-3;O75175-2;O75175	2;2;2;2;2;2;2;2	2;2;2;2;2;2;2;2	2;2;2;2;2;2;2;2	CCR4-NOT transcription complex subunit 3	CNOT3;FLJ00420	;;;;;;;	8	2	2	2	0	2	0	1	0	0	0	0	0	0	0	0	0	0	0	0	0	2	0	1	0	0	0	0	0	0	0	0	0	0	0	0	0	2	0	1	0	0
A0A024R4T4;P61081;M0QX69	A0A024R4T4;P61081	3;3;1	3;3;1	3;3;1	NEDD8-conjugating enzyme Ubc12	UBE2M	;	3	3	3	3	0	0	0	0	0	0	0	0	2	2	3	2	2	2	3	2	0	0	0	0	0	0	0	0	2	2	3	2	2	2	3	2	0	0	0	0	0	0
A0A024R4X0;P00387-2;P00387;P00387-3;Q6ZVI6;B1AHF3	A0A024R4X0;P00387-2;P00387;P00387-3;Q6ZVI6;B1AHF3	5;5;5;5;4;3	5;5;5;5;4;3	5;5;5;5;4;3	NADH-cytochrome b5 reductase;NADH-cytochrome b5 reductase 3;NADH-cytochrome b5 reductase 3 membrane-bound form;NADH-cytochrome b5 reductase 3 soluble form	CYB5R3	;;;;;	6	5	5	5	0	0	0	0	0	0	0	0	0	0	0	0	4	5	3	2	0	0	0	0	0	0	0	0	0	0	0	0	4	5	3	2	0	0	0	0	0	0
A0A024R542;Q9C0C2;Q9C0C2-2;E9PKK0;Q86TK2;B3KXS7	A0A024R542;Q9C0C2;Q9C0C2-2	4;4;2;1;1;1	4;4;2;1;1;1	4;4;2;1;1;1	182 kDa tankyrase-1-binding protein	TNKS1BP1	;;	6	4	4	4	0	2	0	0	2	0	1	0	0	0	0	0	0	0	0	0	0	2	0	0	2	0	1	0	0	0	0	0	0	0	0	0	0	2	0	0	2	0
A0A024R546;Q9C0B5-2;Q9C0B5;H0YEF4	A0A024R546;Q9C0B5-2;Q9C0B5;H0YEF4	16;16;16;9	16;16;16;9	14;14;14;9	Palmitoyltransferase;Palmitoyltransferase ZDHHC5	ZDHHC5	;;;	4	16	16	14	0	0	0	0	14	14	11	3	0	0	0	0	0	0	1	0	0	0	0	0	14	14	11	3	0	0	0	0	0	0	1	0	0	0	0	0	12	12
B4DSE4;A0A024R588;A0A024R566;B4DJU4;A0A024R5D9;A0A024R572;Q15637-4;Q15637-6;Q15637-3;Q15637-2;Q15637;B4DX42;Q15637-7;Q15637-5;Q14820;F8WEV5	B4DSE4;A0A024R588;A0A024R566;B4DJU4;A0A024R5D9;A0A024R572;Q15637-4;Q15637-6;Q15637-3;Q15637-2;Q15637;B4DX42;Q15637-7;Q15637-5	3;3;3;3;3;3;3;3;3;3;3;2;2;2;1;1	3;3;3;3;3;3;3;3;3;3;3;2;2;2;1;1	3;3;3;3;3;3;3;3;3;3;3;2;2;2;1;1	Splicing factor 1	SF1	;;;;;;;;;;;;;	16	3	3	3	0	3	0	1	1	1	0	0	0	0	0	0	0	0	0	0	0	3	0	1	1	1	0	0	0	0	0	0	0	0	0	0	0	3	0	1	1	1
A0A0A6YYA7;A0A024R567;Q12851-2;Q12851;B4DPK7;C9JCU6;B4E2Z1;F2Z2B3;F8WCP4;H7C208	A0A0A6YYA7;A0A024R567;Q12851-2;Q12851;B4DPK7;C9JCU6	19;19;19;19;15;11;5;4;4;3	19;19;19;19;15;11;5;4;4;3	19;19;19;19;15;11;5;4;4;3	Mitogen-activated protein kinase kinase kinase kinase;Mitogen-activated protein kinase kinase kinase kinase 2	MAP4K2	;;;;;	10	19	19	19	0	0	0	0	0	0	0	0	0	1	0	1	18	18	17	13	0	0	0	0	0	0	0	0	0	1	0	1	18	18	17	13	0	0	0	0	0	0
C9JC03;B4DZH9;B2R5U3;A0A024R571;Q9H4M9;C9J2Z4;B4DMV9;B4DR44;B4DTR4;C9JDQ8;A0A0C4DH83;Q9NZN3;C9JIJ3;C9IZH1;Q8NCJ3;B4DLA1;A0A087WUA5;A8K9B9;A0A024R9N6;A0A024R0S6;Q9NZN3-2;Q9H223;Q9NZN4	C9JC03;B4DZH9;B2R5U3;A0A024R571;Q9H4M9;C9J2Z4;B4DMV9;B4DR44;B4DTR4;C9JDQ8;A0A0C4DH83;Q9NZN3	7;7;7;7;7;6;6;6;6;4;4;4;1;1;1;1;1;1;1;1;1;1;1	7;7;7;7;7;6;6;6;6;4;4;4;1;1;1;1;1;1;1;1;1;1;1	7;7;7;7;7;6;6;6;6;4;4;4;1;1;1;1;1;1;1;1;1;1;1	EH domain-containing protein 1;EH domain-containing protein 3	EHD1;EHD3	;;;;;;;;;;;	23	7	7	7	0	0	0	0	6	4	3	0	0	0	0	0	0	0	0	0	0	0	0	0	6	4	3	0	0	0	0	0	0	0	0	0	0	0	0	0	6	4
A0A024R5C5;P11498;P11498-2;E9PRE7;E9PS68	A0A024R5C5;P11498	60;60;27;25;16	60;60;27;25;16	60;60;27;25;16	Pyruvate carboxylase;Pyruvate carboxylase, mitochondrial	PC	;	5	60	60	60	52	53	45	50	48	49	43	39	52	51	43	50	52	53	50	47	52	53	45	50	48	49	43	39	52	51	43	50	52	53	50	47	52	53	45	50	48	49
Q6FGX3;Q6AZ91;Q53ET8;A0A024R5J5;A0A024R5H8;Q9NRW1;P20340-2;P20340;C9JU14;J3KR73;B7Z5Z9;P20340-4;Q9NRW1-2;C9JB90;F5H3K7;C9J0I2;F5GX61;P20340-3;Q14964	Q6FGX3;Q6AZ91;Q53ET8;A0A024R5J5;A0A024R5H8;Q9NRW1;P20340-2;P20340;C9JU14;J3KR73;B7Z5Z9;P20340-4;Q9NRW1-2	3;3;3;3;3;3;3;3;2;2;2;2;2;1;1;1;1;1;1	3;3;3;3;3;3;3;3;2;2;2;2;2;1;1;1;1;1;1	3;3;3;3;3;3;3;3;2;2;2;2;2;1;1;1;1;1;1	Ras-related protein Rab-6B;Ras-related protein Rab-6A	RAB6A;RAB6B	;;;;;;;;;;;;	19	3	3	3	0	0	0	0	2	2	1	1	0	0	0	0	1	1	0	0	0	0	0	0	2	2	1	1	0	0	0	0	1	1	0	0	0	0	0	0	2	2
A0A024R5K1;Q9BR76;Q9NSK3;A0A087WW53;F5H390;Q59F81;B4DIU2;F5H0D2	A0A024R5K1;Q9BR76;Q9NSK3;A0A087WW53;F5H390;Q59F81;B4DIU2	12;12;8;6;6;6;6;1	12;12;8;6;6;6;6;1	12;12;8;6;6;6;6;1	Coronin;Coronin-1B	CORO1B;DKFZp762I166	;;;;;;	8	12	12	12	9	8	1	7	10	7	8	4	0	0	0	0	0	0	0	0	9	8	1	7	10	7	8	4	0	0	0	0	0	0	0	0	9	8	1	7	10	7
B4DN87;A8K259;A0A024R5K8;P50454;E9PJH8;E9PIG2;E9PRS3;E9PNX1;E9PK86;E9PMI5;E9PR70;E9PPV6;H0YEP8;E9PLA6;E9PQ34;Q9NPA9;E9PKH2	B4DN87;A8K259;A0A024R5K8;P50454;E9PJH8;E9PIG2;E9PRS3;E9PNX1;E9PK86;E9PMI5;E9PR70;E9PPV6	3;3;3;3;2;2;2;2;2;2;2;2;1;1;1;1;1	3;3;3;3;2;2;2;2;2;2;2;2;1;1;1;1;1	3;3;3;3;2;2;2;2;2;2;2;2;1;1;1;1;1	Serpin H1	SERPINH1	;;;;;;;;;;;	17	3	3	3	0	0	0	0	0	0	0	0	3	1	1	2	2	2	1	0	0	0	0	0	0	0	0	0	3	1	1	2	2	2	1	0	0	0	0	0	0	0
E5RFU0;E5RHK9;E9PKP6;E9PI56;E5RFC6;E5RK51;E5RIJ5;E9PLJ8;E5RGY9;B5BU72;A0A024R5L7;A8K5U9;A0A024R5P1;E9PDG8;H0UI15;Q13492-4;O60641-3;Q13492-3;Q13492-2;Q13492-5;Q13492;O60641-4;O60641	E5RFU0;E5RHK9;E9PKP6;E9PI56;E5RFC6;E5RK51;E5RIJ5;E9PLJ8;E5RGY9;B5BU72;A0A024R5L7;A8K5U9;A0A024R5P1;E9PDG8;H0UI15;Q13492-4;O60641-3;Q13492-3;Q13492-2;Q13492-5;Q13492;O60641-4;O60641	1;1;1;1;1;1;1;1;1;1;1;1;1;1;1;1;1;1;1;1;1;1;1	1;1;1;1;1;1;1;1;1;1;1;1;1;1;1;1;1;1;1;1;1;1;1	1;1;1;1;1;1;1;1;1;1;1;1;1;1;1;1;1;1;1;1;1;1;1	Phosphatidylinositol-binding clathrin assembly protein;Clathrin coat assembly protein AP180	SNAP91;PICALM	;;;;;;;;;;;;;;;;;;;;;;	23	1	1	1	0	0	0	0	0	0	0	0	1	0	0	0	0	0	0	0	0	0	0	0	0	0	0	0	1	0	0	0	0	0	0	0	0	0	0	0	0	0
H0YLN8;A0A024R5V1;Q96QT4	H0YLN8;A0A024R5V1;Q96QT4	3;3;3	3;3;3	3;3;3	Transient receptor potential cation channel subfamily M member 7	TRPM7	;;	3	3	3	3	0	0	0	0	2	0	0	1	0	0	0	0	1	0	0	0	0	0	0	0	2	0	0	1	0	0	0	0	1	0	0	0	0	0	0	0	2	0
H0YL80;D6R904;K7EP68;H0YKX5;B4DTB1;H0YKP3;B4DTK3;K7ERG3;K7ENT6;B4DGC2;Q8TCG4;C9IZA2;H0YNC7;A0A087WWU8;B4DVY2;Q5HYB6;Q15657;Q1ZYL5;F5H7S3;D9YZV7;V9HW56;H7BYY1;H0YK48;B7Z722;B2RDE1;A0A0S2Z4I4;A0A0S2Z4G8;A0A0S2Z4G4;H0YL52;B7Z596;V9HW25;Q5TCU3;D9YZV5;D9YZV4;CON__Q3SX28;A7XZE4;A0A0S2Z4G6;A0A0K0K1I0;A0A024R5W6;J3KN67;Q59GR8;Q5TCU8;Q6ZN40;M1VPF4;P09493-2;P09493-5;P06753-4;P06753-3;P67936;P07951-3;P06753…	H0YL80;D6R904;K7EP68;H0YKX5;B4DTB1;H0YKP3;B4DTK3;K7ERG3;K7ENT6;B4DGC2;Q8TCG4;C9IZA2;H0YNC7;A0A087WWU8;B4DVY2;Q5HYB6;Q15657;Q1ZYL5;F5H7S3;D9YZV7;V9HW56;H7BYY1;H0YK48;B7Z722;B2RDE1;A0A0S2Z4I4;A0A0S2Z4G8;A0A0S2Z4G4;H0YL52;B7Z596;V9HW25;Q5TCU3;D9YZV5;D9YZV4;CON__Q3SX28;A7XZE4;A0A0S2Z4G6;A0A0K0K1I0;A0A024R5W6;J3KN67;Q59GR8;Q5TCU8;Q6ZN40;M1VPF4;P09493-2;P09493-5;P06753-4;P06753-3;P67936;P07951-3;P06753…	1;1;1;1;1;1;1;1;1;1;1;1;1;1;1;1;1;1;1;1;1;1;1;1;1;1;1;1;1;1;1;1;1;1;1;1;1;1;1;1;1;1;1;1;1;1;1;1;1;1;1;1;1;1;1;1;1;1;1;1;1;1;1;1;1	1;1;1;1;1;1;1;1;1;1;1;1;1;1;1;1;1;1;1;1;1;1;1;1;1;1;1;1;1;1;1;1;1;1;1;1;1;1;1;1;1;1;1;1;1;1;1;1;1;1;1;1;1;1;1;1;1;1;1;1;1;1;1;1;1	1;1;1;1;1;1;1;1;1;1;1;1;1;1;1;1;1;1;1;1;1;1;1;1;1;1;1;1;1;1;1;1;1;1;1;1;1;1;1;1;1;1;1;1;1;1;1;1;1;1;1;1;1;1;1;1;1;1;1;1;1;1;1;1;1	Tyrosine-protein kinase receptor;Tropomyosin alpha-1 chain;Tropomyosin alpha-3 chain;Tropomyosin alpha-4 chain;Tropomyosin beta chain	TPM1;TPM3;TPM4;DKFZp686J1372;HEL-S-108;HEL-S-273;TPM2;TPM2b;TPM3-ROS1	;;;;;;;;;;;;;;;;;;;;;;;;;;;;;;;;;;;;;;;;;;;;;;;;;;;;;;;;;;;;;;;;	65	1	1	1	0	0	0	0	1	1	1	0	0	0	0	0	0	0	0	0	0	0	0	0	1	1	1	0	0	0	0	0	0	0	0	0	0	0	0	0	1	1
A0A024R5Y1;Q9NZD8-2;Q9NZD8;H0YML6;H0YLD7;H0YLW1;H0YLT5;H0YKM6;H0YMB7;H0YKB0;H3BRR0	A0A024R5Y1;Q9NZD8-2;Q9NZD8;H0YML6;H0YLD7;H0YLW1;H0YLT5;H0YKM6;H0YMB7;H0YKB0;H3BRR0	2;2;2;1;1;1;1;1;1;1;1	2;2;2;1;1;1;1;1;1;1;1	2;2;2;1;1;1;1;1;1;1;1	Maspardin	SPG21	;;;;;;;;;;	11	2	2	2	0	0	0	0	0	0	0	0	0	0	0	0	1	0	1	1	0	0	0	0	0	0	0	0	0	0	0	0	1	0	1	1	0	0	0	0	0	0
V9HW65;A0A024R5Z7;P07355;P07355-2;H0YN42;H0YMD0;H0YMU9;A6NMY6;H0YM50;H0YKS4;B4DNH8;H0YN28;H0YL33;H0YNP5;B3KRQ1;H0YMM1;H0YKZ7;H0YLV6;H0YMT9;H0YKX9;H0YMW4;H0YKL9;H0YNA0;H0YKV8;H0YMD9;H0YN52;H0YNB8;H0YKN4;H0YLE2	V9HW65;A0A024R5Z7;P07355;P07355-2;H0YN42;H0YMD0;H0YMU9;A6NMY6;H0YM50;H0YKS4;B4DNH8;H0YN28;H0YL33;H0YNP5;B3KRQ1	23;23;23;23;21;19;19;16;15;14;13;12;12;12;12;11;9;9;9;9;9;8;7;7;6;5;4;4;2	23;23;23;23;21;19;19;16;15;14;13;12;12;12;12;11;9;9;9;9;9;8;7;7;6;5;4;4;2	23;23;23;23;21;19;19;16;15;14;13;12;12;12;12;11;9;9;9;9;9;8;7;7;6;5;4;4;2	Annexin;Annexin A2;Putative annexin A2-like protein	HEL-S-270;ANXA2;ANXA2P2	;;;;;;;;;;;;;;	29	23	23	23	15	10	7	9	18	15	19	11	12	9	8	11	18	15	16	16	15	10	7	9	18	15	19	11	12	9	8	11	18	15	16	16	15	10	7	9	18	15
A0A024R5Z8;P62491;H3BSC1;H3BMH2;P62491-2;Q15907-2;Q15907;B4DQU5;H3BN38;M0R377;M0R2D0;A0A0C4DGX5;P57735	A0A024R5Z8;P62491;H3BSC1;H3BMH2;P62491-2;Q15907-2;Q15907;B4DQU5	19;19;18;16;16;16;16;10;2;1;1;1;1	19;19;18;16;16;16;16;10;2;1;1;1;1	4;4;4;2;2;2;2;4;0;0;0;0;0	Ras-related protein Rab-11A;Ras-related protein Rab-11B	RAB11A;RAB11B	;;;;;;;	13	19	19	4	0	0	0	0	19	18	17	13	0	0	0	0	15	14	13	13	0	0	0	0	19	18	17	13	0	0	0	0	15	14	13	13	0	0	0	0	4	4
A0A024R663;Q86UP2-2;Q86UP2-3;Q86UP2-4;Q86UP2;G3V4Y7;H0YJV5;G3V5G2	A0A024R663;Q86UP2-2;Q86UP2-3;Q86UP2-4;Q86UP2;G3V4Y7	4;4;4;4;4;2;1;1	3;3;3;3;3;2;1;1	3;3;3;3;3;2;1;1	Kinectin	KTN1	;;;;;	8	4	3	3	1	1	0	0	2	2	1	0	0	0	0	0	0	0	0	0	0	0	0	0	2	2	1	0	0	0	0	0	0	0	0	0	0	0	0	0	2	2
A0A024R687;Q96AC1;Q96AC1-3;A8K6S3;H0YJ34;Q96AC1-2;A0A0U1RRM8;H0YJB6;G3V5R2;G3V281;G3V3J0;Q49AC8;G3V1L6;Q54A15;B2RAX1;Q9BQL6-4;Q9BQL6-2;Q9BQL6	A0A024R687;Q96AC1;Q96AC1-3;A8K6S3;H0YJ34;Q96AC1-2;A0A0U1RRM8	27;27;27;26;24;24;20;6;6;6;4;1;1;1;1;1;1;1	27;27;27;26;24;24;20;6;6;6;4;1;1;1;1;1;1;1	27;27;27;26;24;24;20;6;6;6;4;1;1;1;1;1;1;1	Fermitin family homolog 2	PLEKHC1;FERMT2	;;;;;;	18	27	27	27	0	1	0	0	16	18	21	15	0	0	0	0	1	1	0	0	0	1	0	0	16	18	21	15	0	0	0	0	1	1	0	0	0	1	0	0	16	18
B7Z8T5;E7ES96;Q53FV8;A0A0S2Z4D2;A0A024R6A3;P49768-7;P49768-2;P49768	B7Z8T5;E7ES96;Q53FV8;A0A0S2Z4D2;A0A024R6A3;P49768-7;P49768-2;P49768	1;1;1;1;1;1;1;1	1;1;1;1;1;1;1;1	1;1;1;1;1;1;1;1	Presenilin;Presenilin-1;Presenilin-1 NTF subunit;Presenilin-1 CTF subunit;Presenilin-1 CTF12	PSEN1	;;;;;;;	8	1	1	1	0	0	0	0	1	1	0	0	0	0	0	0	1	0	1	0	0	0	0	0	1	1	0	0	0	0	0	0	1	0	1	0	0	0	0	0	1	1
B2RCI6;A0A024R6C4;A0A024R6F4;P49757-3;P49757;A0A024R684;A0A024R681;P49757-4;P49757-2;G3V3Z8;P49757-8;P49757-7;P49757-6;P49757-5;P49757-9;Q86SW6;Q86SW5;G3V3R1;G3V3M5;G3V4S6;G3V433;B4DUD7;Q5D0E5	B2RCI6;A0A024R6C4;A0A024R6F4;P49757-3;P49757;A0A024R684;A0A024R681;P49757-4;P49757-2;G3V3Z8;P49757-8;P49757-7;P49757-6;P49757-5	11;11;11;11;11;10;10;10;10;8;6;6;6;6;5;4;4;4;3;2;2;2;1	10;10;10;10;10;9;9;9;9;7;6;6;6;6;4;4;4;4;3;2;2;2;1	10;10;10;10;10;9;9;9;9;7;6;6;6;6;4;4;4;4;3;2;2;2;1	Protein numb homolog	NUMB	;;;;;;;;;;;;;	23	11	10	10	1	1	0	0	11	9	6	3	0	0	0	0	1	0	3	2	1	1	0	0	10	8	6	2	0	0	0	0	1	0	2	2	1	1	0	0	10	8
A0A024R6K8;P23381-2;P23381;H0YJP3;G3V3H8;G3V3Y5	A0A024R6K8;P23381-2;P23381;H0YJP3	5;5;5;3;1;1	5;5;5;3;1;1	5;5;5;3;1;1	Tryptophan--tRNA ligase, cytoplasmic;T1-TrpRS;T2-TrpRS	WARS	;;;	6	5	5	5	2	3	0	3	5	3	3	1	0	0	0	0	0	0	0	0	2	3	0	3	5	3	3	1	0	0	0	0	0	0	0	0	2	3	0	3	5	3
H0YJ00;A0A0C4DGK1;A4D1Z6;A0ZTA0;G3XAH6;B4DHB8;A0A024R6M3;B4DYF4;P51003-2;Q9NRJ5;P51003	H0YJ00;A0A0C4DGK1;A4D1Z6;A0ZTA0;G3XAH6;B4DHB8;A0A024R6M3;B4DYF4;P51003-2;Q9NRJ5;P51003	1;1;1;1;1;1;1;1;1;1;1	1;1;1;1;1;1;1;1;1;1;1	1;1;1;1;1;1;1;1;1;1;1	Poly(A) polymerase alpha;Poly(A) polymerase beta	PAPOLA;PAPOLB;TPAP	;;;;;;;;;;	11	1	1	1	0	0	0	0	1	0	0	0	0	0	0	0	0	0	0	0	0	0	0	0	1	0	0	0	0	0	0	0	0	0	0	0	0	0	0	0	1	0
A0A024R6N2;Q9Y5S2	A0A024R6N2;Q9Y5S2	1;1	1;1	1;1	Non-specific serine/threonine protein kinase;Serine/threonine-protein kinase MRCK beta	CDC42BPB	;	2	1	1	1	0	0	0	0	0	0	0	0	0	0	0	0	1	0	0	0	0	0	0	0	0	0	0	0	0	0	0	0	1	0	0	0	0	0	0	0	0	0
A0A024R6Q1;P55010;Q6IBU0;H0YMJ8;H0YM54;H0YLZ1;Q32Q19;Q05DF3;H0YN40;B4DEN3;H0YK11;H0YK29	A0A024R6Q1;P55010;Q6IBU0	13;13;12;5;5;5;5;5;5;4;3;2	13;13;12;5;5;5;5;5;5;4;3;2	13;13;12;5;5;5;5;5;5;4;3;2	Eukaryotic translation initiation factor 5	EIF5	;;	12	13	13	13	6	8	5	9	11	10	10	12	0	0	0	0	0	0	0	0	6	8	5	9	11	10	10	12	0	0	0	0	0	0	0	0	6	8	5	9	11	10
H3BN27;A0A087WYE0;A8K0N4;A0A024R6T3;Q9Y342	H3BN27;A0A087WYE0;A8K0N4;A0A024R6T3;Q9Y342	1;1;1;1;1	1;1;1;1;1	1;1;1;1;1	Plasmolipin	PLLP	;;;;	5	1	1	1	0	0	0	0	1	1	0	0	0	0	0	0	0	0	0	0	0	0	0	0	1	1	0	0	0	0	0	0	0	0	0	0	0	0	0	0	1	1
A0A024R726;Q9NVM4-3;Q9NVM4;A0A024R6Z2;H3BNC0;Q9NVM4-4;Q9NVM4-2;H3BPZ8;H3BSS9;H3BTY1;H3BRD3;H3BNS2;H3BRQ9	A0A024R726;Q9NVM4-3;Q9NVM4;A0A024R6Z2;H3BNC0;Q9NVM4-4;Q9NVM4-2	10;10;10;9;8;8;7;3;2;1;1;1;1	10;10;10;9;8;8;7;3;2;1;1;1;1	10;10;10;9;8;8;7;3;2;1;1;1;1	Protein arginine N-methyltransferase 7	PRMT7	;;;;;;	13	10	10	10	2	3	0	6	6	5	8	5	1	1	1	0	1	2	2	1	2	3	0	6	6	5	8	5	1	1	1	0	1	2	2	1	2	3	0	6	6	5
A0A024R759;P08581;Q59EB3;B4DLF5;A0A024R728;P08581-2;B4DPY6;B5A930;B5A929;E6Y365;Q9UEJ3;H7C174;H2E272;H7C3Z8;B4E058;H7C074;B5A940;B5A942;B2R8C2;B5A941;B5A939;B5A938;B5A933;B5A937;B5A936;B5A935;B5A934;B5A931;G9JXB8;A0A087WZG2;P42685-2;Q9H3Y6;P42685;P08581-3;Q04912-2;Q04912	A0A024R759;P08581;Q59EB3;B4DLF5;A0A024R728;P08581-2	5;5;4;4;4;4;2;2;2;2;1;1;1;1;1;1;1;1;1;1;1;1;1;1;1;1;1;1;1;1;1;1;1;1;1;1	4;4;3;3;3;3;1;2;2;2;1;1;0;0;0;0;1;1;0;1;1;1;1;1;1;1;1;1;0;0;0;0;0;1;0;0	4;4;3;3;3;3;1;2;2;2;1;1;0;0;0;0;1;1;0;1;1;1;1;1;1;1;1;1;0;0;0;0;0;1;0;0	Receptor protein-tyrosine kinase;Hepatocyte growth factor receptor	MET	;;;;;	36	5	4	4	0	0	0	0	3	3	1	0	0	0	0	0	1	1	1	0	0	0	0	0	2	2	0	0	0	0	0	0	0	0	0	0	0	0	0	0	2	2
A0A024R781;O95628-8;O95628-4;O95628-9;O95628-10;A0A024R776;A0A024R785;O95628-3;O95628-2;O95628;O95628-7;O95628-6	A0A024R781;O95628-8;O95628-4;O95628-9;O95628-10;A0A024R776;A0A024R785;O95628-3;O95628-2;O95628;O95628-7;O95628-6	2;2;2;2;2;1;1;1;1;1;1;1	2;2;2;2;2;1;1;1;1;1;1;1	2;2;2;2;2;1;1;1;1;1;1;1	CCR4-NOT transcription complex subunit 4	CNOT4	;;;;;;;;;;;	12	2	2	2	1	2	0	0	0	0	0	0	0	0	0	0	0	0	0	0	1	2	0	0	0	0	0	0	0	0	0	0	0	0	0	0	1	2	0	0	0	0
A0A024R7C0;Q14145;K7EQX2;K7EJ49;K7EJD8;K7ESE0	A0A024R7C0;Q14145;K7EQX2;K7EJ49;K7EJD8;K7ESE0	2;2;1;1;1;1	2;2;1;1;1;1	2;2;1;1;1;1	Kelch-like ECH-associated protein 1	KEAP1	;;;;;	6	2	2	2	0	1	0	0	1	0	0	0	0	0	0	0	0	0	0	0	0	1	0	0	1	0	0	0	0	0	0	0	0	0	0	0	0	1	0	0	1	0
A0A024R7G6;M0R165;A8K5P4;Q9UBC2-3;Q9UBC2;Q9UBC2-2;B4DQX5;B4DME4;A5PKY0;Q9UBC2-4;M0R2S2;M0R3I1;Q69YZ4;M0R1V5;K7EJR2;M0R330;M0QX30	A0A024R7G6;M0R165;A8K5P4;Q9UBC2-3;Q9UBC2;Q9UBC2-2;B4DQX5;B4DME4;A5PKY0;Q9UBC2-4;M0R2S2	33;33;33;33;33;33;27;27;24;24;17;10;9;6;4;4;4	33;33;33;33;33;33;27;27;24;24;17;10;9;6;4;4;4	33;33;33;33;33;33;27;27;24;24;17;10;9;6;4;4;4	Epidermal growth factor receptor substrate 15-like 1	EPS15L1	;;;;;;;;;;	17	33	33	33	8	12	0	6	27	19	20	7	0	0	0	0	3	5	3	2	8	12	0	6	27	19	20	7	0	0	0	0	3	5	3	2	8	12	0	6	27	19
A0A024R7G7;Q96K37	A0A024R7G7;Q96K37	1;1	1;1	1;1	Solute carrier family 35 member E1	SLC35E1	;	2	1	1	1	0	0	0	0	1	1	0	1	0	0	0	0	0	0	0	0	0	0	0	0	1	1	0	1	0	0	0	0	0	0	0	0	0	0	0	0	1	1
K7EM11;A0A024R7I1;A8K2I7;A0A024R7I0;O14908-2;O14908	K7EM11;A0A024R7I1;A8K2I7;A0A024R7I0;O14908-2;O14908	1;1;1;1;1;1	1;1;1;1;1;1	1;1;1;1;1;1	PDZ domain-containing protein GIPC1	GIPC1	;;;;;	6	1	1	1	0	0	0	0	1	1	0	0	0	0	0	0	0	0	0	0	0	0	0	0	1	1	0	0	0	0	0	0	0	0	0	0	0	0	0	0	1	1
A0A024R7L5;A0A024R7L8;Q92900-2;Q92900;B3KY55;A0A059XG67;A0A059XBJ1;A0A059XAJ5;A0A059X4U2;A0A059XAL2;A0A059XG73;A0A059XBJ6;A0A059XAM1;Q6ZUC8	A0A024R7L5;A0A024R7L8;Q92900-2;Q92900	15;15;15;15;6;3;3;3;3;2;1;1;1;1	15;15;15;15;6;3;3;3;3;2;1;1;1;1	15;15;15;15;6;3;3;3;3;2;1;1;1;1	Regulator of nonsense transcripts 1	UPF1	;;;	14	15	15	15	7	12	0	4	0	0	0	0	2	0	0	0	0	0	0	0	7	12	0	4	0	0	0	0	2	0	0	0	0	0	0	0	7	12	0	4	0	0
A0A024R7T3;P52597;B4DP51;H0YBG7;Q68DG4;H0YBD7;H0YB39;B4DKS8;E9PCY7;G8JLB6;P31943;B4DP00;B4DFK9;P55795	A0A024R7T3;P52597;B4DP51;H0YBG7;Q68DG4;H0YBD7;H0YB39;B4DKS8;E9PCY7;G8JLB6;P31943	4;4;2;2;2;2;2;2;2;2;2;1;1;1	4;4;2;2;2;2;2;2;2;2;2;1;1;1	4;4;2;2;2;2;2;2;2;2;2;1;1;1	Heterogeneous nuclear ribonucleoprotein F;Heterogeneous nuclear ribonucleoprotein F, N-terminally processed;Heterogeneous nuclear ribonucleoprotein H;Heterogeneous nuclear ribonucleoprotein H, N-terminally processed	HNRPF;HNRNPF;HNRNPH1;DKFZp686A15170	;;;;;;;;;;	14	4	4	4	1	1	1	0	0	0	0	0	2	1	1	1	1	0	1	0	1	1	1	0	0	0	0	0	2	1	1	1	1	0	1	0	1	1	1	0	0	0
B4DLA6;B3KMX0;A0A024R7U6;P33991;A4FS09;E5RG31	B4DLA6;B3KMX0;A0A024R7U6;P33991;A4FS09;E5RG31	4;4;4;4;2;2	4;4;4;4;2;2	4;4;4;4;2;2	DNA replication licensing factor MCM4	MCM4	;;;;;	6	4	4	4	0	0	0	0	0	0	0	0	1	1	0	0	4	2	0	0	0	0	0	0	0	0	0	0	1	1	0	0	4	2	0	0	0	0	0	0	0	0
H0YBZ4;A0A024R7W1;B4E3G8;Q15390-2;Q15390	H0YBZ4;A0A024R7W1;B4E3G8;Q15390-2;Q15390	1;1;1;1;1	1;1;1;1;1	1;1;1;1;1	Mitochondrial fission regulator 1	MTFR1	;;;;	5	1	1	1	0	0	0	0	0	0	0	0	0	0	0	0	1	0	0	0	0	0	0	0	0	0	0	0	0	0	0	0	1	0	0	0	0	0	0	0	0	0
A0A024R7X0;Q9Y6D6;Q59FY5;E5RIF2;E5RHL7;B3KMS9;E5RHZ1;E5RJN9	A0A024R7X0;Q9Y6D6;Q59FY5;E5RIF2	33;33;25;25;14;12;6;1	33;33;25;25;14;12;6;1	26;26;20;20;12;11;6;1	Brefeldin A-inhibited guanine nucleotide-exchange protein 1	ARFGEF1	;;;	8	33	33	26	0	0	0	0	26	23	22	12	0	0	0	0	2	2	0	0	0	0	0	0	26	23	22	12	0	0	0	0	2	2	0	0	0	0	0	0	20	19
A0A0A0MTC4;E9PH62;A0A0A0MTC5;A0A024R7X7;Q9NUL3-6;Q9NUL3-2;Q9NUL3;E5RJN7;A0A0A0MTD1;Q2TBD5;F8VPI7;A8K276;Q4LE57;E7EPX0;A0A0A0MTC6;E7EVJ4;Q9NUL3-8;Q9NUL3-3;Q9NUL3-7;G5EA18;Q9NUL3-4;E7EVI1;B7Z1P6;E5RJ67;H0YBY0;E5RFK1	A0A0A0MTC4;E9PH62;A0A0A0MTC5;A0A024R7X7;Q9NUL3-6;Q9NUL3-2;Q9NUL3;E5RJN7;A0A0A0MTD1;Q2TBD5;F8VPI7;A8K276;Q4LE57;E7EPX0;A0A0A0MTC6;E7EVJ4;Q9NUL3-8;Q9NUL3-3;Q9NUL3-7;G5EA18;Q9NUL3-4;E7EVI1;B7Z1P6	8;8;8;8;8;8;8;7;7;7;7;7;7;7;7;7;7;7;7;6;6;5;5;3;2;1	8;8;8;8;8;8;8;7;7;7;7;7;7;7;7;7;7;7;7;6;6;5;5;3;2;1	8;8;8;8;8;8;8;7;7;7;7;7;7;7;7;7;7;7;7;6;6;5;5;3;2;1	Double-stranded RNA-binding protein Staufen homolog 2	STAU2;STAU2 variant protein	;;;;;;;;;;;;;;;;;;;;;;	26	8	8	8	4	2	1	4	0	0	0	0	2	1	4	4	0	0	0	0	4	2	1	4	0	0	0	0	2	1	4	4	0	0	0	0	4	2	1	4	0	0
A0A024R7Z5;O00560-3;O00560;B4DQ93;G5EA09;O00560-2;B4DHN5;E9PBU7	A0A024R7Z5;O00560-3;O00560;B4DQ93;G5EA09;O00560-2;B4DHN5;E9PBU7	4;4;4;3;3;3;2;2	4;4;4;3;3;3;2;2	4;4;4;3;3;3;2;2	Syntenin-1	SDCBP	;;;;;;;	8	4	4	4	0	1	0	0	3	4	2	1	0	0	0	0	0	0	0	0	0	1	0	0	3	4	2	1	0	0	0	0	0	0	0	0	0	1	0	0	3	4
F8W9S7;A0A024R875;A0A024R862;A0A024R8A2;Q14C86-3;Q14C86-4;Q14C86-5;Q14C86-2;Q14C86;Q14C86-6;B3KMM3;B3KTX2;B0QZ65;B4DGD8;B3KN67;C9IZ08;B4DK42;C9IZX9	F8W9S7;A0A024R875;A0A024R862;A0A024R8A2;Q14C86-3;Q14C86-4;Q14C86-5;Q14C86-2;Q14C86;Q14C86-6;B3KMM3;B3KTX2;B0QZ65;B4DGD8;B3KN67;C9IZ08;B4DK42	4;4;4;4;4;4;4;4;4;4;2;2;2;2;2;2;2;1	4;4;4;4;4;4;4;4;4;4;2;2;2;2;2;2;2;1	4;4;4;4;4;4;4;4;4;4;2;2;2;2;2;2;2;1	GTPase-activating protein and VPS9 domain-containing protein 1	GAPVD1	;;;;;;;;;;;;;;;;	18	4	4	4	1	0	0	0	4	2	2	0	0	0	0	0	0	0	0	0	1	0	0	0	4	2	2	0	0	0	0	0	0	0	0	0	1	0	0	0	4	2
F2Z388;A0A024R866;P42766	F2Z388;A0A024R866;P42766	1;1;1	1;1;1	1;1;1	60S ribosomal protein L35	RPL35	;;	3	1	1	1	0	0	0	0	0	0	0	0	1	0	0	1	1	0	0	0	0	0	0	0	0	0	0	0	1	0	0	1	1	0	0	0	0	0	0	0	0	0
A0A024R872;Q96TA1-2;Q96TA1;Q9H8K1;Q2YD88;Q9H6L6	A0A024R872;Q96TA1-2;Q96TA1	25;25;25;10;7;4	25;25;25;10;7;4	25;25;25;10;7;4	Niban-like protein 1	C9orf88;FAM129B	;;	6	25	25	25	0	1	0	0	17	17	19	18	0	0	0	0	8	8	2	0	0	1	0	0	17	17	19	18	0	0	0	0	8	8	2	0	0	1	0	0	17	17
A0A024R882;P27105;B4E2V5;B4DZK8;F8VSL7;P27105-2;B4E310	A0A024R882;P27105;B4E2V5;B4DZK8;F8VSL7;P27105-2	8;8;7;7;4;4;3	8;8;7;7;4;4;3	8;8;7;7;4;4;3	Erythrocyte band 7 integral membrane protein	STOM	;;;;;	7	8	8	8	0	0	0	0	0	1	0	0	0	0	0	0	6	6	6	5	0	0	0	0	0	1	0	0	0	0	0	0	6	6	6	5	0	0	0	0	0	1
A0A024R899;Q9HBD1;Q9HBD1-4;Q9HBD1-6;A6NHN2;Q9HBD1-2;Q9HBD1-3;H0Y5D9;Q4VXB2;Q9HBD1-5	A0A024R899;Q9HBD1;Q9HBD1-4;Q9HBD1-6	16;16;15;14;6;6;6;4;1;1	16;16;15;14;6;6;6;4;1;1	14;14;13;12;4;4;4;4;1;1	Roquin-2	MNAB;RC3H2	;;;	10	16	16	14	10	13	1	8	0	0	0	0	0	0	0	0	0	0	0	0	10	13	1	8	0	0	0	0	0	0	0	0	0	0	0	0	8	11	1	6	0	0
A0A024R8A7;Q96I24;Q96I24-2;Q59FU3	A0A024R8A7;Q96I24	19;19;8;1	19;19;8;1	18;18;7;0	Far upstream element-binding protein 3	hCG_31253;FUBP3	;	4	19	19	18	13	15	2	9	0	0	0	0	4	1	3	3	0	0	0	0	13	15	2	9	0	0	0	0	4	1	3	3	0	0	0	0	12	14	2	9	0	0
A0A024R8B6;P35658-2;P35658-4;P35658;P35658-3;P35658-5;Q7Z3C4;A0A0A0MSW3;H0Y837;H0YF36;B4DZN4;E9PKD2;B7ZAX0;B7ZAV2;B4DYZ6	A0A024R8B6;P35658-2;P35658-4;P35658;P35658-3;P35658-5;Q7Z3C4;A0A0A0MSW3	12;12;12;12;12;12;10;10;3;2;2;2;2;2;2	12;12;12;12;12;12;10;10;3;2;2;2;2;2;2	12;12;12;12;12;12;10;10;3;2;2;2;2;2;2	Nuclear pore complex protein Nup214	NUP214;DKFZp686J0330	;;;;;;;	15	12	12	12	6	9	0	4	5	4	1	0	0	0	0	0	0	0	0	0	6	9	0	4	5	4	1	0	0	0	0	0	0	0	0	0	6	9	0	4	5	4
A0A024R8K8;J3QS41;B7ZLW2;P42694;P42694-2;A0A075B6R3;Q6PGP6;J3KT20;J3QRR8;J3KS59	A0A024R8K8;J3QS41;B7ZLW2;P42694;P42694-2	30;30;30;30;21;10;5;2;2;1	30;30;30;30;21;10;5;2;2;1	30;30;30;30;21;10;5;2;2;1	Probable helicase with zinc finger domain	HELZ	;;;;	10	30	30	30	19	18	6	19	0	0	0	0	11	4	3	8	0	0	0	0	19	18	6	19	0	0	0	0	11	4	3	8	0	0	0	0	19	18	6	19	0	0
A0A024R8L8;K7EKI0;B7ZLH8;Q92817;A8K2R8	A0A024R8L8;K7EKI0;B7ZLH8;Q92817;A8K2R8	2;2;2;2;1	2;2;2;2;1	2;2;2;2;1	Envoplakin	EVPL	;;;;	5	2	2	2	0	0	0	0	0	0	0	0	2	0	0	0	0	0	0	0	0	0	0	0	0	0	0	0	2	0	0	0	0	0	0	0	0	0	0	0	0	0
A0A024R8R0;J3QQJ0;Q9UHR5-2;Q9UHR5;Q659G6;J3KS14;F5H478;B7Z4X9;J3KRU5;X6R3T8;J3QLH3	A0A024R8R0;J3QQJ0;Q9UHR5-2;Q9UHR5;Q659G6;J3KS14;F5H478;B7Z4X9;J3KRU5;X6R3T8;J3QLH3	2;2;2;2;1;1;1;1;1;1;1	2;2;2;2;1;1;1;1;1;1;1	2;2;2;2;1;1;1;1;1;1;1	SAP30-binding protein	SAP30BP;DKFZp586L2022	;;;;;;;;;;	11	2	2	2	0	0	0	0	1	0	0	0	0	0	0	0	1	2	1	0	0	0	0	0	1	0	0	0	0	0	0	0	1	2	1	0	0	0	0	0	1	0
B4DG89;A0A024R8R4;Q8TAT6;Q8TAT6-2	B4DG89;A0A024R8R4;Q8TAT6;Q8TAT6-2	2;2;2;2	2;2;2;2	2;2;2;2	Nuclear protein localization protein 4 homolog	NPLOC4	;;;	4	2	2	2	0	0	0	0	2	1	0	0	0	0	0	0	0	0	0	0	0	0	0	0	2	1	0	0	0	0	0	0	0	0	0	0	0	0	0	0	2	1
A0A024R8U1;O15427;Q53G91;J3QQV2;J3QSC3;J3KTI8;J3QQS9;J3QRP8;J3QLE3;J3KTM6;J3QRU2;J3KT83;J3QRA0	A0A024R8U1;O15427;Q53G91;J3QQV2;J3QSC3	7;7;5;4;4;3;2;1;1;1;1;1;1	7;7;5;4;4;3;2;1;1;1;1;1;1	7;7;5;4;4;3;2;1;1;1;1;1;1	Monocarboxylate transporter 4	SLC16A3	;;;;	13	7	7	7	0	0	0	0	6	6	6	5	0	0	0	0	3	3	3	4	0	0	0	0	6	6	6	5	0	0	0	0	3	3	3	4	0	0	0	0	6	6
A0A024R8U8;Q8WVQ1-3;Q8WVQ1;K7EN15;Q8WVQ1-2	A0A024R8U8;Q8WVQ1-3;Q8WVQ1;K7EN15;Q8WVQ1-2	4;4;4;3;3	4;4;4;3;3	4;4;4;3;3	Soluble calcium-activated nucleotidase 1	CANT1	;;;;	5	4	4	4	0	0	0	0	4	2	0	0	0	0	0	0	0	0	0	0	0	0	0	0	4	2	0	0	0	0	0	0	0	0	0	0	0	0	0	0	4	2
A0A0S2Z5A5;A0A024R8V0;Q9UHD8-7;Q9UHD8-2;Q9UHD8-5;Q9UHD8;A0A024R8Q0;Q9UHD8-3;A0A0S2Z5W9;Q9UHD8-4;Q9UHD8-9;Q9UHD8-8;K7EL40;Q1WWK5;K7EJ51;K7EK18;K7ELJ9;K7ER52;K7ENL0;K7EIE4;K7ER14;K7EQD7;B4DTL7;K7ERG1;A2VCQ5;K7ER34;K7EIR4;K7EKN4;K7EN52;K7EJV0;K7ENQ5;K7EJZ2;K7EPY1;K7EJL9	A0A0S2Z5A5;A0A024R8V0;Q9UHD8-7;Q9UHD8-2;Q9UHD8-5;Q9UHD8;A0A024R8Q0;Q9UHD8-3;A0A0S2Z5W9;Q9UHD8-4;Q9UHD8-9;Q9UHD8-8	10;10;10;10;10;10;8;8;6;6;6;6;4;4;3;3;2;2;2;2;2;2;2;1;1;1;1;1;1;1;1;1;1;1	10;10;10;10;10;10;8;8;6;6;6;6;4;4;3;3;2;2;2;2;2;2;2;1;1;1;1;1;1;1;1;1;1;1	10;10;10;10;10;10;8;8;6;6;6;6;4;4;3;3;2;2;2;2;2;2;2;1;1;1;1;1;1;1;1;1;1;1	Septin-9	2009-09-01	;;;;;;;;;;;	34	10	10	10	1	5	0	2	6	7	6	2	0	0	0	0	0	0	0	0	1	5	0	2	6	7	6	2	0	0	0	0	0	0	0	0	1	5	0	2	6	7
Q9UEL6;A0A024R8Y3;Q9UEL4;Q5U0H8;A8K5D4;O95297-3;O95297-2;O95297;O95297-4	Q9UEL6;A0A024R8Y3;Q9UEL4;Q5U0H8;A8K5D4;O95297-3;O95297-2;O95297	3;3;3;3;3;3;3;3;1	3;3;3;3;3;3;3;3;1	3;3;3;3;3;3;3;3;1	Myelin protein zero-like protein 1	MPZL1	;;;;;;;	9	3	3	3	0	0	0	0	3	2	0	0	0	0	0	0	0	0	0	0	0	0	0	0	3	2	0	0	0	0	0	0	0	0	0	0	0	0	0	0	3	2
Q6NVY0;A0A024R904;Q9HB71;B4DFD3;Q9HB71-3;B2ZWH1;Q9HB71-2	Q6NVY0;A0A024R904;Q9HB71;B4DFD3;Q9HB71-3	3;3;3;2;2;1;1	3;3;3;2;2;1;1	3;3;3;2;2;1;1	Calcyclin-binding protein	CACYBP	;;;;	7	3	3	3	2	2	0	1	0	0	0	0	1	1	0	0	0	0	0	0	2	2	0	1	0	0	0	0	1	1	0	0	0	0	0	0	2	2	0	1	0	0
Q6MZT2;A0A024R906;Q16832;Q5T241;H0Y570;H0Y9F4;A0A0G2JI85;A0A0G2JNZ7;A0A0A0MSX3;A0A024RCQ1;A0A024RCL1;A0A024RCJ0;Q08345-2;Q08345-6;Q08345;Q08345-5	Q6MZT2;A0A024R906;Q16832	11;11;11;1;1;1;1;1;1;1;1;1;1;1;1;1	11;11;11;1;1;1;1;1;1;1;1;1;1;1;1;1	11;11;11;1;1;1;1;1;1;1;1;1;1;1;1;1	Discoidin domain-containing receptor 2	DKFZp686D1354;DDR2	;;	16	11	11	11	0	0	0	0	7	6	4	1	0	0	0	0	5	5	6	4	0	0	0	0	7	6	4	1	0	0	0	0	5	5	6	4	0	0	0	0	7	6
B3KQ87;A0A024R923;Q5T7V8-3;Q5T7V8-4;Q5T7V8-2;Q5T7V8	B3KQ87;A0A024R923;Q5T7V8-3;Q5T7V8-4;Q5T7V8-2;Q5T7V8	1;1;1;1;1;1	1;1;1;1;1;1	1;1;1;1;1;1	RAB6-interacting golgin	SCYL1BP1;GORAB	;;;;;	6	1	1	1	0	0	0	0	1	1	0	0	0	0	0	0	0	0	0	0	0	0	0	0	1	1	0	0	0	0	0	0	0	0	0	0	0	0	0	0	1	1
A0A024R957;Q8NFQ8	A0A024R957;Q8NFQ8	1;1	1;1	1;1	Torsin-1A-interacting protein 2	TOR1AIP2	;	2	1	1	1	0	0	0	0	0	0	1	1	0	0	0	0	0	0	0	0	0	0	0	0	0	0	1	1	0	0	0	0	0	0	0	0	0	0	0	0	0	0
A0A087WTT1;E7ERJ7;B4DQX0;A0A024R9C1;P11940-2;P11940;E7EQV3;B4DZW4;A0A024R9E2;B3KT93;H0YAR2;H0YAP2;H0YBN4;Q2VIP3;Q5VX58;Q3ZCS4;Q9H361;E5RGH3;E5RH24;E5RJB9;H0YB86;E5RHG7;H0YAS7;H0YAS6;H0YB75;Q4VXU2-2;Q4VXU2;H0YC10;E5RGC4;E5RFD8;A8K8J2;Q5JQF8	A0A087WTT1;E7ERJ7;B4DQX0;A0A024R9C1;P11940-2;P11940;E7EQV3;B4DZW4;A0A024R9E2;B3KT93;H0YAR2	16;16;16;16;16;16;15;15;14;13;10;7;7;7;7;7;7;3;3;3;3;2;2;2;2;2;2;1;1;1;1;1	16;16;16;16;16;16;15;15;14;13;10;7;7;7;7;7;7;3;3;3;3;2;2;2;2;2;2;1;1;1;1;1	11;11;11;11;11;11;10;10;10;8;8;7;3;7;7;7;7;1;1;1;3;1;1;1;1;2;2;1;1;1;1;1	Polyadenylate-binding protein;Polyadenylate-binding protein 1	PABPC1	;;;;;;;;;;	32	16	16	11	13	13	0	9	1	0	1	0	3	1	1	2	0	0	0	0	13	13	0	9	1	0	1	0	3	1	1	2	0	0	0	0	9	9	0	8	1	0
A0A024R9D2;Q86UE4;E5RJU9;H0YB56;H0YBJ8;H0YBE0	A0A024R9D2;Q86UE4;E5RJU9	16;16;13;5;3;1	16;16;13;5;3;1	16;16;13;5;3;1	Protein LYRIC	MTDH	;;	6	16	16	16	5	7	0	4	14	12	8	4	1	0	0	0	4	1	0	1	5	7	0	4	14	12	8	4	1	0	0	0	4	1	0	1	5	7	0	4	14	12
B3KXX3;Q6NSI7;A0A024R9K8;A8K935;A0A024R9I5;Q9UHW9-6;Q9UHW9-5;Q9UHW9-2;Q9UHW9-3;Q9UHW9-4;Q9UHW9;H0YKQ8;Q3ZCQ6;Q5HYC7;H0YMQ9;J3QSF2	B3KXX3;Q6NSI7;A0A024R9K8;A8K935;A0A024R9I5;Q9UHW9-6;Q9UHW9-5;Q9UHW9-2;Q9UHW9-3;Q9UHW9-4;Q9UHW9;H0YKQ8;Q3ZCQ6;Q5HYC7;H0YMQ9	5;5;5;5;5;5;5;5;5;5;5;4;4;3;3;1	1;1;1;1;1;1;1;1;1;1;1;1;1;0;0;0	1;1;1;1;1;1;1;1;1;1;1;1;1;0;0;0	Solute carrier family 12 member 6	SLC12A6;DKFZp686O1827	;;;;;;;;;;;;;;	16	5	1	1	0	0	0	0	2	1	0	0	0	0	0	0	2	2	0	2	0	0	0	0	0	0	0	0	0	0	0	0	0	1	0	0	0	0	0	0	0	0
A0A024R9J6;Q96MF7;E5RFJ1;E5RIM1;A0A087WTZ8;E5RHW9;E5RK09;E5RG00;H0YB96	A0A024R9J6;Q96MF7;E5RFJ1;E5RIM1;A0A087WTZ8;E5RHW9	8;8;7;5;5;5;1;1;1	8;8;7;5;5;5;1;1;1	8;8;7;5;5;5;1;1;1	E3 SUMO-protein ligase NSE2	C8orf36;NSMCE2	;;;;;	9	8	8	8	0	0	0	0	0	0	0	0	1	3	0	0	5	6	2	1	0	0	0	0	0	0	0	0	1	3	0	0	5	6	2	1	0	0	0	0	0	0
H3BSW0;A0A024R9M3;Q8N9N7	H3BSW0;A0A024R9M3;Q8N9N7	1;1;1	1;1;1	1;1;1	Leucine-rich repeat-containing protein 57	LRRC57	;;	3	1	1	1	0	0	0	0	1	0	0	0	0	0	0	0	0	0	0	0	0	0	0	0	1	0	0	0	0	0	0	0	0	0	0	0	0	0	0	0	1	0
A0A024R9U3;Q9NX40;D6RDK6;D6RBN5;D6RG39;D6RIT9;Q9NX40-3;Q9NX40-2;Q9NX40-4;D6R918;D6RBC5;D6RDI5;D6RI08;D6RA54;D6RC55;D6RDK1;B4DND1;D6RIV2;D6R9T5;D6RF07	A0A024R9U3;Q9NX40;D6RDK6;D6RBN5;D6RG39;D6RIT9;Q9NX40-3;Q9NX40-2;Q9NX40-4	7;7;5;5;4;4;4;4;4;2;2;2;2;2;2;2;2;2;2;1	7;7;5;5;4;4;4;4;4;2;2;2;2;2;2;2;2;2;2;1	7;7;5;5;4;4;4;4;4;2;2;2;2;2;2;2;2;2;2;1	OCIA domain-containing protein 1	OCIAD1	;;;;;;;;	20	7	7	7	0	0	0	0	6	6	5	3	0	0	0	0	1	1	1	1	0	0	0	0	6	6	5	3	0	0	0	0	1	1	1	1	0	0	0	0	6	6
B8ZZW5;A0A024RA36;Q8NBF6-2;Q8NBF6;H7C0I1;A0A024RA79;Q8N6Z3	B8ZZW5;A0A024RA36;Q8NBF6-2;Q8NBF6;H7C0I1;A0A024RA79	5;5;5;5;4;4;1	5;5;5;5;4;4;1	5;5;5;5;4;4;1	Late secretory pathway protein AVL9 homolog	AVL9;KIAA0241	;;;;;	7	5	5	5	0	0	0	0	3	2	3	1	0	0	0	0	0	0	0	0	0	0	0	0	3	2	3	1	0	0	0	0	0	0	0	0	0	0	0	0	3	2
B4DKB2;A0A024RAB0;A0A024RAB2;A0A024RAF7;P42892-3;P42892-2;P42892-4;P42892;E9PJG1	B4DKB2;A0A024RAB0;A0A024RAB2;A0A024RAF7;P42892-3;P42892-2;P42892-4;P42892	16;16;16;16;16;16;16;16;1	16;16;16;16;16;16;16;16;1	16;16;16;16;16;16;16;16;1	Endothelin-converting enzyme 1	ECE1	;;;;;;;	9	16	16	16	0	0	0	0	8	10	10	5	0	0	0	0	6	8	13	9	0	0	0	0	8	10	10	5	0	0	0	0	6	8	13	9	0	0	0	0	8	10
A0A024RAC0;Q86V48-2;Q86V48-3;Q86V48;E5RFK8;Q05DE3	A0A024RAC0;Q86V48-2;Q86V48-3;Q86V48	5;5;5;5;1;1	5;5;5;5;1;1	5;5;5;5;1;1	Leucine zipper protein 1	LUZP1	;;;	6	5	5	5	2	4	0	2	0	0	0	0	0	0	0	0	0	0	0	0	2	4	0	2	0	0	0	0	0	0	0	0	0	0	0	0	2	4	0	2	0	0
A5PLK7;A0A024RAC5;Q9P258	A5PLK7;A0A024RAC5;Q9P258	1;1;1	1;1;1	1;1;1	Protein RCC2	RCC2	;;	3	1	1	1	0	0	0	0	0	0	0	0	0	0	0	0	1	0	0	0	0	0	0	0	0	0	0	0	0	0	0	0	1	0	0	0	0	0	0	0	0	0
A0A024RAD7;Q658P3;Q658P3-2;B8ZZX6;Q658P3-3;Q658P3-4	A0A024RAD7;Q658P3;Q658P3-2;B8ZZX6;Q658P3-3;Q658P3-4	12;12;12;11;11;10	12;12;12;11;11;10	12;12;12;11;11;10	Metalloreductase STEAP3	STEAP3	;;;;;	6	12	12	12	0	0	0	0	11	12	11	8	0	0	0	0	6	6	6	7	0	0	0	0	11	12	11	8	0	0	0	0	6	6	6	7	0	0	0	0	11	12
Q59HA3;F5H7S7;A0A024RAJ8;Q13576-3;Q13576-2;Q13576;B7Z881;E7EWC2;B7Z7U6;E9PDT6;D6R939;B7Z7X2;D6RDK8	Q59HA3;F5H7S7;A0A024RAJ8;Q13576-3;Q13576-2;Q13576;B7Z881;E7EWC2;B7Z7U6;E9PDT6;D6R939	6;6;6;6;6;6;5;5;5;3;3;2;1	6;6;6;6;6;6;5;5;5;3;3;2;1	6;6;6;6;6;6;5;5;5;3;3;2;1	Ras GTPase-activating-like protein IQGAP2	IQGAP2	;;;;;;;;;;	13	6	6	6	0	0	0	0	0	0	0	0	0	0	0	0	4	2	1	2	0	0	0	0	0	0	0	0	0	0	0	0	4	2	1	2	0	0	0	0	0	0
H0YAI6;D6RA22;D6RIX6;D6RH33;D6R9E7;D6RB94;B4DK73;B4DHS8;D6RE66;A0A0C4DG28;H0YAA3;A0A0S2Z5E0;A0A024RAK0;A0A0S2Z5D8;Q9HAD4	H0YAI6;D6RA22;D6RIX6;D6RH33;D6R9E7;D6RB94;B4DK73;B4DHS8;D6RE66;A0A0C4DG28;H0YAA3;A0A0S2Z5E0;A0A024RAK0;A0A0S2Z5D8;Q9HAD4	1;1;1;1;1;1;1;1;1;1;1;1;1;1;1	1;1;1;1;1;1;1;1;1;1;1;1;1;1;1	1;1;1;1;1;1;1;1;1;1;1;1;1;1;1	WD repeat-containing protein 41	WDR41	;;;;;;;;;;;;;;	15	1	1	1	0	0	0	0	1	0	0	0	0	0	0	0	0	0	0	0	0	0	0	0	1	0	0	0	0	0	0	0	0	0	0	0	0	0	0	0	1	0
A0A024RAL3;Q7Z3T8;Q7Z3T8-3	A0A024RAL3;Q7Z3T8;Q7Z3T8-3	4;4;3	4;4;3	4;4;3	Zinc finger FYVE domain-containing protein 16	ZFYVE16	;;	3	4	4	4	0	0	0	0	2	4	0	0	0	0	0	0	0	0	0	0	0	0	0	0	2	4	0	0	0	0	0	0	0	0	0	0	0	0	0	0	2	4
A0A024RAM0;Q92973-3;Q92973-2;Q92973;S4R398;B4DRY5;O14787-2;A0A024R7F7;Q4LE60	A0A024RAM0;Q92973-3;Q92973-2;Q92973;S4R398;B4DRY5;O14787-2;A0A024R7F7;Q4LE60	2;2;2;2;1;1;1;1;1	2;2;2;2;1;1;1;1;1	2;2;2;2;1;1;1;1;1	Transportin-1	TNPO1;TNPO2;TNPO2 variant protein	;;;;;;;;	9	2	2	2	2	1	0	0	0	0	0	0	0	0	0	0	0	0	0	0	2	1	0	0	0	0	0	0	0	0	0	0	0	0	0	0	2	1	0	0	0	0
B4DS16;A0A024RAS0;A0A024RAS9;A8K169;Q6MZF6;F8VU56;Q16827-4;Q16827-3;Q16827-2;Q16827;P23467-4;P23467-2;P23467;P23467-3	B4DS16;A0A024RAS0;A0A024RAS9;A8K169;Q6MZF6;F8VU56;Q16827-4;Q16827-3;Q16827-2;Q16827;P23467-4;P23467-2;P23467;P23467-3	1;1;1;1;1;1;1;1;1;1;1;1;1;1	1;1;1;1;1;1;1;1;1;1;1;1;1;1	1;1;1;1;1;1;1;1;1;1;1;1;1;1	Protein-tyrosine-phosphatase;Receptor-type tyrosine-protein phosphatase O;Receptor-type tyrosine-protein phosphatase beta	PTPRO;DKFZp686E13109;PTPRB	;;;;;;;;;;;;;	14	1	1	1	0	0	0	0	1	1	1	0	0	0	0	0	1	1	1	1	0	0	0	0	1	1	1	0	0	0	0	0	1	1	1	1	0	0	0	0	1	1
B2RA03;A0A024RAY2;P05783;F8VZY9;I6L965;CON__H-INV:HIT000015463	B2RA03;A0A024RAY2;P05783;F8VZY9;I6L965	28;28;28;26;24;2	27;27;27;25;23;2	19;19;19;17;15;2	Keratin, type I cytoskeletal 18	KRT18	;;;;	6	28	27	19	17	22	14	23	16	18	25	12	3	2	2	5	4	2	3	3	16	21	13	22	15	17	24	11	2	1	1	4	3	1	2	2	10	15	8	15	11	13
A0A024RAY7;B4DHK5;Q9HAU0-3;Q9HAU0-5;Q9HAU0;Q9HAU0-2;Q9HAU0-4;Q9HAU0-6;H0YG48;A0JP02;B4DMB9;B4DJX4;Q9HAU0-7;Q9HAU0-8	A0A024RAY7;B4DHK5;Q9HAU0-3;Q9HAU0-5;Q9HAU0;Q9HAU0-2;Q9HAU0-4;Q9HAU0-6;H0YG48;A0JP02;B4DMB9;B4DJX4;Q9HAU0-7;Q9HAU0-8	2;2;2;2;2;2;2;2;1;1;1;1;1;1	2;2;2;2;2;2;2;2;1;1;1;1;1;1	2;2;2;2;2;2;2;2;1;1;1;1;1;1	Pleckstrin homology domain-containing family A member 5	PLEKHA5	;;;;;;;;;;;;;	14	2	2	2	0	0	0	0	0	0	0	2	0	0	0	0	0	0	0	0	0	0	0	0	0	0	0	2	0	0	0	0	0	0	0	0	0	0	0	0	0	0
F8W6I7;A0A024RB53;A0A024RAZ7;P09651-3;P09651-2;P09651;Q6IPF2;F8VTQ5;F8VZ49;Q9BSM5;Q0VAC0;A0A024RC46;A0A024QZ98;Q32P51;H0YH80;B4E0B5;B4DP35;F8VYN5;F8W646;Q3MI39	F8W6I7;A0A024RB53;A0A024RAZ7;P09651-3;P09651-2;P09651;Q6IPF2;F8VTQ5;F8VZ49;Q9BSM5;Q0VAC0;A0A024RC46;A0A024QZ98;Q32P51;H0YH80;B4E0B5	7;7;7;7;7;7;6;5;5;5;5;5;5;5;4;4;3;2;2;2	7;7;7;7;7;7;6;5;5;5;5;5;5;5;4;4;3;2;2;2	7;7;7;7;7;7;6;5;5;5;5;5;5;5;4;4;3;2;2;2	Heterogeneous nuclear ribonucleoprotein A1;Heterogeneous nuclear ribonucleoprotein A1, N-terminally processed;Heterogeneous nuclear ribonucleoprotein A1-like 2	HNRNPA1;HNRPA1;hCG_2020860;RP11-78J21.1;HNRNPA1L2	;;;;;;;;;;;;;;;	20	7	7	7	4	5	1	2	0	0	0	1	3	1	0	4	1	0	0	0	4	5	1	2	0	0	0	1	3	1	0	4	1	0	0	0	4	5	1	2	0	0
B2R627;A0A024RB01;P08648;A8K6A5	B2R627;A0A024RB01;P08648;A8K6A5	4;4;4;3	4;4;4;3	4;4;4;3	Integrin alpha-5;Integrin alpha-5 heavy chain;Integrin alpha-5 light chain	ITGA5	;;;	4	4	4	4	0	0	0	0	3	2	1	0	0	0	0	0	0	1	0	0	0	0	0	0	3	2	1	0	0	0	0	0	0	1	0	0	0	0	0	0	3	2
F5GZP6;B4DFU8;A0A024RB02;Q86W92-3;Q86W92-4;Q86W92-2;Q86W92	F5GZP6;B4DFU8;A0A024RB02;Q86W92-3;Q86W92-4;Q86W92-2;Q86W92	2;2;2;2;2;2;2	2;2;2;2;2;2;2	2;2;2;2;2;2;2	Liprin-beta-1	PPFIBP1	;;;;;;	7	2	2	2	0	0	0	0	1	1	1	0	0	0	0	0	0	0	0	0	0	0	0	0	1	1	1	0	0	0	0	0	0	0	0	0	0	0	0	0	1	1
Q75MH1;A0A024RB14;P62854;Q76N57;Q5JNZ5	Q75MH1;A0A024RB14;P62854;Q76N57;Q5JNZ5	2;2;2;1;1	2;2;2;1;1	2;2;2;1;1	40S ribosomal protein S26;Putative 40S ribosomal protein S26-like 1	RPS26;RPS26P11	;;;;	5	2	2	2	2	0	0	0	1	1	1	1	2	2	2	1	2	1	2	2	2	0	0	0	1	1	1	1	2	2	2	1	2	1	2	2	2	0	0	0	1	1
B3KMV5;A0A024RB17;A0A024RB16;Q9BSJ8;Q9BSJ8-2;B3KY56;F8VZB1	B3KMV5;A0A024RB17;A0A024RB16;Q9BSJ8;Q9BSJ8-2;B3KY56	30;30;30;30;30;27;5	30;30;30;30;30;27;5	30;30;30;30;30;27;5	Extended synaptotagmin-1	FAM62A;ESYT1	;;;;;	7	30	30	30	0	0	0	0	22	22	17	8	0	0	0	0	22	25	23	18	0	0	0	0	22	22	17	8	0	0	0	0	22	25	23	18	0	0	0	0	22	22
B4DDC6;A0A024RB32;A0A087WYT3;B3KUY2;Q15185-4;Q15185;Q15185-2;Q15185-3	B4DDC6;A0A024RB32;A0A087WYT3;B3KUY2;Q15185-4;Q15185;Q15185-2;Q15185-3	2;2;2;2;2;2;1;1	2;2;2;2;2;2;1;1	2;2;2;2;2;2;1;1	Prostaglandin E synthase 3	PTGES3	;;;;;;;	8	2	2	2	0	0	0	0	0	0	0	0	1	0	0	2	0	0	0	0	0	0	0	0	0	0	0	0	1	0	0	2	0	0	0	0	0	0	0	0	0	0
F8VZJ2;F8W0W4;H0YHX9;A0A024RB41;Q13765;E9PAV3-2;E9PAV3;F8W1N5;F8VNW4;B4DDI8;F8VZ58;A8K6N6;Q9BZK3	F8VZJ2;F8W0W4;H0YHX9;A0A024RB41;Q13765;E9PAV3-2;E9PAV3;F8W1N5;F8VNW4;B4DDI8	3;3;3;3;3;3;3;2;2;2;1;1;1	3;3;3;3;3;3;3;2;2;2;1;1;1	3;3;3;3;3;3;3;2;2;2;1;1;1	Nascent polypeptide-associated complex subunit alpha;Nascent polypeptide-associated complex subunit alpha, muscle-specific form	NACA;hCG_2016482	;;;;;;;;;	13	3	3	3	0	0	0	0	0	1	0	0	2	2	1	1	2	2	2	1	0	0	0	0	0	1	0	0	2	2	1	1	2	2	2	1	0	0	0	0	0	1
F8VXB1;F8VUC5;F8W156;F8W651;F8VYZ4;Q53FU3;A0A024RB72;F8VVA7;P61923-5;P61923	F8VXB1;F8VUC5;F8W156;F8W651;F8VYZ4;Q53FU3;A0A024RB72;F8VVA7;P61923-5;P61923	1;1;1;1;1;1;1;1;1;1	1;1;1;1;1;1;1;1;1;1	1;1;1;1;1;1;1;1;1;1	Coatomer subunit zeta-1	COPZ1	;;;;;;;;;	10	1	1	1	0	0	0	0	1	1	0	1	0	0	0	0	0	0	0	0	0	0	0	0	1	1	0	1	0	0	0	0	0	0	0	0	0	0	0	0	1	1
B7ZAY2;Q5U0C3;A8KAH9;A0A024RB87;P61224-2;P61224-4;P61224-3;P62834;P61224;F8WBC0;F5H4H0;F5GYH7;F5H077;F5GWU8;F5H491;F5H0B7;F5H500;F5H823;B7ZB78;F5GZG1;F5H6R7;F5H004;A0A075B6Q0;F5GYB5;F5GX62;Q9BXV4;E7ESV4;A0A0J9YXB3;F5H7Y6;A6NIZ1	B7ZAY2;Q5U0C3;A8KAH9;A0A024RB87;P61224-2;P61224-4;P61224-3;P62834;P61224;F8WBC0;F5H4H0;F5GYH7;F5H077;F5GWU8;F5H491;F5H0B7;F5H500;F5H823;B7ZB78;F5GZG1;F5H6R7;F5H004;A0A075B6Q0;F5GYB5;F5GX62;Q9BXV4;E7ESV4;A0A0J9YXB3;F5H7Y6;A6NIZ1	2;2;2;2;2;2;2;2;2;1;1;1;1;1;1;1;1;1;1;1;1;1;1;1;1;1;1;1;1;1	2;2;2;2;2;2;2;2;2;1;1;1;1;1;1;1;1;1;1;1;1;1;1;1;1;1;1;1;1;1	2;2;2;2;2;2;2;2;2;1;1;1;1;1;1;1;1;1;1;1;1;1;1;1;1;1;1;1;1;1	Ras-related protein Rap-1b;Ras-related protein Rap-1A;Ras-related protein Rap-1b-like protein	RAP1A;RAP1B	;;;;;;;;;;;;;;;;;;;;;;;;;;;;;	30	2	2	2	0	0	0	0	2	0	1	0	0	0	0	0	0	0	0	0	0	0	0	0	2	0	1	0	0	0	0	0	0	0	0	0	0	0	0	0	2	0
A0A024RBB5;Q16527;F8VQR7;F8VW96	A0A024RBB5;Q16527;F8VQR7;F8VW96	2;2;1;1	2;2;1;1	2;2;1;1	Cysteine and glycine-rich protein 2	CSRP2	;;;	4	2	2	2	0	0	0	0	2	0	1	0	1	1	0	0	0	0	0	1	0	0	0	0	2	0	1	0	1	1	0	0	0	0	0	1	0	0	0	0	2	0
H0YHC3;F8W020;F8W118;F8VY35;F8VV59;B7Z9C2;A0A024RBE6;F8W0J6;F5H4R6;B7Z2V4;H0YIV4;A0A024RBB7;P55209-2;P55209;H0YH88;F8VXI6;F8VUX1;F8W543;P55209-3;F8VRJ2;B7Z5H0;F8VVB5	H0YHC3;F8W020;F8W118;F8VY35;F8VV59;B7Z9C2;A0A024RBE6;F8W0J6;F5H4R6;B7Z2V4;H0YIV4;A0A024RBB7;P55209-2;P55209;H0YH88;F8VXI6;F8VUX1;F8W543;P55209-3;F8VRJ2;B7Z5H0	5;5;5;5;5;5;5;5;5;5;5;5;5;5;4;4;4;4;4;3;3;2	5;5;5;5;5;5;5;5;5;5;5;5;5;5;4;4;4;4;4;3;3;2	4;4;4;4;4;4;4;4;4;4;4;4;4;4;3;3;3;3;3;2;2;1	Nucleosome assembly protein 1-like 1	NAP1L1	;;;;;;;;;;;;;;;;;;;;	22	5	5	4	1	2	0	3	4	3	5	1	1	0	0	0	1	1	1	1	1	2	0	3	4	3	5	1	1	0	0	0	1	1	1	1	1	2	0	2	4	3
A0A024RBB8;Q5HYM3;Q9BZF1-3;Q9BZF1-2;Q9BZF1;F8VUA7;F8VQX7;Q641R2;Q96E43;Q96N80;Q6ZME5;Q8WVV2;B3KP32;B4DMI4;B4E033;A8KAD5;Q9H0X9-3;Q9H0X9-2;Q9H0X9	A0A024RBB8;Q5HYM3;Q9BZF1-3;Q9BZF1-2;Q9BZF1;F8VUA7;F8VQX7;Q641R2	9;9;9;9;9;7;7;7;4;2;1;1;1;1;1;1;1;1;1	9;9;9;9;9;7;7;7;4;2;1;1;1;1;1;1;1;1;1	9;9;9;9;9;7;7;7;4;2;1;1;1;1;1;1;1;1;1	Oxysterol-binding protein;Oxysterol-binding protein-related protein 8	OSBPL8;DKFZp686C0249	;;;;;;;	19	9	9	9	0	0	0	0	7	8	4	2	0	0	0	0	1	0	1	1	0	0	0	0	7	8	4	2	0	0	0	0	1	0	1	1	0	0	0	0	7	8
A0A024RBB9;Q9Y2U8;B4E2K7;B4DI45	A0A024RBB9;Q9Y2U8	16;16;6;5	16;16;6;5	16;16;6;5	Inner nuclear membrane protein Man1	LEMD3	;	4	16	16	16	0	0	0	0	13	14	5	1	0	0	0	0	2	2	1	0	0	0	0	0	13	14	5	1	0	0	0	0	2	2	1	0	0	0	0	0	13	14
A0A024RBC7;P20020-6;P20020-3;P20020-4;P20020;P20020-5;P20020-2;E7ERY9;Q59H63;A8K8U3;A7E2D8;Q68DH9;A0A024R968;P23634-5;P23634-4;P23634-3;P23634-2;P23634-7;P23634-6;P23634-8;P23634;H0YHH6;Q3L582;A0A0U1RQU3;Q58F24;A1X4P7;A1X4P8;A1L3B5;Q4J697;H0Y7S3;A0A024R2E4;Q4LE63;A0A024R2K6;Q16720-8;Q16720-7;Q16720-6;Q16720-3;Q16720-5;Q16720-2;Q01814-6;Q16720-4;Q01814-8;Q16720;Q01814-5;Q01814;A1X4P9;Q01814-4;Q018…	A0A024RBC7;P20020-6;P20020-3;P20020-4;P20020;P20020-5;P20020-2;E7ERY9;Q59H63	10;10;10;10;10;8;8;7;5;4;4;4;4;4;4;4;4;4;4;4;4;3;3;3;3;2;2;2;2;2;2;2;2;2;2;2;2;2;2;2;2;2;2;2;2;1;1;1;1;1	10;10;10;10;10;8;8;7;5;4;4;4;4;4;4;4;4;4;4;4;4;3;3;3;3;2;2;2;2;2;2;2;2;2;2;2;2;2;2;2;2;2;2;2;2;1;1;1;1;1	10;10;10;10;10;8;8;7;5;4;4;4;4;4;4;4;4;4;4;4;4;3;3;3;3;2;2;2;2;2;2;2;2;2;2;2;2;2;2;2;2;2;2;2;2;1;1;1;1;1	Calcium-transporting ATPase;Plasma membrane calcium-transporting ATPase 1	ATP2B1	;;;;;;;;	50	10	10	10	0	0	0	0	10	5	3	0	0	0	0	0	4	2	3	2	0	0	0	0	10	5	3	0	0	0	0	0	4	2	3	2	0	0	0	0	10	5
F8W145;F8VP97;F8VV52;B3KTL6;B2RDX7;A0A024RBD8;Q9NZN8-4;Q9NZN8;F8VWH8;F8VQD8;F8VQF4;A0A087X050;F8VVY1;F8VUB4;F8VX63;F8VRS8;Q9NZN8-2;Q9NZN8-5	F8W145;F8VP97;F8VV52;B3KTL6;B2RDX7;A0A024RBD8;Q9NZN8-4;Q9NZN8;F8VWH8;F8VQD8;F8VQF4;A0A087X050;F8VVY1;F8VUB4;F8VX63;F8VRS8;Q9NZN8-2;Q9NZN8-5	2;2;2;2;2;2;2;2;1;1;1;1;1;1;1;1;1;1	2;2;2;2;2;2;2;2;1;1;1;1;1;1;1;1;1;1	2;2;2;2;2;2;2;2;1;1;1;1;1;1;1;1;1;1	CCR4-NOT transcription complex subunit 2	CNOT2	;;;;;;;;;;;;;;;;;	18	2	2	2	1	1	2	1	0	0	0	0	1	1	0	1	0	0	0	0	1	1	2	1	0	0	0	0	1	1	0	1	0	0	0	0	1	1	2	1	0	0
A0A024RBE7;P42167;G5E972;A0A024RBH7;P42167-2;Q59G12;P42167-3;H0YJH7;Q9P1N8	A0A024RBE7;P42167;G5E972;A0A024RBH7;P42167-2;Q59G12;P42167-3	19;19;15;13;13;12;10;7;3	19;19;15;13;13;12;10;7;3	9;9;5;3;3;3;0;4;3	Lamina-associated polypeptide 2, isoforms beta/gamma;Thymopoietin;Thymopentin	TMPO	;;;;;;	9	19	19	9	2	5	0	0	18	16	15	12	1	0	0	0	12	12	10	12	2	5	0	0	18	16	15	12	1	0	0	0	12	12	10	12	1	1	0	0	8	7
F8VVM2;Q8NCF7;Q53HC3;B2RE88;A0A024RBE8;A0A024RBH9;Q00325-2;Q00325	F8VVM2;Q8NCF7;Q53HC3;B2RE88;A0A024RBE8;A0A024RBH9;Q00325-2;Q00325	1;1;1;1;1;1;1;1	1;1;1;1;1;1;1;1	1;1;1;1;1;1;1;1	Phosphate carrier protein, mitochondrial	SLC25A3	;;;;;;;	8	1	1	1	0	1	0	0	1	0	1	0	0	1	0	1	1	1	1	1	0	1	0	0	1	0	1	0	0	1	0	1	1	1	1	1	0	1	0	0	1	0
B3KVX6;Q8TB01;Q6NWZ1;A0A024RBH2;Q07065	B3KVX6;Q8TB01;Q6NWZ1;A0A024RBH2;Q07065	7;7;7;7;7	7;7;7;7;7	7;7;7;7;7	Cytoskeleton-associated protein 4	CKAP4	;;;;	5	7	7	7	0	0	0	0	1	5	4	0	0	0	0	0	0	0	0	0	0	0	0	0	1	5	4	0	0	0	0	0	0	0	0	0	0	0	0	0	1	5
B7Z9V0;B4E3S0;B4DMH3;Q53G58;B3KN06;A0A024RBI5;Q59EA2;Q9ULV4;Q9ULV4-2;Q9ULV4-3;H0YHL7	B7Z9V0;B4E3S0;B4DMH3;Q53G58;B3KN06;A0A024RBI5;Q59EA2;Q9ULV4;Q9ULV4-2;Q9ULV4-3	3;3;3;3;3;3;3;3;3;3;1	3;3;3;3;3;3;3;3;3;3;1	3;3;3;3;3;3;3;3;3;3;1	Coronin;Coronin-1C	CORO1C	;;;;;;;;;	11	3	3	3	0	0	0	0	0	0	0	0	3	1	0	2	3	2	2	2	0	0	0	0	0	0	0	0	3	1	0	2	3	2	2	2	0	0	0	0	0	0
Q8TBK5;Q8N5Z7;B2R4K7;A0A024RBK3;Q9HBB3;Q02878;F8VZA3;F8VWR1;F8VU16;F8VZ45;U3KQR5;B4DRX3	Q8TBK5;Q8N5Z7;B2R4K7;A0A024RBK3;Q9HBB3;Q02878;F8VZA3;F8VWR1;F8VU16;F8VZ45;U3KQR5;B4DRX3	2;2;2;2;2;2;1;1;1;1;1;1	2;2;2;2;2;2;1;1;1;1;1;1	2;2;2;2;2;2;1;1;1;1;1;1	60S ribosomal protein L6	RPL6	;;;;;;;;;;;	12	2	2	2	0	0	0	0	0	0	0	0	0	0	0	2	1	0	0	0	0	0	0	0	0	0	0	0	0	0	0	2	1	0	0	0	0	0	0	0	0	0
F8W1K8;Q3MHV2;Q6NSF2;B4E3D5;F8VWS0;Q53HW2;Q53HK9;A8K4Z4;A0A024RBS2;P05388-2;P05388	F8W1K8;Q3MHV2;Q6NSF2;B4E3D5;F8VWS0;Q53HW2;Q53HK9;A8K4Z4;A0A024RBS2;P05388-2;P05388	1;1;1;1;1;1;1;1;1;1;1	1;1;1;1;1;1;1;1;1;1;1	1;1;1;1;1;1;1;1;1;1;1	60S acidic ribosomal protein P0	RPLP0	;;;;;;;;;;	11	1	1	1	0	0	0	0	0	0	0	1	0	0	0	0	0	0	0	0	0	0	0	0	0	0	0	1	0	0	0	0	0	0	0	0	0	0	0	0	0	0
B7ZKQ9;A0A024RBS4;B3KW46;B4DZ71;A0A0S2Z3N2;B4E3I1;Q59FM4;Q8WTV0-4;Q8WTV0-5;Q8WTV0-2;Q8WTV0;A0A0S2Z3I2;F5H4X0;Q8WTV0-3;F5H5E8	B7ZKQ9;A0A024RBS4;B3KW46;B4DZ71;A0A0S2Z3N2;B4E3I1;Q59FM4;Q8WTV0-4;Q8WTV0-5;Q8WTV0-2;Q8WTV0;A0A0S2Z3I2;F5H4X0;Q8WTV0-3	5;5;5;5;5;5;5;5;5;5;5;4;4;3;2	5;5;5;5;5;5;5;5;5;5;5;4;4;3;2	5;5;5;5;5;5;5;5;5;5;5;4;4;3;2	Scavenger receptor class B member 1	SCARB1	;;;;;;;;;;;;;	15	5	5	5	0	0	0	0	3	5	3	3	0	0	0	0	0	1	1	1	0	0	0	0	3	5	3	3	0	0	0	0	0	1	1	1	0	0	0	0	3	5
J3KSL8;A8K922;J3QQJ5;A0A024RC31;Q9Y2L5-2;Q9Y2L5;Q6PCC9;J3QSA1	J3KSL8;A8K922;J3QQJ5;A0A024RC31;Q9Y2L5-2;Q9Y2L5;Q6PCC9;J3QSA1	3;3;3;3;3;3;2;2	3;3;3;3;3;3;2;2	3;3;3;3;3;3;2;2	Trafficking protein particle complex subunit 8	TRAPPC8;KIAA1012	;;;;;;;	8	3	3	3	0	0	0	0	1	2	0	0	0	0	0	0	0	0	0	0	0	0	0	0	1	2	0	0	0	0	0	0	0	0	0	0	0	0	0	0	1	2
E9PNW0;E9PJJ2;E9PS34;E9PNJ7;C9J6D1;A0A024RCC9;B7ZAK9;B7ZB83;B4DS05;Q99733;Q99733-2;E9PKI2;E9PP22;A8MXH2;E9PKT8;C9JZI7;B7ZAC7;C9J1B1	E9PNW0;E9PJJ2;E9PS34;E9PNJ7;C9J6D1;A0A024RCC9;B7ZAK9;B7ZB83;B4DS05;Q99733;Q99733-2;E9PKI2;E9PP22;A8MXH2;E9PKT8;C9JZI7;B7ZAC7;C9J1B1	4;4;4;4;4;4;4;4;4;4;4;3;3;3;3;3;3;2	3;3;3;3;3;3;3;3;3;3;3;3;3;2;2;2;2;2	3;3;3;3;3;3;3;3;3;3;3;3;3;2;2;2;2;2	Nucleosome assembly protein 1-like 4	NAP1L4	;;;;;;;;;;;;;;;;;	18	4	3	3	0	0	0	2	2	0	2	1	0	0	0	0	0	0	0	0	0	0	0	1	2	0	1	1	0	0	0	0	0	0	0	0	0	0	0	1	2	0
A0A024RCJ2;Q16778;P33778;P23527;P06899;Q8N257;Q6DRA6;Q6DN03	A0A024RCJ2;Q16778;P33778;P23527;P06899;Q8N257	6;6;6;6;6;4;2;2	1;1;1;1;1;1;1;1	1;1;1;1;1;1;1;1	Histone H2B;Histone H2B type 2-E;Histone H2B type 1-B;Histone H2B type 1-O;Histone H2B type 1-J;Histone H2B type 3-B	HIST1H2BJ;HIST2H2BE;HIST1H2BB;HIST1H2BO;HIST3H2BB	;;;;;	8	6	1	1	0	1	5	1	0	1	1	1	3	2	1	2	3	0	2	1	0	0	0	0	0	0	0	0	1	0	0	1	1	0	0	0	0	0	0	0	0	0
Q69YT6;H0Y400;A0A0G2JJZ9;B4DP52;A0A024RCM3;B4DX78;O00148;Q13838;Q13838-2;A0A140T9X3;Q5STU3	Q69YT6;H0Y400;A0A0G2JJZ9;B4DP52;A0A024RCM3;B4DX78;O00148;Q13838;Q13838-2;A0A140T9X3;Q5STU3	2;2;2;2;2;2;2;2;2;1;1	2;2;2;2;2;2;2;2;2;1;1	2;2;2;2;2;2;2;2;2;1;1	ATP-dependent RNA helicase DDX39A;Spliceosome RNA helicase DDX39B	DKFZp547B159;DDX39B;hCG_2005638;DDX39A	;;;;;;;;;;	11	2	2	2	0	0	0	0	0	0	0	0	2	0	0	1	0	0	0	0	0	0	0	0	0	0	0	0	2	0	0	1	0	0	0	0	0	0	0	0	0	0
B2R6F9;A0A024RD18;Q15208;Q9UPD3;Q9UPD4	B2R6F9;A0A024RD18;Q15208	11;11;11;3;1	11;11;11;3;1	11;11;11;3;1	Serine/threonine-protein kinase 38	STK38	;;	5	11	11	11	4	6	0	3	8	9	6	4	0	0	0	0	0	0	0	0	4	6	0	3	8	9	6	4	0	0	0	0	0	0	0	0	4	6	0	3	8	9
Q7LC14;Q96F31;A0A087WVX9;A0A024RD24;O00221;Q6ZNS7;H0Y4W4;H3BNC2	Q7LC14;Q96F31;A0A087WVX9;A0A024RD24;O00221;Q6ZNS7	4;4;4;4;4;2;1;1	4;4;4;4;4;2;1;1	4;4;4;4;4;2;1;1	NF-kappa-B inhibitor epsilon	NFKBIE	;;;;;	8	4	4	4	0	0	0	1	0	0	1	0	0	0	2	4	1	1	2	1	0	0	0	1	0	0	1	0	0	0	2	4	1	1	2	1	0	0	0	1	0	0
A0A024RD41;Q9ULC3	A0A024RD41;Q9ULC3	1;1	1;1	1;1	Ras-related protein Rab-23	RAB23	;	2	1	1	1	0	0	0	0	1	1	0	0	0	0	0	0	0	0	0	0	0	0	0	0	1	1	0	0	0	0	0	0	0	0	0	0	0	0	0	0	1	1
A0A024RD80;P08238;B4DMA2;B4DGL0;Q6PK50;Q9H6X9;A8K3W9;Q58FF7;O14942;Q58FF6;F8W026;B4DQX3;Q96GW1;Q59FC6;Q5CAQ5;V9HWP2;P14625;Q58FG0	A0A024RD80;P08238;B4DMA2;B4DGL0;Q6PK50	22;22;21;20;13;8;8;8;4;3;2;2;2;2;2;2;2;1	22;22;21;20;13;8;8;8;4;3;2;2;2;2;2;2;2;1	11;11;11;11;5;5;5;3;1;0;2;2;2;2;2;2;2;0	Heat shock protein HSP 90-beta	HSP90AB1	;;;;	18	22	22	11	13	17	8	12	4	3	5	4	14	12	9	10	13	7	4	3	13	17	8	12	4	3	5	4	14	12	9	10	13	7	4	3	7	7	5	6	2	2
B4DGX3;E9PBS1;A0A024RD93;P22234;P22234-2	B4DGX3;E9PBS1;A0A024RD93;P22234;P22234-2	1;1;1;1;1	1;1;1;1;1	1;1;1;1;1	Multifunctional protein ADE2;Phosphoribosylaminoimidazole-succinocarboxamide synthase;Phosphoribosylaminoimidazole carboxylase	PAICS	;;;;	5	1	1	1	0	0	0	0	0	1	0	0	0	0	0	0	0	0	0	0	0	0	0	0	0	1	0	0	0	0	0	0	0	0	0	0	0	0	0	0	0	1
A8K6V7;A0A024RDB2;A0A024RDE5;Q9UN86-2;Q9UN86	A8K6V7;A0A024RDB2;A0A024RDE5;Q9UN86-2;Q9UN86	3;3;3;3;3	2;2;2;2;2	2;2;2;2;2	Ras GTPase-activating protein-binding protein 2	G3BP2	;;;;	5	3	2	2	0	0	0	2	0	0	0	0	1	0	0	1	0	0	0	0	0	0	0	1	0	0	0	0	1	0	0	1	0	0	0	0	0	0	0	1	0	0
D6RF44;H0YA96;D6RAF8;H0Y8G5;Q12771;B4DTC3;A0A024RDF4;A0A024RDB4;A0A024RDF3;Q14103-4;Q14103-3;Q14103-2;Q14103;D6RBQ9;B4E0W4	D6RF44;H0YA96;D6RAF8;H0Y8G5;Q12771;B4DTC3;A0A024RDF4;A0A024RDB4;A0A024RDF3;Q14103-4;Q14103-3;Q14103-2;Q14103;D6RBQ9;B4E0W4	2;2;2;2;2;2;2;2;2;2;2;2;2;1;1	2;2;2;2;2;2;2;2;2;2;2;2;2;1;1	1;1;1;1;1;1;1;1;1;1;1;1;1;0;1	Heterogeneous nuclear ribonucleoprotein D0	HNRNPD;HNRPD	;;;;;;;;;;;;;;	15	2	2	1	1	2	1	2	0	0	0	0	0	0	0	1	0	0	0	0	1	2	1	2	0	0	0	0	0	0	0	1	0	0	0	0	1	1	1	1	0	0
A0A024RDH6;A0A024RDD3;D6REX3;O94979-6;O94979-3;O94979-10;O94979-4;O94979-9;O94979-2;O94979;O94979-8;H7BXG7;O94979-7;D6RHZ5;H0Y9K1;H0Y8W8;H0YAB3;O94979-5;H0Y8V7;H0YAF5;H0Y9T9	A0A024RDH6;A0A024RDD3;D6REX3;O94979-6;O94979-3;O94979-10;O94979-4;O94979-9;O94979-2;O94979;O94979-8;H7BXG7;O94979-7;D6RHZ5	8;8;8;8;8;8;8;8;8;8;8;7;7;5;3;3;3;3;2;1;1	8;8;8;8;8;8;8;8;8;8;8;7;7;5;3;3;3;3;2;1;1	8;8;8;8;8;8;8;8;8;8;8;7;7;5;3;3;3;3;2;1;1	Protein transport protein Sec31A	SEC31L1;SEC31A	;;;;;;;;;;;;;	21	8	8	8	0	0	0	0	1	0	0	0	0	0	0	0	7	6	3	3	0	0	0	0	1	0	0	0	0	0	0	0	7	6	3	3	0	0	0	0	1	0
A0A024RDE8;B7Z8X5;Q96HC4;Q96HC4-7;Q96HC4-4;Q96HC4-6;Q59FC9;Q96HC4-3;Q96HC4-2;Q4W5K9;B7Z481;H0YBI4;H0Y8Y3;A0A0D9SFR4;A0A0A0MSP3;H0Y929;D6RAA1;A0A0D9SFW3;D6RGG6;Q96HC4-5	A0A024RDE8;B7Z8X5;Q96HC4;Q96HC4-7;Q96HC4-4;Q96HC4-6;Q59FC9;Q96HC4-3;Q96HC4-2;Q4W5K9;B7Z481	12;11;11;10;10;10;7;7;7;6;6;5;5;3;3;2;1;1;1;1	12;11;11;10;10;10;7;7;7;6;6;5;5;3;3;2;1;1;1;1	12;11;11;10;10;10;7;7;7;6;6;5;5;3;3;2;1;1;1;1	PDZ and LIM domain protein 5	PDLIM5;LIM	;;;;;;;;;;	20	12	12	12	3	4	0	3	10	5	6	2	0	0	0	0	1	1	0	0	3	4	0	3	10	5	6	2	0	0	0	0	1	1	0	0	3	4	0	3	10	5
B4DTA2;A0A087WUK2;A0A024RDF6;O14979-3;O14979-2;O14979	B4DTA2;A0A087WUK2;A0A024RDF6;O14979-3;O14979-2;O14979	2;2;2;2;2;2	1;1;1;1;1;1	1;1;1;1;1;1	Heterogeneous nuclear ribonucleoprotein D-like	HNRNPDL;HNRPDL	;;;;;	6	2	1	1	1	2	0	1	0	0	0	0	0	0	0	0	0	0	0	0	1	1	0	0	0	0	0	0	0	0	0	0	0	0	0	0	1	1	0	0	0	0
A0A024RDG1;O60763;O60763-2	A0A024RDG1;O60763;O60763-2	1;1;1	1;1;1	1;1;1	General vesicular transport factor p115	VDP;USO1	;;	3	1	1	1	0	0	0	0	1	0	1	0	0	0	0	0	0	0	0	0	0	0	0	0	1	0	1	0	0	0	0	0	0	0	0	0	0	0	0	0	1	0
A0A024RDG5;Q53EU6	A0A024RDG5;Q53EU6	2;2	2;2	2;2	Glycerol-3-phosphate acyltransferase 3	HMFN0839;AGPAT9	;	2	2	2	2	0	0	0	0	1	2	0	1	0	0	0	0	0	0	0	0	0	0	0	0	1	2	0	1	0	0	0	0	0	0	0	0	0	0	0	0	1	2
Q59ET3;B2R9K8;A0A024RDL1;P40227;A1JUI8;B4DPJ8;P40227-2;B4DN39	Q59ET3;B2R9K8;A0A024RDL1;P40227;A1JUI8;B4DPJ8;P40227-2	5;5;5;5;4;4;4;2	5;5;5;5;4;4;4;2	4;4;4;4;4;4;3;2	T-complex protein 1 subunit zeta	CCT6A	;;;;;;	8	5	5	4	0	1	0	0	1	2	0	0	3	2	0	1	4	2	2	0	0	1	0	0	1	2	0	0	3	2	0	1	4	2	2	0	0	1	0	0	1	2
A0A024RDQ0;A0A024RDS1;Q92598-2;Q92598-3;Q92598;Q92598-4;B4DF68;A0A0A0MSM0;B4DY72;B4DZB4;R4GN69;Q5TBM3;D6RJ96;B3KNM0;E9PDE8;B4DXT2;Q53ZP9;B4DZR0;O95757	A0A024RDQ0;A0A024RDS1;Q92598-2;Q92598-3;Q92598;Q92598-4;B4DF68;A0A0A0MSM0;B4DY72;B4DZB4	10;10;10;10;10;9;8;8;7;6;2;1;1;1;1;1;1;1;1	10;10;10;10;10;9;8;8;7;6;2;1;1;1;1;1;1;1;1	10;10;10;10;10;9;8;8;7;6;2;1;1;1;1;1;1;1;1	Heat shock protein 105 kDa	HSPH1	;;;;;;;;;	19	10	10	10	3	6	0	5	5	4	4	1	6	7	6	7	7	5	8	4	3	6	0	5	5	4	4	1	6	7	6	7	7	5	8	4	3	6	0	5	5	4
A0A0A8K9B7;B2R728;A0A024RDQ9;P30825	A0A0A8K9B7;B2R728;A0A024RDQ9;P30825	3;3;3;3	2;2;2;2	2;2;2;2	High affinity cationic amino acid transporter 1	SLC7A1	;;;	4	3	2	2	0	0	0	0	2	2	2	1	0	0	0	0	0	0	0	0	0	0	0	0	1	1	1	0	0	0	0	0	0	0	0	0	0	0	0	0	1	1
B4DXT5;B3KML8;A8K6Q9;A0A024RDV9;Q8N0X7;B3KMI3	B4DXT5;B3KML8;A8K6Q9;A0A024RDV9;Q8N0X7	3;3;3;3;3;1	3;3;3;3;3;1	3;3;3;3;3;1	Spartin	SPG20	;;;;	6	3	3	3	0	0	0	0	3	1	1	0	0	0	0	0	0	0	0	0	0	0	0	0	3	1	1	0	0	0	0	0	0	0	0	0	0	0	0	0	3	1
A0A024RDW4;Q9NWB6;B4E3J6;Q9NWB6-3;Q9NWB6-2;X6R9F1	A0A024RDW4;Q9NWB6;B4E3J6;Q9NWB6-3;Q9NWB6-2	3;3;2;2;2;1	3;3;2;2;2;1	3;3;2;2;2;1	Arginine and glutamate-rich protein 1	FLJ10154;ARGLU1	;;;;	6	3	3	3	1	2	0	2	1	1	1	0	0	3	3	2	2	1	1	1	1	2	0	2	1	1	1	0	0	3	3	2	2	1	1	1	1	2	0	2	1	1
U6BZR6;S5TLC0;S5DU27;S5DN91;S5DLI1;S5DI47;S5DHS8;S5DHS4;R9RIA8;R9RFL1;R4RWV9;Q2UV93;I7GVS4;I7GSS2;H8XBU0;H6SSQ4;H2ALZ7;G0WJF3;E9ABX8;E1CJE3;E0WMT8;D4P942;C7C6F5;Q6ZYB9;A0A0N7M1B0;W8YE50;V5NQZ9;V5NQF4;F6IQP7;F6IQP6;F6IQP5;F6IQP3;F6IQP1;F6IQP0;Q96FQ5;B1GYE6;A0A0A1IX94;Q6IUU7;Q546I6;Q1M2U3;C9E8V9;C1KC12;A0A0U2R0E6;A0A0S4T3Y5;A0A0S4T3M3;A0A0S4T3F6;A0A0S4T1U8;A0A0S4T1R3;A0A0S4T1G8;A0A0B7NY75;A0A0B7NXT…
923;A0A0A7C8L6;A0A0A7C8L4;A0A0A7C8K9;A0A0A7C827;A0A0A7C802;A0A0A7C7Z8;A0A0A7C7Z4;A0A0A7C7Y8;A0A0A7C7Y2;A0A0A7C7X9;A0A0A7C7X8;A0A0A7C7W5;A0A0A7C7W0;A0A0A7C7V6;A0A0A7C7U9;A0A0A7C7T9;A0A0A7C7S5;A0A0A7C6Y8;A0A0A7C6V9;A0A0A7C6N2;A0A0A7C6E1;A0A0A7C677;A0A0A7C637;A0A0A7C613;A0A0A7C602;A0A0A7C5S1;A0A0A7C5P3;A0A0A7C5H5;A0A0A7C5E5;A0A0A7C586;A0A0A7C580;A0A0A7C553;A0A0A7C536;A0A0A7C519;A0A0A7C4V0;A0A0A7C4U5…
0K0KRE6;A0A0K0KRD9;A0A0K0KRC6;A0A0K0KRB7;A0A0K0KRB4;A0A0K0KRB3;A0A0K0KRB2;A0A0K0KRB0;A0A0K0KRA6;A0A0K0KRA1;A0A0K0KR99;A0A0K0KR90;A0A0K0KR89;A0A0K0KR84;A0A0K0KR81;A0A0K0KR79;A0A0K0KR74;A0A0K0KR68;A0A0K0KR67;A0A0K0KR63;A0A0K0KR60;A0A0K0KR54;A0A0K0KR47;A0A0K0KR44;A0A0K0KR42;A0A0K0KR40;A0A0K0KR38;A0A0K0KR36;A0A0K0KR31;A0A0K0KR29;A0A0K0KR28;A0A0K0KR23;A0A0K0KR18;A0A0G2R1P8;A0A0G2R1N6;A0A0G2R1N4;A0A0G2…	U6BZR6;S5TLC0;S5DU27;S5DN91;S5DLI1;S5DI47;S5DHS8;S5DHS4;R9RIA8;R9RFL1;R4RWV9;Q2UV93;I7GVS4;I7GSS2;H8XBU0;H6SSQ4;H2ALZ7;G0WJF3;E9ABX8;E1CJE3;E0WMT8;D4P942;C7C6F5;Q6ZYB9;A0A0N7M1B0;W8YE50;V5NQZ9;V5NQF4;F6IQP7;F6IQP6;F6IQP5;F6IQP3;F6IQP1;F6IQP0;Q96FQ5;B1GYE6;A0A0A1IX94;Q6IUU7;Q546I6;Q1M2U3;C9E8V9;C1KC12;A0A0U2R0E6;A0A0S4T3Y5;A0A0S4T3M3;A0A0S4T3F6;A0A0S4T1U8;A0A0S4T1R3;A0A0S4T1G8;A0A0B7NY75;A0A0B7NXT…	10;10;10;10;10;10;10;10;10;10;10;10;10;10;10;10;10;10;10;10;10;10;10;10;10;10;10;10;10;10;10;10;10;10;10;10;10;10;10;10;10;10;10;10;10;10;10;10;10;10;10;10;10;10;10;10;10;10;10;9;9;9;9;9;9;9;9;9;9;9;9;9;9;9;9;9;9;9;9;9;9;9;9;9;9;9;9;9;9;9;9;9;9;9;9;9;9;9;9;8;8;8;8;8;8;8;8;8;8;8;8;8;8;8;8;8;8;8;8;8;8;8;8;8;8;8;8;8;8;8;8;8;8;8;8;8;8;8;8;8;8;8;8;8;8;8;8;8;8;8;8;8;8;8;8;8;8;8;8;8;8;8;8;8;8;8;8;8;8;8;…	6;6;6;6;6;6;6;6;6;6;6;6;6;6;6;6;6;6;6;6;6;6;6;6;6;6;6;6;6;6;6;6;6;6;6;6;6;6;6;6;6;6;6;6;6;6;6;6;6;6;6;6;6;6;6;6;6;6;6;6;6;5;5;5;5;5;5;5;5;5;5;6;5;5;5;5;5;5;5;6;5;5;5;5;6;5;5;5;5;5;6;6;6;6;6;5;5;5;5;6;4;5;6;4;5;5;5;5;5;5;5;5;5;5;5;5;5;5;5;5;5;5;5;5;5;5;5;5;5;5;5;5;5;5;5;5;5;5;5;5;5;5;5;5;5;5;5;5;5;5;5;5;5;5;5;5;5;5;5;5;5;5;5;5;5;5;5;5;5;5;5;5;5;5;5;5;5;5;5;5;5;6;6;6;4;4;4;4;4;4;5;5;5;5;5;5;5;5;5;5…	0;0;0;0;0;0;0;0;0;0;0;0;0;0;0;0;0;0;0;0;0;0;0;0;0;0;0;0;0;0;0;0;0;0;0;0;0;0;0;0;0;0;0;0;0;0;0;0;0;0;0;0;0;0;0;0;0;0;0;0;0;0;0;0;0;0;0;0;0;0;0;0;0;0;0;0;0;0;0;0;0;0;0;0;0;0;0;0;0;0;0;0;0;0;0;0;0;0;0;0;0;0;0;0;0;0;0;0;0;0;0;0;0;0;0;0;0;0;0;0;0;0;0;0;0;0;0;0;0;0;0;0;0;0;0;0;0;0;0;0;0;0;0;0;0;0;0;0;0;0;0;0;0;0;0;0;0;0;0;0;0;0;0;0;0;0;0;0;0;0;0;0;0;0;0;0;0;0;0;0;0;0;0;0;0;0;0;0;0;0;0;0;0;0;0;0;0;0;0;0…	HLA class I histocompatibility antigen, Cw-12 alpha chain;HLA class I histocompatibility antigen, Cw-16 alpha chain;HLA class I histocompatibility antigen, Cw-6 alpha chain;HLA class I histocompatibility antigen, Cw-14 alpha chain;HLA class I histocompatibility antigen, Cw-15 alpha chain;HLA class I histocompatibility antigen, Cw-5 alpha chain;HLA class I histocompatibility antigen, Cw-8 alpha ch…	HLA-C;HLA-Cw;Cw;HLAC;HLA C;HLA-A;HLA-Cw*;HLA-B;HLA	;;;;;;;;;;;;;;;;;;;;;;;;;;;;;;;;;;;;;;;;;;;;;;;;;;;;;;;;;;;;;;;;;;;;;;;;;;;;;;;;;;;;;;;;;;;;;;;;;;;;;;;;;;;;;;;;;;;;;;;;;;;;;;;;;;;;;;;;;;;;;;;;;;;;;;;;;;;;;;;;;;;;;;;;;;;;;;;;;;;;;;;;;;;;;;;;;;;;;;;;;;;;;;;;;;;;;;;;;;;;;;;;;;;;;;;;;;;;;;;;;;;;;;;;;;;;;;;;	12458	10	6	0	1	1	0	0	8	8	9	5	1	1	1	1	3	4	3	3	0	0	0	0	5	5	6	2	0	0	0	0	1	2	1	1	0	0	0	0	0	0
1;181;181;181;181;181;181;181;181;181;181;181;181;181;181;181;181;181;181;181;181;181;181;181;181;181;181;181;181;181;181;181;181;181;181;181;181;181;181;181;181;181;181;181;181;181;181;181;181;181;181;181;181;181;181;181;181;181;181;181;181;181;181;181;181;181;181;181;181;181;181;181;181;181;181;181;181;181;181;181;181;181;181;181;181;181;181;181;181;181;181;181;181;181;181;181;181;181;181;181;1…	0	162.84	8.8	8.8	0	0	40.7	40.7	46.5	26	8.8	8.8	8.8	8.8	18.7	26	18.7	18.7	278240000	0	0	0	0	86760000	102180000	72005000	5433300	0	0	0	0	2835000	4900000	2075700	2049400	17390000	0	0	0	0	5422500	6386500	4500300	339580	0	0	0	0	177190
A0A075B6Q4;Q96GA3	A0A075B6Q4;Q96GA3	1;1	1;1	1;1	Protein LTV1 homolog	LTV1	;	2	1	1	1	0	0	0	0	0	0	0	0	1	0	0	0	0	0	0	0	0	0	0	0	0	0	0	0	1	0	0	0	0	0	0	0	0	0	0	0	0	0
A0A087WT45;A0A075B793;A8K7Z3;Q4V328-2;Q4V328-4;Q4V328;A0A087WXA6;Q4V328-3	A0A087WT45;A0A075B793;A8K7Z3;Q4V328-2;Q4V328-4;Q4V328;A0A087WXA6;Q4V328-3	2;2;2;2;2;2;1;1	2;2;2;2;2;2;1;1	2;2;2;2;2;2;1;1	GRIP1-associated protein 1	GRIPAP1	;;;;;;;	8	2	2	2	0	0	0	0	0	1	0	1	0	0	0	0	0	0	0	0	0	0	0	0	0	1	0	1	0	0	0	0	0	0	0	0	0	0	0	0	0	1
B7Z737;A8K5Y4;B7Z238;B2RB43;A0A087WTL4;A0A087WX97;Q9BXK5-4;Q9BXK5	B7Z737;A8K5Y4;B7Z238;B2RB43;A0A087WTL4;A0A087WX97;Q9BXK5-4;Q9BXK5	3;3;3;3;3;3;3;3	3;3;3;3;3;3;3;3	3;3;3;3;3;3;3;3	Bcl-2-like protein 13	BCL2L13	;;;;;;;	8	3	3	3	0	0	0	0	2	1	0	0	0	0	0	0	0	0	0	0	0	0	0	0	2	1	0	0	0	0	0	0	0	0	0	0	0	0	0	0	2	1
A0A087WTP2;B3KMW3;A0A087X1D8;A0A087WVN4;P14324-2;P14324	A0A087WTP2;B3KMW3;A0A087X1D8;A0A087WVN4;P14324-2;P14324	1;1;1;1;1;1	1;1;1;1;1;1	1;1;1;1;1;1	Farnesyl pyrophosphate synthase	FDPS	;;;;;	6	1	1	1	0	0	0	0	0	0	0	0	0	0	0	0	0	1	1	0	0	0	0	0	0	0	0	0	0	0	0	0	0	1	1	0	0	0	0	0	0	0
A0A096LNJ4;A0A087WX43;A0A096LNL2;D6RE84;A0A096LP10;A0A087WTT9;Q9NP73-2;Q9NP73	A0A096LNJ4;A0A087WX43;A0A096LNL2;D6RE84;A0A096LP10;A0A087WTT9;Q9NP73-2;Q9NP73	2;2;2;2;2;2;2;2	2;2;2;2;2;2;2;2	2;2;2;2;2;2;2;2	Putative bifunctional UDP-N-acetylglucosamine transferase and deubiquitinase ALG13	ALG13	;;;;;;;	8	2	2	2	0	0	0	0	0	0	0	0	0	0	0	0	2	2	1	0	0	0	0	0	0	0	0	0	0	0	0	0	2	2	1	0	0	0	0	0	0	0
A0AR27;B7Z5E4;A0A087WU65;B7Z360;Q9NRW7;B7Z7G7;Q5T4Q0;B7Z1J7;B7Z5D4;Q9NRW7-2	A0AR27;B7Z5E4;A0A087WU65;B7Z360;Q9NRW7;B7Z7G7;Q5T4Q0;B7Z1J7;B7Z5D4;Q9NRW7-2	3;3;3;3;3;2;2;2;2;2	3;3;3;3;3;2;2;2;2;2	3;3;3;3;3;2;2;2;2;2	Vacuolar protein sorting-associated protein 45	VPS45	;;;;;;;;;	10	3	3	3	0	0	0	0	2	2	0	0	0	0	0	0	0	0	0	0	0	0	0	0	2	2	0	0	0	0	0	0	0	0	0	0	0	0	0	0	2	2
A0A087WU78;A0A087WWC4;Q6T4R5-4;Q6T4R5-3;Q6T4R5-2;Q6T4R5;B7Z7S2	A0A087WU78;A0A087WWC4;Q6T4R5-4;Q6T4R5-3;Q6T4R5-2;Q6T4R5;B7Z7S2	4;4;4;4;4;4;2	4;4;4;4;4;4;2	4;4;4;4;4;4;2	Nance-Horan syndrome protein	NHS	;;;;;;	7	4	4	4	0	2	0	0	2	1	0	0	0	0	0	0	0	0	0	0	0	2	0	0	2	1	0	0	0	0	0	0	0	0	0	0	0	2	0	0	2	1
E9PL01;B4DDB9;A0A087WUC6;E9PI68;Q15005;E9PRB9	E9PL01;B4DDB9;A0A087WUC6;E9PI68;Q15005;E9PRB9	2;2;2;2;2;1	2;2;2;2;2;1	2;2;2;2;2;1	Signal peptidase complex subunit 2	SPCS2	;;;;;	6	2	2	2	0	0	0	0	2	1	1	2	0	0	0	0	0	0	0	0	0	0	0	0	2	1	1	2	0	0	0	0	0	0	0	0	0	0	0	0	2	1
Q8N5A0;A0A087WUT6;O60841;B3KM86;D3DVI5;A0JLR8;Q05CQ1	Q8N5A0;A0A087WUT6;O60841;B3KM86;D3DVI5	6;6;6;3;3;2;2	6;6;6;3;3;2;2	6;6;6;3;3;2;2	Eukaryotic translation initiation factor 5B	EIF5B	;;;;	7	6	6	6	0	0	0	0	0	0	0	0	3	2	2	2	2	2	1	2	0	0	0	0	0	0	0	0	3	2	2	2	2	2	1	2	0	0	0	0	0	0
H7C123;H7C2C5;F8W7C6;A0A087WV22;X1WI28;X5D2T3;Q96L21;P27635;H7C2U2;B8A6G2;X5D2W5;A6QRI9	H7C123;H7C2C5;F8W7C6;A0A087WV22;X1WI28;X5D2T3;Q96L21;P27635;H7C2U2;B8A6G2;X5D2W5;A6QRI9	2;2;2;2;2;2;2;2;1;1;1;1	2;2;2;2;2;2;2;2;1;1;1;1	2;2;2;2;2;2;2;2;1;1;1;1	60S ribosomal protein L10-like;60S ribosomal protein L10	RPL10;RPL10L	;;;;;;;;;;;	12	2	2	2	0	0	0	0	0	0	0	0	2	0	0	1	2	0	1	1	0	0	0	0	0	0	0	0	2	0	0	1	2	0	1	1	0	0	0	0	0	0
A0A087WV66;P46013-2;P46013;Q70L73	A0A087WV66;P46013-2;P46013	13;13;13;3	13;13;13;3	13;13;13;3	Antigen KI-67	MKI67	;;	4	13	13	13	0	0	0	0	0	0	0	0	0	0	0	2	7	6	2	7	0	0	0	0	0	0	0	0	0	0	0	2	7	6	2	7	0	0	0	0	0	0
X6RCC3;A0A087WV97;Q8WU79-2;Q8WU79;Q8WU79-3	X6RCC3;A0A087WV97;Q8WU79-2;Q8WU79;Q8WU79-3	3;3;3;3;2	2;2;2;2;2	2;2;2;2;2	Stromal membrane-associated protein 2	SMAP2	;;;;	5	3	2	2	0	0	0	0	2	2	3	0	0	0	0	0	0	0	0	0	0	0	0	0	2	2	2	0	0	0	0	0	0	0	0	0	0	0	0	0	2	2
A0A087WVA8;Q8IWB9;Q8IWB9-2;B3KR82;Q7Z2T6;Q2YDX6;Q9NWL7;J3KRZ8;Q9NZ39;Q9NX99;Q7L166	A0A087WVA8;Q8IWB9;Q8IWB9-2;B3KR82;Q7Z2T6;Q2YDX6;Q9NWL7;J3KRZ8	5;5;5;4;3;3;3;3;2;2;2	5;5;5;4;3;3;3;3;2;2;2	5;5;5;4;3;3;3;3;2;2;2	Testis-expressed sequence 2 protein	TEX2;MST069	;;;;;;;	11	5	5	5	0	1	0	0	5	3	1	1	0	0	0	0	0	0	0	0	0	1	0	0	5	3	1	1	0	0	0	0	0	0	0	0	0	1	0	0	5	3
A0PJG1;A0A087WW77;Q15334	A0PJG1;A0A087WW77;Q15334	1;1;1	1;1;1	1;1;1	Lethal(2) giant larvae protein homolog 1	LLGL1	;;	3	1	1	1	0	0	0	0	1	0	0	0	0	0	0	0	0	0	0	0	0	0	0	0	1	0	0	0	0	0	0	0	0	0	0	0	0	0	0	0	1	0
Q4R9M7;Q4R9M8;A0A087WWA3;Q4R9M9;O60333-2;O60333;O60333-4;A0A024R4H4;O60333-3;B4DMF3;F8W8V9;X5D7J0;Q12756;Q12756-3;Q12756-2	Q4R9M7;Q4R9M8;A0A087WWA3;Q4R9M9;O60333-2;O60333;O60333-4;A0A024R4H4;O60333-3	3;3;3;3;3;3;3;2;2;1;1;1;1;1;1	3;3;3;3;3;3;3;2;2;1;1;1;1;1;1	3;3;3;3;3;3;3;2;2;1;1;1;1;1;1	Kinesin-like protein;Kinesin-like protein KIF1B	KIF1Bbeta;KIF1B	;;;;;;;;	15	3	3	3	0	0	1	0	0	0	0	0	2	0	0	0	0	0	0	0	0	0	1	0	0	0	0	0	2	0	0	0	0	0	0	0	0	0	1	0	0	0
Q53FL4;A0A087WX08;Q59EK1;Q5VU08;Q9UEY8-2;Q9UEY8	Q53FL4;A0A087WX08;Q59EK1;Q5VU08;Q9UEY8-2;Q9UEY8	1;1;1;1;1;1	1;1;1;1;1;1	1;1;1;1;1;1	Gamma-adducin	ADD3	;;;;;	6	1	1	1	0	0	0	0	0	1	1	0	0	0	0	0	0	0	0	0	0	0	0	0	0	1	1	0	0	0	0	0	0	0	0	0	0	0	0	0	0	1
A0A087WXP3;E9PEE8;B4E2B8;A8K2N5;P18564-2;P18564	A0A087WXP3;E9PEE8;B4E2B8;A8K2N5;P18564-2;P18564	1;1;1;1;1;1	1;1;1;1;1;1	1;1;1;1;1;1	Integrin beta;Integrin beta-6	ITGB6	;;;;;	6	1	1	1	0	0	0	0	1	1	1	1	0	0	0	0	0	0	1	1	0	0	0	0	1	1	1	1	0	0	0	0	0	0	1	1	0	0	0	0	1	1
H7BXI1;A0A087WXU3;A0FGR8-2;A0FGR8;A0FGR8-6;A0FGR8-4;A0FGR8-5	H7BXI1;A0A087WXU3;A0FGR8-2;A0FGR8;A0FGR8-6;A0FGR8-4	12;12;12;12;12;9;3	12;12;12;12;12;9;3	12;12;12;12;12;9;3	Extended synaptotagmin-2	ESYT2	;;;;;	7	12	12	12	0	0	0	0	6	8	4	0	0	0	0	0	0	0	0	0	0	0	0	0	6	8	4	0	0	0	0	0	0	0	0	0	0	0	0	0	6	8
A0A087WXZ3;B5BU99;Q9Y5A9;Q9Y5A9-2;S4R3J8;S4R3V3	A0A087WXZ3;B5BU99;Q9Y5A9;Q9Y5A9-2	9;9;9;7;2;2	6;6;6;4;2;2	6;6;6;4;2;2	YTH domain-containing family protein 2	YTHDF2	;;;	6	9	6	6	7	9	4	7	0	0	0	1	6	7	7	7	2	1	1	1	4	6	2	4	0	0	0	0	4	4	4	4	1	1	0	0	4	6	2	4	0	0
A0A087WY55;Q9NP79	A0A087WY55;Q9NP79	1;1	1;1	1;1	Vacuolar protein sorting-associated protein VTA1 homolog	VTA1	;	2	1	1	1	0	0	0	0	0	0	0	0	1	0	0	0	1	0	0	0	0	0	0	0	0	0	0	0	1	0	0	0	1	0	0	0	0	0	0	0	0	0
Q9UQ60;Q9UP03;A0A140T9S0;Q5JNW1;A0A0G2JLV0;A0A087WYD6;X5CMH5;Q59H06;B4DS72;E7ENX8;Q03519-2;Q03519;Q9UMW6;Q9H4M2	Q9UQ60;Q9UP03;A0A140T9S0;Q5JNW1;A0A0G2JLV0;A0A087WYD6;X5CMH5;Q59H06;B4DS72;E7ENX8;Q03519-2;Q03519;Q9UMW6	3;3;3;3;3;3;3;3;3;3;3;3;2;1	3;3;3;3;3;3;3;3;3;3;3;3;2;1	3;3;3;3;3;3;3;3;3;3;3;3;2;1	Antigen peptide transporter 2	TAP2;TAP2-G	;;;;;;;;;;;;	14	3	3	3	0	0	0	0	0	0	0	0	0	0	0	0	2	1	1	0	0	0	0	0	0	0	0	0	0	0	0	0	2	1	1	0	0	0	0	0	0	0
A0A087WYN9;Q7Z478	A0A087WYN9;Q7Z478	12;12	12;12	12;12	ATP-dependent RNA helicase DHX29	DHX29	;	2	12	12	12	0	0	0	0	0	0	0	0	7	4	2	4	6	10	4	5	0	0	0	0	0	0	0	0	7	4	2	4	6	10	4	5	0	0	0	0	0	0
A0A087WYU1;B2RAU5;Q9Y5X1;B3KXH8;Q59ES5;O95061;A0A087WVE4;A0A087WZW2	A0A087WYU1;B2RAU5;Q9Y5X1;B3KXH8;Q59ES5	9;9;9;8;7;4;1;1	9;9;9;8;7;4;1;1	9;9;9;8;7;4;1;1	Sorting nexin;Sorting nexin-9	SNX9	;;;;	8	9	9	9	0	1	0	0	1	1	0	0	5	1	2	5	5	5	6	3	0	1	0	0	1	1	0	0	5	1	2	5	5	5	6	3	0	1	0	0	1	1
A0A087WYY3;Q9H7F0-2;Q9H7F0	A0A087WYY3;Q9H7F0-2;Q9H7F0	1;1;1	1;1;1	1;1;1	Probable cation-transporting ATPase 13A3	ATP13A3	;;	3	1	1	1	0	0	0	0	0	0	0	0	0	0	0	0	1	0	0	1	0	0	0	0	0	0	0	0	0	0	0	0	1	0	0	1	0	0	0	0	0	0
Q8IY67-2;A0A087WZ13;E9PAU2	Q8IY67-2;A0A087WZ13;E9PAU2	1;1;1	1;1;1	1;1;1		RAVER1	;;	3	1	1	1	1	1	0	0	0	0	0	0	0	0	0	0	0	0	0	0	1	1	0	0	0	0	0	0	0	0	0	0	0	0	0	0	1	1	0	0	0	0
M0R210;A0A087WZ27;P62249;M0R3H0;Q6IPX4;M0QX76;M0R1M5	M0R210;A0A087WZ27;P62249;M0R3H0;Q6IPX4	3;3;3;2;2;1;1	3;3;3;2;2;1;1	3;3;3;2;2;1;1	40S ribosomal protein S16	RPS16;ZNF90	;;;;	7	3	3	3	0	0	1	0	0	0	0	0	2	1	0	2	2	0	0	0	0	0	1	0	0	0	0	0	2	1	0	2	2	0	0	0	0	0	1	0	0	0
A0A087WZ32;A0A087X038;A8K727;Q9HB19	A0A087WZ32;A0A087X038;A8K727;Q9HB19	1;1;1;1	1;1;1;1	1;1;1;1	Pleckstrin homology domain-containing family A member 2	PLEKHA2	;;;	4	1	1	1	0	0	0	0	1	1	0	0	0	0	0	0	0	0	0	0	0	0	0	0	1	1	0	0	0	0	0	0	0	0	0	0	0	0	0	0	1	1
B7Z3E1;A0A087WZ40	B7Z3E1;A0A087WZ40	1;1	1;1	1;1		MAP7	;	2	1	1	1	0	0	0	0	0	0	0	0	0	0	0	1	0	0	0	0	0	0	0	0	0	0	0	0	0	0	0	1	0	0	0	0	0	0	0	0	0	0
C9JXK9;C9JUT4;B7Z871;A0A087WZF1;B7ZLW0;Q93052	C9JXK9;C9JUT4;B7Z871;A0A087WZF1;B7ZLW0;Q93052	1;1;1;1;1;1	1;1;1;1;1;1	1;1;1;1;1;1	Lipoma-preferred partner	LPP	;;;;;	6	1	1	1	1	0	0	0	0	0	0	0	0	0	0	0	0	0	0	0	1	0	0	0	0	0	0	0	0	0	0	0	0	0	0	0	1	0	0	0	0	0
A0A087WZH7;P29966;Q6NVI1;Q05C82	A0A087WZH7;P29966;Q6NVI1	7;7;6;1	7;7;6;1	7;7;6;1	Myristoylated alanine-rich C-kinase substrate	MARCKS	;;	4	7	7	7	0	0	0	0	5	7	5	5	0	0	0	0	2	0	1	1	0	0	0	0	5	7	5	5	0	0	0	0	2	0	1	1	0	0	0	0	5	7
H3BV85;H3BTW0;A0A0B4J295;A0A087WZT3;H3BVE0;Q9H3K6-2;Q9H3K6	H3BV85;H3BTW0;A0A0B4J295;A0A087WZT3;H3BVE0;Q9H3K6-2;Q9H3K6	1;1;1;1;1;1;1	1;1;1;1;1;1;1	1;1;1;1;1;1;1	BolA-like protein 2	BOLA2B;BOLA2	;;;;;;	7	1	1	1	1	1	0	1	0	0	0	0	0	1	0	1	1	1	1	0	1	1	0	1	0	0	0	0	0	1	0	1	1	1	1	0	1	1	0	1	0	0
E9PIL8;E9PJT3;E9PJ04;H0YCG1;Q7Z3K9;A0A087WZZ5;E9PPJ0;Q13435	E9PIL8;E9PJT3;E9PJ04;H0YCG1;Q7Z3K9;A0A087WZZ5;E9PPJ0;Q13435	1;1;1;1;1;1;1;1	1;1;1;1;1;1;1;1	1;1;1;1;1;1;1;1	Splicing factor 3B subunit 2	SF3B2;DKFZp781L0540	;;;;;;;	8	1	1	1	0	1	0	0	0	0	0	0	0	0	0	0	1	1	1	0	0	1	0	0	0	0	0	0	0	0	0	0	1	1	1	0	0	1	0	0	0	0
G3V153;B3KXU8;A0A087X082;Q14444-2;Q14444;E9PLA9;B4DSF8	G3V153;B3KXU8;A0A087X082;Q14444-2;Q14444;E9PLA9;B4DSF8	3;3;3;3;3;2;2	3;3;3;3;3;2;2	3;3;3;3;3;2;2	Caprin-1	CAPRIN1	;;;;;;	7	3	3	3	1	2	1	1	0	0	0	0	1	1	0	1	0	0	0	0	1	2	1	1	0	0	0	0	1	1	0	1	0	0	0	0	1	2	1	1	0	0
A0A087X0B7;A0A0K0K1I8;Q5SQN1-4;Q5SQN1	A0A087X0B7;A0A0K0K1I8;Q5SQN1-4;Q5SQN1	1;1;1;1	1;1;1;1	1;1;1;1	Synaptosomal-associated protein 47	SNAP47	;;;	4	1	1	1	0	0	0	0	0	0	0	0	0	0	0	0	1	0	0	0	0	0	0	0	0	0	0	0	0	0	0	0	1	0	0	0	0	0	0	0	0	0
A0A087X0K9;G5E9E7;Q07157-2;A9CQZ8;G3V1L9;Q07157;Q6MZU1;Q68DX9;B4DZK4;H0YKB1;H0Y3R8;H0YLT6;Q9H317	A0A087X0K9;G5E9E7;Q07157-2;A9CQZ8;G3V1L9;Q07157;Q6MZU1;Q68DX9	26;26;26;25;25;25;24;20;8;4;3;2;2	26;26;26;25;25;25;24;20;8;4;3;2;2	26;26;26;25;25;25;24;20;8;4;3;2;2	Tight junction protein ZO-1	TJP1;DKFZp686A1195;DKFZp686M05161	;;;;;;;	13	26	26	26	5	9	0	5	3	2	1	2	13	7	8	7	7	7	3	0	5	9	0	5	3	2	1	2	13	7	8	7	7	7	3	0	5	9	0	5	3	2
A0A087X0Q1;Q7Z739;Q8NA80;A0A024R7W5;B4DPX9;A0A087WY31;Q96MZ5;Q658Z6;Q8N3V9;A0A087X0C3;S4R373	A0A087X0Q1;Q7Z739;Q8NA80;A0A024R7W5;B4DPX9;A0A087WY31;Q96MZ5;Q658Z6;Q8N3V9	13;13;12;12;12;12;11;10;9;1;1	13;13;12;12;12;12;11;10;9;1;1	8;8;7;7;7;7;8;5;5;1;1	YTH domain-containing family protein 3	YTHDF3;DKFZp451J085;DKFZp451A052	;;;;;;;;	11	13	13	8	11	10	6	10	0	0	0	1	8	9	8	9	1	0	1	1	11	10	6	10	0	0	0	1	8	9	8	9	1	0	1	1	6	6	3	6	0	0
A0A087X0X3;P52272-2;P52272;M0R019;B4DEG4;Q7KYM9;Q59ES8;M0R2T0;M0QYQ7;M0R0Y6;M0R0N3;Q6P2D7;Q8TCM5;M0QY96;M0R2I7	A0A087X0X3;P52272-2;P52272;M0R019;B4DEG4;Q7KYM9;Q59ES8;M0R2T0	7;7;7;5;5;5;5;4;3;2;2;2;1;1;1	7;7;7;5;5;5;5;4;3;2;2;2;1;1;1	7;7;7;5;5;5;5;4;3;2;2;2;1;1;1	Heterogeneous nuclear ribonucleoprotein M	HNRNPM;ORF	;;;;;;;	15	7	7	7	1	2	0	1	1	1	0	0	5	3	1	3	7	5	4	2	1	2	0	1	1	1	0	0	5	3	1	3	7	5	4	2	1	2	0	1	1	1
A0A087X172	A0A087X172	1	1	1		OR4C3		1	1	1	1	0	0	0	0	0	0	0	0	0	1	0	0	0	0	0	0	0	0	0	0	0	0	0	0	0	1	0	0	0	0	0	0	0	0	0	0	0	0
A0A087X1E4;P53365-3;P53365;B4DXH2;B4DUZ3;P53365-2;E9PRV8;E9PPY7	A0A087X1E4;P53365-3;P53365;B4DXH2;B4DUZ3;P53365-2	11;11;11;10;10;10;3;1	11;11;11;10;10;10;3;1	11;11;11;10;10;10;3;1	Arfaptin-2	ARFIP2	;;;;;	8	11	11	11	0	0	0	0	8	7	11	7	0	0	0	0	2	3	4	5	0	0	0	0	8	7	11	7	0	0	0	0	2	3	4	5	0	0	0	0	8	7
H7C3I1;A0A087X1H6;Q1XBU6;B7ZA40;Q0IJ56;B4E0U6;P50502;F6VDH7;Q3KNR6;Q8IZP2;Q8NFI4;D6W507	H7C3I1;A0A087X1H6;Q1XBU6;B7ZA40;Q0IJ56;B4E0U6;P50502;F6VDH7;Q3KNR6;Q8IZP2;Q8NFI4	5;5;5;5;5;5;5;4;4;4;4;2	5;5;5;5;5;5;5;4;4;4;4;2	5;5;5;5;5;5;5;4;4;4;4;2	Hsc70-interacting protein;Putative protein FAM10A4;Putative protein FAM10A5	ST13;ST13P4;ST13P5	;;;;;;;;;;	12	5	5	5	0	0	0	0	0	0	0	0	5	4	5	4	4	3	0	0	0	0	0	0	0	0	0	0	5	4	5	4	4	3	0	0	0	0	0	0	0	0
B2R5U7;A0A087X1N2;Q03701	B2R5U7;A0A087X1N2;Q03701	1;1;1	1;1;1	1;1;1	CCAAT/enhancer-binding protein zeta	CEBPZ	;;	3	1	1	1	0	0	0	0	0	0	0	0	0	0	0	0	1	0	0	0	0	0	0	0	0	0	0	0	0	0	0	0	1	0	0	0	0	0	0	0	0	0
Q6PKI6;Q05D43;A0A087X1S2;Q7KZ24;P67809;Q59EB5;A0A024RAV4;B2RCC2;A0A024RAQ1;H0Y449;P16989-2;P16989-3;Q9Y2T7;P16989;A0A0D9SEI8;Q59HE1;Q96GD7	Q6PKI6;Q05D43;A0A087X1S2;Q7KZ24;P67809;Q59EB5;A0A024RAV4;B2RCC2;A0A024RAQ1;H0Y449;P16989-2;P16989-3;Q9Y2T7;P16989	3;3;3;3;3;2;2;2;2;2;2;2;2;2;1;1;1	3;3;3;3;3;2;2;2;2;2;2;2;2;2;1;1;1	3;3;3;3;3;2;2;2;2;2;2;2;2;2;1;1;1	Nuclease-sensitive element-binding protein 1;Y-box-binding protein 3;Y-box-binding protein 2	YBX1;CSDA;YBX3;YBX2	;;;;;;;;;;;;;	17	3	3	3	1	3	1	1	0	0	0	0	0	0	0	1	0	0	0	0	1	3	1	1	0	0	0	0	0	0	0	1	0	0	0	0	1	3	1	1	0	0
A0A087X1U5;B4DHE1;F5H7T0;B4DRK0;F6RJM5;Q96S38-2;Q96S38	A0A087X1U5;B4DHE1;F5H7T0;B4DRK0;F6RJM5;Q96S38-2;Q96S38	1;1;1;1;1;1;1	1;1;1;1;1;1;1	1;1;1;1;1;1;1	Ribosomal protein S6 kinase delta-1	RPS6KC1	;;;;;;	7	1	1	1	0	0	0	0	0	0	0	0	0	0	0	0	1	0	0	0	0	0	0	0	0	0	0	0	0	0	0	0	1	0	0	0	0	0	0	0	0	0
A0A087X271;B4DDF4;Q6FHE4;Q6FHC3;Q53GK7;B4DUT8;Q99439;K7ES69;B4DHU5;Q99439-2;A0A087X1X5;H3BVI6;B4DN57;A0A087WV51;H3BQH0;Q15417-3;Q15417	A0A087X271;B4DDF4;Q6FHE4;Q6FHC3;Q53GK7;B4DUT8;Q99439;K7ES69;B4DHU5;Q99439-2	5;5;5;5;5;5;5;4;4;4;2;2;2;1;1;1;1	5;5;5;5;5;5;5;4;4;4;2;2;2;1;1;1;1	5;5;5;5;5;5;5;4;4;4;2;2;2;1;1;1;1	Calponin;Calponin-2	CNN2	;;;;;;;;;	17	5	5	5	2	1	0	2	2	2	5	3	0	1	0	0	3	1	1	1	2	1	0	2	2	2	5	3	0	1	0	0	3	1	1	1	2	1	0	2	2	2
A0A087X2C3;Q9Y3L5	A0A087X2C3;Q9Y3L5	1;1	1;1	1;1	Ras-related protein Rap-2c	RAP2C	;	2	1	1	1	0	0	0	0	1	1	0	0	0	0	0	0	0	0	0	0	0	0	0	0	1	1	0	0	0	0	0	0	0	0	0	0	0	0	0	0	1	1
A0A087X2D0;B2R6F3;P84103-2;P84103	A0A087X2D0;B2R6F3;P84103-2;P84103	2;2;2;2	2;2;2;2	2;2;2;2	Serine/arginine-rich splicing factor 3	SRSF3;SFRS3	;;;	4	2	2	2	0	0	0	0	0	0	0	0	0	0	0	0	2	1	0	0	0	0	0	0	0	0	0	0	0	0	0	0	2	1	0	0	0	0	0	0	0	0
A0A087X2D8;O60271-5;O60271-3;O60271-9;O60271-4;O60271-2;O60271;Q5JB53;B4DS36;D6RHI8;A0A060L980	A0A087X2D8;O60271-5;O60271-3;O60271-9;O60271-4;O60271-2;O60271;Q5JB53;B4DS36	4;4;4;4;4;4;4;2;2;1;1	4;4;4;4;4;4;4;2;2;1;1	4;4;4;4;4;4;4;2;2;1;1	C-Jun-amino-terminal kinase-interacting protein 4	SPAG9	;;;;;;;;	11	4	4	4	0	0	0	0	2	1	2	2	0	0	0	0	0	0	0	0	0	0	0	0	2	1	2	2	0	0	0	0	0	0	0	0	0	0	0	0	2	1
B4DWY1;A0A088AWL4;H0YBA1;B4DJ00;A2RUU9;A6NNN6;E7ETA6;B9EIS5;D3DSQ0;Q15154-2;Q15154	B4DWY1;A0A088AWL4;H0YBA1;B4DJ00;A2RUU9;A6NNN6;E7ETA6;B9EIS5;D3DSQ0;Q15154-2;Q15154	2;2;2;2;2;2;2;2;2;2;2	2;2;2;2;2;2;2;2;2;2;2	2;2;2;2;2;2;2;2;2;2;2	Pericentriolar material 1 protein	PCM1	;;;;;;;;;;	11	2	2	2	0	2	0	0	0	0	0	0	0	0	0	0	0	0	0	0	0	2	0	0	0	0	0	0	0	0	0	0	0	0	0	0	0	2	0	0	0	0
E7EP87;A0A088AWN8;Q9UHQ1-4;Q9UHQ1-3;Q9UHQ1;Q9UHQ1-2;B3KSJ1;J3KTG5;J3KT43;J3KS48;E9PH27;B4DND8;J3QL28;J3QSD9;J3KTP5;B4DZZ6;J3QRB0;J3KRH7;B3KPK9;Q9H6Q4-2;Q9H6Q4-3;Q9H6Q4	E7EP87;A0A088AWN8;Q9UHQ1-4;Q9UHQ1-3;Q9UHQ1;Q9UHQ1-2;B3KSJ1	9;9;9;9;9;9;6;3;3;2;2;2;1;1;1;1;1;1;1;1;1;1	9;9;9;9;9;9;6;3;3;2;2;2;1;1;1;1;1;1;1;1;1;1	9;9;9;9;9;9;6;3;3;2;2;2;1;1;1;1;1;1;1;1;1;1	Nuclear prelamin A recognition factor	NARF	;;;;;;	22	9	9	9	0	0	0	0	0	0	0	0	0	0	0	0	8	5	2	5	0	0	0	0	0	0	0	0	0	0	0	0	8	5	2	5	0	0	0	0	0	0
A0A090N7X1;A0A090N7Y2;Q9UG63;Q9UG63-2	A0A090N7X1;A0A090N7Y2;Q9UG63;Q9UG63-2	1;1;1;1	1;1;1;1	1;1;1;1	ATP-binding cassette sub-family F member 2	ABCF2	;;;	4	1	1	1	0	0	0	0	1	1	0	0	0	0	0	0	0	0	0	0	0	0	0	0	1	1	0	0	0	0	0	0	0	0	0	0	0	0	0	0	1	1
C9J931;Q6NZ61;A8K005;A0A090N900;Q15382	C9J931;Q6NZ61;A8K005;A0A090N900;Q15382	2;2;2;2;2	2;2;2;2;2	2;2;2;2;2	GTP-binding protein Rheb	RHEB	;;;;	5	2	2	2	0	0	0	1	2	2	2	0	0	0	0	0	0	0	0	0	0	0	0	1	2	2	2	0	0	0	0	0	0	0	0	0	0	0	0	1	2	2
L0R804;A0A096LP25;Q6ZSR9	L0R804;A0A096LP25;Q6ZSR9	1;1;1	1;1;1	1;1;1	Uncharacterized protein FLJ45252	AAK1	;;	3	1	1	1	0	1	0	0	1	1	1	0	0	0	0	0	0	0	0	0	0	1	0	0	1	1	1	0	0	0	0	0	0	0	0	0	0	1	0	0	1	1
M0QZU1;A0A096LPE0;B4DNC8;Q5QTS3;Q53H34;P40429	M0QZU1;A0A096LPE0;B4DNC8;Q5QTS3;Q53H34;P40429	1;1;1;1;1;1	1;1;1;1;1;1	1;1;1;1;1;1	60S ribosomal protein L13a	RPL13A	;;;;;	6	1	1	1	0	0	0	0	0	0	0	0	0	0	0	1	0	0	0	0	0	0	0	0	0	0	0	0	0	0	0	1	0	0	0	0	0	0	0	0	0	0
A0A0A0MQR8;A0A0A0MSZ1;A0A0A0MT23;J3KNR0;P27448-6;P27448-3;P27448-4;P27448-2;P27448;P27448-7;A0A0A0MST9;P27448-8;Q86U11;B4DKN1;H0YIY6;K7EK17;K7EKG8;F5H6N2;H0YKJ3;F5H4F6;H0YNV4;Q59FB8;A2SY06;O75271;X5DNR8;B4DIB3;X5D2M4;A0A087X0I6;Q96L34-2;Q96L34;Q9P0L2	A0A0A0MQR8;A0A0A0MSZ1;A0A0A0MT23;J3KNR0;P27448-6;P27448-3;P27448-4;P27448-2;P27448;P27448-7;A0A0A0MST9;P27448-8;Q86U11;B4DKN1;H0YIY6	4;4;4;4;4;4;4;4;4;4;3;3;2;2;2;1;1;1;1;1;1;1;1;1;1;1;1;1;1;1;1	3;3;3;3;3;3;3;3;3;3;2;2;2;2;2;0;0;0;0;0;0;1;1;0;0;0;0;0;0;0;0	3;3;3;3;3;3;3;3;3;3;2;2;2;2;2;0;0;0;0;0;0;1;1;0;0;0;0;0;0;0;0	MAP/microtubule affinity-regulating kinase 3	MARK3	;;;;;;;;;;;;;;	31	4	3	3	0	0	0	0	3	2	1	0	0	0	0	0	0	0	0	0	0	0	0	0	2	1	0	0	0	0	0	0	0	0	0	0	0	0	0	0	2	1
A0A0C4DG68;A0A0A0MR59;B7ZL34;Q8TB72-2;Q8TB72-4;Q8TB72-3;Q8TB72	A0A0C4DG68;A0A0A0MR59;B7ZL34;Q8TB72-2;Q8TB72-4;Q8TB72-3;Q8TB72	4;4;4;4;4;4;4	1;1;1;1;1;1;1	1;1;1;1;1;1;1	Pumilio homolog 2	PUM2	;;;;;;	7	4	1	1	0	4	1	0	0	0	0	0	2	2	2	2	0	0	0	0	0	1	0	0	0	0	0	0	0	0	0	0	0	0	0	0	0	1	0	0	0	0
A0A0S2Z4X1;A0A0S2Z4W4;Q7Z3D7;A0A0A0MR66;P98175-4;P98175-3;P98175-2;P98175;Q6PKH5	A0A0S2Z4X1;A0A0S2Z4W4;Q7Z3D7;A0A0A0MR66;P98175-4;P98175-3;P98175-2;P98175;Q6PKH5	2;2;2;2;2;2;2;2;1	2;2;2;2;2;2;2;2;1	2;2;2;2;2;2;2;2;1	RNA-binding protein 10	DKFZp686E2459;RBM10	;;;;;;;;	9	2	2	2	1	1	0	0	0	0	0	0	0	0	0	0	0	0	0	0	1	1	0	0	0	0	0	0	0	0	0	0	0	0	0	0	1	1	0	0	0	0
H7C0V9;B4DM00;B4DJT9;A0A0A0MRG2;B4DQM1;E9PG40;B4DGD0;P05067-10;P05067-3;P05067-4;P05067-5;P05067-6;P05067-7;P05067-11;P05067-8;P05067-9;P05067;B4DMD5	H7C0V9;B4DM00;B4DJT9;A0A0A0MRG2;B4DQM1;E9PG40;B4DGD0;P05067-10;P05067-3;P05067-4;P05067-5;P05067-6;P05067-7;P05067-11;P05067-8;P05067-9;P05067;B4DMD5	2;2;2;2;2;2;2;2;2;2;2;2;2;2;2;2;2;1	2;2;2;2;2;2;2;2;2;2;2;2;2;2;2;2;2;1	2;2;2;2;2;2;2;2;2;2;2;2;2;2;2;2;2;1	Amyloid beta A4 protein;N-APP;Soluble APP-alpha;Soluble APP-beta;C99;Beta-amyloid protein 42;Beta-amyloid protein 40;C83;P3(42);P3(40);C80;Gamma-secretase C-terminal fragment 59;Gamma-secretase C-terminal fragment 57;Gamma-secretase C-terminal fragment 50;C31	APP	;;;;;;;;;;;;;;;;;	18	2	2	2	0	0	0	0	0	0	0	0	0	0	0	0	0	1	1	1	0	0	0	0	0	0	0	0	0	0	0	0	0	1	1	1	0	0	0	0	0	0
A8K885;A0A0A0MRI2;Q9UNH7;Q5QTQ6;B4DJS7;Q9UNH7-2;G3V5X9;H0YJF8;G3V4Z5;G3V5U2;G3V2U1	A8K885;A0A0A0MRI2;Q9UNH7;Q5QTQ6;B4DJS7;Q9UNH7-2;G3V5X9	10;10;10;8;8;8;5;2;2;1;1	10;10;10;8;8;8;5;2;2;1;1	10;10;10;8;8;8;5;2;2;1;1	Sorting nexin-6;Sorting nexin-6, N-terminally processed	SNX6	;;;;;;	11	10	10	10	0	0	0	0	7	8	9	5	0	0	0	0	0	0	0	0	0	0	0	0	7	8	9	5	0	0	0	0	0	0	0	0	0	0	0	0	7	8
B7Z972;F6S8N6;A0A0A0MRJ6;H7BY58;P22061;P22061-2;H7C4X2;C9J0F2;F8WDT3;F8WAV5;F8WAX2	B7Z972;F6S8N6;A0A0A0MRJ6;H7BY58;P22061;P22061-2	6;6;6;6;6;6;1;1;1;1;1	6;6;6;6;6;6;1;1;1;1;1	6;6;6;6;6;6;1;1;1;1;1	Protein-L-isoaspartate O-methyltransferase;Protein-L-isoaspartate(D-aspartate) O-methyltransferase	PCMT1	;;;;;	11	6	6	6	3	2	0	2	2	1	5	1	2	2	0	0	3	3	1	2	3	2	0	2	2	1	5	1	2	2	0	0	3	3	1	2	3	2	0	2	2	1
A0A0A0MRP0;Q8IWC1-2;Q8IWC1-4;Q8IWC1;Q8IWC1-3	A0A0A0MRP0;Q8IWC1-2;Q8IWC1-4;Q8IWC1;Q8IWC1-3	9;9;9;9;8	9;9;9;9;8	9;9;9;9;8	MAP7 domain-containing protein 3	MAP7D3	;;;;	5	9	9	9	0	2	0	0	2	1	1	1	3	2	0	0	6	6	3	2	0	2	0	0	2	1	1	1	3	2	0	0	6	6	3	2	0	2	0	0	2	1
B4DWA9;A0A0A0MRY0;B3KP29;B2RE30;Q8WUA7-3;Q8WUA7-4;Q8WUA7;B0QYI1;Q8WUA7-2	B4DWA9;A0A0A0MRY0;B3KP29;B2RE30;Q8WUA7-3;Q8WUA7-4;Q8WUA7;B0QYI1;Q8WUA7-2	2;2;2;2;2;2;2;1;1	1;1;1;1;1;1;1;0;0	1;1;1;1;1;1;1;0;0	TBC1 domain family member 22A	TBC1D22A	;;;;;;;;	9	2	1	1	0	0	0	0	2	1	1	0	0	0	0	0	0	0	0	0	0	0	0	0	1	1	0	0	0	0	0	0	0	0	0	0	0	0	0	0	1	1
A0A0A0MSI0;Q06830;B2R4P2;A0A0A0MRQ5;H7C3T4;V9HW63;Q13162	A0A0A0MSI0;Q06830;B2R4P2	9;9;8;4;1;1;1	9;9;8;4;1;1;1	8;8;7;3;1;1;1	Peroxiredoxin-1	PRDX1	;;	7	9	9	8	8	7	4	6	9	7	7	4	9	8	7	7	8	7	7	7	8	7	4	6	9	7	7	4	9	8	7	7	8	7	7	7	7	6	3	5	8	6
Q8IW24;A0A0A0MSI8;O00471;B4DHG4;F8W9B8;B4E0U7;G3V377;G3V4Z7;Q658M3	Q8IW24;A0A0A0MSI8;O00471;B4DHG4;F8W9B8;B4E0U7	7;7;7;6;5;5;1;1;1	7;7;7;6;5;5;1;1;1	7;7;7;6;5;5;1;1;1	Exocyst complex component 5	EXOC5	;;;;;	9	7	7	7	0	0	0	0	6	3	0	0	0	0	0	0	0	0	0	0	0	0	0	0	6	3	0	0	0	0	0	0	0	0	0	0	0	0	0	0	6	3
A0A0A0MSK5;Q5JTV8;H0YD16;H0Y4R4;H0YDU3	A0A0A0MSK5;Q5JTV8	9;9;4;4;2	1;1;1;0;1	1;1;1;0;1	Torsin-1A-interacting protein 1	TOR1AIP1	;	5	9	1	1	0	0	0	0	8	7	6	3	0	0	0	0	3	1	0	0	0	0	0	0	1	1	1	0	0	0	0	0	0	0	0	0	0	0	0	0	1	1
E9PMS6;B7Z8W3;A0A0A0MTE2;E9PMT2;F8WD26;F8J2B5;J3KP06;Q8WWI1-3;Q8WWI1-5;Q8WWI1-4;Q8WWI1-2;Q8WWI1;E9PMP7;H0Y424;E9PLU6;E9PRE3;E9PRJ0;E9PK58;E9PJ10	E9PMS6;B7Z8W3;A0A0A0MTE2;E9PMT2;F8WD26;F8J2B5;J3KP06;Q8WWI1-3;Q8WWI1-5;Q8WWI1-4;Q8WWI1-2;Q8WWI1;E9PMP7;H0Y424	5;5;5;5;5;5;5;5;5;5;5;5;3;3;1;1;1;1;1	5;5;5;5;5;5;5;5;5;5;5;5;3;3;1;1;1;1;1	5;5;5;5;5;5;5;5;5;5;5;5;3;3;1;1;1;1;1	LIM domain only protein 7	LMO7	;;;;;;;;;;;;;	19	5	5	5	0	3	0	0	0	1	0	0	0	0	0	0	2	2	0	0	0	3	0	0	0	1	0	0	0	0	0	0	2	2	0	0	0	3	0	0	0	1
A0A0A0N0L2;A0A0A0N0L5;Q17RA0;P40189-3;P40189;D6RH03;P40189-2;Q5FC05	A0A0A0N0L2;A0A0A0N0L5;Q17RA0;P40189-3;P40189	6;6;6;6;6;2;2;1	6;6;6;6;6;2;2;1	6;6;6;6;6;2;2;1	Interleukin-6 receptor subunit beta	IL6ST	;;;;	8	6	6	6	0	0	0	0	2	1	0	0	0	0	0	0	4	4	1	1	0	0	0	0	2	1	0	0	0	0	0	0	4	4	1	1	0	0	0	0	2	1
Q8TEA3;D6RE77;Q9UHV4;B7Z7Y1;A0A0A6YYB7;B2RTU6;E9PCH4;Q8TEU7-2;Q8TEU7-5;Q8TEU7-3;Q8TEU7;Q8TEU7-4;B4DG82;Q4W5Q4;Q17RH5;Q9Y4G8;O43386;A0A0A6YYJ1;Q8TEU7-6	Q8TEA3;D6RE77;Q9UHV4;B7Z7Y1;A0A0A6YYB7;B2RTU6;E9PCH4;Q8TEU7-2;Q8TEU7-5;Q8TEU7-3;Q8TEU7;Q8TEU7-4;B4DG82;Q4W5Q4;Q17RH5;Q9Y4G8	3;3;3;3;3;3;3;3;3;3;3;3;2;2;2;2;1;1;1	3;3;3;3;3;3;3;3;3;3;3;3;2;2;2;2;1;1;1	3;3;3;3;3;3;3;3;3;3;3;3;2;2;2;2;1;1;1	Rap guanine nucleotide exchange factor 6;Rap guanine nucleotide exchange factor 2	RAPGEF6;PDZGEF1;RAPGEF2	;;;;;;;;;;;;;;;	19	3	3	3	0	0	0	0	0	0	0	0	0	1	0	0	1	2	0	0	0	0	0	0	0	0	0	0	0	1	0	0	1	2	0	0	0	0	0	0	0	0
A0A0A6YYH1;Q7Z6K5;Q7Z6K5-2	A0A0A6YYH1;Q7Z6K5;Q7Z6K5-2	1;1;1	1;1;1	1;1;1	Arpin	C15orf38-AP3S2;ARPIN	;;	3	1	1	1	0	0	0	0	1	1	1	0	0	0	0	0	0	0	0	0	0	0	0	0	1	1	1	0	0	0	0	0	0	0	0	0	0	0	0	0	1	1
A0A0A6YYJ5;O94854-2;O94854	A0A0A6YYJ5;O94854-2;O94854	1;1;1	1;1;1	1;1;1	Uncharacterized protein KIAA0754	MACF1;KIAA0754	;;	3	1	1	1	0	0	0	0	1	1	0	0	0	0	0	0	0	0	0	0	0	0	0	0	1	1	0	0	0	0	0	0	0	0	0	0	0	0	0	0	1	1
M9P9U0;A0A0A7C8J0;G1ENK8	M9P9U0;A0A0A7C8J0	5;5;1	1;1;1	1;1;1		HLA-C	;	3	5	1	1	0	0	0	0	5	5	5	2	0	0	0	0	1	2	1	1	0	0	0	0	1	1	1	1	0	0	0	0	1	1	1	1	0	0	0	0	1	1
B7Z604;B7Z4G2;Q86WV8;Q0VAM5;Q59IT9;Q32NF0;X5D9D2;A0A0A7KU15;Q92574-2;Q92574	B7Z604;B7Z4G2;Q86WV8;Q0VAM5;Q59IT9;Q32NF0;X5D9D2;A0A0A7KU15;Q92574-2;Q92574	1;1;1;1;1;1;1;1;1;1	1;1;1;1;1;1;1;1;1;1	1;1;1;1;1;1;1;1;1;1	Hamartin	TSC1;TSC1-PDGFRB fusion	;;;;;;;;;	10	1	1	1	0	0	0	0	1	0	0	0	0	0	0	0	0	0	0	0	0	0	0	0	1	0	0	0	0	0	0	0	0	0	0	0	0	0	0	0	1	0
A0A0B4J1S8;Q9UBF8-2;Q9UBF8;Q9UBF8-3;F8W860;E9PL47;H0YCW3;A0A0A0MSL0;H0Y4F8;A6PVV8	A0A0B4J1S8;Q9UBF8-2;Q9UBF8;Q9UBF8-3	16;16;16;14;6;4;2;2;1;1	16;16;16;14;6;4;2;2;1;1	16;16;16;14;6;4;2;2;1;1	Phosphatidylinositol 4-kinase beta	PI4KB	;;;	10	16	16	16	0	0	0	0	7	8	10	1	0	0	0	0	5	6	3	1	0	0	0	0	7	8	10	1	0	0	0	0	5	6	3	1	0	0	0	0	7	8
F8VV32;A0A0B4J259;B2R4C5;P61626	F8VV32;A0A0B4J259;B2R4C5;P61626	1;1;1;1	1;1;1;1	1;1;1;1	Lysozyme;Lysozyme C	LYZ	;;;	4	1	1	1	0	0	0	0	0	0	1	0	0	0	0	0	0	0	0	0	0	0	0	0	0	0	1	0	0	0	0	0	0	0	0	0	0	0	0	0	0	0
Q9BV28;B2RBD5;A0A0B4J269;Q13509;Q53G92;Q13509-2;Q3ZCR3	Q9BV28;B2RBD5;A0A0B4J269;Q13509;Q53G92;Q13509-2;Q3ZCR3	12;12;12;12;11;11;9	1;1;1;1;1;1;1	0;0;0;0;0;0;0	Tubulin beta-3 chain	TUBB3	;;;;;;	7	12	1	0	4	4	3	3	2	2	3	0	9	12	7	7	12	12	12	10	0	0	0	0	0	0	0	0	0	1	0	0	1	1	1	0	0	0	0	0	0	0
H7C0D0;B3KRC6;A0A0C4DFL7;Q16850-2;Q16850	H7C0D0;B3KRC6;A0A0C4DFL7;Q16850-2;Q16850	2;2;2;2;2	2;2;2;2;2	2;2;2;2;2	Lanosterol 14-alpha demethylase	CYP51A1	;;;;	5	2	2	2	0	0	0	0	0	0	0	0	0	0	0	0	2	1	0	1	0	0	0	0	0	0	0	0	0	0	0	0	2	1	0	1	0	0	0	0	0	0
A0A0C4DFT3;Q12959-5;Q12959-3;Q12959-6;Q12959-4;Q12959;Q12959-7;Q12959-2;E7EQD7;B4DF78;Q59FC4;Q12959-8;Q12959-9;B4E2H8;C9JN61;C9JCP6;A8MUT6;Q6PJH1;C9J110;F2Z2L0;C9IYP1;C9JUA9;Q8N3T5;H7C166	A0A0C4DFT3;Q12959-5;Q12959-3;Q12959-6;Q12959-4;Q12959;Q12959-7;Q12959-2;E7EQD7;B4DF78;Q59FC4;Q12959-8;Q12959-9	7;7;7;7;7;7;7;7;6;5;5;5;5;3;2;2;2;2;1;1;1;1;1;1	7;7;7;7;7;7;7;7;6;5;5;5;5;3;2;2;2;2;1;1;1;1;1;1	7;7;7;7;7;7;7;7;6;5;5;5;5;3;2;2;2;2;1;1;1;1;1;1	Disks large homolog 1	DLG1	;;;;;;;;;;;;	24	7	7	7	0	0	0	0	6	6	2	0	0	0	0	0	0	0	0	0	0	0	0	0	6	6	2	0	0	0	0	0	0	0	0	0	0	0	0	0	6	6
D3DQA6;A8K6X3;A0A0C4DG89;Q7L014	D3DQA6;A8K6X3;A0A0C4DG89;Q7L014	1;1;1;1	1;1;1;1	1;1;1;1	Probable ATP-dependent RNA helicase DDX46	DDX46	;;;	4	1	1	1	0	0	0	0	0	0	0	0	0	0	0	0	1	0	0	0	0	0	0	0	0	0	0	0	0	0	0	0	1	0	0	0	0	0	0	0	0	0
Q6ZU36;B3KRD4;Q659F1;K7EMY3;Q659D0;B3KY63;F5GWX5;A0A0C4DGG9;Q14839;Q14839-2;Q8TDI0	Q6ZU36;B3KRD4;Q659F1;K7EMY3;Q659D0;B3KY63;F5GWX5;A0A0C4DGG9;Q14839;Q14839-2;Q8TDI0	1;1;1;1;1;1;1;1;1;1;1	1;1;1;1;1;1;1;1;1;1;1	1;1;1;1;1;1;1;1;1;1;1	Chromodomain-helicase-DNA-binding protein 4;Chromodomain-helicase-DNA-binding protein 5	DKFZp434K213;CHD5;DKFZp434P202;CHD4	;;;;;;;;;;	11	1	1	1	0	0	0	0	1	1	0	0	0	0	0	0	0	0	0	0	0	0	0	0	1	1	0	0	0	0	0	0	0	0	0	0	0	0	0	0	1	1
B7Z5W0;A0A0C4DGH3;A8K033;Q9Y6R0;M0QYC2;M0R0Q4;M0QZV7;Q9Y4I7	B7Z5W0;A0A0C4DGH3;A8K033;Q9Y6R0	12;12;12;12;5;4;4;3	12;12;12;12;5;4;4;3	6;6;6;6;2;1;1;3	Numb-like protein	NUMBL	;;;	8	12	12	6	3	3	0	4	11	10	11	6	0	0	0	0	0	0	1	0	3	3	0	4	11	10	11	6	0	0	0	0	0	0	1	0	1	1	0	1	5	4
A0A0C4DGL3;H0YNW5;H0YKC5;P33316-2;P33316	A0A0C4DGL3;H0YNW5;H0YKC5;P33316-2;P33316	1;1;1;1;1	1;1;1;1;1	1;1;1;1;1	Deoxyuridine 5-triphosphate nucleotidohydrolase, mitochondrial	DUT	;;;;	5	1	1	1	0	0	0	0	1	0	0	0	0	0	0	0	0	0	0	0	0	0	0	0	1	0	0	0	0	0	0	0	0	0	0	0	0	0	0	0	1	0
A0A0C4DGU6;E9PKN0;B7Z7X4;E9PQ01;O94913	A0A0C4DGU6;E9PKN0;B7Z7X4;E9PQ01;O94913	1;1;1;1;1	1;1;1;1;1	1;1;1;1;1	Pre-mRNA cleavage complex 2 protein Pcf11	PCF11	;;;;	5	1	1	1	0	0	0	0	0	0	0	0	0	0	0	0	1	0	0	0	0	0	0	0	0	0	0	0	0	0	0	0	1	0	0	0	0	0	0	0	0	0
H7BXT7;E9PHY4;A0A0C4DH16;B8ZZS0;Q9NYM9	H7BXT7;E9PHY4;A0A0C4DH16;B8ZZS0;Q9NYM9	1;1;1;1;1	1;1;1;1;1	1;1;1;1;1	BET1-like protein	BET1L	;;;;	5	1	1	1	0	0	0	0	1	0	0	0	0	0	0	0	0	0	0	0	0	0	0	0	1	0	0	0	0	0	0	0	0	0	0	0	0	0	0	0	1	0
Q5T321;A0A0D9SF28;F5GXV7;Q8NFP9;B3KXQ8;Q6N008	Q5T321;A0A0D9SF28;F5GXV7;Q8NFP9;B3KXQ8;Q6N008	7;7;7;7;6;6	2;2;2;2;1;1	2;2;2;2;1;1	Neurobeachin	NBEA;DKFZp686I03263	;;;;;	6	7	2	2	0	0	0	0	7	5	5	1	0	0	0	0	2	3	2	0	0	0	0	0	2	0	0	0	0	0	0	0	0	0	0	0	0	0	0	0	2	0
A0A0D9SFB3;A0A0D9SG12;B5BTY4;A0A0D9SF53;O00571;Q59GX6;O00571-2;B4DLU5;A0A024R9A4;O15523-2;O15523;Q5S4N1;B4E132;B4E010;O15523-3;B4E3C4;A0A0J9YVQ7;B4DLA0;A0A0J9YYH6;C9J8G5;C9J081;A0A087WX09;A0A087WVZ1;J3KRZ1;D6RCM4;Q9NQI0-3;Q9NQI0-2;Q9NQI0-4;Q9NQI0	A0A0D9SFB3;A0A0D9SG12;B5BTY4;A0A0D9SF53;O00571;Q59GX6;O00571-2;B4DLU5;A0A024R9A4;O15523-2;O15523;Q5S4N1	35;35;35;35;35;34;33;24;24;24;24;20;16;16;9;8;7;5;5;5;5;4;4;1;1;1;1;1;1	35;35;35;35;35;34;33;24;24;24;24;20;16;16;9;8;7;5;5;5;5;4;4;1;1;1;1;1;1	34;34;34;34;34;33;32;23;23;23;23;19;15;15;9;8;7;5;5;5;5;4;4;0;1;1;1;1;1	ATP-dependent RNA helicase DDX3X;ATP-dependent RNA helicase DDX3Y	DDX3X;DDX3Y	;;;;;;;;;;;	29	35	35	34	15	20	6	13	8	8	3	3	33	26	19	29	31	31	24	21	15	20	6	13	8	8	3	3	33	26	19	29	31	31	24	21	15	19	6	13	8	8
H7BY36;A0A0D9SFL3;B0QYK0;C9JGE3;Q01844-2;Q01844-6;Q01844-3;Q01844;Q01844-5	H7BY36;A0A0D9SFL3;B0QYK0;C9JGE3;Q01844-2;Q01844-6;Q01844-3;Q01844;Q01844-5	1;1;1;1;1;1;1;1;1	1;1;1;1;1;1;1;1;1	1;1;1;1;1;1;1;1;1	RNA-binding protein EWS	EWSR1	;;;;;;;;	9	1	1	1	0	0	0	0	0	0	0	0	1	0	0	0	0	0	0	0	0	0	0	0	0	0	0	0	1	0	0	0	0	0	0	0	0	0	0	0	0	0
A0A0D9SG07;B3KUB6;Q9H4G0-4;Q9H4G0-3;Q9H4G0-2;A0A0C4DH22;Q9H4G0;B7Z653;Q4VXN0;H7C2K6;H0Y482;X6RC15	A0A0D9SG07;B3KUB6;Q9H4G0-4;Q9H4G0-3;Q9H4G0-2;A0A0C4DH22;Q9H4G0;B7Z653	6;6;6;6;6;5;5;4;2;2;1;1	4;4;4;4;4;3;3;2;0;2;1;1	4;4;4;4;4;3;3;2;0;2;1;1	Band 4.1-like protein 1	EPB41L1	;;;;;;;	12	6	4	4	0	0	0	0	6	3	3	1	0	0	0	0	0	0	0	0	0	0	0	0	4	2	3	0	0	0	0	0	0	0	0	0	0	0	0	0	4	2
A0A0F7L0Q8;A0A0F7KYT8;A0A0F7L1S3;P51114-2;P51114;B4DXZ6;E9PFF5;B4DM21;E7EU85;B4DGH9;B4DM78;P51114-3;C9JAJ4;H7C4S4;C9JYQ6;A0A0F7L2Z7;Q14341	A0A0F7L0Q8;A0A0F7KYT8;A0A0F7L1S3;P51114-2;P51114;B4DXZ6;E9PFF5;B4DM21;E7EU85;B4DGH9;B4DM78;P51114-3	17;17;16;16;16;15;12;12;11;11;11;11;4;2;1;1;1	15;15;14;14;14;13;10;10;9;9;9;9;4;2;1;1;1	15;15;14;14;14;13;10;10;9;9;9;9;4;2;1;1;1	Fragile X mental retardation syndrome-related protein 1	FXR1	;;;;;;;;;;;	17	17	15	15	3	4	1	4	0	0	0	0	17	9	6	7	3	2	2	2	1	2	1	2	0	0	0	0	15	7	4	5	1	0	0	0	1	2	1	2	0	0
A8K5I0;A0A0G2JIW1;Q59EJ3;P0DMV9;P0DMV8;B4DNT8;B4DWK5;B4DI39;P0DMV8-2;B4DFN9;B4E1S9;B4DVU9;B4E388;V9GZ37;B3KTT5;B4DNX1;Q9UQC1;B4E1T6;B4DNV4	A8K5I0;A0A0G2JIW1;Q59EJ3;P0DMV9;P0DMV8;B4DNT8;B4DWK5;B4DI39;P0DMV8-2;B4DFN9;B4E1S9;B4DVU9;B4E388;V9GZ37;B3KTT5	16;16;16;16;16;15;14;13;13;12;11;10;10;8;8;7;6;6;4	14;14;14;14;14;14;12;11;11;10;10;9;9;7;7;5;6;4;3	8;8;8;8;8;8;6;5;6;6;5;4;6;4;4;3;2;2;2	Heat shock 70 kDa protein 1B;Heat shock 70 kDa protein 1A	HEL-S-103;HSPA1B;HSPA1A	;;;;;;;;;;;;;;	19	16	14	8	9	12	2	9	2	3	1	2	8	6	5	8	2	1	1	1	8	11	2	8	1	2	0	1	6	4	3	6	1	0	0	0	3	6	1	4	0	1
A1BQX2;A0A0G2JQ38;D6RA09;A0A0G2JN23;Q8N4S9-3;Q8N4S9	A1BQX2;A0A0G2JQ38;D6RA09;A0A0G2JN23;Q8N4S9-3;Q8N4S9	1;1;1;1;1;1	1;1;1;1;1;1	1;1;1;1;1;1	MARVEL domain-containing protein 2	MARVELD2	;;;;;	6	1	1	1	0	0	0	0	1	1	0	0	0	0	0	0	0	0	0	0	0	0	0	0	1	1	0	0	0	0	0	0	0	0	0	0	0	0	0	0	1	1
A0A0G2JNW7;Q9Y666;A0A0U1RR18;A0A0G2JQE3;H0YB78;B4DZD0;Q9Y666-2;B7Z1X6;B7Z3I0;A8K143;Q9H2X9-2;Q9H2X9	A0A0G2JNW7;Q9Y666;A0A0U1RR18;A0A0G2JQE3;H0YB78	9;9;7;5;5;2;2;1;1;1;1;1	8;8;6;4;4;2;2;1;1;1;1;1	8;8;6;4;4;2;2;1;1;1;1;1	Solute carrier family 12 member 7	SLC12A7	;;;;	12	9	8	8	0	0	0	0	6	6	3	0	0	0	0	0	7	2	2	1	0	0	0	0	6	6	3	0	0	0	0	0	6	2	2	1	0	0	0	0	6	6
A0A0G2JNZ2;A0A0G2JPP5;Q14160;Q14160-3;A0A0G2JMS7;Q14160-2;A0PJK8;H0YCG0;H0YDF9;Q5T0G3;A8K883;Q9BTT6-2;Q9BTT6	A0A0G2JNZ2;A0A0G2JPP5;Q14160;Q14160-3;A0A0G2JMS7;Q14160-2;A0PJK8	20;20;20;20;18;18;11;7;2;2;2;2;2	20;20;20;20;18;18;11;7;2;2;2;2;2	20;20;20;20;18;18;11;7;2;2;2;2;2	Protein scribble homolog	SCRIB	;;;;;;	13	20	20	20	0	0	0	0	19	11	8	1	0	0	0	0	0	0	0	0	0	0	0	0	19	11	8	1	0	0	0	0	0	0	0	0	0	0	0	0	19	11
A0A0H5AUJ9;A0A0H5APX3;B2R9W9;Q9UEE9-2;Q9UEE9	A0A0H5AUJ9;A0A0H5APX3;B2R9W9;Q9UEE9-2;Q9UEE9	1;1;1;1;1	1;1;1;1;1	1;1;1;1;1	Craniofacial development protein 1	CFDP1	;;;;	5	1	1	1	0	0	0	0	0	0	0	0	0	0	0	0	0	1	0	0	0	0	0	0	0	0	0	0	0	0	0	0	0	1	0	0	0	0	0	0	0	0
A0A0J9YVR6;E9PQ56;A0A0J9YWM1;H0YEM1;A0A0J9YYL3;A0A0J9YXJ8;A0A0J9YVP6;A0A0J9YXX5;Q9UHX1-4;Q9UHX1-6;Q9UHX1-3;Q9UHX1-5;Q9UHX1-2;Q9UHX1;E9PN18;H0YCP8;E9PL19;E9PMU7	A0A0J9YVR6;E9PQ56;A0A0J9YWM1;H0YEM1;A0A0J9YYL3;A0A0J9YXJ8;A0A0J9YVP6;A0A0J9YXX5;Q9UHX1-4;Q9UHX1-6;Q9UHX1-3;Q9UHX1-5;Q9UHX1-2;Q9UHX1;E9PN18;H0YCP8	5;5;5;5;5;5;5;5;5;5;5;5;5;5;3;3;2;2	5;5;5;5;5;5;5;5;5;5;5;5;5;5;3;3;2;2	5;5;5;5;5;5;5;5;5;5;5;5;5;5;3;3;2;2	Poly(U)-binding-splicing factor PUF60	PUF60	;;;;;;;;;;;;;;;	18	5	5	5	5	4	0	0	2	1	0	0	0	0	0	0	0	0	0	0	5	4	0	0	2	1	0	0	0	0	0	0	0	0	0	0	5	4	0	0	2	1
Q6ZP35;E7EMC6;E5RK69;B7Z582;A0A0S2Z377;A8K3Q7;A0A0S2Z2Z6;P08133-2;P08133	Q6ZP35;E7EMC6;E5RK69;B7Z582;A0A0S2Z377;A8K3Q7;A0A0S2Z2Z6;P08133-2;P08133	3;3;3;3;3;3;3;3;3	3;3;3;3;3;3;3;3;3	3;3;3;3;3;3;3;3;3	Annexin;Annexin A6	ANXA6	;;;;;;;;	9	3	3	3	0	0	0	0	0	0	0	0	0	0	0	0	2	2	0	0	0	0	0	0	0	0	0	0	0	0	0	0	2	2	0	0	0	0	0	0	0	0
A0A0S2Z3K9;P46108-2;I3L297	A0A0S2Z3K9;P46108-2;I3L297	11;11;6	1;1;0	1;1;0	Adapter molecule crk	CRK	;;	3	11	1	1	6	4	1	6	5	7	6	2	0	0	0	0	0	0	0	0	1	1	0	1	1	1	1	0	0	0	0	0	0	0	0	0	1	1	0	1	1	1
H7C5W9;A0A0S2Z3L2;P16615-5;P16615-2;P16615-3;P16615-4;P16615	H7C5W9;A0A0S2Z3L2;P16615-5;P16615-2;P16615-3;P16615-4;P16615	1;1;1;1;1;1;1	1;1;1;1;1;1;1	1;1;1;1;1;1;1	Sarcoplasmic/endoplasmic reticulum calcium ATPase 2	ATP2A2	;;;;;;	7	1	1	1	0	0	0	0	0	0	0	0	0	0	0	0	1	1	0	0	0	0	0	0	0	0	0	0	0	0	0	0	1	1	0	0	0	0	0	0	0	0
L7RT18;A0A0S2Z3Q4;P46108	L7RT18;A0A0S2Z3Q4;P46108	12;12;12	12;12;12	2;2;2	Adapter molecule crk	CRK	;;	3	12	12	2	6	4	1	7	5	8	5	3	0	0	0	0	0	0	0	0	6	4	1	7	5	8	5	3	0	0	0	0	0	0	0	0	1	1	0	2	1	2
B4DLL6;Q14936;Q9BY69;Q53GX8;B2R6Q9;A0A0S2Z3Y2;P15260;Q7Z687	B4DLL6;Q14936;Q9BY69;Q53GX8;B2R6Q9;A0A0S2Z3Y2;P15260;Q7Z687	3;3;3;3;3;3;3;2	3;3;3;3;3;3;3;2	3;3;3;3;3;3;3;2	Interferon gamma receptor 1	IFNGR1	;;;;;;;	8	3	3	3	0	0	0	0	3	1	0	0	0	0	0	0	1	1	2	1	0	0	0	0	3	1	0	0	0	0	0	0	1	1	2	1	0	0	0	0	3	1
B4DWU6;B4DRR0;CON__P48668;CON__P04259;CON__P02538;A8K2I0;A0A0S2Z428;P48668;P02538;B4DRU6;B2R853;B4DKV4;B4DRY0;F8W0C6;CON__Q8VED5;B4DRW1;B4DRR7;B4DKJ0;B4DRS2;CON__P19013;P19013;H0YHD9;B4DIR1;K7ELP4;K7EJU1;F8VS61;K7EKH9;B4E192;B4DJW0;CON__Q8N1N4-2;CON__Q7RTT2;Q8N1N4-2;P14136-3;P14136;P14136-2;Q8N1N4	B4DWU6;B4DRR0;CON__P48668;CON__P04259;CON__P02538;A8K2I0;A0A0S2Z428;P48668;P02538;B4DRU6;B2R853;B4DKV4;B4DRY0;F8W0C6;CON__Q8VED5	8;8;8;8;8;8;8;8;8;7;7;6;6;4;4;2;2;2;2;2;2;1;1;1;1;1;1;1;1;1;1;1;1;1;1;1	1;1;1;1;1;1;1;1;1;1;1;1;1;0;0;0;0;0;0;0;0;0;0;0;0;0;0;0;0;0;0;0;0;0;0;0	0;0;0;0;0;0;0;0;0;0;0;0;0;0;0;0;0;0;0;0;0;0;0;0;0;0;0;0;0;0;0;0;0;0;0;0	Keratin, type II cytoskeletal 6C;Keratin, type II cytoskeletal 6A	KRT6C;KRT6A;KRT5	;;;;;;;;;;;;;;	36	8	1	0	4	3	4	3	6	2	3	5	4	4	7	3	5	2	4	4	0	0	0	0	0	0	0	0	0	0	1	0	0	0	0	0	0	0	0	0	0	0
A0A0S2Z441;B4DDF5;C6EMX8;B2RBA6;A0A0S2Z4A5;P33993-2;P33993	A0A0S2Z441;B4DDF5;C6EMX8;B2RBA6;A0A0S2Z4A5;P33993-2;P33993	1;1;1;1;1;1;1	1;1;1;1;1;1;1	1;1;1;1;1;1;1	DNA helicase;DNA replication licensing factor MCM7	MCM7	;;;;;;	7	1	1	1	0	1	0	0	1	1	0	0	0	0	0	0	0	0	0	0	0	1	0	0	1	1	0	0	0	0	0	0	0	0	0	0	0	1	0	0	1	1
A0A0S2Z4G7;A0A0S2Z491;P06748-2;P06748;A4ZU86;P06748-3;Q9BTI9;E5RI98;Q9NX34;V9HVU7;A0A024RAP1;E5RGW4;A0A024R3V9	A0A0S2Z4G7;A0A0S2Z491;P06748-2;P06748;A4ZU86;P06748-3;Q9BTI9	8;8;8;8;7;7;5;3;3;2;2;1;1	8;8;8;8;7;7;5;3;3;2;2;1;1	8;8;8;8;7;7;5;3;3;2;2;1;1	Nucleophosmin	NPM1	;;;;;;	13	8	8	8	2	2	2	0	2	0	0	2	4	3	1	2	6	5	3	5	2	2	2	0	2	0	0	2	4	3	1	2	6	5	3	5	2	2	2	0	2	0
E9PS71;B7Z8B3;Q5QNY5;A0A0S2Z497;P40855	E9PS71;B7Z8B3;Q5QNY5;A0A0S2Z497;P40855	1;1;1;1;1	1;1;1;1;1	1;1;1;1;1	Peroxisomal biogenesis factor 19	PEX19	;;;;	5	1	1	1	0	0	0	0	0	0	0	0	0	0	0	0	1	0	0	0	0	0	0	0	0	0	0	0	0	0	0	0	1	0	0	0	0	0	0	0	0	0
E7EPF2;D3DPB2;E7ETU5;F6Y5H0;A0A0S2Z499;B4DN88;A0A0S2Z4B3;P29558-2;P29558;Q9UEK5;C9J9B2;C9JIJ9;B4E2S3;Q6XE24-3;Q6XE24-4;Q6XE24-5;Q6XE24-2;Q6XE24	E7EPF2;D3DPB2;E7ETU5;F6Y5H0;A0A0S2Z499;B4DN88;A0A0S2Z4B3;P29558-2;P29558	3;3;3;3;3;3;3;3;3;1;1;1;1;1;1;1;1;1	2;2;2;2;2;2;2;2;2;1;1;1;1;1;1;1;1;1	2;2;2;2;2;2;2;2;2;1;1;1;1;1;1;1;1;1	RNA-binding motif, single-stranded-interacting protein 1	RBMS1	;;;;;;;;	18	3	2	2	2	2	2	2	0	0	0	0	2	1	1	1	1	0	0	0	2	2	1	2	0	0	0	0	2	1	1	1	1	0	0	0	2	2	1	2	0	0
A0A0S2Z4E4;B2R6S4;A0A0S2Z4Y3;P16333;C9J0K5;C9K098;C9JVV5;C9J869;A0A0S2Z4D7;H7C5C7;Q53T91;E7ERP6;E9PEE2;E7EPF5;C9JAB9;A0A0S2Z4M6;P16333-2;O43639	A0A0S2Z4E4;B2R6S4;A0A0S2Z4Y3;P16333;C9J0K5;C9K098;C9JVV5;C9J869;A0A0S2Z4D7;H7C5C7	4;4;4;4;3;3;3;3;3;2;1;1;1;1;1;1;1;1	4;4;4;4;3;3;3;3;3;2;1;1;1;1;1;1;1;1	4;4;4;4;3;3;3;3;3;2;1;1;1;1;1;1;1;1	Cytoplasmic protein NCK1	NCK1	;;;;;;;;;	18	4	4	4	0	0	0	0	3	2	0	1	0	0	0	0	0	0	0	0	0	0	0	0	3	2	0	1	0	0	0	0	0	0	0	0	0	0	0	0	3	2
A0A0S2Z4R8;B7Z7P4;X5CKB3;B2R9F3;A0A140T9T7;A0A0S2Z5A6;Q03518;Q6QWC1;Q6QWC0	A0A0S2Z4R8;B7Z7P4;X5CKB3;B2R9F3;A0A140T9T7;A0A0S2Z5A6;Q03518;Q6QWC1;Q6QWC0	2;2;2;2;2;2;2;1;1	2;2;2;2;2;2;2;1;1	2;2;2;2;2;2;2;1;1	Antigen peptide transporter 1	TAP1	;;;;;;;;	9	2	2	2	0	0	0	0	0	0	0	0	0	0	0	0	1	1	1	0	0	0	0	0	0	0	0	0	0	0	0	0	1	1	1	0	0	0	0	0	0	0
A0A0S2Z4Z7;O43572;A0A0S2Z4Y8;E7EMD6;Q2XPN4;A0A0S2Z513;A0A0S2Z551;J3QL61	A0A0S2Z4Z7;O43572;A0A0S2Z4Y8;E7EMD6;Q2XPN4	19;19;18;15;14;9;3;2	19;19;18;15;14;9;3;2	19;19;18;15;14;9;3;2	A-kinase anchor protein 10, mitochondrial	AKAP10	;;;;	8	19	19	19	0	0	0	0	15	15	15	7	0	0	0	0	0	0	0	0	0	0	0	0	15	15	15	7	0	0	0	0	0	0	0	0	0	0	0	0	15	15
A8K525;A0A0S2Z4Z9;Q15233-2;Q15233;C9IZL7;H7C367;C9JYS8;C9J4X2;A0A0S2Z4E7	A8K525;A0A0S2Z4Z9;Q15233-2;Q15233;C9IZL7	7;7;7;7;4;3;2;1;1	6;6;6;6;3;2;2;1;1	6;6;6;6;3;2;2;1;1	Non-POU domain-containing octamer-binding protein	NONO	;;;;	9	7	6	6	3	4	2	0	0	0	0	0	0	0	0	0	4	4	1	1	3	4	1	0	0	0	0	0	0	0	0	0	4	4	1	1	3	4	1	0	0	0
E5RFZ8;E5RGA7;E5RJ40;E5RJG5;E5RIP4;A0A0S2Z5C8;A0A0S2Z5B1;A0A0S2Z5Z7;A0A0S2Z534;Q15043-2;Q15043-3;Q15043	E5RFZ8;E5RGA7;E5RJ40;E5RJG5;E5RIP4;A0A0S2Z5C8;A0A0S2Z5B1;A0A0S2Z5Z7;A0A0S2Z534;Q15043-2;Q15043-3;Q15043	2;2;2;2;2;2;2;2;2;2;2;2	2;2;2;2;2;2;2;2;2;2;2;2	2;2;2;2;2;2;2;2;2;2;2;2	Zinc transporter ZIP14	SLC39A14	;;;;;;;;;;;	12	2	2	2	0	0	0	0	2	2	2	1	0	0	0	0	2	2	2	2	0	0	0	0	2	2	2	1	0	0	0	0	2	2	2	2	0	0	0	0	2	2
E5RGC7;H0YAT2;A0A0S2Z5D2;Q53G62;A0A0S2Z563;A0A0S2Z5H0;Q9Y2Q9;E5RFH3;U3KQQ8;E5RK86;H7C5V3	E5RGC7;H0YAT2;A0A0S2Z5D2;Q53G62;A0A0S2Z563;A0A0S2Z5H0;Q9Y2Q9;E5RFH3	3;3;3;3;3;3;3;2;1;1;1	2;2;2;2;2;2;2;2;0;1;0	2;2;2;2;2;2;2;2;0;1;0	28S ribosomal protein S28, mitochondrial	MRPS28	;;;;;;;	11	3	2	2	0	0	0	0	1	0	0	0	1	0	0	0	3	2	1	1	0	0	0	0	1	0	0	0	1	0	0	0	2	2	1	1	0	0	0	0	1	0
B7Z6M7;F5H008;B7Z1N4;A0A0S2Z577;Q9H267-2;Q9H267	B7Z6M7;F5H008;B7Z1N4;A0A0S2Z577;Q9H267-2;Q9H267	3;3;3;3;3;3	3;3;3;3;3;3	3;3;3;3;3;3	Vacuolar protein sorting-associated protein 33B	VPS33B	;;;;;	6	3	3	3	0	0	0	0	3	1	0	0	0	0	0	0	0	0	0	0	0	0	0	0	3	1	0	0	0	0	0	0	0	0	0	0	0	0	0	0	3	1
A0A0S2Z5H3;Q14677-3;A0A0S2Z4Y4;Q14677-2;Q14677;H0YD52	A0A0S2Z5H3;Q14677-3;A0A0S2Z4Y4;Q14677-2;Q14677	26;26;25;25;25;1	26;26;25;25;25;1	26;26;25;25;25;1	Clathrin interactor 1	CLINT1	;;;;	6	26	26	26	2	3	0	1	18	18	24	17	0	0	0	0	5	4	1	2	2	3	0	1	18	18	24	17	0	0	0	0	5	4	1	2	2	3	0	1	18	18
A8K586;A0A0S2Z5J4;O00203;Q3MNE1;A0A0S2Z4Z4;O00203-3;B4E0B2;B3KUS4;Q68CN5;Q13367-3;Q13367;Q13367-4;A0A0S2Z4X7	A8K586;A0A0S2Z5J4;O00203;Q3MNE1;A0A0S2Z4Z4;O00203-3;B4E0B2	13;13;13;12;12;12;11;2;2;2;2;2;1	13;13;13;12;12;12;11;2;2;2;2;2;1	13;13;13;12;12;12;11;2;2;2;2;2;1	AP-3 complex subunit beta;AP-3 complex subunit beta-1	AP3B1	;;;;;;	13	13	13	13	0	0	0	0	9	6	9	5	0	0	0	0	0	0	0	0	0	0	0	0	9	6	9	5	0	0	0	0	0	0	0	0	0	0	0	0	9	6
A0A0S2Z5K3;Q3LIB4;A0A0S2Z5R3;Q9NPI6-2;Q9NPI6;A0A0S2Z5I2;A0A087WT55;A0A087WVE6;A0A087WXD0	A0A0S2Z5K3;Q3LIB4;A0A0S2Z5R3;Q9NPI6-2;Q9NPI6;A0A0S2Z5I2	19;19;19;19;19;13;9;7;6	19;19;19;19;19;13;9;7;6	19;19;19;19;19;13;9;7;6	mRNA-decapping enzyme 1A	Nbla00360;DCP1A	;;;;;	9	19	19	19	14	14	8	16	0	0	0	0	0	0	0	0	0	0	0	0	14	14	8	16	0	0	0	0	0	0	0	0	0	0	0	0	14	14	8	16	0	0
B4DRU9;A0A0S2Z5L1;Q9NUQ8-2;Q9NUQ8	B4DRU9;A0A0S2Z5L1;Q9NUQ8-2;Q9NUQ8	5;5;5;5	5;5;5;5	5;5;5;5	ATP-binding cassette sub-family F member 3	ABCF3	;;;	4	5	5	5	0	0	0	0	4	1	4	0	0	0	0	0	0	0	0	0	0	0	0	0	4	1	4	0	0	0	0	0	0	0	0	0	0	0	0	0	4	1
A0A0S2Z5U1;Q8N183;D6RA56;A0PJB9;A0A0S2Z5T4;A0A0S2Z5U2	A0A0S2Z5U1;Q8N183;D6RA56;A0PJB9;A0A0S2Z5T4;A0A0S2Z5U2	2;2;1;1;1;1	2;2;1;1;1;1	2;2;1;1;1;1	Mimitin, mitochondrial	NDUFAF2	;;;;;	6	2	2	2	0	0	0	0	2	2	0	0	0	0	0	0	0	0	0	0	0	0	0	0	2	2	0	0	0	0	0	0	0	0	0	0	0	0	0	0	2	2
A0A0S2Z5V7;Q8TCT9-5;Q8TCT9;A0A075B6F6;A0A0S2Z6F0;Q8TCT9-4;Q8TCT9-2;A0A0C4DGU3	A0A0S2Z5V7;Q8TCT9-5;Q8TCT9;A0A075B6F6;A0A0S2Z6F0;Q8TCT9-4;Q8TCT9-2	4;4;4;3;3;3;3;1	4;4;4;3;3;3;3;1	4;4;4;3;3;3;3;1	Minor histocompatibility antigen H13	HM13	;;;;;;	8	4	4	4	0	0	0	0	2	2	1	2	0	0	0	0	0	0	0	0	0	0	0	0	2	2	1	2	0	0	0	0	0	0	0	0	0	0	0	0	2	2
A0A0S2Z605;A0A0S2Z644;Q96AP4;A0A0S2Z623;X6R6X3	A0A0S2Z605;A0A0S2Z644;Q96AP4;A0A0S2Z623	5;5;5;4;1	5;5;5;4;1	5;5;5;4;1	Zinc finger with UFM1-specific peptidase domain protein	ZUFSP	;;;	5	5	5	5	0	0	0	0	0	0	0	0	1	1	0	0	5	4	0	0	0	0	0	0	0	0	0	0	1	1	0	0	5	4	0	0	0	0	0	0	0	0
A0A0S2Z693;Q96RQ3;E9PHF7;Q68D27;F5GYT8;E9PG35;B4DH16;G5E9X5;B4DHW5;B7ZAW3;F8WDI3	A0A0S2Z693;Q96RQ3;E9PHF7;Q68D27;F5GYT8;E9PG35;B4DH16;G5E9X5;B4DHW5	28;28;25;24;24;22;19;19;15;9;2	28;28;25;24;24;22;19;19;15;9;2	28;28;25;24;24;22;19;19;15;9;2	Methylcrotonoyl-CoA carboxylase subunit alpha, mitochondrial	MCCC1;DKFZp686B20267	;;;;;;;;	11	28	28	28	26	26	8	18	24	16	17	5	26	27	20	22	25	22	19	21	26	26	8	18	24	16	17	5	26	27	20	22	25	22	19	21	26	26	8	18	24	16
A0A0U1RQJ2;Q6ZP91	A0A0U1RQJ2	25;1	3;1	3;1				2	25	3	3	0	0	0	0	20	14	12	2	0	0	0	0	0	1	0	1	0	0	0	0	1	2	1	1	0	0	0	0	0	0	0	0	0	0	0	0	1	2
Q6FIA3;A0A0U1RR22;Q9UNF0-2;Q9UNF0;A0A024R4X1;H0Y923;B0QYG7;B0QYG8	Q6FIA3;A0A0U1RR22;Q9UNF0-2;Q9UNF0;A0A024R4X1	6;6;6;6;5;1;1;1	6;6;6;6;5;1;1;1	6;6;6;6;5;1;1;1	Protein kinase C and casein kinase substrate in neurons protein 2	PACSIN2	;;;;	8	6	6	6	0	0	0	0	6	5	6	2	0	0	0	0	0	0	0	0	0	0	0	0	6	5	6	2	0	0	0	0	0	0	0	0	0	0	0	0	6	5
A8K2M7;Q05C90;H3BTW5;A0A0U1RR27;Q7Z401;Q7Z401-2	A8K2M7;Q05C90;H3BTW5;A0A0U1RR27;Q7Z401;Q7Z401-2	1;1;1;1;1;1	1;1;1;1;1;1	1;1;1;1;1;1	C-myc promoter-binding protein	DENND4A	;;;;;	6	1	1	1	0	0	0	0	1	0	0	0	0	0	0	0	0	0	0	0	0	0	0	0	1	0	0	0	0	0	0	0	0	0	0	0	0	0	0	0	1	0
A0A0U1RRM4;P26599;P26599-2;P26599-3;K7EKJ7;A6NLN1;K7EK45;Q59H49;K7ELW5;K7ES59;A0A0D9SF20;A0A087WU68	A0A0U1RRM4;P26599;P26599-2;P26599-3;K7EKJ7;A6NLN1;K7EK45;Q59H49	4;4;4;4;3;3;2;2;1;1;1;1	4;4;4;4;3;3;2;2;1;1;1;1	4;4;4;4;3;3;2;2;1;1;1;1	Polypyrimidine tract-binding protein 1	PTBP1	;;;;;;;	12	4	4	4	2	1	1	1	0	0	0	0	3	1	1	1	1	1	2	1	2	1	1	1	0	0	0	0	3	1	1	1	1	1	2	1	2	1	1	1	0	0
A0A0X9USK2	A0A0X9USK2	1	1	1				1	1	1	1	0	0	0	0	1	0	1	1	0	0	0	0	1	1	1	1	0	0	0	0	1	0	1	1	0	0	0	0	1	1	1	1	0	0	0	0	1	0
A0A126GVJ4;Q8NGQ6	A0A126GVJ4;Q8NGQ6	1;1	1;1	1;1	Olfactory receptor 9I1	OR9I1	;	2	1	1	1	1	0	0	0	0	0	0	0	0	1	1	1	0	0	0	0	1	0	0	0	0	0	0	0	0	1	1	1	0	0	0	0	1	0	0	0	0	0
A0A140LJL2;Q8N350;Q8N350-4;K7ELJ5	A0A140LJL2;Q8N350	11;11;5;2	11;11;5;2	11;11;5;2	Protein Dos	DOS	;	4	11	11	11	0	0	0	0	1	1	1	0	0	0	0	0	6	7	5	7	0	0	0	0	1	1	1	0	0	0	0	0	6	7	5	7	0	0	0	0	1	1
A0A140T9R1;Q6IB58;Q5ST80;Q53HQ0;O75955-2;O75955;A0A140T9W4;A0A140T9X0;A2VCL5;A2AB09;A0A140T907;A0A140T974;A0A140T9B1;A0A140T957;A0A140T910;A0A140T9C3;A0A140T959;A2AB13;A2AB11;A0A0G2JJQ6;A2AB12;A2AB10	A0A140T9R1;Q6IB58;Q5ST80;Q53HQ0;O75955-2;O75955;A0A140T9W4;A0A140T9X0;A2VCL5;A2AB09	3;3;3;3;3;3;2;2;2;2;1;1;1;1;1;1;1;1;1;1;1;1	3;3;3;3;3;3;2;2;2;2;1;1;1;1;1;1;1;1;1;1;1;1	3;3;3;3;3;3;2;2;2;2;1;1;1;1;1;1;1;1;1;1;1;1	Flotillin-1	FLOT1	;;;;;;;;;	22	3	3	3	0	0	0	0	3	0	0	0	0	0	0	0	0	0	0	0	0	0	0	0	3	0	0	0	0	0	0	0	0	0	0	0	0	0	0	0	3	0
A0JLQ2;E7ERX9;D3DSU3;Q9NQT8	A0JLQ2;E7ERX9;D3DSU3;Q9NQT8	1;1;1;1	1;1;1;1	1;1;1;1	Kinesin-like protein;Kinesin-like protein KIF13B	KIF13B	;;;	4	1	1	1	0	0	0	0	0	0	0	0	1	0	0	1	0	0	0	0	0	0	0	0	0	0	0	0	1	0	0	1	0	0	0	0	0	0	0	0	0	0
A0JNT2;CON__Q6NT21;P78385;A0A087X106;CON__O43790;B4DN72;A8K872;CON__P78385;CON__Q14533;O43790;Q14533;A6NCN2;F5GYI5;B7Z7N3;U3KPR1;Q8NFV1;Q8NFV0;Q6YFL4;Q6YFL2;Q8N120;Q9NSB5;Q9NSB0	A0JNT2;CON__Q6NT21;P78385;A0A087X106;CON__O43790;B4DN72;A8K872;CON__P78385;CON__Q14533;O43790;Q14533;A6NCN2	9;9;9;8;8;8;8;8;8;8;8;5;3;3;2;1;1;1;1;1;1;1	8;8;8;7;7;7;7;7;7;7;7;5;3;3;1;1;1;1;1;1;1;1	2;2;2;2;2;2;2;1;2;2;2;1;0;0;0;0;0;0;0;0;0;0	Keratin, type II cuticular Hb3;Keratin, type II cuticular Hb6;Keratin, type II cuticular Hb1;Putative keratin-87 protein	KRT83;KRT81;KRT86;KRT87P	;;;;;;;;;;;	22	9	8	2	0	0	1	0	0	0	0	7	0	0	2	0	1	0	0	0	0	0	0	0	0	0	0	6	0	0	2	0	1	0	0	0	0	0	0	0	0	0
A0JNW5;Q63HQ7;A0A0C4DGH6;A0JNW5-2;H0YHT7;Q6N082;F8W1I2;F8VW65;F8W665	A0JNW5;Q63HQ7;A0A0C4DGH6	26;16;16;11;3;3;1;1;1	26;16;16;11;3;3;1;1;1	23;16;16;8;3;0;1;1;1	UHRF1-binding protein 1-like	UHRF1BP1L;DKFZp686A1736	;;	9	26	26	23	0	0	0	0	18	17	13	10	0	0	0	0	5	5	2	0	0	0	0	0	18	17	13	10	0	0	0	0	5	5	2	0	0	0	0	0	16	16
A0PJ49;Q6ZMD4;Q8N441	A0PJ49;Q6ZMD4;Q8N441	1;1;1	1;1;1	1;1;1	Fibroblast growth factor receptor-like 1	FGFRL1	;;	3	1	1	1	0	0	0	0	0	0	0	0	0	0	0	0	0	1	0	0	0	0	0	0	0	0	0	0	0	0	0	0	0	1	0	0	0	0	0	0	0	0
E7EPB3;A0PJ62;B7Z6S8;A8K3Q9;A8K7N0;Q6IPH7;P50914	E7EPB3;A0PJ62;B7Z6S8;A8K3Q9;A8K7N0;Q6IPH7;P50914	1;1;1;1;1;1;1	1;1;1;1;1;1;1	1;1;1;1;1;1;1	60S ribosomal protein L14	RPL14	;;;;;;	7	1	1	1	0	0	0	0	0	0	0	0	0	0	0	1	1	0	0	0	0	0	0	0	0	0	0	0	0	0	0	1	1	0	0	0	0	0	0	0	0	0
B4E3F7;O95205;A0PJJ3;A2A3S3;Q5VZF2-3;Q5VZF2-2;Q5VZF2	B4E3F7;O95205;A0PJJ3;A2A3S3;Q5VZF2-3;Q5VZF2-2;Q5VZF2	1;1;1;1;1;1;1	1;1;1;1;1;1;1	1;1;1;1;1;1;1	Muscleblind-like protein 2	MBLL;MBNL2	;;;;;;	7	1	1	1	0	0	0	1	0	0	0	0	0	0	0	0	0	0	0	0	0	0	0	1	0	0	0	0	0	0	0	0	0	0	0	0	0	0	0	1	0	0
A1L020;A8E632;B3KTW5;M9T4I7;Q6ZN04;Q5U5Q3	A1L020;A8E632;B3KTW5;M9T4I7;Q6ZN04;Q5U5Q3	2;1;1;1;1;1	2;1;1;1;1;1	1;0;0;0;0;0	RNA-binding protein MEX3A;RNA-binding protein MEX3B;RNA-binding E3 ubiquitin-protein ligase MEX3C	MEX3A;MEX3C;MEX3B	;;;;;	6	2	2	1	0	1	0	0	0	0	0	0	1	0	0	0	0	0	0	0	0	1	0	0	0	0	0	0	1	0	0	0	0	0	0	0	0	1	0	0	0	0
A1L3A7;Q7Z417;Q7Z417-2	A1L3A7;Q7Z417	21;21;2	21;21;2	21;21;2	Nuclear fragile X mental retardation-interacting protein 2	NUFIP2	;	3	21	21	21	18	19	16	18	0	0	0	0	11	8	12	12	2	2	0	1	18	19	16	18	0	0	0	0	11	8	12	12	2	2	0	1	18	19	16	18	0	0
A2A2D0;B7Z4K3;Q59G27;B5BU83;E5RGX5;B7Z4N6;P16949;P16949-2;Q93045;Q93045-2	A2A2D0;B7Z4K3;Q59G27;B5BU83;E5RGX5;B7Z4N6;P16949;P16949-2;Q93045;Q93045-2	1;1;1;1;1;1;1;1;1;1	1;1;1;1;1;1;1;1;1;1	1;1;1;1;1;1;1;1;1;1	Stathmin;Stathmin-2	STMN1;STMN2	;;;;;;;;;	10	1	1	1	0	0	0	1	1	1	1	1	0	0	0	0	0	0	0	0	0	0	0	1	1	1	1	1	0	0	0	0	0	0	0	0	0	0	0	1	1	1
Q96DV6;A2A3R6;P62753;Q9BZU1;A2A3R7;A2A3R5	Q96DV6;A2A3R6;P62753;Q9BZU1;A2A3R7;A2A3R5	2;2;2;1;1;1	2;2;2;1;1;1	2;2;2;1;1;1	40S ribosomal protein S6	RPS6	;;;;;	6	2	2	2	2	2	0	0	0	0	0	0	1	2	2	2	1	1	1	1	2	2	0	0	0	0	0	0	1	2	2	2	1	1	1	1	2	2	0	0	0	0
A2NX49;B4DYJ7;A0A0C4DGT1;A0A087X2F8;A0A087WUA1;A0A087X126	A2NX49	107;20;6;3;3;3	24;16;0;0;3;0	0;0;0;0;0;0				6	107	24	0	72	81	66	87	72	70	74	59	67	79	66	71	79	86	73	67	12	11	1	14	12	8	12	1	10	11	8	8	16	18	11	8	0	0	0	0	0	0
A2RRC4;Q8IUP3;B4E2P5;A6H8K5;A5PKZ7;B3KV15;Q68DD2;Q68DD2-3	A2RRC4;Q8IUP3;B4E2P5;A6H8K5;A5PKZ7;B3KV15;Q68DD2;Q68DD2-3	1;1;1;1;1;1;1;1	1;1;1;1;1;1;1;1	1;1;1;1;1;1;1;1	Cytosolic phospholipase A2 zeta	PLA2G4F	;;;;;;;	8	1	1	1	0	0	0	1	0	0	0	0	0	0	0	0	0	0	0	0	0	0	0	1	0	0	0	0	0	0	0	0	0	0	0	0	0	0	0	1	0	0
K7EMB8;A2RRE0;Q9Y4E6-2;Q9Y4E6	K7EMB8;A2RRE0;Q9Y4E6-2;Q9Y4E6	1;1;1;1	1;1;1;1	1;1;1;1	WD repeat-containing protein 7	WDR7	;;;	4	1	1	1	0	0	0	0	0	1	0	0	0	0	0	0	0	0	0	0	0	0	0	0	0	1	0	0	0	0	0	0	0	0	0	0	0	0	0	0	0	1
A2VCK8;P62328	A2VCK8;P62328	2;2	2;2	2;2	Thymosin beta-4;Hematopoietic system regulatory peptide	TMSB4X	;	2	2	2	2	1	1	0	1	1	0	2	2	0	0	0	0	0	0	0	0	1	1	0	1	1	0	2	2	0	0	0	0	0	0	0	0	1	1	0	1	1	0
Q53GE2;Q53GC7;A4D0V4;P47755;B4DE01;C9JUG7;F8W9N7;A0A0D9SET8;A8K0T9;A0A024R0E5;P47755-2;P52907	Q53GE2;Q53GC7;A4D0V4;P47755;B4DE01	3;3;3;3;2;1;1;1;1;1;1;1	3;3;3;3;2;1;1;1;1;1;1;1	3;3;3;3;2;1;1;1;1;1;1;1	F-actin-capping protein subunit alpha-2	CAPZA2	;;;;	12	3	3	3	0	0	0	0	0	1	1	0	1	1	1	1	2	2	2	3	0	0	0	0	0	1	1	0	1	1	1	1	2	2	2	3	0	0	0	0	0	1
C9J1Z8;A4D0Z3;P84085;B4DLJ3;F5H0C7;F5H1V1;F5H6T5;F8WDB3	C9J1Z8;A4D0Z3;P84085;B4DLJ3;F5H0C7	7;7;7;6;4;1;1;1	2;2;2;1;0;0;0;0	2;2;2;1;0;0;0;0	ADP-ribosylation factor 5	ARF5;ARF3	;;;;	8	7	2	2	0	0	0	0	0	2	0	0	0	0	0	0	7	5	3	4	0	0	0	0	0	0	0	0	0	0	0	0	2	1	0	0	0	0	0	0	0	0
Q5T4L4;C9JLI6;H0YMV8;A4D1G5;Q71UM5;P42677	Q5T4L4;C9JLI6;H0YMV8;A4D1G5;Q71UM5;P42677	1;1;1;1;1;1	1;1;1;1;1;1	1;1;1;1;1;1	40S ribosomal protein S27;40S ribosomal protein S27-like	RPS27;RPS27L;LOC392748	;;;;;	6	1	1	1	0	0	0	0	0	0	0	0	0	0	0	0	1	0	0	0	0	0	0	0	0	0	0	0	0	0	0	0	1	0	0	0	0	0	0	0	0	0
A4D1T0;Q9H0J9;G5E9U9;Q7Z2T1;H7C4L8	A4D1T0;Q9H0J9;G5E9U9	3;3;2;1;1	2;2;1;1;1	2;2;1;1;1	Poly [ADP-ribose] polymerase 12	ZC3HDC1;PARP12	;;	5	3	2	2	2	2	0	1	1	1	1	0	1	1	0	1	1	1	1	1	1	1	0	0	0	0	0	0	0	0	0	0	0	0	0	0	1	1	0	0	0	0
B3KUR4;A4D299;J3KR72;P49848-2;P49848;P49848-3	B3KUR4;A4D299;J3KR72;P49848-2;P49848;P49848-3	1;1;1;1;1;1	1;1;1;1;1;1	1;1;1;1;1;1	Transcription initiation factor TFIID subunit 6	TAF6	;;;;;	6	1	1	1	0	0	0	0	0	0	0	0	0	0	0	0	0	1	0	0	0	0	0	0	0	0	0	0	0	0	0	0	0	1	0	0	0	0	0	0	0	0
Q9UES0;A4D2J0;O15498;B5BU81;O15498-2	Q9UES0;A4D2J0;O15498;B5BU81;O15498-2	11;11;11;10;8	11;11;11;10;8	11;11;11;10;8	Synaptobrevin homolog YKT6	YKT6	;;;;	5	11	11	11	0	0	0	0	9	9	10	10	0	0	0	0	4	2	4	4	0	0	0	0	9	9	10	10	0	0	0	0	4	2	4	4	0	0	0	0	9	9
A4FUA4	A4FUA4	1	1	1		DLGAP3		1	1	1	1	0	0	0	1	0	0	0	0	0	0	1	0	0	0	0	0	0	0	0	1	0	0	0	0	0	0	1	0	0	0	0	0	0	0	0	1	0	0
A4UCT1;Q0QET7;E7EUT5;V9HVZ4;P04406-2;P04406;Q2TSD0;Q5ZEY3;B4DRV9;A0A0K0K1K1;O14556	A4UCT1;Q0QET7;E7EUT5;V9HVZ4;P04406-2;P04406;Q2TSD0	5;5;5;5;5;5;4;2;1;1;1	5;5;5;5;5;5;4;2;1;1;1	5;5;5;5;5;5;4;2;1;1;1	Glyceraldehyde-3-phosphate dehydrogenase	GAPDH;HEL-S-162eP	;;;;;;	11	5	5	5	0	0	2	1	0	0	0	2	1	0	0	1	1	0	0	0	0	0	2	1	0	0	0	2	1	0	0	1	1	0	0	0	0	0	2	1	0	0
A4ZI32;Q0VG06;J3KQD8;E7EVV8;B3KNQ3;A0A024R8W1;Q0VG06-2;Q0VG06-3	A4ZI32;Q0VG06;J3KQD8;E7EVV8;B3KNQ3;A0A024R8W1;Q0VG06-2;Q0VG06-3	2;2;1;1;1;1;1;1	2;2;1;1;1;1;1;1	2;2;1;1;1;1;1;1	Fanconi anemia-associated protein of 100 kDa	FAAP100;C17orf70	;;;;;;;	8	2	2	2	0	0	0	0	0	0	0	0	0	0	0	0	2	1	0	0	0	0	0	0	0	0	0	0	0	0	0	0	2	1	0	0	0	0	0	0	0	0
D2CVN5;B7SBB1;G9I2H4;D5LTB3;D0EKE6;D0EKE4;C8CK05;C8CK04;C8CHN4;C0JXB8;D0EKE5;A5JGZ4;O00170;A7YDK7;C0JXB9;A7YDK6;A7KS92;A3RDR7;A3RDR6;D0EKE7;E9PMH2	D2CVN5;B7SBB1;G9I2H4;D5LTB3;D0EKE6;D0EKE4;C8CK05;C8CK04;C8CHN4;C0JXB8;D0EKE5;A5JGZ4;O00170;A7YDK7;C0JXB9	3;3;3;3;3;3;3;3;3;3;3;3;3;2;2;1;1;1;1;1;1	3;3;3;3;3;3;3;3;3;3;3;3;3;2;2;1;1;1;1;1;1	3;3;3;3;3;3;3;3;3;3;3;3;3;2;2;1;1;1;1;1;1	AH receptor-interacting protein	AIP	;;;;;;;;;;;;;;	21	3	3	3	0	0	0	0	0	0	0	0	3	2	1	2	0	0	0	0	0	0	0	0	0	0	0	0	3	2	1	2	0	0	0	0	0	0	0	0	0	0
H0YIK4;B7Z2R5;A5PKY2;B7Z3R2;B3KSG7;Q9ULQ1-2;Q9ULQ1;Q9ULQ1-3	H0YIK4;B7Z2R5;A5PKY2;B7Z3R2;B3KSG7;Q9ULQ1-2;Q9ULQ1;Q9ULQ1-3	3;3;3;3;3;3;3;3	3;3;3;3;3;3;3;3	3;3;3;3;3;3;3;3	Two pore calcium channel protein 1	TPCN1	;;;;;;;	8	3	3	3	0	0	0	0	2	0	1	1	0	0	0	0	0	0	0	0	0	0	0	0	2	0	1	1	0	0	0	0	0	0	0	0	0	0	0	0	2	0
H0YC42;A5Y5A3;P55327;P55327-7;P55327-5;P55327-6;P55327-3;H0YC44;P55327-8;E5RK35	H0YC42;A5Y5A3;P55327;P55327-7;P55327-5;P55327-6;P55327-3;H0YC44;P55327-8	10;10;9;9;9;9;9;5;5;1	1;1;0;0;0;0;0;0;0;0	0;0;0;0;0;0;0;0;0;0	Tumor protein D52	TPD52	;;;;;;;;	10	10	1	0	0	0	0	0	6	5	8	6	0	0	0	0	4	2	4	3	0	0	0	0	0	0	0	0	0	0	0	0	1	0	0	0	0	0	0	0	0	0
A5YKK6;A5YKK6-2;A5YKK6-3;B4DYL7;A5YKK6-4;B3KPW6;H3BMZ2;B7Z6X2;B3KS60;B5MDN3;H3BNB1;B4DTM8;H3BR89;H3BVC9;H3BTH2;H3BMH0	A5YKK6;A5YKK6-2;A5YKK6-3;B4DYL7;A5YKK6-4	66;63;57;39;37;26;13;11;10;10;7;7;6;6;4;4	66;63;57;39;37;26;13;11;10;10;7;7;6;6;4;4	66;63;57;39;37;26;13;11;10;10;7;7;6;6;4;4	CCR4-NOT transcription complex subunit 1	CNOT1	;;;;	16	66	66	66	50	59	18	48	0	0	0	0	33	17	14	22	0	0	0	0	50	59	18	48	0	0	0	0	33	17	14	22	0	0	0	0	50	59	18	48	0	0
E7EW84;A5YP36;B4DEZ1;Q8TAG9;B3KXY5;B7Z6G5;Q8TAG9-2;Q9NTA6;B2RDH5;B1AP46;Q9NUN4;F2Z3K0	E7EW84;A5YP36;B4DEZ1;Q8TAG9;B3KXY5;B7Z6G5;Q8TAG9-2;Q9NTA6;B2RDH5	5;5;5;5;4;4;4;3;3;2;2;2	5;5;5;5;4;4;4;3;3;2;2;2	5;5;5;5;4;4;4;3;3;2;2;2	Exocyst complex component 6	EXOC6;SEC15L3;DKFZp761I2124	;;;;;;;;	12	5	5	5	0	0	0	0	0	0	0	0	0	0	0	0	3	3	4	3	0	0	0	0	0	0	0	0	0	0	0	0	3	3	4	3	0	0	0	0	0	0
A6NEM2;P51610-2;P51610;P51610-4;Q05C05;P51610-3	A6NEM2;P51610-2;P51610;P51610-4;Q05C05;P51610-3	2;2;2;2;1;1	2;2;2;2;1;1	2;2;2;2;1;1	Host cell factor 1;HCF N-terminal chain 1;HCF N-terminal chain 2;HCF N-terminal chain 3;HCF N-terminal chain 4;HCF N-terminal chain 5;HCF N-terminal chain 6;HCF C-terminal chain 1;HCF C-terminal chain 2;HCF C-terminal chain 3;HCF C-terminal chain 4;HCF C-terminal chain 5;HCF C-terminal chain 6	HCFC1	;;;;;	6	2	2	2	2	1	0	1	2	1	0	0	0	0	0	0	0	0	0	0	2	1	0	1	2	1	0	0	0	0	0	0	0	0	0	0	2	1	0	1	2	1
A6NFX8;Q9UKK9;C9JYY9;A6NCQ0;A6NJU6	A6NFX8;Q9UKK9;C9JYY9;A6NCQ0;A6NJU6	2;2;1;1;1	2;2;1;1;1	2;2;1;1;1	ADP-sugar pyrophosphatase	NUDT5	;;;;	5	2	2	2	0	0	0	1	0	1	1	0	0	0	0	0	0	0	0	0	0	0	0	1	0	1	1	0	0	0	0	0	0	0	0	0	0	0	0	1	0	1
H3BMT0;H3BTV5;H3BU16;A6NGP5;H3BMV3;B4DL85;Q9H910-2;Q9H910;Q9H910-3	H3BMT0;H3BTV5;H3BU16;A6NGP5;H3BMV3;B4DL85;Q9H910-2;Q9H910;Q9H910-3	2;2;2;2;2;2;2;2;2	2;2;2;2;2;2;2;2;2	2;2;2;2;2;2;2;2;2	Hematological and neurological expressed 1-like protein	HN1L	;;;;;;;;	9	2	2	2	1	1	0	2	2	2	2	2	0	0	0	0	1	1	1	0	1	1	0	2	2	2	2	2	0	0	0	0	1	1	1	0	1	1	0	2	2	2
Q53F30;O43392;I6L9E7;A6NGV6;B4E3L5;A8K6P0;B0AZM1;P27540-2;P27540-3;P27540-4;P27540	Q53F30;O43392;I6L9E7;A6NGV6;B4E3L5;A8K6P0;B0AZM1;P27540-2;P27540-3;P27540-4;P27540	1;1;1;1;1;1;1;1;1;1;1	1;1;1;1;1;1;1;1;1;1;1	1;1;1;1;1;1;1;1;1;1;1	Aryl hydrocarbon receptor nuclear translocator	ARNT	;;;;;;;;;;	11	1	1	1	0	0	0	0	0	0	0	0	0	0	0	0	1	0	0	0	0	0	0	0	0	0	0	0	0	0	0	0	1	0	0	0	0	0	0	0	0	0
E9PIZ0;C9JST7;A6NGW1;A8K509;O95070	E9PIZ0;C9JST7;A6NGW1;A8K509;O95070	1;1;1;1;1	1;1;1;1;1	1;1;1;1;1	Protein YIF1A	YIF1A	;;;;	5	1	1	1	0	0	0	0	1	0	1	0	0	0	0	0	0	0	0	0	0	0	0	0	1	0	1	0	0	0	0	0	0	0	0	0	0	0	0	0	1	0
A6NHQ2;M0R0P1;M0R299;M0QXL5;Q96BS4;M0R2Q4;B4DLD4;P22087	A6NHQ2;M0R0P1;M0R299;M0QXL5;Q96BS4;M0R2Q4;B4DLD4;P22087	2;1;1;1;1;1;1;1	2;1;1;1;1;1;1;1	2;1;1;1;1;1;1;1	rRNA/tRNA 2-O-methyltransferase fibrillarin-like protein 1;rRNA 2-O-methyltransferase fibrillarin	FBLL1;FBL	;;;;;;;	8	2	2	2	0	0	0	0	0	0	0	0	1	0	0	2	0	0	0	0	0	0	0	0	0	0	0	0	1	0	0	2	0	0	0	0	0	0	0	0	0	0
A6NIT2;A6NMN0;P46020-3;P46020-2;P46020	A6NIT2;A6NMN0;P46020-3;P46020-2;P46020	1;1;1;1;1	1;1;1;1;1	1;1;1;1;1	Phosphorylase b kinase regulatory subunit alpha, skeletal muscle isoform	PHKA1	;;;;	5	1	1	1	0	0	0	0	0	0	0	0	0	0	0	0	0	1	0	0	0	0	0	0	0	0	0	0	0	0	0	0	0	1	0	0	0	0	0	0	0	0
B3KTG4;A6NJA2;D3DUG9;B2RD79;P54578-2;P54578-3;P54578;J3QQT6;J3KS55	B3KTG4;A6NJA2;D3DUG9;B2RD79;P54578-2;P54578-3;P54578	3;3;3;3;3;3;3;1;1	3;3;3;3;3;3;3;1;1	3;3;3;3;3;3;3;1;1	Ubiquitin carboxyl-terminal hydrolase;Ubiquitin carboxyl-terminal hydrolase 14	USP14	;;;;;;	9	3	3	3	1	1	0	0	3	3	3	0	0	0	0	0	0	0	0	0	1	1	0	0	3	3	3	0	0	0	0	0	0	0	0	0	1	1	0	0	3	3
J3KNE0;A6NKT7;Q7Z3J3;B4DZH4	J3KNE0;A6NKT7;Q7Z3J3;B4DZH4	18;18;14;12	1;1;1;1	1;1;1;1	RanBP2-like and GRIP domain-containing protein 3;RanBP2-like and GRIP domain-containing protein 4	RGPD3;RGPD4	;;;	4	18	1	1	14	14	0	13	3	3	1	0	7	3	1	3	9	5	1	1	0	1	0	1	1	1	0	0	0	1	0	0	0	0	0	0	0	1	0	1	1	1
A6PVX3;Q5VWC4;P55036-2;P55036	A6PVX3;Q5VWC4;P55036-2;P55036	1;1;1;1	1;1;1;1	1;1;1;1	26S proteasome non-ATPase regulatory subunit 4	PSMD4	;;;	4	1	1	1	1	1	0	1	0	0	0	0	0	0	0	0	0	0	0	0	1	1	0	1	0	0	0	0	0	0	0	0	0	0	0	0	1	1	0	1	0	0
A7E2E5;Q13370-2;Q13370	A7E2E5;Q13370-2;Q13370	4;4;4	4;4;4	4;4;4	cGMP-inhibited 3,5-cyclic phosphodiesterase B	PDE3B	;;	3	4	4	4	0	0	0	0	1	0	0	0	0	0	0	0	4	0	2	1	0	0	0	0	1	0	0	0	0	0	0	0	4	0	2	1	0	0	0	0	1	0
A7MD96;B3KXB8;Q8N3V7-3;Q8N3V7-2;Q8N3V7	A7MD96;B3KXB8;Q8N3V7-3;Q8N3V7-2;Q8N3V7	3;3;3;3;3	3;3;3;3;3	3;3;3;3;3	Synaptopodin	SYNPO	;;;;	5	3	3	3	1	2	0	1	1	2	1	0	0	0	0	0	0	0	0	0	1	2	0	1	1	2	1	0	0	0	0	0	0	0	0	0	1	2	0	1	1	2
A8K285;A8K0M6;Q8NBN3;A8K369;B4DN92;Q8NBN3-3;H3BMU0;Q8NBN3-2;H3BM87;H3BSZ0;H3BUZ1;H3BPJ4;H3BTS6	A8K285;A8K0M6;Q8NBN3;A8K369;B4DN92;Q8NBN3-3;H3BMU0;Q8NBN3-2	6;6;6;5;5;5;3;3;1;1;1;1;1	6;6;6;5;5;5;3;3;1;1;1;1;1	6;6;6;5;5;5;3;3;1;1;1;1;1	Transmembrane protein 87A	TMEM87A	;;;;;;;	13	6	6	6	0	0	0	0	6	4	2	1	0	0	0	0	0	0	0	0	0	0	0	0	6	4	2	1	0	0	0	0	0	0	0	0	0	0	0	0	6	4
D6R967;B4DFH3;H0Y9D8;B4DR66;A8K0P2;Q9H2U2-6;Q9H2U2-3;Q9H2U2;Q9H2U2-2	D6R967;B4DFH3;H0Y9D8;B4DR66;A8K0P2;Q9H2U2-6;Q9H2U2-3;Q9H2U2;Q9H2U2-2	1;1;1;1;1;1;1;1;1	1;1;1;1;1;1;1;1;1	1;1;1;1;1;1;1;1;1	Inorganic pyrophosphatase 2, mitochondrial	PPA2	;;;;;;;;	9	1	1	1	0	0	0	0	0	0	0	0	0	0	0	0	1	0	0	0	0	0	0	0	0	0	0	0	0	0	0	0	1	0	0	0	0	0	0	0	0	0
A8K1Z4;P42702	A8K1Z4;P42702	3;3	3;3	3;3	Leukemia inhibitory factor receptor	LIFR	;	2	3	3	3	0	0	0	0	0	0	0	0	0	0	0	0	1	2	1	2	0	0	0	0	0	0	0	0	0	0	0	0	1	2	1	2	0	0	0	0	0	0
A8K255;E9PQL1;F5GX09;Q8TAV0-5;Q5HYJ3-3;Q5HYJ3-2;Q8TAV0-2;Q8TAV0;Q8TAV0-4;Q5HYJ3;Q8TAV0-3	A8K255;E9PQL1;F5GX09;Q8TAV0-5;Q5HYJ3-3;Q5HYJ3-2;Q8TAV0-2;Q8TAV0;Q8TAV0-4;Q5HYJ3;Q8TAV0-3	1;1;1;1;1;1;1;1;1;1;1	1;1;1;1;1;1;1;1;1;1;1	1;1;1;1;1;1;1;1;1;1;1	Protein FAM76A;Protein FAM76B	FAM76A;FAM76B	;;;;;;;;;;	11	1	1	1	1	1	0	1	1	0	0	0	0	0	0	0	0	0	0	0	1	1	0	1	1	0	0	0	0	0	0	0	0	0	0	0	1	1	0	1	1	0
A8K287;O00161;A0A024R9R8;O00161-2;H3BNE1;H3BR18;H3BM38;H3BPJ0;H3BV99;H3BP15;H3BQY9;H3BNG6;H3BU94;H3BR99	A8K287;O00161;A0A024R9R8;O00161-2;H3BNE1;H3BR18;H3BM38;H3BPJ0	11;11;9;9;6;6;6;6;4;4;4;3;3;2	11;11;9;9;6;6;6;6;4;4;4;3;3;2	11;11;9;9;6;6;6;6;4;4;4;3;3;2	Synaptosomal-associated protein;Synaptosomal-associated protein 23	SNAP23	;;;;;;;	14	11	11	11	0	0	0	0	9	10	9	4	0	0	0	0	4	4	4	5	0	0	0	0	9	10	9	4	0	0	0	0	4	4	4	5	0	0	0	0	9	10
Q63HM4;A9X9L0;A9X9K9;A8K2P8;B4DLJ5;Q02487;Q68DY8;Q02487-2;A9X9L1;J3QRL9;Q9HAX1;A8K6T3;A0A024RC29;Q14574-2;Q14574	Q63HM4;A9X9L0;A9X9K9;A8K2P8;B4DLJ5;Q02487;Q68DY8;Q02487-2	7;7;7;7;7;7;6;6;1;1;1;1;1;1;1	7;7;7;7;7;7;6;6;1;1;1;1;1;1;1	7;7;7;7;7;7;6;6;1;1;1;1;1;1;1	Desmocollin-2	DKFZp686P18250;DSC2;DKFZp686I11137	;;;;;;;	15	7	7	7	0	0	0	0	6	4	2	0	0	0	0	0	4	5	5	6	0	0	0	0	6	4	2	0	0	0	0	0	4	5	5	6	0	0	0	0	6	4
Q2TTR7;A8K2T7;P00533;E9PFD7;F2YGG7;A9CB80;B7Z2I3;E7BSV0;Q504U8;Q59FL8;Q75MF2;Q68GS6;A0A0B4J1Y5;P00533-4;P00533-3;P00533-2;C9JYS6;F1JTL6;A2VCQ7;Q147T7;I3WA73;I3WA72;I3WA68;B6RC66;B6RC65;A0A068JD88;E2I6F8;E2I6F5;Q4ZG14;J3KTI5;H3BLT0;A0A0P0IT07;B4DTR1;J3QLU9;A0A0A0MSE1;X5DNK3;P04626-3;P04626-2;P04626-6;P04626-5;P04626-4;P04626;Q15303-4;Q15303-3;Q15303-2;Q15303	Q2TTR7;A8K2T7;P00533;E9PFD7;F2YGG7;A9CB80;B7Z2I3;E7BSV0;Q504U8;Q59FL8;Q75MF2	24;24;24;23;23;23;22;20;19;18;12;10;10;10;10;7;5;4;4;4;3;3;3;2;2;1;1;1;1;1;1;1;1;1;1;1;1;1;1;1;1;1;1;1;1;1	24;24;24;23;23;23;22;20;19;18;12;10;10;10;10;7;5;4;4;4;3;3;3;2;2;1;1;1;1;1;1;1;1;1;1;1;1;1;1;1;1;1;1;1;1;1	24;24;24;23;23;23;22;20;19;18;12;10;10;10;10;7;5;4;4;4;3;3;3;2;2;1;1;1;1;1;1;1;1;1;1;1;1;1;1;1;1;1;1;1;1;1	Receptor protein-tyrosine kinase;Epidermal growth factor receptor	EGFR	;;;;;;;;;;	46	24	24	24	0	0	0	0	21	21	18	13	0	0	0	0	6	8	6	6	0	0	0	0	21	21	18	13	0	0	0	0	6	8	6	6	0	0	0	0	21	21
B4DN59;A8K309;P16070-18;P16070-12;P16070-14;P16070-13;P16070-11;P16070-10;P16070-16;P16070-8;P16070-17;P16070-6;P16070-4;P16070-3;P16070-7;P16070-5;P16070;H0YD13;H0Y2P0;H0YE40;B4E2X0;H0YDW7;H0YCV9;H0Y5E4;P16070-15;P16070-9;H0YDX6;H0YD17;C1PHC4;C1PHC3;E9PKC6;Q86UZ1;H0YF08;H0YD90;J3KN83;H0YEV3;H0YEU1;P16070-19	B4DN59;A8K309;P16070-18;P16070-12;P16070-14;P16070-13;P16070-11;P16070-10;P16070-16;P16070-8;P16070-17;P16070-6;P16070-4;P16070-3;P16070-7;P16070-5;P16070;H0YD13;H0Y2P0;H0YE40;B4E2X0	7;7;7;7;7;7;7;7;7;7;7;7;7;7;7;7;7;6;6;4;4;3;3;3;3;3;2;2;1;1;1;1;1;1;1;1;1;1	7;7;7;7;7;7;7;7;7;7;7;7;7;7;7;7;7;6;6;4;4;3;3;3;3;3;2;2;1;1;1;1;1;1;1;1;1;1	7;7;7;7;7;7;7;7;7;7;7;7;7;7;7;7;7;6;6;4;4;3;3;3;3;3;2;2;1;1;1;1;1;1;1;1;1;1	CD44 antigen	CD44	;;;;;;;;;;;;;;;;;;;;	38	7	7	7	0	0	0	0	7	6	6	5	0	0	0	0	2	2	2	1	0	0	0	0	7	6	6	5	0	0	0	0	2	2	2	1	0	0	0	0	7	6
B3KPF1;A8K332;Q8IYB1	B3KPF1;A8K332;Q8IYB1	2;2;2	2;2;2	2;2;2	Protein MB21D2	MB21D2	;;	3	2	2	2	0	0	0	0	2	1	0	0	0	0	0	0	0	0	0	0	0	0	0	0	2	1	0	0	0	0	0	0	0	0	0	0	0	0	0	0	2	1
B2RDK5;A8K333;Q8IYB5-3;Q8IYB5-2;Q8IYB5;B4E0I1;A0A087X1X9	B2RDK5;A8K333;Q8IYB5-3;Q8IYB5-2;Q8IYB5;B4E0I1;A0A087X1X9	4;4;4;4;4;3;3	4;4;4;4;4;3;3	3;3;3;3;3;2;2	Stromal membrane-associated protein 1	SMAP1	;;;;;;	7	4	4	3	2	3	0	2	3	3	4	0	0	0	0	0	0	0	0	0	2	3	0	2	3	3	4	0	0	0	0	0	0	0	0	0	2	3	0	2	3	3
Q63HL4;B2R6E5;A8K3B4;Q59ED7;P16435;E7EMD0;B4DDH3;B4DKM8;H0Y4R2;B4E305;B4DJI8;C9JU80	Q63HL4;B2R6E5;A8K3B4;Q59ED7;P16435;E7EMD0;B4DDH3;B4DKM8;H0Y4R2;B4E305;B4DJI8	9;9;9;9;9;7;7;7;7;6;6;1	9;9;9;9;9;7;7;7;7;6;6;1	9;9;9;9;9;7;7;7;7;6;6;1	NADPH--cytochrome P450 reductase	DKFZp686G04235;POR	;;;;;;;;;;	12	9	9	9	0	0	0	0	8	6	1	0	0	0	0	0	0	0	0	0	0	0	0	0	8	6	1	0	0	0	0	0	0	0	0	0	0	0	0	0	8	6
B7Z9L0;A8K3C3;P50991;B7Z2Z8;P50991-2;B7Z2F4	B7Z9L0;A8K3C3;P50991;B7Z2Z8;P50991-2;B7Z2F4	7;7;7;6;6;5	7;7;7;6;6;5	7;7;7;6;6;5	T-complex protein 1 subunit delta	CCT4	;;;;;	6	7	7	7	0	0	0	0	0	0	0	1	2	2	0	0	7	5	4	1	0	0	0	0	0	0	0	1	2	2	0	0	7	5	4	1	0	0	0	0	0	0
A8K3E7;Q8NEU8;Q8NEU8-3;B7Z1Q8;B3KMB9;Q8NEU8-2;F8VXB0;F8VWV2	A8K3E7;Q8NEU8;Q8NEU8-3;B7Z1Q8;B3KMB9;Q8NEU8-2	6;6;6;5;5;5;2;1	6;6;6;5;5;5;2;1	6;6;6;5;5;5;2;1	DCC-interacting protein 13-beta	APPL2	;;;;;	8	6	6	6	0	0	0	0	4	3	2	2	0	0	0	0	0	0	0	0	0	0	0	0	4	3	2	2	0	0	0	0	0	0	0	0	0	0	0	0	4	3
A8K3M3;P18031;B4DSN5	A8K3M3;P18031;B4DSN5	9;9;6	9;9;6	9;9;6	Tyrosine-protein phosphatase non-receptor type;Tyrosine-protein phosphatase non-receptor type 1	PTPN1	;;	3	9	9	9	0	0	0	0	9	6	4	0	0	0	0	0	3	3	1	0	0	0	0	0	9	6	4	0	0	0	0	0	3	3	1	0	0	0	0	0	9	6
D3DUJ3;K7EQG9;A8K3N4;Q59F91;P17706-3;P17706-2;P17706	D3DUJ3;K7EQG9;A8K3N4;Q59F91;P17706-3;P17706-2;P17706	1;1;1;1;1;1;1	1;1;1;1;1;1;1	1;1;1;1;1;1;1	Protein-tyrosine-phosphatase;Tyrosine-protein phosphatase non-receptor type;Tyrosine-protein phosphatase non-receptor type 2	PTPN2	;;;;;;	7	1	1	1	0	0	0	0	1	0	0	0	0	0	0	0	0	0	0	0	0	0	0	0	1	0	0	0	0	0	0	0	0	0	0	0	0	0	0	0	1	0
F8WE65;C9J5S7;V9HWF5;B2RE56;A8K486;P62937;Q71V99;B4DM82;P62937-2;E5RIZ5	F8WE65;C9J5S7;V9HWF5;B2RE56;A8K486;P62937;Q71V99;B4DM82;P62937-2	4;4;4;4;4;4;3;2;2;1	4;4;4;4;4;4;3;2;2;1	4;4;4;4;4;4;3;2;2;1	Peptidyl-prolyl cis-trans isomerase;Peptidyl-prolyl cis-trans isomerase A;Peptidyl-prolyl cis-trans isomerase A, N-terminally processed	PPIA;HEL-S-69p	;;;;;;;;	10	4	4	4	0	0	1	1	1	0	1	1	0	0	0	0	1	0	0	0	0	0	1	1	1	0	1	1	0	0	0	0	1	0	0	0	0	0	1	1	1	0
Q6NZ55;A8K4C8;P26373;J3QSB4;P26373-2;O60250	Q6NZ55;A8K4C8;P26373;J3QSB4;P26373-2	3;3;3;2;2;1	3;3;3;2;2;1	3;3;3;2;2;1	60S ribosomal protein L13	RPL13	;;;;	6	3	3	3	0	1	0	0	0	0	0	1	1	1	1	1	3	1	1	0	0	1	0	0	0	0	0	1	1	1	1	1	3	1	1	0	0	1	0	0	0	0
Q59H57;B4DR70;A8K4H1;Q8TBR3;Q6IBQ5;H3BPE7;Q13344;P35637-2;P35637;Q70T18;B4E312;A0A075B7D9;Q92804-2;Q92804	Q59H57;B4DR70;A8K4H1;Q8TBR3;Q6IBQ5;H3BPE7;Q13344;P35637-2;P35637;Q70T18;B4E312;A0A075B7D9;Q92804-2;Q92804	4;4;4;4;4;4;4;4;4;3;2;2;2;2	4;4;4;4;4;4;4;4;4;3;2;2;2;2	4;4;4;4;4;4;4;4;4;3;2;2;2;2	RNA-binding protein FUS;TATA-binding protein-associated factor 2N	FUS;TAF15	;;;;;;;;;;;;;	14	4	4	4	1	2	0	0	0	0	0	0	3	1	0	2	1	1	0	1	1	2	0	0	0	0	0	0	3	1	0	2	1	1	0	1	1	2	0	0	0	0
K7EPP7;K7ESP1;K7EIH8;B7Z9W6;Q59EH7;A8K4T2;Q99615-2;Q99615;B4DKK3;K7EJE9;K7EK03;K7EJL5;K7EN19;K7EJV7;K7ER44;K7ELJ8	K7EPP7;K7ESP1;K7EIH8;B7Z9W6;Q59EH7;A8K4T2;Q99615-2;Q99615;B4DKK3	3;3;3;3;3;3;3;3;2;1;1;1;1;1;1;1	3;3;3;3;3;3;3;3;2;1;1;1;1;1;1;1	3;3;3;3;3;3;3;3;2;1;1;1;1;1;1;1	DnaJ homolog subfamily C member 7	DNAJC7	;;;;;;;;	16	3	3	3	0	0	0	0	0	0	0	0	1	0	2	2	0	0	0	0	0	0	0	0	0	0	0	0	1	0	2	2	0	0	0	0	0	0	0	0	0	0
Q6NXR8;A8K4W0;P61247;B7Z3M5;H0Y8L7;E9PFI5;D6RG13;D6RB09;H0Y9Y4;D6RAT0;D6RI02;D6RED7;D6RAS7;D6RGE0;D6R9B6	Q6NXR8;A8K4W0;P61247;B7Z3M5;H0Y8L7;E9PFI5;D6RG13;D6RB09;H0Y9Y4;D6RAT0;D6RI02;D6RED7;D6RAS7	6;6;6;5;5;5;5;4;4;4;3;3;3;2;2	6;6;6;5;5;5;5;4;4;4;3;3;3;2;2	6;6;6;5;5;5;5;4;4;4;3;3;3;2;2	40S ribosomal protein S3a	RPS3A	;;;;;;;;;;;;	15	6	6	6	4	4	3	5	0	0	0	0	0	0	0	1	0	0	0	0	4	4	3	5	0	0	0	0	0	0	0	1	0	0	0	0	4	4	3	5	0	0
A8K517;P62266;D6RD47	A8K517;P62266;D6RD47	2;2;1	2;2;1	2;2;1	40S ribosomal protein S23	RPS23	;;	3	2	2	2	1	1	1	1	1	1	1	0	1	1	1	1	1	1	2	1	1	1	1	1	1	1	1	0	1	1	1	1	1	1	2	1	1	1	1	1	1	1
A8K556;Q8NFJ5;F5GWG3	A8K556;Q8NFJ5	4;4;1	4;4;1	4;4;1	Retinoic acid-induced protein 3	GPRC5A	;	3	4	4	4	0	0	0	0	2	3	3	1	0	0	0	0	2	2	2	2	0	0	0	0	2	3	3	1	0	0	0	0	2	2	2	2	0	0	0	0	2	3
O15187;Q2TSD2;A8K5C4;Q01085;Q01085-2;E7ETJ9;B4DHS3;Q59G49;Q49AS9;A6NKZ9;E7ETC0	O15187;Q2TSD2;A8K5C4;Q01085;Q01085-2;E7ETJ9;B4DHS3;Q59G49;Q49AS9	3;3;3;3;3;2;2;2;2;1;1	3;3;3;3;3;2;2;2;2;1;1	3;3;3;3;3;2;2;2;2;1;1	Nucleolysin TIAR	TIAL1	;;;;;;;;	11	3	3	3	0	0	0	0	0	0	0	0	2	2	0	3	0	0	0	0	0	0	0	0	0	0	0	0	2	2	0	3	0	0	0	0	0	0	0	0	0	0
F6RU00;B4DQA8;Q96QI9;K7EJC8;E9PCW1;A8K5R6;O95249	F6RU00;B4DQA8;Q96QI9;K7EJC8;E9PCW1;A8K5R6;O95249	1;1;1;1;1;1;1	1;1;1;1;1;1;1	1;1;1;1;1;1;1	Golgi SNAP receptor complex member 1	GOSR1	;;;;;;	7	1	1	1	0	0	0	0	0	0	0	0	0	0	0	0	0	1	0	0	0	0	0	0	0	0	0	0	0	0	0	0	0	1	0	0	0	0	0	0	0	0
H3BMU1;H3BUI0;A8K5S3;P53990-2;P53990-3;P53990;P53990-4;P53990-5;F5GXM3;H3BQF7;J3KR23;B4DHF3;B4DM80;B4DLP1;H3BPP6;H3BRE2;B4DXC9;P53990-6	H3BMU1;H3BUI0;A8K5S3;P53990-2;P53990-3;P53990;P53990-4;P53990-5;F5GXM3;H3BQF7;J3KR23;B4DHF3;B4DM80;B4DLP1	4;4;4;4;4;4;4;4;3;3;3;2;2;2;1;1;1;1	4;4;4;4;4;4;4;4;3;3;3;2;2;2;1;1;1;1	4;4;4;4;4;4;4;4;3;3;3;2;2;2;1;1;1;1	IST1 homolog	IST1	;;;;;;;;;;;;;	18	4	4	4	0	0	0	0	0	1	0	0	2	2	1	2	4	4	2	3	0	0	0	0	0	1	0	0	2	2	1	2	4	4	2	3	0	0	0	0	0	1
A8K7W3;A8K5T7;Q9Y2Z0-2;Q9Y2Z0;B4DYC6;Q9P1S2	A8K7W3;A8K5T7;Q9Y2Z0-2;Q9Y2Z0;B4DYC6	4;4;4;4;3;1	4;4;4;4;3;1	4;4;4;4;3;1	Suppressor of G2 allele of SKP1 homolog	SUGT1	;;;;	6	4	4	4	1	3	1	1	1	1	1	1	3	2	3	2	0	0	1	1	1	3	1	1	1	1	1	1	3	2	3	2	0	0	1	1	1	3	1	1	1	1
J3KRW7;J3KS81;Q53EQ5;A8K610;B4DF33;Q8N511	J3KRW7;J3KS81;Q53EQ5;A8K610;B4DF33;Q8N511	2;2;2;2;2;2	2;2;2;2;2;2	2;2;2;2;2;2	Transmembrane protein 199	TMEM199	;;;;;	6	2	2	2	0	0	0	0	1	1	0	0	0	0	0	0	0	0	0	0	0	0	0	0	1	1	0	0	0	0	0	0	0	0	0	0	0	0	0	0	1	1
J3QS39;J3QTR3;F5H6Q2;Q3MIH3;F5GYU3;F5H2Z3;F5H265;Q5UGI3;B4DV12;F5H388;Q5RKT7;B2RDW1;F5H747;F5GXK7;J3QKN0;Q5U5U6;Q5PY61;Q9UFQ0;Q96C32;Q96MH4;L8B4I8;L8B196;Q96H31;L8B4R0;A8K674;L8B4Z6;L8B4M0;L8B4J3;Q66K58;Q59EM9;P62987;P62979;P0CG47;P0CG48;M0R1V7;Q49A90;M0R1M6;M0R2S1;J3QSA3;F5GZ39;Q8WYN9	J3QS39;J3QTR3;F5H6Q2;Q3MIH3;F5GYU3;F5H2Z3;F5H265;Q5UGI3;B4DV12;F5H388;Q5RKT7;B2RDW1;F5H747;F5GXK7;J3QKN0;Q5U5U6;Q5PY61;Q9UFQ0;Q96C32;Q96MH4;L8B4I8;L8B196;Q96H31;L8B4R0;A8K674;L8B4Z6;L8B4M0;L8B4J3;Q66K58;Q59EM9;P62987;P62979;P0CG47;P0CG48;M0R1V7;Q49A90;M0R1M6;M0R2S1;J3QSA3;F5GZ39;Q8WYN9	4;4;4;4;4;4;4;4;4;4;4;4;4;4;4;4;4;4;4;4;4;4;4;4;4;4;4;4;4;4;4;4;4;4;3;3;3;3;2;2;2	4;4;4;4;4;4;4;4;4;4;4;4;4;4;4;4;4;4;4;4;4;4;4;4;4;4;4;4;4;4;4;4;4;4;3;3;3;3;2;2;2	4;4;4;4;4;4;4;4;4;4;4;4;4;4;4;4;4;4;4;4;4;4;4;4;4;4;4;4;4;4;4;4;4;4;3;3;3;3;2;2;2	Ubiquitin-60S ribosomal protein L40;Ubiquitin;60S ribosomal protein L40;Ubiquitin-40S ribosomal protein S27a;Ubiquitin;40S ribosomal protein S27a;Polyubiquitin-B;Ubiquitin;Polyubiquitin-C;Ubiquitin	UBB;RPS27A;UBC;UBA52;HEL112;DKFZp434K0435;UbC	;;;;;;;;;;;;;;;;;;;;;;;;;;;;;;;;;;;;;;;;	41	4	4	4	0	2	1	2	4	3	4	2	3	2	2	3	4	4	4	4	0	2	1	2	4	3	4	2	3	2	2	3	4	4	4	4	0	2	1	2	4	3
V9HW72;A8K690;P31948;P31948-2;F5H783;P31948-3;F5GXD8	V9HW72;A8K690;P31948;P31948-2;F5H783;P31948-3	5;5;5;5;3;3;2	5;5;5;5;3;3;2	5;5;5;5;3;3;2	Stress-induced-phosphoprotein 1	HEL-S-94n;STIP1	;;;;;	7	5	5	5	0	1	0	0	0	0	0	0	5	3	1	1	1	1	0	0	0	1	0	0	0	0	0	0	5	3	1	1	1	1	0	0	0	1	0	0	0	0
A8K6I6;Q9NZ52;J3KSS7;A8K6M0;Q9NZ52-4;Q9NZ52-2;B7Z456;Q9NZ52-3;J3QRS8;B7Z7R9;B7Z1E9;J3KTR5;B7Z9A2;J3KSG3;J3QS87	A8K6I6;Q9NZ52;J3KSS7;A8K6M0;Q9NZ52-4;Q9NZ52-2;B7Z456;Q9NZ52-3	6;6;5;5;5;5;4;4;2;2;2;1;1;1;1	6;6;5;5;5;5;4;4;2;2;2;1;1;1;1	5;5;4;5;4;5;4;4;1;1;1;1;1;1;1	ADP-ribosylation factor-binding protein GGA3	GGA3	;;;;;;;	15	6	6	5	0	0	0	0	3	6	3	1	0	0	0	0	0	0	0	0	0	0	0	0	3	6	3	1	0	0	0	0	0	0	0	0	0	0	0	0	3	5
C9J1D9;A8K6K4;Q9NPH3-3;Q9NPH3-2;Q9NPH3;Q9NPH3-5	C9J1D9;A8K6K4;Q9NPH3-3;Q9NPH3-2;Q9NPH3;Q9NPH3-5	1;1;1;1;1;1	1;1;1;1;1;1	1;1;1;1;1;1	Interleukin-1 receptor accessory protein	IL1RAP	;;;;;	6	1	1	1	0	0	0	0	1	1	0	0	0	0	0	0	0	0	0	0	0	0	0	0	1	1	0	0	0	0	0	0	0	0	0	0	0	0	0	0	1	1
Q5TZX9;A8K6M4;Q9UEU0;J3KMW2;G3V5I2;H0YJL5;H0YJJ5;B2RE64;Q9UEU0-2	Q5TZX9;A8K6M4;Q9UEU0;J3KMW2;G3V5I2;H0YJL5;H0YJJ5;B2RE64;Q9UEU0-2	2;2;2;1;1;1;1;1;1	2;2;2;1;1;1;1;1;1	2;2;2;1;1;1;1;1;1	Vesicle transport through interaction with t-SNAREs homolog 1B	VTI1B	;;;;;;;;	9	2	2	2	0	0	0	0	2	0	0	0	0	0	0	0	0	0	0	0	0	0	0	0	2	0	0	0	0	0	0	0	0	0	0	0	0	0	0	0	2	0
A8K7A0;P49643;I0CMJ8;A0A096LP51	A8K7A0;P49643;I0CMJ8;A0A096LP51	2;2;1;1	2;2;1;1	2;2;1;1	DNA primase large subunit	PRIM2	;;;	4	2	2	2	0	0	0	0	0	0	0	0	0	0	0	0	2	1	0	0	0	0	0	0	0	0	0	0	0	0	0	0	2	1	0	0	0	0	0	0	0	0
A8K7F6;P60842;J3QKZ9;B4E102;J3QLN6;B4E047;J3KS25;J3QR64;J3KTB5;J3QL43;J3QS69;J3KT12;E7EQG2;Q59F68;A8K088;P60842-2;Q14240;Q14240-2;J3KT04;J3KS93;E7EMV8;Q86WD0;J3KSN7;Q59GT8;Q5JWW0;J3QQP0;E9PBH4;F8WE11;I3L3H2;Q96B07;B4DNH2;Q9NZE6;A0A024R8W0;P38919	A8K7F6;P60842;J3QKZ9;B4E102;J3QLN6;B4E047;J3KS25;J3QR64;J3KTB5;J3QL43;J3QS69;J3KT12;E7EQG2;Q59F68;A8K088;P60842-2;Q14240;Q14240-2;J3KT04;J3KS93;E7EMV8;Q86WD0;J3KSN7	4;4;3;3;3;3;3;3;3;3;3;3;3;3;3;3;3;3;2;2;2;2;2;1;1;1;1;1;1;1;1;1;1;1	4;4;3;3;3;3;3;3;3;3;3;3;3;3;3;3;3;3;2;2;2;2;2;1;1;1;1;1;1;1;1;1;1;1	4;4;3;3;3;3;3;3;3;3;3;3;3;3;3;3;3;3;2;2;2;2;2;1;1;1;1;1;1;1;1;1;1;1	Eukaryotic initiation factor 4A-I;Eukaryotic initiation factor 4A-II;Eukaryotic initiation factor 4A-II, N-terminally processed	EIF4A1;EIF4A2	;;;;;;;;;;;;;;;;;;;;;;	34	4	4	4	1	0	0	1	0	0	0	0	1	1	0	0	4	1	1	0	1	0	0	1	0	0	0	0	1	1	0	0	4	1	1	0	1	0	0	1	0	0
Q05DB2;B5MC98;A8K813;Q9HCU5	Q05DB2;B5MC98;A8K813;Q9HCU5	1;1;1;1	1;1;1;1	1;1;1;1	Prolactin regulatory element-binding protein	PREB	;;;	4	1	1	1	0	0	0	0	1	1	0	0	0	0	0	0	0	0	0	0	0	0	0	0	1	1	0	0	0	0	0	0	0	0	0	0	0	0	0	0	1	1
B4DYA7;A8K8D9;P11413;P11413-2;E7EUI8;Q2VF42;Q2Q9H2;P11413-3;E7EM57;Q2Q9B7;E9PD92;Q0PHS1;I3V9R4;Q0PHS6;Q0PHS3;Q0PHS2	B4DYA7;A8K8D9;P11413;P11413-2;E7EUI8;Q2VF42;Q2Q9H2;P11413-3;E7EM57;Q2Q9B7;E9PD92;Q0PHS1	6;6;6;6;5;5;5;5;4;4;3;3;1;1;1;1	6;6;6;6;5;5;5;5;4;4;3;3;1;1;1;1	6;6;6;6;5;5;5;5;4;4;3;3;1;1;1;1	Glucose-6-phosphate 1-dehydrogenase	G6PD	;;;;;;;;;;;	16	6	6	6	0	2	0	0	0	2	2	3	0	0	0	0	4	5	3	2	0	2	0	0	0	2	2	3	0	0	0	0	4	5	3	2	0	2	0	0	0	2
A8K8G6;J3KR69;B0YJB4;Q9H892;Q9H892-2;A8MTE9;Q53G14;E9PKU6;E9PP06;C9JPY5;E9PIS6;E9PJI9;C9J1D2;E9PIB6;C9JYU1	A8K8G6;J3KR69;B0YJB4;Q9H892;Q9H892-2;A8MTE9;Q53G14;E9PKU6	5;5;5;5;5;4;4;3;2;2;2;2;2;1;1	5;5;5;5;5;4;4;3;2;2;2;2;2;1;1	5;5;5;5;5;4;4;3;2;2;2;2;2;1;1	Tetratricopeptide repeat protein 12	TTC12	;;;;;;;	15	5	5	5	0	0	0	0	0	0	0	0	5	4	2	3	0	0	0	0	0	0	0	0	0	0	0	0	5	4	2	3	0	0	0	0	0	0	0	0	0	0
A8K9T9;A8K8N7;O15067;J3KT98;B4DJ26	A8K9T9;A8K8N7;O15067;J3KT98;B4DJ26	2;2;2;1;1	2;2;2;1;1	2;2;2;1;1	Phosphoribosylformylglycinamidine synthase	PFAS	;;;;	5	2	2	2	0	0	0	0	0	0	0	0	1	1	0	0	0	0	0	0	0	0	0	0	0	0	0	0	1	1	0	0	0	0	0	0	0	0	0	0	0	0
A8K8U1;Q86VP6-2;Q86VP6	A8K8U1;Q86VP6-2;Q86VP6	1;1;1	1;1;1	1;1;1	Cullin-associated NEDD8-dissociated protein 1	CAND1	;;	3	1	1	1	0	0	0	0	0	0	0	0	0	0	0	0	1	0	0	0	0	0	0	0	0	0	0	0	0	0	0	0	1	0	0	0	0	0	0	0	0	0
B7Z5Q5;E9PEI0;A8K8Z0;Q69YH5	B7Z5Q5;E9PEI0;A8K8Z0;Q69YH5	1;1;1;1	1;1;1;1	1;1;1;1	Cell division cycle-associated protein 2	CDCA2	;;;	4	1	1	1	0	0	0	0	0	0	0	0	0	0	0	0	0	1	0	0	0	0	0	0	0	0	0	0	0	0	0	0	0	1	0	0	0	0	0	0	0	0
A8K930;Q8NDI1-3;Q8NDI1-2;Q8NDI1;B5MC86;B3KM32;C9IYU2;C9JEP1;H7BZ98;C9K0H9;H7C1E6	A8K930;Q8NDI1-3;Q8NDI1-2;Q8NDI1	27;27;27;27;6;5;4;2;2;1;1	25;25;25;25;5;5;3;1;2;1;1	25;25;25;25;5;5;3;1;2;1;1	EH domain-binding protein 1	EHBP1	;;;	11	27	25	25	0	0	0	0	22	18	18	9	0	0	0	0	14	13	11	11	0	0	0	0	20	16	16	8	0	0	0	0	12	11	9	9	0	0	0	0	20	16
B3KP95;A8K948;Q9NVH0-2;Q9NVH0;C9JLF4	B3KP95;A8K948;Q9NVH0-2;Q9NVH0;C9JLF4	5;5;5;5;3	5;5;5;5;3	5;5;5;5;3	Exonuclease 3-5 domain-containing protein 2	EXD2	;;;;	5	5	5	5	0	0	0	0	2	2	0	0	0	0	0	0	4	5	2	2	0	0	0	0	2	2	0	0	0	0	0	0	4	5	2	2	0	0	0	0	2	2
O00164;B4DNQ1;E9PKP7;A8K962;P17480-2;P17480;Q05BZ1;B4DLB0;E9PMM2;E9PLT2	O00164;B4DNQ1;E9PKP7;A8K962;P17480-2;P17480;Q05BZ1;B4DLB0	4;4;4;4;4;4;2;2;1;1	4;4;4;4;4;4;2;2;1;1	4;4;4;4;4;4;2;2;1;1	Nucleolar transcription factor 1	UBTF	;;;;;;;	10	4	4	4	0	0	0	0	0	0	0	0	0	0	0	0	4	2	1	0	0	0	0	0	0	0	0	0	0	0	0	0	4	2	1	0	0	0	0	0	0	0
A8K9U6;Q7Z2W4;Q7Z2W4-2;Q05DV5;Q7Z2W4-4;Q7Z2W4-5	A8K9U6;Q7Z2W4;Q7Z2W4-2;Q05DV5	40;40;30;20;17;7	1;1;1;1;0;0	1;1;1;1;0;0	Zinc finger CCCH-type antiviral protein 1	ZC3HAV1	;;;	6	40	1	1	24	27	10	22	29	27	28	20	30	24	19	24	34	34	33	31	1	1	1	1	1	1	1	1	1	1	1	1	1	1	1	1	1	1	1	1	1	1
B4E1P5;A8KA05;Q9H9G7;Q9H9G7-2;B4DY67	B4E1P5;A8KA05;Q9H9G7;Q9H9G7-2;B4DY67	9;9;9;7;6	1;1;1;1;1	1;1;1;1;1	Protein argonaute;Protein argonaute-3	EIF2C3;AGO3	;;;;	5	9	1	1	9	8	6	8	0	0	0	0	8	7	6	7	0	0	0	0	1	1	0	1	0	0	0	0	1	1	0	1	0	0	0	0	1	1	0	1	0	0
A8KA83;Q9P0L0;Q9P0L0-2;J3QKM9	A8KA83;Q9P0L0;Q9P0L0-2	5;5;5;1	4;4;4;1	4;4;4;1	Vesicle-associated membrane protein-associated protein A	VAPA	;;	4	5	4	4	0	0	0	0	4	4	3	2	0	0	0	0	2	0	1	0	0	0	0	0	3	3	2	2	0	0	0	0	2	0	1	0	0	0	0	0	3	3
A8KAL2;Q8TBA6-2;Q8TBA6;B4E1D4;H0YK03	A8KAL2;Q8TBA6-2;Q8TBA6;B4E1D4	13;13;13;9;3	13;13;13;9;3	13;13;13;9;3	Golgin subfamily A member 5	GOLGA5	;;;	5	13	13	13	0	0	0	0	12	8	6	4	0	0	0	0	0	0	0	0	0	0	0	0	12	8	6	4	0	0	0	0	0	0	0	0	0	0	0	0	12	8
A8KAQ6;Q9Y679-2;Q9Y679;B4E3W1;Q9Y679-3;Q68CX8;B4DW71	A8KAQ6;Q9Y679-2;Q9Y679;B4E3W1;Q9Y679-3;Q68CX8	10;10;10;8;8;7;1	10;10;10;8;8;7;1	10;10;10;8;8;7;1	Ancient ubiquitous protein 1	AUP1;DKFZp686P12272	;;;;;	7	10	10	10	0	0	0	0	7	6	5	5	0	0	0	0	2	1	2	0	0	0	0	0	7	6	5	5	0	0	0	0	2	1	2	0	0	0	0	0	7	6
B8A4K4;A8MQ03	B8A4K4;A8MQ03	1;1	1;1	1;1	Cysteine-rich tail protein 1	CYSRT1	;	2	1	1	1	0	0	0	0	1	1	1	0	0	0	0	0	0	0	0	0	0	0	0	0	1	1	1	0	0	0	0	0	0	0	0	0	0	0	0	0	1	1
K7EMA7;B9EJE3;H7BY10;K7EJV9;K7ERT8;A8MUS3;P62750	K7EMA7;B9EJE3;H7BY10;K7EJV9;K7ERT8;A8MUS3;P62750	1;1;1;1;1;1;1	1;1;1;1;1;1;1	1;1;1;1;1;1;1	60S ribosomal protein L23a	RPL23A;RPL23AL	;;;;;;	7	1	1	1	0	0	0	0	0	0	0	0	1	0	0	1	1	1	0	0	0	0	0	0	0	0	0	0	1	0	0	1	1	1	0	0	0	0	0	0	0	0
F5H793;C9J7H8;A8MW50;Q5U077;P07195	F5H793;C9J7H8;A8MW50;Q5U077;P07195	1;1;1;1;1	1;1;1;1;1	1;1;1;1;1	L-lactate dehydrogenase;L-lactate dehydrogenase B chain	LDHB	;;;;	5	1	1	1	0	0	0	0	0	0	0	1	0	0	0	0	0	0	0	0	0	0	0	0	0	0	0	1	0	0	0	0	0	0	0	0	0	0	0	0	0	0
E9PDF6;B0I1S9;O43795-2;O43795;H7C2Y7;B3KQI2	E9PDF6;B0I1S9;O43795-2;O43795;H7C2Y7;B3KQI2	2;2;2;2;1;1	2;2;2;2;1;1	2;2;2;2;1;1	Unconventional myosin-Ib	MYO1B	;;;;;	6	2	2	2	0	0	0	0	2	0	0	0	0	0	0	0	0	0	0	0	0	0	0	0	2	0	0	0	0	0	0	0	0	0	0	0	0	0	0	0	2	0
B0YIW5;Q6MZV5;B0YIW6;P48444;Q6P1Q5;P48444-2	B0YIW5;Q6MZV5;B0YIW6;P48444;Q6P1Q5;P48444-2	3;3;3;3;2;2	3;3;3;3;2;2	3;3;3;3;2;2	Coatomer subunit delta	ARCN1;DKFZp686M09245	;;;;;	6	3	3	3	0	0	0	0	2	1	1	0	0	0	0	0	0	0	0	0	0	0	0	0	2	1	1	0	0	0	0	0	0	0	0	0	0	0	0	0	2	1
B3KS06;F6VX93;B1AA15;B1AA17;Q5VIR6-2;Q5VIR6-3;Q5VIR6;Q5VIR6-4;I3L184	B3KS06;F6VX93;B1AA15;B1AA17;Q5VIR6-2;Q5VIR6-3;Q5VIR6;Q5VIR6-4;I3L184	2;2;2;2;2;2;2;2;1	2;2;2;2;2;2;2;2;1	2;2;2;2;2;2;2;2;1	Vacuolar protein sorting-associated protein 53 homolog	VPS53;HCCS1	;;;;;;;;	9	2	2	2	0	0	0	0	1	2	0	0	0	0	0	0	0	0	0	0	0	0	0	0	1	2	0	0	0	0	0	0	0	0	0	0	0	0	0	0	1	2
B1AJQ6;Q6LEU0;Q86Y82;B4DSZ1	B1AJQ6;Q6LEU0;Q86Y82;B4DSZ1	4;4;4;2	4;4;4;2	4;4;4;2	Syntaxin-12	STX12	;;;	4	4	4	4	0	0	0	0	2	2	2	3	0	0	0	0	0	1	1	0	0	0	0	0	2	2	2	3	0	0	0	0	0	1	1	0	0	0	0	0	2	2
B1AK87;B2R7T8;B1AK88;B4DWA6;P47756-2;P47756;Q7L4N0;B1AK85	B1AK87;B2R7T8;B1AK88;B4DWA6;P47756-2;P47756;Q7L4N0;B1AK85	2;2;2;2;2;2;1;1	2;2;2;2;2;2;1;1	2;2;2;2;2;2;1;1	F-actin-capping protein subunit beta	CAPZB	;;;;;;;	8	2	2	2	0	1	0	0	2	0	1	0	0	1	1	0	1	0	0	1	0	1	0	0	2	0	1	0	0	1	1	0	1	0	0	1	0	1	0	0	2	0
B7Z4Q6;B1AKJ6;Q96SU4-7;Q96SU4-2;Q96SU4;B3KW33;Q96SU4-5;Q96SU4-4;Q96SU4-3;Q96SU4-6;Q9BRN2;A0A096LPC8;H0YE19	B7Z4Q6;B1AKJ6;Q96SU4-7;Q96SU4-2;Q96SU4;B3KW33;Q96SU4-5;Q96SU4-4;Q96SU4-3;Q96SU4-6	11;11;11;11;11;10;10;10;10;10;4;4;1	11;11;11;11;11;10;10;10;10;10;4;4;1	11;11;11;11;11;10;10;10;10;10;4;4;1	Oxysterol-binding protein;Oxysterol-binding protein-related protein 9	OSBPL9	;;;;;;;;;	13	11	11	11	0	0	0	0	8	6	5	3	0	0	0	0	4	3	2	2	0	0	0	0	8	6	5	3	0	0	0	0	4	3	2	2	0	0	0	0	8	6
B1AKU2;P98170;B2R9R2;B1AKU3	B1AKU2;P98170;B2R9R2	5;5;4;1	5;5;4;1	5;5;4;1	E3 ubiquitin-protein ligase XIAP	XIAP	;;	4	5	5	5	0	1	0	0	2	2	4	1	0	0	0	0	0	0	0	0	0	1	0	0	2	2	4	1	0	0	0	0	0	0	0	0	0	1	0	0	2	2
B3KVU1;H0Y3V3;H0Y5C0;B1ALU1;B1ALU3;O95490-2;O95490-5;O95490;O95490-7;O95490-6	B3KVU1;H0Y3V3;H0Y5C0;B1ALU1;B1ALU3;O95490-2;O95490-5;O95490;O95490-7;O95490-6	1;1;1;1;1;1;1;1;1;1	1;1;1;1;1;1;1;1;1;1	1;1;1;1;1;1;1;1;1;1	Latrophilin-2	ADGRL2;LPHN2	;;;;;;;;;	10	1	1	1	0	0	0	0	1	0	0	0	0	0	0	0	0	0	0	0	0	0	0	0	1	0	0	0	0	0	0	0	0	0	0	0	0	0	0	0	1	0
Q541S4;Q548C9;B1AMS2;Q6B514;B4DZW0;Q8NFH9;Q14141-2;Q14141-4;Q14141;B4E049;B4DPT4;Q6NT82;Q8NFI2;Q8NFI0;H0Y961;Q96KC0;D6RDU5;D6RGI3;D6RER5;Q9NVA2;Q9NVA2-2;Q8NFI1;Q14141-3	Q541S4;Q548C9;B1AMS2;Q6B514;B4DZW0;Q8NFH9;Q14141-2;Q14141-4;Q14141;B4E049;B4DPT4;Q6NT82;Q8NFI2;Q8NFI0;H0Y961;Q96KC0;D6RDU5;D6RGI3;D6RER5;Q9NVA2;Q9NVA2-2	4;4;4;4;4;4;4;4;4;3;3;3;3;3;2;2;2;2;2;2;2;1;1	4;4;4;4;4;4;4;4;4;3;3;3;3;3;2;2;2;2;2;2;2;1;1	4;4;4;4;4;4;4;4;4;3;3;3;3;3;2;2;2;2;2;2;2;1;1	Septin-6;Septin-11	SEPT6;SEPT11	;;;;;;;;;;;;;;;;;;;;	23	4	4	4	0	0	0	0	0	0	0	0	0	0	0	0	1	4	2	3	0	0	0	0	0	0	0	0	0	0	0	0	1	4	2	3	0	0	0	0	0	0
B1ANR0;Q6IQ30;Q13310-2;Q13310;Q13310-3;H0Y5F5;Q15164;H0YCC8;Q59GZ7;Q53GL4;B1ANR1;H0YEU6;Q147Y3;Q3B867;H0YER0;H0YEQ8;H0Y6X6	B1ANR0;Q6IQ30;Q13310-2;Q13310;Q13310-3;H0Y5F5	13;13;13;13;13;10;5;5;4;4;3;3;3;3;2;2;2	8;8;8;8;8;7;5;3;3;3;1;3;3;3;1;1;1	8;8;8;8;8;7;5;3;3;3;1;3;3;3;1;1;1	Polyadenylate-binding protein;Polyadenylate-binding protein 4	PABPC4	;;;;;	17	13	8	8	11	10	0	5	0	0	0	0	1	1	1	2	0	0	0	0	7	6	0	4	0	0	0	0	0	0	0	0	0	0	0	0	7	6	0	4	0	0
B1B1I7;G5E9D4;Q96EB1;Q96EB1-3;Q96EB1-2;E9PPJ9	B1B1I7;G5E9D4;Q96EB1;Q96EB1-3;Q96EB1-2;E9PPJ9	2;2;2;2;2;1	2;2;2;2;2;1	2;2;2;2;2;1	Elongator complex protein 4	ELP4	;;;;;	6	2	2	2	0	1	0	0	1	1	0	0	0	0	0	0	0	0	0	0	0	1	0	0	1	1	0	0	0	0	0	0	0	0	0	0	0	1	0	0	1	1
Q96IR1;Q53HV1;B2R491;P62701;Q8TD47	Q96IR1;Q53HV1;B2R491;P62701;Q8TD47	2;2;2;2;1	2;2;2;2;1	2;2;2;2;1	40S ribosomal protein S4;40S ribosomal protein S4, X isoform;40S ribosomal protein S4, Y isoform 2	RPS4X;RPS4Y2	;;;;	5	2	2	2	0	0	0	0	0	0	0	1	1	1	0	1	1	1	0	0	0	0	0	0	0	0	0	1	1	1	0	1	1	1	0	0	0	0	0	0	0	0
H7C2W9;C9JU56;B7Z4E3;B2R4C1;B7Z4C8;P62899-3;P62899;P62899-2;Q76N53;B8ZZK4	H7C2W9;C9JU56;B7Z4E3;B2R4C1;B7Z4C8;P62899-3;P62899;P62899-2;Q76N53;B8ZZK4	2;2;2;2;2;2;2;2;1;1	2;2;2;2;2;2;2;2;1;1	2;2;2;2;2;2;2;2;1;1	60S ribosomal protein L31	RPL31	;;;;;;;;;	10	2	2	2	0	0	0	0	0	0	0	0	2	0	0	1	1	0	0	0	0	0	0	0	0	0	0	0	2	0	0	1	1	0	0	0	0	0	0	0	0	0
K7EMV3;B4E380;B4DEB1;K7EK07;B2R6Y1;B2R4P9;K7ES00;Q71DI3;Q16695;P84243;P68431;Q6TXQ4;K7EP01;A8K4Y7;Q6NXT2	K7EMV3;B4E380;B4DEB1;K7EK07;B2R6Y1;B2R4P9;K7ES00;Q71DI3;Q16695;P84243;P68431;Q6TXQ4;K7EP01;A8K4Y7;Q6NXT2	3;3;3;3;3;3;3;3;3;3;3;2;2;2;2	3;3;3;3;3;3;3;3;3;3;3;2;2;2;2	1;1;1;1;1;1;1;1;1;1;1;1;0;1;0	Histone H3;Histone H3.2;Histone H3.1t;Histone H3.3;Histone H3.1;Histone H3.3C	H3F3B;H3F3A;HIST2H3A;HIST3H3;HIST1H3A;H3F3C	;;;;;;;;;;;;;;	15	3	3	1	1	3	3	2	1	2	2	3	3	2	2	3	3	2	2	2	1	3	3	2	1	2	2	3	3	2	2	3	3	2	2	2	0	1	1	0	0	0
Q0VAS5;B2R4R0;P62805;Q6B823	Q0VAS5;B2R4R0;P62805	7;7;7;2	7;7;7;2	7;7;7;2	Histone H4	HIST1H4H;HIST1H4A	;;	4	7	7	7	1	3	6	2	2	2	3	5	3	3	3	6	4	1	3	3	1	3	6	2	2	2	3	5	3	3	3	6	4	1	3	3	1	3	6	2	2	2
B2R4R9;P62857	B2R4R9;P62857	1;1	1;1	1;1	40S ribosomal protein S28	RPS28	;	2	1	1	1	1	0	0	0	0	0	0	0	1	1	1	1	1	1	1	1	1	0	0	0	0	0	0	0	1	1	1	1	1	1	1	1	1	0	0	0	0	0
R4GN98;B2R577;P06703	R4GN98;B2R577;P06703	1;1;1	1;1;1	1;1;1	Protein S100;Protein S100-A6	S100A6	;;	3	1	1	1	0	0	0	0	1	0	0	1	0	0	0	0	0	0	0	0	0	0	0	0	1	0	0	1	0	0	0	0	0	0	0	0	0	0	0	0	1	0
V9HWH9;B2R5H0;P31949	V9HWH9;B2R5H0;P31949	2;2;2	2;2;2	2;2;2	Protein S100;Protein S100-A11;Protein S100-A11, N-terminally processed	HEL-S-43;S100A11	;;	3	2	2	2	0	0	0	1	2	1	2	2	0	0	0	0	0	0	0	0	0	0	0	1	2	1	2	2	0	0	0	0	0	0	0	0	0	0	0	1	2	1
B2R5I8;Q13637;A0A024R191;Q7Z4W7;P57729	B2R5I8;Q13637;A0A024R191;Q7Z4W7;P57729	2;2;1;1;1	1;1;0;0;0	1;1;0;0;0	Ras-related protein Rab-32;Ras-related protein Rab-38	RAB32;RAB38	;;;;	5	2	1	1	0	0	0	0	1	1	2	0	0	0	0	0	0	0	1	1	0	0	0	0	0	0	1	0	0	0	0	0	0	0	0	0	0	0	0	0	0	0
B2R5U1;B4E299;B3KU67;Q59FF0;Q7KZF4;I6TRR8	B2R5U1;B4E299;B3KU67;Q59FF0;Q7KZF4	3;3;3;3;3;1	3;3;3;3;3;1	3;3;3;3;3;1	Staphylococcal nuclease domain-containing protein 1	SND1	;;;;	6	3	3	3	0	1	0	0	1	0	0	0	1	0	0	0	0	0	0	0	0	1	0	0	1	0	0	0	1	0	0	0	0	0	0	0	0	1	0	0	1	0
J3QQS6;J3KRZ9;B2R6D8;Q9H3Q1-2;Q9H3Q1	J3QQS6;J3KRZ9;B2R6D8;Q9H3Q1-2;Q9H3Q1	1;1;1;1;1	1;1;1;1;1	1;1;1;1;1	Cdc42 effector protein 4	CDC42EP4	;;;;	5	1	1	1	0	0	0	0	1	1	1	0	0	0	0	0	0	0	0	0	0	0	0	0	1	1	1	0	0	0	0	0	0	0	0	0	0	0	0	0	1	1
B2R6L0;A5D907;A5D906;A1L195;A0A075B736;Q5SQY0;A6NNZ2;CON__ENSEMBL:ENSBTAP00000025008;Q9H4B7;A1L196;M0R1I1;G3V5W4;G3V2R8;G3V3R4;G3V2N6;I0CMK4	B2R6L0;A5D907;A5D906	16;8;8;6;6;6;6;5;5;3;1;1;1;1;1;1	1;0;0;0;0;0;0;0;0;0;0;0;0;0;0;0	1;0;0;0;0;0;0;0;0;0;0;0;0;0;0;0		TUBB2A	;;	16	16	1	1	5	4	3	5	3	2	4	1	10	14	7	11	16	15	13	13	0	0	0	0	0	0	0	0	0	0	0	0	1	0	0	0	0	0	0	0	0	0
Q53FC7;B3KSM6;B2R6X5;P17066;B4DHP5;P48741	Q53FC7;B3KSM6;B2R6X5;P17066;B4DHP5;P48741	6;6;6;6;4;3	1;1;1;1;0;1	1;1;1;1;0;1	Heat shock 70 kDa protein 6;Putative heat shock 70 kDa protein 7	HSPA6;HSPA7	;;;;;	6	6	1	1	4	4	0	4	2	2	2	2	6	6	6	6	2	3	2	2	1	1	0	1	1	1	1	1	1	1	1	1	1	1	1	1	1	1	0	1	1	1
B2R749;Q99618;F5GX58;F8WDL1;J3KMY0	B2R749;Q99618;F5GX58;F8WDL1;J3KMY0	5;5;4;4;3	5;5;4;4;3	5;5;4;4;3	Cell division cycle-associated protein 3	CDCA3	;;;;	5	5	5	5	0	0	0	0	5	3	3	4	0	0	0	0	0	0	0	0	0	0	0	0	5	3	3	4	0	0	0	0	0	0	0	0	0	0	0	0	5	3
Q6FGU7;Q53EX5;B2R7I9;O14966	Q6FGU7;Q53EX5;B2R7I9;O14966	2;2;2;2	2;2;2;2	1;1;1;1	Ras-related protein Rab-7L1	RAB7L1;RAB29	;;;	4	2	2	1	0	0	0	0	2	1	1	0	0	0	0	0	0	0	1	1	0	0	0	0	2	1	1	0	0	0	0	0	0	0	1	1	0	0	0	0	1	0
Q0VGD6;Q6MZS5;B2R7W4;O43390-4;O43390;O43390-2;B4DT28;B4DMB1;O43390-3;B4DMD1	Q0VGD6;Q6MZS5;B2R7W4;O43390-4;O43390;O43390-2;B4DT28;B4DMB1;O43390-3;B4DMD1	4;4;4;4;4;4;3;3;3;2	2;2;2;2;2;2;2;2;2;1	2;2;2;2;2;2;2;2;2;1	Heterogeneous nuclear ribonucleoprotein R	HNRPR;DKFZp686A13234;HNRNPR	;;;;;;;;;	10	4	2	2	4	3	0	1	0	0	0	0	1	0	0	1	0	0	0	0	2	1	0	0	0	0	0	0	0	0	0	1	0	0	0	0	2	1	0	0	0	0
B2R858;P26196;Q8IV96	B2R858;P26196	11;11;4	11;11;4	11;11;4	Probable ATP-dependent RNA helicase DDX6	DDX6	;	3	11	11	11	8	11	2	5	0	0	0	0	3	0	0	0	0	0	0	0	8	11	2	5	0	0	0	0	3	0	0	0	0	0	0	0	8	11	2	5	0	0
B2R8R5;Q13263-2;Q13263;M0R0K9	B2R8R5;Q13263-2;Q13263;M0R0K9	3;3;3;2	3;3;3;2	3;3;3;2	Transcription intermediary factor 1-beta	TRIM28	;;;	4	3	3	3	0	0	0	0	0	0	0	0	0	0	0	0	2	3	0	0	0	0	0	0	0	0	0	0	0	0	0	0	2	3	0	0	0	0	0	0	0	0
Q05CK9;Q59GL1;B2R8Z8;O60506-4;O60506-3;O60506-2;O60506;B7Z645;O60506-5;F6UXX1;B7Z213	Q05CK9;Q59GL1;B2R8Z8;O60506-4;O60506-3;O60506-2;O60506;B7Z645;O60506-5	7;7;7;7;7;7;7;6;5;3;2	7;7;7;7;7;7;7;6;5;3;2	5;5;5;5;5;5;5;4;4;2;2	Heterogeneous nuclear ribonucleoprotein Q	SYNCRIP	;;;;;;;;	11	7	7	5	3	6	0	3	0	0	0	0	2	0	0	1	0	0	0	0	3	6	0	3	0	0	0	0	2	0	0	1	0	0	0	0	1	4	0	2	0	0
B2R932;P14209-3;P14209	B2R932;P14209-3;P14209	1;1;1	1;1;1	1;1;1	CD99 antigen	CD99	;;	3	1	1	1	0	0	0	0	1	1	1	1	0	0	0	0	0	0	0	0	0	0	0	0	1	1	1	1	0	0	0	0	0	0	0	0	0	0	0	0	1	1
M0QXS5;B2R959;Q6NTA2;P14866-2;P14866;M0QYT0	M0QXS5;B2R959;Q6NTA2;P14866-2;P14866;M0QYT0	2;2;2;2;2;1	2;2;2;2;2;1	2;2;2;2;2;1	Heterogeneous nuclear ribonucleoprotein L	HNRNPL	;;;;;	6	2	2	2	0	1	1	0	0	0	0	0	0	0	0	0	0	0	0	0	0	1	1	0	0	0	0	0	0	0	0	0	0	0	0	0	0	1	1	0	0	0
V9HW51;B2R960;O43396;Q59G46;K7ER96;K7EML9;B3KT45;K7EKG2;K7EPB7;K7EME7	V9HW51;B2R960;O43396;Q59G46;K7ER96	6;6;6;5;5;2;2;1;1;1	6;6;6;5;5;2;2;1;1;1	6;6;6;5;5;2;2;1;1;1	Thioredoxin-like protein 1	HEL-S-114;TXNL1	;;;;	10	6	6	6	2	5	0	2	0	0	0	0	0	0	0	0	0	0	0	0	2	5	0	2	0	0	0	0	0	0	0	0	0	0	0	0	2	5	0	2	0	0
H0Y662;Q59EY2;Q5JYJ5;B2R9S6;B7Z3Z2;P10911-6;P10911-2;P10911;P10911-4;P10911-3;P10911-5	H0Y662;Q59EY2;Q5JYJ5;B2R9S6;B7Z3Z2;P10911-6;P10911-2;P10911;P10911-4;P10911-3;P10911-5	1;1;1;1;1;1;1;1;1;1;1	1;1;1;1;1;1;1;1;1;1;1	1;1;1;1;1;1;1;1;1;1;1	Proto-oncogene DBL;MCF2-transforming protein;DBL-transforming protein	MCF2	;;;;;;;;;;	11	1	1	1	0	0	0	0	0	0	0	1	0	0	0	0	0	0	0	0	0	0	0	0	0	0	0	1	0	0	0	0	0	0	0	0	0	0	0	0	0	0
B4E1S3;B2R9T9;Q9BVC6	B4E1S3;B2R9T9;Q9BVC6	1;1;1	1;1;1	1;1;1	Transmembrane protein 109	TMEM109	;;	3	1	1	1	0	0	0	0	1	1	0	0	0	0	0	0	0	0	0	0	0	0	0	0	1	1	0	0	0	0	0	0	0	0	0	0	0	0	0	0	1	1
B2RA70;J3QRU1;P07947;B3KPS6;P06241-3;P06241-2;P06241	B2RA70;J3QRU1;P07947;B3KPS6;P06241-3;P06241-2;P06241	5;5;5;3;3;3;3	2;2;2;1;1;1;1	2;2;2;1;1;1;1	Non-specific protein-tyrosine kinase;Tyrosine-protein kinase Yes;Tyrosine-protein kinase Fyn	YES1;FYN	;;;;;;	7	5	2	2	0	0	0	0	4	3	2	0	0	0	0	0	2	2	1	1	0	0	0	0	2	0	0	0	0	0	0	0	0	0	0	0	0	0	0	0	2	0
B2RAH2;P19634;B1ALD5;P19634-2;B4DTZ6	B2RAH2;P19634;B1ALD5;P19634-2	3;3;2;2;1	3;3;2;2;1	3;3;2;2;1	Sodium/hydrogen exchanger;Sodium/hydrogen exchanger 1	SLC9A1	;;;	5	3	3	3	0	0	0	0	3	2	0	0	0	0	0	0	0	0	0	0	0	0	0	0	3	2	0	0	0	0	0	0	0	0	0	0	0	0	0	0	3	2
B2RAR3;Q9BXR0;Q9BXR0-2;K7EPI1;K7ESP6;K7EJ21	B2RAR3;Q9BXR0;Q9BXR0-2	3;3;2;1;1;1	3;3;2;1;1;1	3;3;2;1;1;1	Queuine tRNA-ribosyltransferase	QTRT1	;;	6	3	3	3	0	0	0	0	0	0	0	0	0	0	0	0	1	3	1	1	0	0	0	0	0	0	0	0	0	0	0	0	1	3	1	1	0	0	0	0	0	0
B2RB38;Q9Y5Y0;Q9Y5Y0-2;H7C3Z2	B2RB38;Q9Y5Y0	10;10;4;3	10;10;4;3	10;10;4;3	Feline leukemia virus subgroup C receptor-related protein 1	FLVCR1	;	4	10	10	10	0	0	0	0	4	6	3	1	0	0	0	0	0	1	1	0	0	0	0	0	4	6	3	1	0	0	0	0	0	1	1	0	0	0	0	0	4	6
C9J519;E7EN73;B2RBC8;Q8IZA0-3;Q8IZA0-2;Q8IZA0	C9J519;E7EN73;B2RBC8;Q8IZA0-3;Q8IZA0-2;Q8IZA0	1;1;1;1;1;1	1;1;1;1;1;1	1;1;1;1;1;1	Dyslexia-associated protein KIAA0319-like protein	KIAA0319L	;;;;;	6	1	1	1	0	0	0	0	0	1	0	0	0	0	0	0	0	0	0	0	0	0	0	0	0	1	0	0	0	0	0	0	0	0	0	0	0	0	0	0	0	1
I3L161;B3KP67;B2RBF8;D3DTP7;Q9NRY6;I3L4F5;I3NI29;I3L3X5	I3L161;B3KP67;B2RBF8;D3DTP7;Q9NRY6;I3L4F5;I3NI29;I3L3X5	2;2;2;2;2;1;1;1	2;2;2;2;2;1;1;1	2;2;2;2;2;1;1;1	Phospholipid scramblase 3	TMEM256-PLSCR3;hCG_1987383;PLSCR3	;;;;;;;	8	2	2	2	0	0	0	0	0	0	0	2	0	0	0	0	0	0	0	0	0	0	0	0	0	0	0	2	0	0	0	0	0	0	0	0	0	0	0	0	0	0
C9J366;B2RBH3;B3KU38;Q9P0W5-2;Q9P0W5;Q9P0W5-6;Q9P0W5-5;C9J615;C9J630;C9JXR1	C9J366;B2RBH3;B3KU38;Q9P0W5-2;Q9P0W5;Q9P0W5-6;Q9P0W5-5;C9J615;C9J630	3;3;3;3;3;3;3;2;2;1	3;3;3;3;3;3;3;2;2;1	3;3;3;3;3;3;3;2;2;1	Schwannomin-interacting protein 1	IQCJ-SCHIP1;SCHIP1	;;;;;;;;	10	3	3	3	0	0	0	0	2	1	2	0	0	0	0	0	0	0	0	0	0	0	0	0	2	1	2	0	0	0	0	0	0	0	0	0	0	0	0	0	2	1
B2RBI2;Q96A49;Q53GS5;B4E1C9;B4DHY7	B2RBI2;Q96A49;Q53GS5;B4E1C9	13;13;12;8;4	13;13;12;8;4	13;13;12;8;4	Synapse-associated protein 1	SYAP1	;;;	5	13	13	13	0	0	0	0	7	8	8	7	0	0	0	0	3	4	0	0	0	0	0	0	7	8	8	7	0	0	0	0	3	4	0	0	0	0	0	0	7	8
B4DJ71;B2RBR4;Q08357	B4DJ71;B2RBR4;Q08357	2;2;2	2;2;2	2;2;2	Sodium-dependent phosphate transporter 2	SLC20A2	;;	3	2	2	2	0	0	0	0	2	1	0	1	0	0	0	0	0	0	0	0	0	0	0	0	2	1	0	1	0	0	0	0	0	0	0	0	0	0	0	0	2	1
B2RBZ0;Q9C029-1;Q9C029	B2RBZ0;Q9C029-1;Q9C029	2;2;1	2;2;1	2;2;1	Tripartite motif-containing protein 7	TRIM7	;;	3	2	2	2	0	0	0	0	0	0	0	0	0	0	0	0	2	2	1	0	0	0	0	0	0	0	0	0	0	0	0	0	2	2	1	0	0	0	0	0	0	0
Q659C9;Q9NVU3;B2RCJ6;Q9BZH6;Q9NWV7;B4DX09;S4R3Z0	Q659C9;Q9NVU3;B2RCJ6;Q9BZH6	5;5;5;5;2;1;1	5;5;5;5;2;1;1	5;5;5;5;2;1;1	WD repeat-containing protein 11	DKFZp434L1715;WDR11	;;;	7	5	5	5	0	0	0	0	3	0	0	0	0	0	0	0	3	3	0	0	0	0	0	0	3	0	0	0	0	0	0	0	3	3	0	0	0	0	0	0	3	0
H7C085;H7C008;B4DKI3;Q8N3H6;B2RD07;B3LEU8;Q6NUQ4-2;Q6NUQ4	H7C085;H7C008;B4DKI3;Q8N3H6;B2RD07;B3LEU8;Q6NUQ4-2;Q6NUQ4	1;1;1;1;1;1;1;1	1;1;1;1;1;1;1;1	1;1;1;1;1;1;1;1	Transmembrane protein 214	TMEM214;DKFZp761L1314	;;;;;;;	8	1	1	1	0	0	0	0	1	0	0	0	0	0	0	0	0	0	0	0	0	0	0	0	1	0	0	0	0	0	0	0	0	0	0	0	0	0	0	0	1	0
F8WBR5;M0QZ52;G3V479;Q9BRL5;B4DJ51;B2RDW0;H0Y7A7;P62158;E7ETZ0;A8K1M2;E7EMB3	F8WBR5;M0QZ52;G3V479;Q9BRL5;B4DJ51;B2RDW0;H0Y7A7;P62158;E7ETZ0;A8K1M2;E7EMB3	2;2;2;2;2;2;2;2;1;1;1	2;2;2;2;2;2;2;2;1;1;1	2;2;2;2;2;2;2;2;1;1;1	Calmodulin	CALM2;CALM3;CALM1	;;;;;;;;;;	11	2	2	2	1	0	0	0	2	2	2	0	0	0	0	0	1	0	1	1	1	0	0	0	2	2	2	0	0	0	0	0	1	0	1	1	1	0	0	0	2	2
C9J0A7;B2RE76;Q9UQN3;Q9UQN3-2	C9J0A7;B2RE76;Q9UQN3;Q9UQN3-2	2;2;2;1	2;2;2;1	2;2;2;1	Charged multivesicular body protein 2b	CHMP2B	;;;	4	2	2	2	0	0	0	0	1	1	1	2	0	0	0	0	0	0	0	0	0	0	0	0	1	1	1	2	0	0	0	0	0	0	0	0	0	0	0	0	1	1
H7C1J4;B2RNT9;Q6BDS2	H7C1J4;B2RNT9;Q6BDS2	4;4;4	1;1;1	1;1;1	UHRF1-binding protein 1	UHRF1BP1	;;	3	4	1	1	0	0	0	0	2	1	1	1	0	0	0	0	0	0	0	1	0	0	0	0	0	0	0	0	0	0	0	0	0	0	0	1	0	0	0	0	0	0
Q4W5A6;Q7L8P5;H0YA05;B2RTX2;Q8WX93-7;Q8WX93-4;Q8WX93-8;Q8WX93-3;Q8WX93-2;Q8WX93-9;Q8WX93-5;Q8WX93	Q4W5A6;Q7L8P5;H0YA05;B2RTX2;Q8WX93-7;Q8WX93-4;Q8WX93-8;Q8WX93-3;Q8WX93-2;Q8WX93-9;Q8WX93-5;Q8WX93	1;1;1;1;1;1;1;1;1;1;1;1	1;1;1;1;1;1;1;1;1;1;1;1	1;1;1;1;1;1;1;1;1;1;1;1	Palladin	KIAA0992;DKFZp586L0518;PALLD	;;;;;;;;;;;	12	1	1	1	0	0	0	0	1	0	0	0	0	0	0	0	0	0	0	0	0	0	0	0	1	0	0	0	0	0	0	0	0	0	0	0	0	0	0	0	1	0
E7EX73;B4DSI9;E9PGM1;E7EUU4;B4DGF1;B2RU10;B2RU06;Q4LE58;Q04637-5;Q04637-4;Q04637-3;Q04637;Q04637-8;Q04637-9;Q04637-6;Q04637-7;A0A0A0MR52;Q96I65;C9JF13;C9J6B6;C9K073;C9J2Z7;H7C0V6;H7C044;B4DZE1;B4DH17;A0A0A0MSA7;A0A0U1RQK7;Q59GJ0;O43432-4;O43432;O43432-3;F8WCF2;C9JWH7;C9J556;REV__Q8NEG2-2;REV__F5H7J8;C9JHW9;C9JSU8;O95065;C9JWW9;REV__Q8NEG2;REV__Q86XB5;REV__C9JQZ6;REV__J3KQX6	E7EX73;B4DSI9;E9PGM1;E7EUU4;B4DGF1;B2RU10;B2RU06;Q4LE58;Q04637-5;Q04637-4;Q04637-3;Q04637;Q04637-8;Q04637-9;Q04637-6;Q04637-7;A0A0A0MR52;Q96I65;C9JF13	24;24;24;24;24;24;24;24;24;24;24;24;24;24;23;23;18;12;12;11;9;8;4;3;2;2;2;2;2;2;2;2;1;1;1;1;1;1;1;1;1;1;1;1;1	24;24;24;24;24;24;24;24;24;24;24;24;24;24;23;23;18;12;12;11;9;8;4;3;2;2;2;2;2;2;2;2;1;1;1;1;1;1;1;1;1;1;1;1;1	24;24;24;24;24;24;24;24;24;24;24;24;24;24;23;23;18;12;12;11;9;8;4;3;2;2;2;2;2;2;2;2;1;1;1;1;1;1;1;1;1;1;1;1;1	Eukaryotic translation initiation factor 4 gamma 1	EIF4G1;EIF4G1 variant protein	;;;;;;;;;;;;;;;;;;	45	24	24	24	17	18	2	16	10	7	2	1	2	1	0	1	4	1	0	0	17	18	2	16	10	7	2	1	2	1	0	1	4	1	0	0	17	18	2	16	10	7
B2ZZ90;Q13085;Q13085-2	B2ZZ90;Q13085;Q13085-2	142;142;138	1;1;0	0;0;0	Acetyl-CoA carboxylase 1;Biotin carboxylase	ACACA	;;	3	142	1	0	107	125	100	130	103	105	109	93	101	117	93	108	108	117	109	103	1	1	1	1	1	1	1	1	1	1	1	1	1	1	1	1	0	0	0	0	0	0
B4DWG1;B3KM47;Q9Y6Y8-2;Q9Y6Y8;A0A0C4DH82;H7C4C4;H7C0V8	B4DWG1;B3KM47;Q9Y6Y8-2;Q9Y6Y8;A0A0C4DH82;H7C4C4;H7C0V8	4;4;4;4;3;2;2	4;4;4;4;3;2;2	4;4;4;4;3;2;2	SEC23-interacting protein	SEC23IP	;;;;;;	7	4	4	4	0	0	0	0	4	3	2	0	0	0	0	0	0	0	0	0	0	0	0	0	4	3	2	0	0	0	0	0	0	0	0	0	0	0	0	0	4	3
B3KN57;B3KML1;O60749-2;O60749;Q53GG3;D6RC15	B3KN57;B3KML1;O60749-2;O60749;Q53GG3	14;14;14;14;13;4	12;12;12;12;11;4	12;12;12;12;11;4	Sorting nexin-2	SNX2	;;;;	6	14	12	12	0	1	0	1	11	9	11	8	0	0	0	0	0	0	0	0	0	0	0	0	9	7	9	6	0	0	0	0	0	0	0	0	0	0	0	0	9	7
B3KNJ9;Q9NZC7-2;Q9NZC7;A8K5I5;B4DPG3;A0A087WZG5;Q9NZC7-3;Q9NZC7-5;F5H3R5;Q9NZC7-7;Q9NZC7-6;Q12953	B3KNJ9;Q9NZC7-2;Q9NZC7;A8K5I5;B4DPG3	10;10;10;9;7;4;4;4;3;3;3;2	10;10;10;9;7;4;4;4;3;3;3;2	10;10;10;9;7;4;4;4;3;3;3;2	WW domain-containing oxidoreductase	WWOX	;;;;	12	10	10	10	3	5	0	2	8	8	6	6	0	0	0	0	0	0	0	0	3	5	0	2	8	8	6	6	0	0	0	0	0	0	0	0	3	5	0	2	8	8
B3KNM6;O75844	B3KNM6;O75844	4;4	4;4	4;4	CAAX prenyl protease 1 homolog	ZMPSTE24	;	2	4	4	4	0	0	0	0	0	0	0	0	0	0	0	0	3	4	1	1	0	0	0	0	0	0	0	0	0	0	0	0	3	4	1	1	0	0	0	0	0	0
B3KPR2;O43155	B3KPR2;O43155	1;1	1;1	1;1	Leucine-rich repeat transmembrane protein FLRT2	FLRT2	;	2	1	1	1	0	0	0	0	0	1	0	0	0	0	0	0	0	0	0	0	0	0	0	0	0	1	0	0	0	0	0	0	0	0	0	0	0	0	0	0	0	1
B3KT06;B3KPS3;Q53GA7;F5H5D3;Q9BQE3;P68363;A8JZY9;B7Z1K5;Q71U36-2;Q71U36;Q1ZYQ1;Q13748;F8VVB9;P68363-2;Q13748-2;B4DQK4;F8VQQ4;B4DDU2;Q8N532;C9J2C0;Q9NY65-2;Q9NY65;Q6PEY2;Q9UQM3;Q7Z3M3;F8VRZ4;F8VS66;F8VWV9;C9JDS9;F8VX09;B4DN58;Q6QMJ5;C9K0S6;F8VRK0;Q15670;V9GZ17;A6NHL2-2;A6NHL2;F8VXZ7;D3DX41;F8W0F6;Q9H853	B3KT06;B3KPS3;Q53GA7;F5H5D3;Q9BQE3;P68363;A8JZY9;B7Z1K5;Q71U36-2;Q71U36;Q1ZYQ1;Q13748;F8VVB9;P68363-2;Q13748-2;B4DQK4;F8VQQ4;B4DDU2;Q8N532;C9J2C0;Q9NY65-2;Q9NY65;Q6PEY2;Q9UQM3;Q7Z3M3	17;17;17;17;17;17;16;16;16;16;14;14;12;12;12;11;10;10;10;10;10;10;10;9;9;7;7;6;6;5;5;4;3;2;2;2;2;2;1;1;1;1	17;17;17;17;17;17;16;16;16;16;14;14;12;12;12;11;10;10;10;10;10;10;10;9;9;7;7;6;6;5;5;4;3;2;2;2;2;2;1;1;1;1	4;4;4;4;4;4;4;3;4;4;2;2;3;3;2;2;3;1;4;0;0;0;2;1;0;3;3;2;0;2;2;0;0;2;0;0;0;0;1;0;1;0	Tubulin alpha-1C chain;Tubulin alpha-1B chain;Tubulin alpha-1A chain;Tubulin alpha-3C/D chain;Tubulin alpha-8 chain;Tubulin alpha-3E chain	TUBA1C;TUBA1B;TUBA1A;TUBA2;TUBA3C;TUBA8;TUBA3E;DKFZp686L04275	;;;;;;;;;;;;;;;;;;;;;;;;	42	17	17	4	7	9	8	11	13	11	11	10	11	14	6	12	13	14	11	8	7	9	8	11	13	11	11	10	11	14	6	12	13	14	11	8	2	2	3	4	4	3
B4DWA1;B4DMV0;B3KPV9;I3L4C2;Q9UQB8-3;Q9UQB8-5;Q9UQB8-4;Q9UQB8-6;Q9UQB8-2;Q9UQB8;I3L3C6;B4DQ43;I3L4A3;I3L0Y9;I3L125;I3L327;I3L1C8;I3L2M4	B4DWA1;B4DMV0;B3KPV9;I3L4C2;Q9UQB8-3;Q9UQB8-5;Q9UQB8-4;Q9UQB8-6;Q9UQB8-2;Q9UQB8;I3L3C6;B4DQ43	4;4;4;4;4;4;4;4;4;4;3;3;1;1;1;1;1;1	4;4;4;4;4;4;4;4;4;4;3;3;1;1;1;1;1;1	4;4;4;4;4;4;4;4;4;4;3;3;1;1;1;1;1;1	Brain-specific angiogenesis inhibitor 1-associated protein 2	BAIAP2	;;;;;;;;;;;	18	4	4	4	0	0	0	0	3	3	0	0	0	0	0	0	1	0	1	0	0	0	0	0	3	3	0	0	0	0	0	0	1	0	1	0	0	0	0	0	3	3
B3KS36;P39023;Q49AJ9;Q9BT63;Q9NY85;G5E9G0;Q8TBW1;Q96QL0;B5MCW2;H7C422;B4DN06;F8WCR1;H7C3M2	B3KS36;P39023;Q49AJ9;Q9BT63;Q9NY85;G5E9G0;Q8TBW1;Q96QL0;B5MCW2;H7C422	4;4;3;3;3;3;3;3;2;2;1;1;1	4;4;3;3;3;3;3;3;2;2;1;1;1	4;4;3;3;3;3;3;3;2;2;1;1;1	60S ribosomal protein L3	RPL3;rpl3	;;;;;;;;;	13	4	4	4	0	0	0	0	0	0	0	0	0	0	0	4	0	0	0	0	0	0	0	0	0	0	0	0	0	0	0	4	0	0	0	0	0	0	0	0	0	0
S4R403;B3KSA6;B7ZB07;Q9Y2D8-2;Q9Y2D8-3;Q9Y2D8;B3KMF4;C9JIX7	S4R403;B3KSA6;B7ZB07;Q9Y2D8-2;Q9Y2D8-3;Q9Y2D8;B3KMF4	3;3;3;3;3;3;2;1	3;3;3;3;3;3;2;1	3;3;3;3;3;3;2;1	Afadin- and alpha-actinin-binding protein	SSX2IP	;;;;;;	8	3	3	3	0	0	0	0	0	0	0	0	1	0	0	0	1	1	2	0	0	0	0	0	0	0	0	0	1	0	0	0	1	1	2	0	0	0	0	0	0	0
I3L159;I3L1F5;Q6IBP2;Q6FHB5;Q53HF1;B3KSE0;P30519;A0A087WT44;P30519-2;I3L276;I3L4P8;I3L463	I3L159;I3L1F5;Q6IBP2;Q6FHB5;Q53HF1;B3KSE0;P30519;A0A087WT44;P30519-2	4;4;4;4;4;4;4;3;3;1;1;1	4;4;4;4;4;4;4;3;3;1;1;1	4;4;4;4;4;4;4;3;3;1;1;1	Heme oxygenase 2	HMOX2	;;;;;;;;	12	4	4	4	0	0	0	0	2	2	0	1	0	0	0	0	3	3	3	1	0	0	0	0	2	2	0	1	0	0	0	0	3	3	3	1	0	0	0	0	2	2
B4DMT5;B3KSH1;O00303;B4DEW9;H0YDT6;E9PQV8;A0A0D9SEZ9;Q9BX72	B4DMT5;B3KSH1;O00303;B4DEW9	10;10;10;8;3;1;1;1	10;10;10;8;3;1;1;1	10;10;10;8;3;1;1;1	Eukaryotic translation initiation factor 3 subunit F	EIF3F	;;;	8	10	10	10	0	0	0	0	0	0	0	0	5	8	5	6	9	9	7	7	0	0	0	0	0	0	0	0	5	8	5	6	9	9	7	7	0	0	0	0	0	0
B4DEI3;B3KTS5;P21796	B4DEI3;B3KTS5;P21796	2;2;2	2;2;2	2;2;2	Voltage-dependent anion-selective channel protein 1	VDAC1	;;	3	2	2	2	0	0	0	0	0	0	0	0	0	0	0	2	0	0	0	0	0	0	0	0	0	0	0	0	0	0	0	2	0	0	0	0	0	0	0	0	0	0
Q8N959;B3KU62;Q597H1;Q53EU7;Q92597;E5RI76;B7Z4H0;E5RH82;E5RIR1;E5RGM5;E5RK17;E5RIV1;E5RIM2;A0A024R9I3;E5RJ98;E5RJY1;E7ESM1;B7Z5Z7;C7SRP8;C7SRP7;B3KWB2;B7Z505;Q92597-3;Q92597-2	Q8N959;B3KU62;Q597H1;Q53EU7;Q92597;E5RI76;B7Z4H0;E5RH82;E5RIR1;E5RGM5;E5RK17;E5RIV1;E5RIM2;A0A024R9I3	3;3;3;3;3;2;2;2;2;2;2;2;2;2;1;1;1;1;1;1;1;1;1;1	3;3;3;3;3;2;2;2;2;2;2;2;2;2;1;1;1;1;1;1;1;1;1;1	3;3;3;3;3;2;2;2;2;2;2;2;2;2;1;1;1;1;1;1;1;1;1;1	Protein NDRG1	TRG14;NDRG1	;;;;;;;;;;;;;	24	3	3	3	0	0	0	0	2	2	3	1	0	0	0	0	0	0	0	0	0	0	0	0	2	2	3	1	0	0	0	0	0	0	0	0	0	0	0	0	2	2
B3KU87;B5MCR8;Q6NXT4-4;Q6NXT4;Q6NXT4-2;Q9NWI4;Q6NXT4-3	B3KU87;B5MCR8;Q6NXT4-4;Q6NXT4;Q6NXT4-2;Q9NWI4;Q6NXT4-3	3;3;3;3;3;2;2	3;3;3;3;3;2;2	3;3;3;3;3;2;2	Zinc transporter 6	SLC30A6	;;;;;;	7	3	3	3	0	0	0	0	3	1	1	0	0	0	0	0	0	0	0	0	0	0	0	0	3	1	1	0	0	0	0	0	0	0	0	0	0	0	0	0	3	1
B4E245;E7EMB1;B3KUB9;Q9UH65	B4E245;E7EMB1;B3KUB9;Q9UH65	1;1;1;1	1;1;1;1	1;1;1;1	Switch-associated protein 70	SWAP70	;;;	4	1	1	1	0	0	0	0	1	0	0	0	0	0	0	0	0	0	0	0	0	0	0	0	1	0	0	0	0	0	0	0	0	0	0	0	0	0	0	0	1	0
B3KUL5;Q9BXB5;Q9NX98;Q9BXB5-2;Q59ED9;H7C487;H7C199	B3KUL5;Q9BXB5;Q9NX98;Q9BXB5-2;Q59ED9;H7C487	8;8;6;6;4;4;1	7;7;5;5;3;3;1	7;7;5;5;3;3;1	Oxysterol-binding protein;Oxysterol-binding protein-related protein 10	OSBPL10	;;;;;	7	8	7	7	0	0	0	0	1	1	1	1	0	0	0	0	7	6	3	2	0	0	0	0	0	0	0	0	0	0	0	0	6	5	2	1	0	0	0	0	0	0
B3KUZ5;O14613	B3KUZ5;O14613	3;3	3;3	3;3	Cdc42 effector protein 2	CDC42EP2	;	2	3	3	3	0	0	0	0	0	0	0	0	0	0	0	0	1	2	1	3	0	0	0	0	0	0	0	0	0	0	0	0	1	2	1	3	0	0	0	0	0	0
B7Z9L3;B4E3N4;B3KVJ8;Q96RY8;P51798-2;P51798;H0Y2M6;Q2VPA2;I3L470;B3KUD9;B3KXZ3;Q9BSM4;Q9BRN4;H3BNG8	B7Z9L3;B4E3N4;B3KVJ8;Q96RY8;P51798-2;P51798;H0Y2M6;Q2VPA2;I3L470;B3KUD9;B3KXZ3;Q9BSM4;Q9BRN4	4;4;4;4;4;4;3;2;2;2;2;2;2;1	4;4;4;4;4;4;3;2;2;2;2;2;2;1	4;4;4;4;4;4;3;2;2;2;2;2;2;1	Chloride channel protein;H(+)/Cl(-) exchange transporter 7	CLCN7	;;;;;;;;;;;;	14	4	4	4	0	0	0	0	4	1	2	0	0	0	0	0	0	0	0	0	0	0	0	0	4	1	2	0	0	0	0	0	0	0	0	0	0	0	0	0	4	1
E5RGR9;E5RHH4;B3KW34;Q969M3-2;Q969M3;Q969M3-3	E5RGR9;E5RHH4;B3KW34;Q969M3-2;Q969M3;Q969M3-3	1;1;1;1;1;1	1;1;1;1;1;1	1;1;1;1;1;1	Protein YIPF;Protein YIPF5	YIPF5	;;;;;	6	1	1	1	0	0	0	0	1	0	1	0	0	0	0	0	1	1	1	1	0	0	0	0	1	0	1	0	0	0	0	0	1	1	1	1	0	0	0	0	1	0
B3KX11;P49368;B4DUR8;Q59H77;Q2TU64;P49368-2;E9PRC8;Q5SZX6;E9PM09;Q5SZX9;Q5SZW8;E9PQ35	B3KX11;P49368;B4DUR8;Q59H77;Q2TU64;P49368-2	20;20;19;19;18;18;7;7;5;5;4;3	20;20;19;19;18;18;7;7;5;5;4;3	20;20;19;19;18;18;7;7;5;5;4;3	T-complex protein 1 subunit gamma	CCT3	;;;;;	12	20	20	20	0	0	0	0	0	0	0	0	6	8	6	6	19	16	18	15	0	0	0	0	0	0	0	0	6	8	6	6	19	16	18	15	0	0	0	0	0	0
Q96BA7;B3KX72;B4DLR3;Q00839-2;Q00839;Q7Z4Q5;Q5RI18	Q96BA7;B3KX72;B4DLR3;Q00839-2;Q00839;Q7Z4Q5	12;12;12;12;12;9;4	12;12;12;12;12;9;4	12;12;12;12;12;9;4	Heterogeneous nuclear ribonucleoprotein U	HNRNPU;HNRPU	;;;;;	7	12	12	12	4	9	2	6	2	1	0	2	9	7	4	11	7	7	3	3	4	9	2	6	2	1	0	2	9	7	4	11	7	7	3	3	4	9	2	6	2	1
B3KXX7;Q9NWD6;Q9NW45;Q8WYT4	B3KXX7;Q9NWD6;Q9NW45	8;6;5;1	1;1;1;0	0;0;0;0			;;	4	8	1	0	0	0	0	0	6	7	8	1	0	0	0	0	0	0	0	0	0	0	0	0	1	1	1	0	0	0	0	0	0	0	0	0	0	0	0	0	0	0
C9J185;Q68DI6;E7ER02;B3KY45;Q9NZJ5	C9J185;Q68DI6;E7ER02;B3KY45;Q9NZJ5	1;1;1;1;1	1;1;1;1;1	1;1;1;1;1	Eukaryotic translation initiation factor 2-alpha kinase 3	EIF2AK3;DKFZp781H1925	;;;;	5	1	1	1	0	0	0	0	1	0	0	0	0	0	0	0	0	0	0	0	0	0	0	0	1	0	0	0	0	0	0	0	0	0	0	0	0	0	0	0	1	0
B4DUD5;E7EWR4;B3V096;P33240-2;P33240;E9PID8;A0A0A0MT56	B4DUD5;E7EWR4;B3V096;P33240-2;P33240;E9PID8	5;5;5;5;5;4;2	2;2;2;2;2;2;2	2;2;2;2;2;2;2	Cleavage stimulation factor subunit 2	CSTF2	;;;;;	7	5	2	2	1	1	0	0	0	0	0	0	4	3	1	1	4	4	2	1	0	0	0	0	0	0	0	0	2	1	0	0	1	1	1	0	0	0	0	0	0	0
B4DDD6;Q9UJU6-6;Q9UJU6;Q9UJU6-2;Q9UJU6-3;F8WC20;F8WBB2;F8WFE1;F8WBG8;Q59FH4;H0Y5J4;B4DDU5;B4DKZ4;B4DXL9;Q9UJU6-5;Q9UJU6-4	B4DDD6;Q9UJU6-6;Q9UJU6;Q9UJU6-2;Q9UJU6-3;F8WC20;F8WBB2;F8WFE1;F8WBG8;Q59FH4;H0Y5J4;B4DDU5;B4DKZ4;B4DXL9;Q9UJU6-5;Q9UJU6-4	2;2;2;2;2;1;1;1;1;1;1;1;1;1;1;1	2;2;2;2;2;1;1;1;1;1;1;1;1;1;1;1	2;2;2;2;2;1;1;1;1;1;1;1;1;1;1;1	Drebrin-like protein	DBNL	;;;;;;;;;;;;;;;	16	2	2	2	0	0	0	0	0	1	0	1	0	0	0	0	0	0	0	0	0	0	0	0	0	1	0	1	0	0	0	0	0	0	0	0	0	0	0	0	0	1
B4DDH8;Q96N66;Q96N66-3;Q96N66-2;A9C4B8;H7C2M4;C9J4E9;A0A0G2JNX6;M0R1Z5	B4DDH8;Q96N66;Q96N66-3;Q96N66-2;A9C4B8	4;4;3;3;2;1;1;1;1	4;4;3;3;2;1;1;1;1	4;4;3;3;2;1;1;1;1	Lysophospholipid acyltransferase 7	MBOAT7	;;;;	9	4	4	4	0	0	0	0	3	3	1	1	0	0	0	0	0	0	0	0	0	0	0	0	3	3	1	1	0	0	0	0	0	0	0	0	0	0	0	0	3	3
B4DE59;C9JTX4;C9J826;C9JK18;C9JKY1	B4DE59;C9JTX4;C9J826;C9JK18;C9JKY1	11;7;7;7;7	2;0;0;0;0	0;0;0;0;0		JUP	;;;;	5	11	2	0	2	3	2	2	7	5	5	4	2	3	1	2	5	3	6	4	0	0	0	0	0	0	1	1	1	1	0	0	1	1	1	0	0	0	0	0	0	0
C9JJ34;C9JDM3;B7Z6U1;B4DE76;F6WQW2;P43487-2;P43487;C9JIC6;C9JXG8;D3DX26;C9JGV6	C9JJ34;C9JDM3;B7Z6U1;B4DE76;F6WQW2;P43487-2;P43487;C9JIC6;C9JXG8;D3DX26;C9JGV6	2;2;2;2;2;2;2;1;1;1;1	2;2;2;2;2;2;2;1;1;1;1	2;2;2;2;2;2;2;1;1;1;1	Ran-specific GTPase-activating protein	RANBP1	;;;;;;;;;;	11	2	2	2	0	0	0	0	0	2	1	0	0	0	0	0	0	0	0	0	0	0	0	0	0	2	1	0	0	0	0	0	0	0	0	0	0	0	0	0	0	2
Q6P151;Q6I9S2;G3V3A4;B4DEG7;Q13573;G3V5R3;Q9ULA6;Q0D2M5;G3V4X8;B7Z9X2;B4DY36;A0A024R6E3	Q6P151;Q6I9S2;G3V3A4;B4DEG7;Q13573;G3V5R3;Q9ULA6;Q0D2M5;G3V4X8;B7Z9X2;B4DY36;A0A024R6E3	2;2;2;2;2;1;1;1;1;1;1;1	2;2;2;2;2;1;1;1;1;1;1;1	2;2;2;2;2;1;1;1;1;1;1;1	SNW domain-containing protein 1	SNW1	;;;;;;;;;;;	12	2	2	2	0	1	0	0	1	0	0	1	0	0	0	0	0	2	0	0	0	1	0	0	1	0	0	1	0	0	0	0	0	2	0	0	0	1	0	0	1	0
B4DEI4;Q9H8Y8;Q9H8Y8-3;B4DNR1;Q9H8Y8-2;B4DQF1	B4DEI4;Q9H8Y8;Q9H8Y8-3;B4DNR1;Q9H8Y8-2;B4DQF1	4;4;4;3;3;2	4;4;4;3;3;2	4;4;4;3;3;2	Golgi reassembly-stacking protein 2	GORASP2	;;;;;	6	4	4	4	0	0	0	0	4	4	4	1	0	0	0	0	0	0	0	0	0	0	0	0	4	4	4	1	0	0	0	0	0	0	0	0	0	0	0	0	4	4
B4DEP6;E7EX17;B4DRM3;P23588;P23588-2;Q7Z5Y0;B4DS01;F8VX11;F8VP89;F8W0K0;F8VSC7;F8VYE9;F8VRU1	B4DEP6;E7EX17;B4DRM3;P23588;P23588-2;Q7Z5Y0;B4DS01	19;19;19;19;17;12;11;9;8;7;7;5;4	19;19;19;19;17;12;11;9;8;7;7;5;4	19;19;19;19;17;12;11;9;8;7;7;5;4	Eukaryotic translation initiation factor 4B	EIF4B	;;;;;;	13	19	19	19	8	11	14	10	9	8	9	9	3	2	2	4	4	4	3	2	8	11	14	10	9	8	9	9	3	2	2	4	4	4	3	2	8	11	14	10	9	8
B4DF30;Q9UP95-2;Q9UP95;Q9UP95-3;Q9UP95-5;Q9UP95-6;I3L4N6;Q9UP95-4;Q9UP95-7;Q6XSF4;I3L1N8;B3KUS0	B4DF30;Q9UP95-2;Q9UP95;Q9UP95-3;Q9UP95-5;Q9UP95-6;I3L4N6;Q9UP95-4;Q9UP95-7	10;10;10;9;9;9;7;7;7;3;1;1	10;10;10;9;9;9;7;7;7;3;1;1	6;6;6;5;5;5;3;4;3;3;1;1	Solute carrier family 12 member 4	SLC12A4	;;;;;;;;	12	10	10	6	0	0	0	0	7	5	1	0	0	0	0	0	2	1	0	2	0	0	0	0	7	5	1	0	0	0	0	0	2	1	0	2	0	0	0	0	5	4
B4DF70;V9HW12;P32119;A6NIW5;A0A024R7F2;P32119-2	B4DF70;V9HW12;P32119;A6NIW5	3;3;3;2;1;1	2;2;2;2;1;1	2;2;2;2;1;1	Peroxiredoxin-2	HEL-S-2a;PRDX2	;;;	6	3	2	2	1	1	1	1	1	1	1	1	1	2	1	1	1	1	1	1	0	0	0	0	0	0	0	1	0	1	0	0	0	0	0	0	0	0	0	0	0	0
C9J7E8;B4DG30;Q9UL63-2;Q9UL63	C9J7E8;B4DG30;Q9UL63-2;Q9UL63	2;2;2;2	2;2;2;2	2;2;2;2	Muskelin	MKLN1	;;;	4	2	2	2	0	0	0	0	0	0	0	0	0	0	0	0	1	1	0	1	0	0	0	0	0	0	0	0	0	0	0	0	1	1	0	1	0	0	0	0	0	0
Q7RTQ9;Q7RTQ7;G5E9S8;G3V2E7;F8W6L3;B4DGB3;Q7RTQ8;Q7RTQ2;G3V3H3;Q7RTQ1;Q7RTQ0;Q7RTQ4;G3V5R9;Q7RTP8;E7EVH7;B4DS14;Q07866-8;Q07866-2;Q07866-3;Q07866;Q07866-7;Q07866-5;Q07866-10;Q07866-6;Q07866-4;Q07866-9;B5BU63;Q7Z5D5;H0YJU9;H0YJL0;G3V2P7;H0YJT3;H0YG16;A8MZ87;Q9H0B6-2;Q9H0B6;H0YGB8;E9PQ02;A8MX29;A0A024RCZ8;Q9NSK0-5;Q9NSK0;Q9NSK0-3	Q7RTQ9;Q7RTQ7;G5E9S8;G3V2E7;F8W6L3;B4DGB3;Q7RTQ8;Q7RTQ2;G3V3H3;Q7RTQ1;Q7RTQ0;Q7RTQ4;G3V5R9;Q7RTP8;E7EVH7;B4DS14;Q07866-8;Q07866-2;Q07866-3;Q07866;Q07866-7;Q07866-5;Q07866-10;Q07866-6;Q07866-4;Q07866-9;B5BU63;Q7Z5D5	12;12;12;12;12;12;12;12;12;12;12;12;12;12;12;12;12;12;12;12;12;12;12;12;12;12;11;9;3;3;3;3;3;2;2;2;1;1;1;1;1;1;1	12;12;12;12;12;12;12;12;12;12;12;12;12;12;12;12;12;12;12;12;12;12;12;12;12;12;11;9;3;3;3;3;3;2;2;2;1;1;1;1;1;1;1	12;12;12;12;12;12;12;12;12;12;12;12;12;12;12;12;12;12;12;12;12;12;12;12;12;12;11;9;3;3;3;3;3;2;2;2;1;1;1;1;1;1;1	Kinesin light chain 1	KNS2;KLC1	;;;;;;;;;;;;;;;;;;;;;;;;;;;	43	12	12	12	0	0	0	0	7	5	9	2	0	0	0	0	0	0	0	0	0	0	0	0	7	5	9	2	0	0	0	0	0	0	0	0	0	0	0	0	7	5
D3DXJ4;Q96D47;B7Z9U2;B4DH19;B4DGR3;B4DSK5;I3L0N3;B7Z5J7;P46459-2;P46459	D3DXJ4;Q96D47;B7Z9U2;B4DH19;B4DGR3;B4DSK5;I3L0N3;B7Z5J7;P46459-2;P46459	1;1;1;1;1;1;1;1;1;1	1;1;1;1;1;1;1;1;1;1	1;1;1;1;1;1;1;1;1;1	Vesicle-fusing ATPase	NSF	;;;;;;;;;	10	1	1	1	0	0	0	0	1	0	0	0	0	0	0	0	0	0	0	0	0	0	0	0	1	0	0	0	0	0	0	0	0	0	0	0	0	0	0	0	1	0
B4DGW3;K7ERX7;K7EK77;V9HW26;P25705-2;P25705;K7EQH4;K7EJP1;P25705-3;K7ESA0;K7ENJ4	B4DGW3;K7ERX7;K7EK77;V9HW26;P25705-2;P25705;K7EQH4;K7EJP1;P25705-3	3;3;3;3;3;3;2;2;2;1;1	3;3;3;3;3;3;2;2;2;1;1	3;3;3;3;3;3;2;2;2;1;1	ATP synthase subunit alpha;ATP synthase subunit alpha, mitochondrial	ATP5A1;HEL-S-123m	;;;;;;;;	11	3	3	3	0	0	0	0	0	0	0	0	2	0	0	3	1	0	1	0	0	0	0	0	0	0	0	0	2	0	0	3	1	0	1	0	0	0	0	0	0	0
B4DH46;P61962	B4DH46;P61962	2;2	2;2	2;2	DDB1- and CUL4-associated factor 7	DCAF7	;	2	2	2	2	0	0	0	0	0	0	0	0	2	1	0	1	0	0	0	0	0	0	0	0	0	0	0	0	2	1	0	1	0	0	0	0	0	0	0	0	0	0
B4DH72;Q96JB2-2;Q96JB2	B4DH72;Q96JB2-2;Q96JB2	1;1;1	1;1;1	1;1;1	Conserved oligomeric Golgi complex subunit 3	COG3	;;	3	1	1	1	0	0	0	0	0	1	1	1	0	0	0	0	1	0	0	0	0	0	0	0	0	1	1	1	0	0	0	0	1	0	0	0	0	0	0	0	0	1
B4DHM5;B4DHB3;B4E1H9;V9HWF4;P00558-2;P00558	B4DHM5;B4DHB3;B4E1H9;V9HWF4;P00558-2;P00558	1;1;1;1;1;1	1;1;1;1;1;1	1;1;1;1;1;1	Phosphoglycerate kinase;Phosphoglycerate kinase 1	HEL-S-68p;PGK1	;;;;;	6	1	1	1	0	0	0	0	0	0	0	0	0	0	0	0	1	0	0	0	0	0	0	0	0	0	0	0	0	0	0	0	1	0	0	0	0	0	0	0	0	0
C9J2Y9;B4DHJ3;P30876;B4DR40;C9J4M6;B4DH29	C9J2Y9;B4DHJ3;P30876;B4DR40;C9J4M6;B4DH29	2;2;2;1;1;1	2;2;2;1;1;1	2;2;2;1;1;1	DNA-directed RNA polymerase;DNA-directed RNA polymerase II subunit RPB2	POLR2B	;;;;;	6	2	2	2	0	0	0	0	0	0	0	0	2	0	0	1	0	0	0	0	0	0	0	0	0	0	0	0	2	0	0	1	0	0	0	0	0	0	0	0	0	0
B4DHJ9;Q15386;Q15386-3;Q15386-2	B4DHJ9;Q15386	3;3;1;1	3;3;1;1	3;3;1;1	Ubiquitin-protein ligase E3C	UBE3C	;	4	3	3	3	0	0	0	0	0	0	0	0	0	0	0	0	3	1	1	0	0	0	0	0	0	0	0	0	0	0	0	0	3	1	1	0	0	0	0	0	0	0
B4DRN8;B4DIW0;Q5W0Z9-4;Q5W0Z9-3;Q5W0Z9;Q5W0Z9-2	B4DRN8;B4DIW0;Q5W0Z9-4;Q5W0Z9-3;Q5W0Z9;Q5W0Z9-2	2;2;2;2;2;1	2;2;2;2;2;1	2;2;2;2;2;1	Palmitoyltransferase;Probable palmitoyltransferase ZDHHC20	ZDHHC20	;;;;;	6	2	2	2	0	0	0	0	1	0	2	1	0	0	0	0	1	0	1	0	0	0	0	0	1	0	2	1	0	0	0	0	1	0	1	0	0	0	0	0	1	0
B4DJ12;Q9H3S7;B4DST5;B4DJ21;C9JD91;R4GMM7	B4DJ12;Q9H3S7;B4DST5;B4DJ21	18;18;16;13;2;1	18;18;16;13;2;1	18;18;16;13;2;1	Protein-tyrosine-phosphatase;Tyrosine-protein phosphatase non-receptor type 23	PTPN23	;;;	6	18	18	18	0	0	0	0	0	0	0	0	2	1	0	0	9	11	11	6	0	0	0	0	0	0	0	0	2	1	0	0	9	11	11	6	0	0	0	0	0	0
B4DJ39;O94842-3;O94842-2;O94842;B4DYA1;G8YXX4;O94900;O15405-2;O15405	B4DJ39;O94842-3;O94842-2;O94842	3;3;3;3;1;1;1;1;1	3;3;3;3;1;1;1;1;1	3;3;3;3;1;1;1;1;1	TOX high mobility group box family member 4	TOX4	;;;	9	3	3	3	3	3	0	1	1	0	0	1	0	0	0	0	1	0	0	0	3	3	0	1	1	0	0	1	0	0	0	0	1	0	0	0	3	3	0	1	1	0
B4DJ88;D6RB55;D6RDY3	B4DJ88	11;4;2	1;1;1	1;1;1				3	11	1	1	0	0	0	0	11	9	7	2	0	0	0	0	5	6	3	3	0	0	0	0	1	1	1	0	0	0	0	0	0	0	0	0	0	0	0	0	1	1
B4DJ93;Q3B7A7;Q59HH3;P22102;O14660;Q71VH3	B4DJ93;Q3B7A7;Q59HH3;P22102	3;3;3;3;1;1	3;3;3;3;1;1	3;3;3;3;1;1	Trifunctional purine biosynthetic protein adenosine-3;Phosphoribosylamine--glycine ligase;Phosphoribosylformylglycinamidine cyclo-ligase;Phosphoribosylglycinamide formyltransferase	GART	;;;	6	3	3	3	0	0	0	0	0	0	0	0	0	0	0	0	2	3	0	0	0	0	0	0	0	0	0	0	0	0	0	0	2	3	0	0	0	0	0	0	0	0
B4DJF2;I3L3T1;V9HW98;P62258;I3L0W5;B4DJB0	B4DJF2;I3L3T1;V9HW98;P62258;I3L0W5;B4DJB0	2;2;2;2;1;1	1;1;1;1;1;1	1;1;1;1;1;1	14-3-3 protein epsilon	YWHAE;HEL2	;;;;;	6	2	1	1	0	0	1	0	0	0	0	0	1	1	1	1	1	1	0	0	0	0	1	0	0	0	0	0	0	0	0	0	0	0	0	0	0	0	1	0	0	0
B4DK63;F8W7S1;B7ZLZ8;Q8NAN2;Q8NAN2-2	B4DK63;F8W7S1;B7ZLZ8;Q8NAN2;Q8NAN2-2	8;8;8;8;4	8;8;8;8;4	8;8;8;8;4	Protein FAM73A	FAM73A	;;;;	5	8	8	8	0	0	0	0	2	1	0	0	0	0	0	0	5	6	2	3	0	0	0	0	2	1	0	0	0	0	0	0	5	6	2	3	0	0	0	0	2	1
B4DKR0;Q13190-2;Q13190;Q13190-3;Q13190-4;H7C3X5;E9PNU4	B4DKR0;Q13190-2;Q13190;Q13190-3;Q13190-4;H7C3X5;E9PNU4	7;7;7;6;6;4;4	7;7;7;6;6;4;4	7;7;7;6;6;4;4	Syntaxin-5	STX5A;STX5	;;;;;;	7	7	7	7	0	0	0	0	4	5	5	3	0	0	0	0	2	1	0	0	0	0	0	0	4	5	5	3	0	0	0	0	2	1	0	0	0	0	0	0	4	5
B4DKU3;Q8IY81	B4DKU3;Q8IY81	4;4	4;4	4;4	pre-rRNA processing protein FTSJ3	FTSJ3	;	2	4	4	4	2	3	0	2	0	0	0	0	0	0	0	0	0	0	0	0	2	3	0	2	0	0	0	0	0	0	0	0	0	0	0	0	2	3	0	2	0	0
H7C1A0;B4DKY9;B4DKW6;B4E2S4;Q9HC62-2;Q9HC62	H7C1A0;B4DKY9;B4DKW6;B4E2S4;Q9HC62-2;Q9HC62	1;1;1;1;1;1	1;1;1;1;1;1	1;1;1;1;1;1	Sentrin-specific protease 2	SENP2	;;;;;	6	1	1	1	0	0	0	0	1	1	0	0	0	0	0	0	0	0	0	0	0	0	0	0	1	1	0	0	0	0	0	0	0	0	0	0	0	0	0	0	1	1
B4DL02;P29353;P29353-6;Q5T188;H0Y539;X6R6D0;Q59HB0;P29353-5;P29353-3;P29353-2;P29353-7;Q8NFT1	B4DL02;P29353;P29353-6;Q5T188;H0Y539;X6R6D0;Q59HB0;P29353-5;P29353-3;P29353-2;P29353-7	3;3;3;2;2;2;2;2;2;2;2;1	3;3;3;2;2;2;2;2;2;2;2;1	3;3;3;2;2;2;2;2;2;2;2;1	SHC-transforming protein 1	SHC1	;;;;;;;;;;	12	3	3	3	0	0	0	0	1	1	0	0	0	0	0	0	0	1	0	0	0	0	0	0	1	1	0	0	0	0	0	0	0	1	0	0	0	0	0	0	1	1
B4DL07;P28288;B4DZ22;P28288-2;P28288-3	B4DL07;P28288;B4DZ22;P28288-2	19;19;17;16;2	19;19;17;16;2	19;19;17;16;2	ATP-binding cassette sub-family D member 3	ABCD3	;;;	5	19	19	19	0	0	0	0	17	15	5	4	0	0	0	0	0	0	0	0	0	0	0	0	17	15	5	4	0	0	0	0	0	0	0	0	0	0	0	0	17	15
H7C2F9;Q53SQ1;B4DLH6;Q15032-2;Q15032-4;Q15032;Q15032-3	H7C2F9;Q53SQ1;B4DLH6;Q15032-2;Q15032-4;Q15032;Q15032-3	1;1;1;1;1;1;1	1;1;1;1;1;1;1	1;1;1;1;1;1;1	R3H domain-containing protein 1	R3HDM1;R3HDM	;;;;;;	7	1	1	1	1	1	0	0	0	0	0	0	0	0	0	0	0	0	0	0	1	1	0	0	0	0	0	0	0	0	0	0	0	0	0	0	1	1	0	0	0	0
B4DLK9;Q0Z8D6;B9EJA8;P22897	B4DLK9;Q0Z8D6;B9EJA8;P22897	1;1;1;1	1;1;1;1	1;1;1;1	Macrophage mannose receptor 1	MRC1L1;MRC1	;;;	4	1	1	1	0	0	0	0	0	0	0	0	0	1	1	1	0	0	0	0	0	0	0	0	0	0	0	0	0	1	1	1	0	0	0	0	0	0	0	0	0	0
B4E2D6;I3L2N2;B4DLQ0;O14641;I3L2W9;I3L0M7;I3L0Z8;B4DM44;Q6PJD6;B7Z1E8	B4E2D6;I3L2N2;B4DLQ0;O14641;I3L2W9;I3L0M7	7;7;7;7;6;4;2;1;1;1	5;5;5;5;4;2;2;1;0;0	5;5;5;5;4;2;2;1;0;0	Segment polarity protein dishevelled homolog DVL-2	DVL2	;;;;;	10	7	5	5	0	5	0	1	0	0	0	0	2	3	1	1	0	0	0	0	0	4	0	0	0	0	0	0	1	1	0	0	0	0	0	0	0	4	0	0	0	0
B4DLT9;Q9UPN7	B4DLT9;Q9UPN7	1;1	1;1	1;1	Serine/threonine-protein phosphatase 6 regulatory subunit 1	PPP6R1	;	2	1	1	1	1	1	0	1	0	0	0	0	0	0	0	0	0	0	0	0	1	1	0	1	0	0	0	0	0	0	0	0	0	0	0	0	1	1	0	1	0	0
Q6IAT1;B4DLV7;P50395;P50395-2;Q5SX87;V9GYF8;Q5SX90;Q5SX86;V9GYJ7;B4DHX4;A0A0S2Z3X8;P31150;Q8TB95;B3KVE3;B4DH24;Q5SX91;G5E9U5	Q6IAT1;B4DLV7;P50395;P50395-2;Q5SX87	21;21;21;17;14;9;9;9;7;7;7;7;6;6;5;4;3	21;21;21;17;14;9;9;9;7;7;7;7;6;6;5;4;3	21;21;21;17;14;9;9;9;7;7;7;7;6;6;5;4;3	Rab GDP dissociation inhibitor beta	GDI2	;;;;	17	21	21	21	0	0	0	0	0	0	1	0	0	0	0	0	18	19	16	16	0	0	0	0	0	0	1	0	0	0	0	0	18	19	16	16	0	0	0	0	0	0
B4DM27	B4DM27	17	1	0				1	17	1	0	11	12	3	9	0	0	0	0	2	1	0	0	1	1	0	0	0	0	1	0	0	0	0	0	0	0	0	0	0	0	0	0	0	0	0	0	0	0
B4E0N9;B4DMG8;B4DMF5;Q53GW3;E9KL48;P49448;P00367;B3KT18;P00367-3;Q9UQV0;Q14400;Q9BSD0;Q59FQ4;P00367-2	B4E0N9;B4DMG8;B4DMF5;Q53GW3;E9KL48;P49448;P00367;B3KT18;P00367-3	3;3;3;3;3;3;3;2;2;1;1;1;1;1	3;3;3;3;3;3;3;2;2;1;1;1;1;1	3;3;3;3;3;3;3;2;2;1;1;1;1;1	Glutamate dehydrogenase;Glutamate dehydrogenase 2, mitochondrial;Glutamate dehydrogenase 1, mitochondrial	GLUD1;GLUD2	;;;;;;;;	14	3	3	3	0	0	0	0	0	0	0	0	0	0	0	0	3	1	1	0	0	0	0	0	0	0	0	0	0	0	0	0	3	1	1	0	0	0	0	0	0	0
B4DMJ6;Q53G74;Q59GY2;P36578;B4DP82;H3BTP7;H3BU31;B4DFI6;B4DMJ2;H3BM89	B4DMJ6;Q53G74;Q59GY2;P36578;B4DP82;H3BTP7;H3BU31;B4DFI6;B4DMJ2;H3BM89	2;2;2;2;1;1;1;1;1;1	2;2;2;2;1;1;1;1;1;1	2;2;2;2;1;1;1;1;1;1	60S ribosomal protein L4	RPL4	;;;;;;;;;	10	2	2	2	0	1	0	0	1	0	0	0	1	1	0	1	2	0	0	0	0	1	0	0	1	0	0	0	1	1	0	1	2	0	0	0	0	1	0	0	1	0
B4DMN1	B4DMN1	16	1	1				1	16	1	1	0	0	0	0	16	14	13	12	0	0	0	0	12	11	11	11	0	0	0	0	1	0	0	0	0	0	0	0	0	0	0	0	0	0	0	0	1	0
F5GYK2;B4DMU7;Q59GV6;Q9NRL3;Q9NRL3-3;R4GN16;M0R0P4;M0R317;B3KPF6;Q9NRL3-2	F5GYK2;B4DMU7;Q59GV6;Q9NRL3;Q9NRL3-3;R4GN16	3;3;3;3;3;2;1;1;1;1	3;3;3;3;3;2;1;1;1;1	3;3;3;3;3;2;1;1;1;1	Striatin-4	STRN4	;;;;;	10	3	3	3	0	0	0	0	0	0	0	0	2	1	0	0	3	1	0	0	0	0	0	0	0	0	0	0	2	1	0	0	3	1	0	0	0	0	0	0	0	0
B4DNG2;B4DN41;J3KTA4;B5BUE6;P17844-2;P17844;Q7Z2V5;Q59E92;H3BLZ8;Q59F66;Q92841-1;Q92841-3;Q92841;J3QSF1;B4DZQ7;Q92841-2;A0A0U1RQJ0;X6RLV5;J3QR02;J3KRX8;J3QRQ7;C1IK54	B4DNG2;B4DN41;J3KTA4;B5BUE6;P17844-2;P17844;Q7Z2V5;Q59E92	10;10;10;10;10;10;5;5;3;3;3;3;3;2;2;2;1;1;1;1;1;1	9;9;9;9;9;9;4;4;2;2;2;2;2;1;1;1;1;1;1;1;1;1	9;9;9;9;9;9;4;4;2;2;2;2;2;1;1;1;1;1;1;1;1;1	Probable ATP-dependent RNA helicase DDX5	DDX5;DKFZp686J01190	;;;;;;;	22	10	9	9	5	6	0	1	0	0	0	0	8	5	3	8	7	6	5	7	5	5	0	1	0	0	0	0	7	4	2	7	6	5	4	6	5	5	0	1	0	0
F8VQE1;B4DN52;Q53GG0;Q9UHB6-2;Q9UHB6-5;Q9UHB6;Q9UHB6-4;F8VS07;B3KTW2;Q9UHB6-3;F8VRN8	F8VQE1;B4DN52;Q53GG0;Q9UHB6-2;Q9UHB6-5;Q9UHB6;Q9UHB6-4;F8VS07;B3KTW2;Q9UHB6-3	15;15;15;15;15;15;15;12;12;12;5	15;15;15;15;15;15;15;12;12;12;5	15;15;15;15;15;15;15;12;12;12;5	LIM domain and actin-binding protein 1	LIMA1	;;;;;;;;;	11	15	15	15	7	10	0	2	10	10	5	3	4	0	0	2	3	2	0	1	7	10	0	2	10	10	5	3	4	0	0	2	3	2	0	1	7	10	0	2	10	10
B4DY23;Q54A51;B4DNE1;P35613-2;P35613;A0A087WUV8;A0A087X2B5;P35613-3;P35613-4;I3L192;R4GMX5;A8MZ77;R4GN83	B4DY23;Q54A51;B4DNE1;P35613-2;P35613;A0A087WUV8;A0A087X2B5;P35613-3;P35613-4;I3L192	6;6;6;6;6;5;5;5;5;3;2;2;1	6;6;6;6;6;5;5;5;5;3;2;2;1	6;6;6;6;6;5;5;5;5;3;2;2;1	Basigin	hEMMPRIN;BSG	;;;;;;;;;	13	6	6	6	0	0	0	0	6	6	6	2	0	0	0	0	0	0	1	0	0	0	0	0	6	6	6	2	0	0	0	0	0	0	1	0	0	0	0	0	6	6
C9J712;C9J0J7;C9JQ45;G5E9Q6;B4DNH1;D3DNI2;D3DNI3;P35080-2;P35080	C9J712;C9J0J7;C9JQ45;G5E9Q6;B4DNH1;D3DNI2;D3DNI3;P35080-2;P35080	1;1;1;1;1;1;1;1;1	1;1;1;1;1;1;1;1;1	1;1;1;1;1;1;1;1;1	Profilin;Profilin-2	PFN2	;;;;;;;;	9	1	1	1	0	0	1	0	0	0	0	0	0	0	0	0	0	0	0	0	0	0	1	0	0	0	0	0	0	0	0	0	0	0	0	0	0	0	1	0	0	0
B4DPZ5;B4DNU9;Q6NZI2;B3KRY5;Q6NZI2-2;Q6NZI2-3	B4DPZ5;B4DNU9;Q6NZI2;B3KRY5;Q6NZI2-2	3;3;3;2;2;1	3;3;3;2;2;1	3;3;3;2;2;1	Polymerase I and transcript release factor	PTRF	;;;;	6	3	3	3	0	0	0	0	3	2	0	0	0	0	0	0	0	1	0	0	0	0	0	0	3	2	0	0	0	0	0	0	0	1	0	0	0	0	0	0	3	2
B7ZC83;B4DP69;E9PNL2;Q9UNH6-2;Q9UNH6;Q9UNH6-3	B7ZC83;B4DP69;E9PNL2;Q9UNH6-2;Q9UNH6;Q9UNH6-3	2;2;2;2;2;2	2;2;2;2;2;2	2;2;2;2;2;2	Sorting nexin-7	SNX7	;;;;;	6	2	2	2	1	0	0	0	1	1	1	0	0	0	0	0	0	0	0	0	1	0	0	0	1	1	1	0	0	0	0	0	0	0	0	0	1	0	0	0	1	1
B4DR08	B4DR08	17	1	1				1	17	1	1	13	11	5	9	0	0	0	0	7	4	3	5	6	6	2	3	0	0	0	0	0	0	0	0	0	0	0	0	1	1	0	0	0	0	0	0	0	0
B4DRG1;Q8WUY9-2;Q8WUY9	B4DRG1;Q8WUY9-2;Q8WUY9	1;1;1	1;1;1	1;1;1	DEP domain-containing protein 1B	DEPDC1B	;;	3	1	1	1	0	0	0	0	1	0	0	0	0	0	0	0	0	0	0	0	0	0	0	0	1	0	0	0	0	0	0	0	0	0	0	0	0	0	0	0	1	0
Q2F838;B4DSR4;B4DUK7;Q53YD7;P26641	Q2F838;B4DSR4;B4DUK7;Q53YD7;P26641	1;1;1;1;1	1;1;1;1;1	1;1;1;1;1	Elongation factor 1-gamma	EEF1G	;;;;	5	1	1	1	0	0	1	0	0	0	0	0	0	0	0	0	0	0	0	0	0	0	1	0	0	0	0	0	0	0	0	0	0	0	0	0	0	0	1	0	0	0
Q6PJY1;B4E0X8;B4DWL1;E9PEB5;B4DT31;Q96AE4;Q96AE4-2;C9JSZ1	Q6PJY1;B4E0X8;B4DWL1;E9PEB5;B4DT31;Q96AE4;Q96AE4-2;C9JSZ1	2;2;2;2;2;2;2;1	1;1;1;1;1;1;1;1	1;1;1;1;1;1;1;1	Far upstream element-binding protein 1	FUBP1	;;;;;;;	8	2	1	1	1	1	0	0	0	0	0	0	1	0	1	0	1	0	0	0	0	0	0	0	0	0	0	0	1	0	1	0	1	0	0	0	0	0	0	0	0	0
B4DT65;Q9BYJ9;B3KTL8;Q9BYJ9-2	B4DT65;Q9BYJ9;B3KTL8	11;11;10;1	7;7;7;1	7;7;7;1	YTH domain-containing family protein 1	YTHDF1	;;	4	11	7	7	9	8	4	9	0	0	0	1	7	7	7	7	1	0	1	1	5	5	1	6	0	0	0	0	4	4	4	4	0	0	0	0	5	5	1	6	0	0
B4DTZ7;Q68DH5	B4DTZ7;Q68DH5	5;5	5;5	5;5	LMBR1 domain-containing protein 2	LMBRD2	;	2	5	5	5	0	0	0	0	0	0	0	0	0	0	0	0	4	3	4	4	0	0	0	0	0	0	0	0	0	0	0	0	4	3	4	4	0	0	0	0	0	0
B4DUF8;Q9Y385	B4DUF8;Q9Y385	3;3	3;3	3;3	Ubiquitin-conjugating enzyme E2 J1	UBE2J1	;	2	3	3	3	0	0	0	0	2	2	1	0	0	0	0	0	0	0	0	0	0	0	0	0	2	2	1	0	0	0	0	0	0	0	0	0	0	0	0	0	2	2
B4DUG4;K7ELG9;Q3MHD2;Q3MHD2-2	B4DUG4;K7ELG9;Q3MHD2;Q3MHD2-2	1;1;1;1	1;1;1;1	1;1;1;1	Protein LSM12 homolog	LSM12	;;;	4	1	1	1	0	1	0	0	0	0	0	0	0	0	0	0	0	0	0	0	0	1	0	0	0	0	0	0	0	0	0	0	0	0	0	0	0	1	0	0	0	0
I3L1Q1;I3L4N3;I3L4G0;I3L3T4;I3L367;I3NI44;B4DUW5;B4E1M9;J3KQU4;I3L4I4;B4E1N0;O75674-2;O75674-3;O75674;I3L1G1	I3L1Q1;I3L4N3;I3L4G0;I3L3T4;I3L367;I3NI44;B4DUW5;B4E1M9;J3KQU4;I3L4I4;B4E1N0;O75674-2;O75674-3;O75674;I3L1G1	2;2;2;2;2;2;2;2;2;2;2;2;2;2;1	2;2;2;2;2;2;2;2;2;2;2;2;2;2;1	2;2;2;2;2;2;2;2;2;2;2;2;2;2;1	TOM1-like protein 1	TOM1L1	;;;;;;;;;;;;;;	15	2	2	2	0	0	0	0	2	1	0	0	0	0	0	0	0	0	0	0	0	0	0	0	2	1	0	0	0	0	0	0	0	0	0	0	0	0	0	0	2	1
B4DV94;B4E1J0;B4E0K4;Q96AQ6-3;Q96AQ6-2;Q96AQ6	B4DV94;B4E1J0;B4E0K4;Q96AQ6-3;Q96AQ6-2;Q96AQ6	1;1;1;1;1;1	1;1;1;1;1;1	1;1;1;1;1;1	Pre-B-cell leukemia transcription factor-interacting protein 1	PBXIP1	;;;;;	6	1	1	1	0	0	0	0	1	0	0	0	0	0	0	0	0	0	0	0	0	0	0	0	1	0	0	0	0	0	0	0	0	0	0	0	0	0	0	0	1	0
R4GMM8;B4DVQ1;F8W703;Q9HCK4-2;Q9HCK4;Q9HCK4-3;F8WBR3;H7C4V8;A0A087WWM5	R4GMM8;B4DVQ1;F8W703;Q9HCK4-2;Q9HCK4;Q9HCK4-3;F8WBR3	3;3;3;3;3;3;2;1;1	1;1;1;1;1;1;0;1;1	1;1;1;1;1;1;0;1;1	Roundabout homolog 2	ROBO2	;;;;;;	9	3	1	1	0	0	0	0	2	1	1	0	0	1	0	0	0	0	0	0	0	0	0	0	0	0	0	0	0	1	0	0	0	0	0	0	0	0	0	0	0	0
F5H3X6;B4DW05;F5GY37;J3KPX7;Q99623-2;Q99623;F5H2D2;F5H0C5;F5GWA7	F5H3X6;B4DW05;F5GY37;J3KPX7;Q99623-2;Q99623;F5H2D2;F5H0C5;F5GWA7	2;2;2;2;2;2;1;1;1	2;2;2;2;2;2;1;1;1	2;2;2;2;2;2;1;1;1	Prohibitin-2	PHB2	;;;;;;;;	9	2	2	2	0	0	0	0	0	0	0	0	0	0	0	2	0	0	0	0	0	0	0	0	0	0	0	0	0	0	0	2	0	0	0	0	0	0	0	0	0	0
K7EQ91;B4DWH6;Q13433-2;Q13433	K7EQ91;B4DWH6;Q13433-2;Q13433	1;1;1;1	1;1;1;1	1;1;1;1	Zinc transporter ZIP6	SLC39A6	;;;	4	1	1	1	0	0	0	0	1	1	0	0	0	0	0	0	0	0	0	0	0	0	0	0	1	1	0	0	0	0	0	0	0	0	0	0	0	0	0	0	1	1
B4DXB6;Q9H490-2;Q9H490	B4DXB6;Q9H490-2;Q9H490	3;3;3	3;3;3	3;3;3	Phosphatidylinositol glycan anchor biosynthesis class U protein	PIGU	;;	3	3	3	3	0	0	0	0	2	2	2	1	0	0	0	0	1	1	2	2	0	0	0	0	2	2	2	1	0	0	0	0	1	1	2	2	0	0	0	0	2	2
B4DXW6;P54136-2;P54136	B4DXW6;P54136-2;P54136	2;2;2	2;2;2	2;2;2	Arginine--tRNA ligase, cytoplasmic	RARS	;;	3	2	2	2	0	1	0	0	0	1	0	0	0	0	0	0	0	0	0	0	0	1	0	0	0	1	0	0	0	0	0	0	0	0	0	0	0	1	0	0	0	1
B4DXZ7;E9PS17;E9PK59;Q96KG9-5;Q96KG9-3;Q96KG9-4;Q96KG9-6;Q96KG9-2;Q96KG9	B4DXZ7;E9PS17;E9PK59;Q96KG9-5;Q96KG9-3;Q96KG9-4;Q96KG9-6;Q96KG9-2;Q96KG9	1;1;1;1;1;1;1;1;1	1;1;1;1;1;1;1;1;1	1;1;1;1;1;1;1;1;1	N-terminal kinase-like protein	SCYL1	;;;;;;;;	9	1	1	1	0	0	0	0	0	1	0	0	0	0	0	0	0	0	0	0	0	0	0	0	0	1	0	0	0	0	0	0	0	0	0	0	0	0	0	0	0	1
Q6AI18;E9PP21;Q9BTA4;B4DY28;Q6ZMS3;P21291;Q6AWD1;B4E2T4;E9PS42;E9PND2;Q59EQ5;B3KVC9	Q6AI18;E9PP21;Q9BTA4;B4DY28;Q6ZMS3;P21291;Q6AWD1;B4E2T4;E9PS42;E9PND2;Q59EQ5;B3KVC9	2;2;2;2;2;2;1;1;1;1;1;1	2;2;2;2;2;2;1;1;1;1;1;1	2;2;2;2;2;2;1;1;1;1;1;1	Cysteine and glycine-rich protein 1	DKFZp686M148;CSRP1;DKFZp686P2249	;;;;;;;;;;;	12	2	2	2	1	2	0	1	2	2	2	1	0	0	0	0	0	0	0	0	1	2	0	1	2	2	2	1	0	0	0	0	0	0	0	0	1	2	0	1	2	2
B4DYK4;Q6IQ26-2;Q6IQ26;B3KWN5;H0YDS8;H0YEA8	B4DYK4;Q6IQ26-2;Q6IQ26;B3KWN5	5;5;5;3;1;1	1;1;1;1;1;1	1;1;1;1;1;1	DENN domain-containing protein 5A	DENND5A	;;;	6	5	1	1	0	0	0	0	3	2	3	0	0	0	0	0	5	4	4	4	0	0	0	0	1	1	1	0	0	0	0	0	1	1	1	1	0	0	0	0	1	1
G8JLD5;D3DUW7;D3DUW6;B4DYR6;D3DUW5;O00429-4;O00429-5;O00429-3;O00429-2;O00429;O00429-8;O00429-6;Q32Q67;B4DPZ9;B4DDQ3;F8VZ52;O00429-7;H0YHY4;F8VR28;F8VYL3;F8W1W3;F8VUJ9	G8JLD5;D3DUW7;D3DUW6;B4DYR6;D3DUW5;O00429-4;O00429-5;O00429-3;O00429-2;O00429;O00429-8;O00429-6;Q32Q67;B4DPZ9;B4DDQ3;F8VZ52;O00429-7	6;6;6;6;6;6;6;6;6;6;6;6;4;3;3;3;3;2;2;2;2;1	6;6;6;6;6;6;6;6;6;6;6;6;4;3;3;3;3;2;2;2;2;1	6;6;6;6;6;6;6;6;6;6;6;6;4;3;3;3;3;2;2;2;2;1	Dynamin-1-like protein	DNM1L	;;;;;;;;;;;;;;;;	22	6	6	6	0	0	0	0	5	4	3	0	0	0	0	0	0	0	0	0	0	0	0	0	5	4	3	0	0	0	0	0	0	0	0	0	0	0	0	0	5	4
B4DZA5;Q4KMQ2-3;Q4KMQ2;Q4KMQ2-4;Q4KMQ2-2;B4E1V1;B3KX12	B4DZA5;Q4KMQ2-3;Q4KMQ2;Q4KMQ2-4;Q4KMQ2-2;B4E1V1;B3KX12	8;8;8;8;8;7;6	8;8;8;8;8;7;6	8;8;8;8;8;7;6	Anoctamin;Anoctamin-6	ANO6	;;;;;;	7	8	8	8	0	0	0	0	8	3	4	3	0	0	0	0	0	0	0	0	0	0	0	0	8	3	4	3	0	0	0	0	0	0	0	0	0	0	0	0	8	3
D3DQV9;Q59G42;B4DZF2;P78344;H0Y3P2;P78344-2;Q2TU89;E9PKF8;H0YCH5;H0YEC5;H0YD77;H0YE22;Q3LIE0;H0YE44;H0YCF8	D3DQV9;Q59G42;B4DZF2;P78344;H0Y3P2;P78344-2;Q2TU89	20;20;20;20;19;19;16;8;8;6;6;5;4;1;1	20;20;20;20;19;19;16;8;8;6;6;5;4;1;1	20;20;20;20;19;19;16;8;8;6;6;5;4;1;1	Eukaryotic translation initiation factor 4 gamma 2	EIF4G2;AAG1	;;;;;;	15	20	20	20	8	12	0	1	10	5	1	1	12	4	1	3	17	11	7	1	8	12	0	1	10	5	1	1	12	4	1	3	17	11	7	1	8	12	0	1	10	5
B4DZG6;Q9BTX1-6;Q9BTX1-5;Q9BTX1-2;Q9BTX1;Q9BTX1-3;Q9BTX1-4	B4DZG6;Q9BTX1-6;Q9BTX1-5;Q9BTX1-2;Q9BTX1;Q9BTX1-3	4;4;4;4;4;3;1	4;4;4;4;4;3;1	4;4;4;4;4;3;1	Nucleoporin NDC1	NDC1	;;;;;	7	4	4	4	0	0	0	0	2	1	0	0	0	0	0	0	1	2	0	0	0	0	0	0	2	1	0	0	0	0	0	0	1	2	0	0	0	0	0	0	2	1
B4E106;B4DKS0;A0A024R0H1;P53985;Q5T8R3;Q5T8R5;B2R6A5;P53985-2	B4E106;B4DKS0;A0A024R0H1;P53985	4;2;2;2;1;1;1;1	4;2;2;2;1;1;1;1	4;2;2;2;1;1;1;1	Monocarboxylate transporter 1	SLC16A1	;;;	8	4	4	4	0	0	0	0	3	4	3	3	0	0	0	0	0	0	0	0	0	0	0	0	3	4	3	3	0	0	0	0	0	0	0	0	0	0	0	0	3	4
B4E205;O95486	B4E205;O95486	1;1	1;1	1;1	Protein transport protein Sec24A	SEC24A	;	2	1	1	1	0	0	0	0	1	1	0	0	0	0	0	0	0	0	0	0	0	0	0	0	1	1	0	0	0	0	0	0	0	0	0	0	0	0	0	0	1	1
B4E240;Q92575;B3KTD5;F8WB86;Q6PJ80;C9JLR4	B4E240;Q92575;B3KTD5	6;6;5;1;1;1	6;6;5;1;1;1	6;6;5;1;1;1	UBX domain-containing protein 4	UBXN4	;;	6	6	6	6	0	0	0	0	1	1	1	1	0	0	0	0	4	5	2	3	0	0	0	0	1	1	1	1	0	0	0	0	4	5	2	3	0	0	0	0	1	1
B4E273;P53367;B7ZA10;Q8N8M9;P53367-3	B4E273;P53367;B7ZA10;Q8N8M9	13;13;12;9;6	1;1;1;0;0	1;1;1;0;0	Arfaptin-1	ARFIP1	;;;	5	13	1	1	0	0	0	0	11	10	11	4	0	0	0	0	5	10	8	8	0	0	0	0	1	1	1	0	0	0	0	0	0	1	0	1	0	0	0	0	1	1
H0Y9V7;B4E295;B4E2Q0;P98194-2;P98194-4;P98194;P98194-3;P98194-5;P98194-8;P98194-9;P98194-6;P98194-7	H0Y9V7;B4E295;B4E2Q0;P98194-2;P98194-4;P98194;P98194-3;P98194-5;P98194-8;P98194-9;P98194-6;P98194-7	1;1;1;1;1;1;1;1;1;1;1;1	1;1;1;1;1;1;1;1;1;1;1;1	1;1;1;1;1;1;1;1;1;1;1;1	Calcium-transporting ATPase;Calcium-transporting ATPase type 2C member 1	ATP2C1	;;;;;;;;;;;	12	1	1	1	0	0	0	0	0	1	0	0	0	0	0	0	0	0	0	0	0	0	0	0	0	1	0	0	0	0	0	0	0	0	0	0	0	0	0	0	0	1
B4E2E1;O95487-2;O95487;O95487-3;B4DTM6	B4E2E1;O95487-2;O95487;O95487-3;B4DTM6	3;3;3;3;2	3;3;3;3;2	3;3;3;3;2	Protein transport protein Sec24B	SEC24B	;;;;	5	3	3	3	0	0	0	0	3	1	0	0	0	0	0	0	0	0	0	0	0	0	0	0	3	1	0	0	0	0	0	0	0	0	0	0	0	0	0	0	3	1
B4E2E5;E9PHV5;P28290-2;P28290-3;P28290	B4E2E5;E9PHV5;P28290-2;P28290-3;P28290	1;1;1;1;1	1;1;1;1;1	1;1;1;1;1	Sperm-specific antigen 2	SSFA2	;;;;	5	1	1	1	0	1	0	0	0	0	0	0	0	0	0	0	0	0	0	0	0	1	0	0	0	0	0	0	0	0	0	0	0	0	0	0	0	1	0	0	0	0
B4E2F2;Q92870;Q92870-4;H0YAJ5;G5E9Y1;Q92870-2;Q5I0G1;A8K1C3;A0A0S2Z3A2;A0A0S2Z3A0;Q92870-3;D6RB00;H0Y9U9;H0YA92;D6RGD4;D6RAJ4;D6RD19;B7Z4M4;V9GY97;B7Z2A2;B7Z1L0;B7Z3G1;B7Z1P0;B7Z9K0;B7Z4M9;B7Z327;A0A087X0V7;A0A087WYH9;B7Z4M6;B7Z1H5;A0A075B7G8;J3KPL8;Q8TEY4;O00213-4;O00213-6;O00213-3;O00213-5;O00213-2;O00213	B4E2F2;Q92870;Q92870-4;H0YAJ5;G5E9Y1;Q92870-2	18;18;18;15;15;14;8;7;7;6;4;2;2;2;1;1;1;1;1;1;1;1;1;1;1;1;1;1;1;1;1;1;1;1;1;1;1;1;1	18;18;18;15;15;14;8;7;7;6;4;2;2;2;1;1;1;1;1;1;1;1;1;1;1;1;1;1;1;1;1;1;1;1;1;1;1;1;1	8;8;8;5;5;4;5;5;5;4;4;0;1;2;1;1;1;1;1;1;1;1;1;1;1;1;1;1;1;1;1;1;1;1;1;1;1;1;1	Amyloid beta A4 precursor protein-binding family B member 2	APBB2	;;;;;	39	18	18	8	0	0	0	0	17	14	11	3	0	0	0	0	9	11	7	5	0	0	0	0	17	14	11	3	0	0	0	0	9	11	7	5	0	0	0	0	7	6
E9PFW8;B4E3V2;E7EMC7;E3WH17;Q13501-2;Q13501	E9PFW8;B4E3V2;E7EMC7;E3WH17;Q13501-2;Q13501	1;1;1;1;1;1	1;1;1;1;1;1	1;1;1;1;1;1	Tyrosine-protein kinase receptor;Sequestosome-1	SQSTM1;SQSTM1-ALK	;;;;;	6	1	1	1	0	0	0	0	1	1	1	0	0	0	0	0	0	0	0	0	0	0	0	0	1	1	1	0	0	0	0	0	0	0	0	0	0	0	0	0	1	1
B5BTZ6;P40763-3;P40763-2;P40763;G8JLH9;B4DNP0;B7ZA24;B4DVR6;K7EP08	B5BTZ6;P40763-3;P40763-2;P40763;G8JLH9;B4DNP0;B7ZA24;B4DVR6	21;21;21;21;16;16;16;16;3	21;21;21;21;16;16;16;16;3	21;21;21;21;16;16;16;16;3	Signal transducer and activator of transcription;Signal transducer and activator of transcription 3	STAT3	;;;;;;;	9	21	21	21	11	10	1	9	10	11	10	5	14	14	12	14	11	11	8	9	11	10	1	9	10	11	10	5	14	14	12	14	11	11	8	9	11	10	1	9	10	11
B5BU25;P26368-2;P26368;K7ENG2	B5BU25;P26368-2;P26368;K7ENG2	5;5;5;4	5;5;5;4	5;5;5;4	Splicing factor U2AF 65 kDa subunit	U2AF2	;;;	4	5	5	5	0	0	0	0	0	0	0	0	0	0	0	0	5	4	2	2	0	0	0	0	0	0	0	0	0	0	0	0	5	4	2	2	0	0	0	0	0	0
B7Z3M7;Q7Z2I8;B7Z588;D3DSR9;Q6FH58;B5BU36;O14763-2;O14763	B7Z3M7;Q7Z2I8;B7Z588;D3DSR9;Q6FH58;B5BU36;O14763-2;O14763	2;2;2;2;2;2;2;2	2;2;2;2;2;2;2;2	2;2;2;2;2;2;2;2	Tumor necrosis factor receptor superfamily member 10B	DKFZp686A24188;TNFRSF10B	;;;;;;;	8	2	2	2	0	0	0	0	0	0	0	0	0	0	0	0	1	1	2	1	0	0	0	0	0	0	0	0	0	0	0	0	1	1	2	1	0	0	0	0	0	0
B5BUB1;Q9Y265;Q9Y265-2;H7C4G5;E7ETR0;B3KRS7;J3QLR1	B5BUB1;Q9Y265;Q9Y265-2	5;5;3;2;2;2;1	5;5;3;2;2;2;1	5;5;3;2;2;2;1	RuvB-like 1	RUVBL1	;;	7	5	5	5	3	5	0	3	3	2	3	1	0	0	0	0	0	0	0	0	3	5	0	3	3	2	3	1	0	0	0	0	0	0	0	0	3	5	0	3	3	2
Q6FI27;B5BUC0;P49841;P49841-2	Q6FI27;B5BUC0;P49841;P49841-2	1;1;1;1	1;1;1;1	1;1;1;1	Glycogen synthase kinase-3 beta	GSK3B	;;;	4	1	1	1	0	0	0	0	0	0	0	0	0	0	0	0	1	1	0	0	0	0	0	0	0	0	0	0	0	0	0	0	1	1	0	0	0	0	0	0	0	0
B5BUI8;P51452-2;P51452;K7ELG5;K7ES89	B5BUI8;P51452-2;P51452;K7ELG5;K7ES89	2;2;2;1;1	2;2;2;1;1	2;2;2;1;1	Dual specificity protein phosphatase 3	DUSP3	;;;;	5	2	2	2	0	0	0	0	0	0	0	0	1	0	0	0	2	2	1	1	0	0	0	0	0	0	0	0	1	0	0	0	2	2	1	1	0	0	0	0	0	0
B5MDF5;P62826;J3KQE5;F5H018;H0YFC6;Q96QB7;Q0EFC9;B4DV51;A0A087X0W0	B5MDF5;P62826;J3KQE5;F5H018;H0YFC6	10;10;9;8;5;4;4;4;1	10;10;9;8;5;4;4;4;1	10;10;9;8;5;4;4;4;1	GTP-binding nuclear protein Ran	RAN	;;;;	9	10	10	10	3	4	2	2	2	1	1	1	9	9	8	9	10	9	10	9	3	4	2	2	2	1	1	1	9	9	8	9	10	9	10	9	3	4	2	2	2	1
F1D8N4;B6ZGU6;E5KQF6;P04150-10;P04150;P04150-3;E5KQF5;H6V745;P04150-2;P04150-6;P04150-8;P04150-5;P04150-9;F5ATB8;P04150-7;P04150-13;P04150-12;P04150-11;D6RDA9;Q3MSN4;H6V744;Q3MSN1;B7Z7I2;P04150-16;P04150-15;P04150-14	F1D8N4;B6ZGU6;E5KQF6;P04150-10;P04150;P04150-3;E5KQF5;H6V745;P04150-2;P04150-6;P04150-8;P04150-5;P04150-9;F5ATB8;P04150-7;P04150-13;P04150-12;P04150-11	12;12;12;12;12;12;11;11;11;11;11;10;10;9;9;8;8;8;5;5;4;4;4;4;4;4	12;12;12;12;12;12;11;11;11;11;11;10;10;9;9;8;8;8;5;5;4;4;4;4;4;4	12;12;12;12;12;12;11;11;11;11;11;10;10;9;9;8;8;8;5;5;4;4;4;4;4;4	Glucocorticoid receptor	NR3C1	;;;;;;;;;;;;;;;;;	26	12	12	12	0	0	0	0	0	0	0	0	7	8	6	7	10	10	7	9	0	0	0	0	0	0	0	0	7	8	6	7	10	10	7	9	0	0	0	0	0	0
B7Z1V7;B7Z4V2;V9HW84;Q8N1C8;P38646;B7Z4T3;A1XP52;D6RA73;D6RJI2;H0YBG6	B7Z1V7;B7Z4V2;V9HW84;Q8N1C8;P38646;B7Z4T3;A1XP52	6;6;6;6;6;4;3;2;2;1	5;5;5;5;5;3;2;2;2;1	5;5;5;5;5;3;2;2;2;1	Stress-70 protein, mitochondrial	HEL-S-124m;HSPA9	;;;;;;	10	6	5	5	0	2	1	0	0	0	0	0	1	1	0	1	1	0	3	0	0	2	1	0	0	0	0	0	1	0	0	1	1	0	3	0	0	2	1	0	0	0
B7Z3A7;B7Z7A2;B7Z226;P54750-3;P54750-8;P54750-9;P54750-2;P54750-6;P54750;P54750-7;P54750-4;P54750-5	B7Z3A7;B7Z7A2;B7Z226;P54750-3;P54750-8;P54750-9;P54750-2;P54750-6;P54750;P54750-7;P54750-4;P54750-5	1;1;1;1;1;1;1;1;1;1;1;1	1;1;1;1;1;1;1;1;1;1;1;1	1;1;1;1;1;1;1;1;1;1;1;1	Calcium/calmodulin-dependent 3,5-cyclic nucleotide phosphodiesterase 1A	PDE1A	;;;;;;;;;;;	12	1	1	1	1	0	1	0	0	0	0	0	0	0	0	0	0	0	0	0	1	0	1	0	0	0	0	0	0	0	0	0	0	0	0	0	1	0	1	0	0	0
B7Z3E3;B7Z8W8;O95197-7;O95197-2;O95197;F5H891;F5GWG7	B7Z3E3;B7Z8W8;O95197-7;O95197-2;O95197	3;3;3;3;3;1;1	3;3;3;3;3;1;1	3;3;3;3;3;1;1	Reticulon;Reticulon-3	RTN3	;;;;	7	3	3	3	0	0	0	0	2	3	0	0	0	0	0	0	0	0	0	0	0	0	0	0	2	3	0	0	0	0	0	0	0	0	0	0	0	0	0	0	2	3
B7Z3V1;P05023-2;P05023-3;P05023-4;P05023	B7Z3V1;P05023-2;P05023-3;P05023-4;P05023	2;2;2;2;2	2;2;2;2;2	2;2;2;2;2	Sodium/potassium-transporting ATPase subunit alpha-1	ATP1A1	;;;;	5	2	2	2	0	0	0	0	2	2	2	0	0	0	0	0	0	0	0	0	0	0	0	0	2	2	2	0	0	0	0	0	0	0	0	0	0	0	0	0	2	2
B7Z589;B7Z3W8;P48067-2;P48067-3;P48067;B7Z9G8;B7Z3A9;J3KPA5;B7Z8W5	B7Z589;B7Z3W8;P48067-2;P48067-3;P48067;B7Z9G8;B7Z3A9;J3KPA5;B7Z8W5	2;2;2;2;2;1;1;1;1	2;2;2;2;2;1;1;1;1	2;2;2;2;2;1;1;1;1	Transporter;Sodium- and chloride-dependent glycine transporter 1	SLC6A9	;;;;;;;;	9	2	2	2	0	0	0	0	2	0	0	0	0	0	0	0	0	0	0	0	0	0	0	0	2	0	0	0	0	0	0	0	0	0	0	0	0	0	0	0	2	0
B7Z4Q0;B0QYV8;A0A024R4U0;Q9NP61-2;Q9NP61;H0Y6A0;B7Z6L2	B7Z4Q0;B0QYV8;A0A024R4U0;Q9NP61-2;Q9NP61	3;2;2;2;2;1;1	3;2;2;2;2;1;1	3;2;2;2;2;1;1	ADP-ribosylation factor GTPase-activating protein 3	ARFGAP3	;;;;	7	3	3	3	0	0	0	0	2	2	2	0	0	0	0	0	0	0	0	0	0	0	0	0	2	2	2	0	0	0	0	0	0	0	0	0	0	0	0	0	2	2
F8VQ14;B7Z4R3;F5GWF6;V9HW96;P78371	F8VQ14;B7Z4R3;F5GWF6;V9HW96;P78371	1;1;1;1;1	1;1;1;1;1	1;1;1;1;1	T-complex protein 1 subunit beta	CCT2;HEL-S-100n	;;;;	5	1	1	1	0	0	1	0	0	0	0	1	1	1	1	1	1	0	0	0	0	0	1	0	0	0	0	1	1	1	1	1	1	0	0	0	0	0	1	0	0	0
J3QQY2;J3KS45;B7Z591;J9JIE6;Q9UM00-2;Q9UM00	J3QQY2;J3KS45;B7Z591;J9JIE6;Q9UM00-2;Q9UM00	1;1;1;1;1;1	1;1;1;1;1;1	1;1;1;1;1;1	Transmembrane and coiled-coil domain-containing protein 1	TMCO1	;;;;;	6	1	1	1	0	0	0	0	1	0	1	0	0	0	0	0	0	0	0	0	0	0	0	0	1	0	1	0	0	0	0	0	0	0	0	0	0	0	0	0	1	0
H7C466;B7Z592;Q8WU90	H7C466;B7Z592;Q8WU90	1;1;1	1;1;1	1;1;1	Zinc finger CCCH domain-containing protein 15	ZC3H15	;;	3	1	1	1	0	0	0	0	1	1	1	0	0	0	0	0	0	0	0	0	0	0	0	0	1	1	1	0	0	0	0	0	0	0	0	0	0	0	0	0	1	1
B7Z5Y7;Q15434;F8W1T6;F8VQS9;F8VZR4;F5H5C8;B7Z1F3;F8VV01	B7Z5Y7;Q15434;F8W1T6	5;5;4;2;1;1;1;1	5;5;4;2;1;1;1;1	4;4;3;2;1;1;1;1	RNA-binding motif, single-stranded-interacting protein 2	RBMS2	;;	8	5	5	4	4	3	3	4	0	0	0	0	3	2	2	2	0	0	0	0	4	3	3	4	0	0	0	0	3	2	2	2	0	0	0	0	4	3	2	4	0	0
B7Z6P1;P68133;P68032;D2JYH4;A8K3K1;P63267;P62736;Q7Z7J6;A6NL76;B3KW67;Q13707;B4DUI8;C9JUM1;C9JZR7;F8WB63;B8ZZJ2;C9JFL5;F6UVQ4;F6QUT6;B7Z6I1;P63267-2;C9JTX5;Q562R1;F8WCH0;K4EQ44;K4EP00;K4ENJ5;Q562Y4;Q562X7;Q562X6;Q562X4;Q562X2;Q562X1;Q562X0;Q562W2;Q562U1;Q562U0;Q562T8;Q562T6;Q562T5;Q562T4;Q562T3;Q562T0;Q562R6;Q562R5;Q562R0;Q562Q9;Q562Q8;Q562Q6;Q562Q4;Q562Q2;Q562Q0;Q562P8;Q562L3;G8FSY7	B7Z6P1;P68133;P68032;D2JYH4;A8K3K1;P63267;P62736;Q7Z7J6;A6NL76;B3KW67;Q13707;B4DUI8;C9JUM1;C9JZR7;F8WB63;B8ZZJ2;C9JFL5;F6UVQ4;F6QUT6;B7Z6I1;P63267-2;C9JTX5	14;14;14;13;13;13;13;12;12;12;9;9;8;8;8;8;8;8;8;8;8;7;5;3;2;2;2;1;1;1;1;1;1;1;1;1;1;1;1;1;1;1;1;1;1;1;1;1;1;1;1;1;1;1;1	1;1;1;1;1;1;1;1;1;1;1;1;0;0;1;1;1;1;1;1;0;0;0;0;0;0;0;0;0;0;0;0;0;0;0;0;0;0;0;0;0;0;0;0;0;0;0;0;0;0;0;0;0;0;0	1;1;1;1;1;1;1;1;1;1;1;1;0;0;1;1;1;1;1;1;0;0;0;0;0;0;0;0;0;0;0;0;0;0;0;0;0;0;0;0;0;0;0;0;0;0;0;0;0;0;0;0;0;0;0	Actin, alpha skeletal muscle;Actin, alpha cardiac muscle 1;Actin, gamma-enteric smooth muscle;Actin, aortic smooth muscle	ACTA1;ACTC1;ACTA2;ACTG2;ACTB	;;;;;;;;;;;;;;;;;;;;;	55	14	1	1	2	5	8	4	2	4	2	7	8	2	2	10	10	2	3	3	0	1	0	0	0	1	0	0	0	0	0	0	1	0	0	0	0	1	0	0	0	1
E9PKJ0;E9PJW4;H0YCG9;E9PM62;Q8N2N3;B7Z787;Q96IV8;Q5T9L3-3;Q5T9L3;Q5T9L3-2	E9PKJ0;E9PJW4;H0YCG9;E9PM62;Q8N2N3;B7Z787;Q96IV8;Q5T9L3-3;Q5T9L3;Q5T9L3-2	2;2;2;2;2;2;2;2;2;2	2;2;2;2;2;2;2;2;2;2	2;2;2;2;2;2;2;2;2;2	Protein wntless homolog	WLS;GPR177	;;;;;;;;;	10	2	2	2	0	0	0	0	2	2	2	0	0	0	0	0	0	1	1	1	0	0	0	0	2	2	2	0	0	0	0	0	0	1	1	1	0	0	0	0	2	2
B7Z7A4;O14530-2;O14530;F8WCJ3;B8ZZX4;F8WBV5;G3XAJ4	B7Z7A4;O14530-2;O14530;F8WCJ3;B8ZZX4	4;4;4;2;2;1;1	4;4;4;2;2;1;1	4;4;4;2;2;1;1	Thioredoxin domain-containing protein 9	TXNDC9	;;;;	7	4	4	4	0	0	0	1	3	1	2	2	0	0	0	0	0	0	0	0	0	0	0	1	3	1	2	2	0	0	0	0	0	0	0	0	0	0	0	1	3	1
Q308M8;B7Z7F3;Q9H6Z4-3;Q9H6Z4-2;Q9H6Z4;B7Z5P4;Q53GE1;K7EIJ4;K7ENJ2;K7EID7;K7ENB9;K7EPW1;K7EN31;B7Z664	Q308M8;B7Z7F3;Q9H6Z4-3;Q9H6Z4-2;Q9H6Z4;B7Z5P4;Q53GE1;K7EIJ4	4;4;4;4;4;3;3;2;1;1;1;1;1;1	4;4;4;4;4;3;3;2;1;1;1;1;1;1	4;4;4;4;4;3;3;2;1;1;1;1;1;1	Ran-binding protein 3	RANBP3	;;;;;;;	14	4	4	4	1	2	0	2	2	2	2	2	0	0	0	0	0	0	0	0	1	2	0	2	2	2	2	2	0	0	0	0	0	0	0	0	1	2	0	2	2	2
B7Z7Z8;B7Z8G2;Q53GX4;Q2TA84;Q13451;Q6ZR21;Q13451-2	B7Z7Z8;B7Z8G2;Q53GX4;Q2TA84;Q13451;Q6ZR21;Q13451-2	2;2;2;2;2;1;1	2;2;2;2;2;1;1	2;2;2;2;2;1;1	Peptidyl-prolyl cis-trans isomerase FKBP5;Peptidyl-prolyl cis-trans isomerase FKBP5, N-terminally processed	FKBP5	;;;;;;	7	2	2	2	0	1	0	2	0	0	0	0	1	1	0	1	0	0	0	0	0	1	0	2	0	0	0	0	1	1	0	1	0	0	0	0	0	1	0	2	0	0
F8WBI9;E9PEC3;B7Z8A8;E7ETT4;E7EUY3;E7ETT1;E9PDR0;Q59GV0;C9JQS9;E7EX59;P05166;P05166-2;C9JVY9;Q9HBR7;Q86TD7;E7ENC1;B7Z7U9	F8WBI9;E9PEC3;B7Z8A8;E7ETT4;E7EUY3;E7ETT1;E9PDR0;Q59GV0;C9JQS9;E7EX59;P05166;P05166-2;C9JVY9;Q9HBR7;Q86TD7;E7ENC1;B7Z7U9	2;2;2;2;2;2;2;2;2;2;2;2;1;1;1;1;1	2;2;2;2;2;2;2;2;2;2;2;2;1;1;1;1;1	2;2;2;2;2;2;2;2;2;2;2;2;1;1;1;1;1	Propionyl-CoA carboxylase beta chain, mitochondrial	PCCB;DKFZp451E113	;;;;;;;;;;;;;;;;	17	2	2	2	0	1	0	0	0	0	0	0	0	0	0	0	0	1	1	0	0	1	0	0	0	0	0	0	0	0	0	0	0	1	1	0	0	1	0	0	0	0
F6RFD5;B7Z9M9;V9HWA6;P60981-2;P60981	F6RFD5;B7Z9M9;V9HWA6;P60981-2;P60981	1;1;1;1;1	1;1;1;1;1	1;1;1;1;1	Destrin	DSTN;HEL32	;;;;	5	1	1	1	0	0	0	0	0	0	0	0	0	1	0	0	1	0	0	0	0	0	0	0	0	0	0	0	0	1	0	0	1	0	0	0	0	0	0	0	0	0
E9PS77;E9PQA7;B7ZA57;Q9NW68-9;Q9NW68-4;Q9NW68-8;Q9NW68-2;Q9NW68;Q9NW68-7;Q9NW68-3	E9PS77;E9PQA7;B7ZA57;Q9NW68-9;Q9NW68-4;Q9NW68-8;Q9NW68-2;Q9NW68;Q9NW68-7;Q9NW68-3	1;1;1;1;1;1;1;1;1;1	1;1;1;1;1;1;1;1;1;1	1;1;1;1;1;1;1;1;1;1	BSD domain-containing protein 1	BSDC1	;;;;;;;;;	10	1	1	1	0	0	0	0	0	0	1	0	0	0	0	0	0	0	0	0	0	0	0	0	0	0	1	0	0	0	0	0	0	0	0	0	0	0	0	0	0	0
Q96N83;B7ZKQ8;O00592-2;O00592	Q96N83;B7ZKQ8;O00592-2;O00592	7;7;7;7	7;7;7;7	7;7;7;7	Podocalyxin	PODXL	;;;	4	7	7	7	0	0	0	0	3	5	6	6	0	0	0	0	4	6	6	6	0	0	0	0	3	5	6	6	0	0	0	0	4	6	6	6	0	0	0	0	3	5
Q9BUD9;E9PG46;D6W5G0;B7ZLC4;Q2M2I8-2;Q2M2I8	Q9BUD9;E9PG46;D6W5G0;B7ZLC4;Q2M2I8-2;Q2M2I8	2;2;2;2;2;2	2;2;2;2;2;2	2;2;2;2;2;2	AP2-associated protein kinase 1	AAK1	;;;;;	6	2	2	2	0	0	0	0	2	1	1	0	0	0	0	0	0	0	0	0	0	0	0	0	2	1	1	0	0	0	0	0	0	0	0	0	0	0	0	0	2	1
B7ZLC8;Q15652-2;Q15652-3;Q15652	B7ZLC8;Q15652-2;Q15652-3;Q15652	2;2;2;2	2;2;2;2	2;2;2;2	Probable JmjC domain-containing histone demethylation protein 2C	JMJD1C	;;;	4	2	2	2	2	2	0	0	0	0	0	0	0	0	0	0	0	0	0	0	2	2	0	0	0	0	0	0	0	0	0	0	0	0	0	0	2	2	0	0	0	0
B7ZLC9;Q8TEQ6;Q58EZ8	B7ZLC9;Q8TEQ6;Q58EZ8	22;22;13	22;22;13	22;22;13	Gem-associated protein 5	GEMIN5	;;	3	22	22	22	19	21	0	6	4	0	1	0	0	0	0	0	0	1	0	0	19	21	0	6	4	0	1	0	0	0	0	0	0	1	0	0	19	21	0	6	4	0
E5RJM0;B7ZLQ8;D3DQM9;Q17RY0-2;Q17RY0;E1CJT3;E5RFP2;Q17RY0-3;H0Y9D9;B3KXC1;J3KN18;Q5QP71;Q7Z5Q1-7;Q7Z5Q1-5;Q7Z5Q1-4;Q7Z5Q1-6;Q7Z5Q1-3;Q7Z5Q1;Q8NE35-2;Q8NE35;Q7Z5Q1-8;Q7Z5Q1-9;H0YBG1	E5RJM0;B7ZLQ8;D3DQM9;Q17RY0-2;Q17RY0;E1CJT3;E5RFP2;Q17RY0-3	5;5;5;5;5;3;3;3;2;2;2;2;2;2;2;2;2;2;2;2;2;2;1	5;5;5;5;5;3;3;3;2;2;2;2;2;2;2;2;2;2;2;2;2;2;1	5;5;5;5;5;3;3;3;2;2;2;2;2;2;2;2;2;2;2;2;2;2;1	Cytoplasmic polyadenylation element-binding protein 4	CPEB4;CPEB 4 variant	;;;;;;;	23	5	5	5	3	3	0	2	0	0	0	0	0	0	0	0	0	0	0	0	3	3	0	2	0	0	0	0	0	0	0	0	0	0	0	0	3	3	0	2	0	0
B7ZM73;Q7Z3U7-2;Q7Z3U7-6;Q7Z3U7-5;Q7Z3U7;B3KMU1;F8VZV1;Q7Z3U7-3	B7ZM73;Q7Z3U7-2;Q7Z3U7-6;Q7Z3U7-5;Q7Z3U7;B3KMU1;F8VZV1;Q7Z3U7-3	2;2;2;2;2;1;1;1	2;2;2;2;2;1;1;1	2;2;2;2;2;1;1;1	Protein MON2 homolog	MON2	;;;;;;;	8	2	2	2	0	0	0	0	2	1	1	0	0	0	0	0	0	0	0	0	0	0	0	0	2	1	1	0	0	0	0	0	0	0	0	0	0	0	0	0	2	1
C9JEL3;B9A044;B8ZZ50;Q59FE1;Q53RG0;O60573-2;O60573;B4E1E4;B9A023;B8ZZL3	C9JEL3;B9A044;B8ZZ50;Q59FE1;Q53RG0;O60573-2;O60573	5;5;5;5;5;5;5;2;2;2	5;5;5;5;5;5;5;2;2;2	5;5;5;5;5;5;5;2;2;2	Eukaryotic translation initiation factor 4E type 2	EIF4E2;tmp_locus_9	;;;;;;	10	5	5	5	4	4	1	3	0	0	0	0	0	0	0	0	0	0	0	0	4	4	1	3	0	0	0	0	0	0	0	0	0	0	0	0	4	4	1	3	0	0
Q15203;Q7KZ52;B8ZZQ6;V9HVW6;Q15202;Q8TBK9;Q86YS2;Q53S24;Q15204;P06454-2;P06454	Q15203;Q7KZ52;B8ZZQ6;V9HVW6;Q15202;Q8TBK9;Q86YS2;Q53S24;Q15204;P06454-2;P06454	1;1;1;1;1;1;1;1;1;1;1	1;1;1;1;1;1;1;1;1;1;1	1;1;1;1;1;1;1;1;1;1;1	Prothymosin alpha;Prothymosin alpha, N-terminally processed;Thymosin alpha-1	PTMA;PTMAP7	;;;;;;;;;;	11	1	1	1	0	0	1	0	0	0	0	1	0	0	0	0	0	0	0	0	0	0	1	0	0	0	0	1	0	0	0	0	0	0	0	0	0	0	1	0	0	0
B9A6L3;O60347	B9A6L3;O60347	8;8	6;6	6;6	TBC1 domain family member 12	TBC1D12	;	2	8	6	6	0	0	0	0	6	6	6	1	0	0	0	0	3	3	1	1	0	0	0	0	5	5	5	0	0	0	0	0	2	1	0	0	0	0	0	0	5	5
B9EGU6;Q5TC82-2;Q5TC82;B7ZMB3	B9EGU6;Q5TC82-2;Q5TC82;B7ZMB3	10;10;10;9	8;8;8;7	8;8;8;7	Roquin-1	RC3H1	;;;	4	10	8	8	7	8	1	7	0	0	0	0	0	0	0	0	0	0	0	0	5	6	1	5	0	0	0	0	0	0	0	0	0	0	0	0	5	6	1	5	0	0
B9EK47;Q9P2D3-3;Q9P2D3	B9EK47;Q9P2D3-3;Q9P2D3	1;1;1	1;1;1	1;1;1	HEAT repeat-containing protein 5B	HEATR5B	;;	3	1	1	1	0	0	0	0	1	0	0	0	0	0	0	0	0	0	0	0	0	0	0	0	1	0	0	0	0	0	0	0	0	0	0	0	0	0	0	0	1	0
C9E1I4;C0KK01	C9E1I4;C0KK01	3;3	1;1	0;0		HLA-C	;	2	3	1	0	0	0	0	0	3	3	3	1	0	0	0	0	0	1	0	0	0	0	0	0	1	1	1	0	0	0	0	0	0	0	0	0	0	0	0	0	0	0
F8U8C0;C1K3N4;O00220	F8U8C0;C1K3N4;O00220	6;6;6	6;6;6	6;6;6	Tumor necrosis factor receptor superfamily member 10A	TNFRSF10A	;;	3	6	6	6	0	0	0	0	1	0	0	1	0	0	0	0	6	6	6	4	0	0	0	0	1	0	0	1	0	0	0	0	6	6	6	4	0	0	0	0	1	0
G9I2K8;C7FDR3	G9I2K8;C7FDR3	2;2	2;2	2;2		HLA-B	;	2	2	2	2	0	0	0	0	2	1	2	1	0	0	0	0	0	0	1	1	0	0	0	0	2	1	2	1	0	0	0	0	0	0	1	1	0	0	0	0	2	1
C9J6P4;Q7Z2W4-3;H7C5K1	C9J6P4;Q7Z2W4-3	41;21;10	41;21;10	2;1;1	Zinc finger CCCH-type antiviral protein 1	ZC3HAV1	;	3	41	41	2	23	26	9	21	30	28	28	19	29	23	19	23	34	35	33	30	23	26	9	21	30	28	28	19	29	23	19	23	34	35	33	30	0	0	0	0	2	2
E9PIL5;C9J8K6;C9JKP4;H3BTQ3;D3DSM6;P41440-3;P41440	E9PIL5;C9J8K6;C9JKP4;H3BTQ3;D3DSM6;P41440-3;P41440	1;1;1;1;1;1;1	1;1;1;1;1;1;1	1;1;1;1;1;1;1	Folate transporter 1	SLC19A1	;;;;;;	7	1	1	1	0	0	0	0	1	1	0	0	0	0	0	0	0	0	0	0	0	0	0	0	1	1	0	0	0	0	0	0	0	0	0	0	0	0	0	0	1	1
C9JF17;P05090	C9JF17;P05090	2;2	2;2	2;2	Apolipoprotein D	APOD	;	2	2	2	2	0	0	0	0	0	0	0	0	0	0	0	0	0	0	0	2	0	0	0	0	0	0	0	0	0	0	0	0	0	0	0	2	0	0	0	0	0	0
C9JJN9;Q8N3P4-3;Q8N3P4;B3KPR6;Q8N3P4-2;H7C058;C9JP71;C9JG07;C9JPI1;H7C322	C9JJN9;Q8N3P4-3;Q8N3P4;B3KPR6;Q8N3P4-2	41;41;41;37;37;3;3;3;2;1	41;41;41;37;37;3;3;3;2;1	41;41;41;37;37;3;3;3;2;1	Vacuolar protein sorting-associated protein 8 homolog	VPS8	;;;;	10	41	41	41	0	0	0	0	34	30	32	14	0	0	0	0	17	19	24	26	0	0	0	0	34	30	32	14	0	0	0	0	17	19	24	26	0	0	0	0	34	30
C9JXB8;C9JNW5;V9HW01;P83731	C9JXB8;C9JNW5;V9HW01;P83731	3;3;3;3	3;3;3;3	3;3;3;3	60S ribosomal protein L24	RPL24;HEL-S-310	;;;	4	3	3	3	1	2	0	1	0	0	0	0	1	0	1	2	2	2	2	1	1	2	0	1	0	0	0	0	1	0	1	2	2	2	2	1	1	2	0	1	0	0
C9JPM4;P18085;C9JAK5;U3KQF2	C9JPM4;P18085;C9JAK5	5;5;3;1	1;1;1;1	1;1;1;1	ADP-ribosylation factor 4	ARF4	;;	4	5	1	1	0	0	0	0	0	1	0	0	0	0	0	0	5	4	3	4	0	0	0	0	0	0	0	0	0	0	0	0	1	0	0	0	0	0	0	0	0	0
Q68DU0;C9JZR2;O60716-5;O60716-3;O60716-2;O60716;O60716-13;O60716-11;O60716-10;O60716-8;O60716-9;O60716-7;O60716-6;O60716-4;Q96FS1;O60716-21;O60716-19;O60716-16;O60716-18;O60716-15;O60716-17;O60716-14;O60716-12;O60716-24;O60716-23;O60716-22;O60716-20;Q7KZJ3;A0A024R4Z0;O60716-29;O60716-27;O60716-26;O60716-25;A0A024R4Y7;O60716-32;O60716-31;O60716-30;O60716-28;E9PRE2;H0YC95;E9PKY0;E9PKL1	Q68DU0;C9JZR2;O60716-5;O60716-3;O60716-2;O60716;O60716-13;O60716-11;O60716-10;O60716-8;O60716-9;O60716-7;O60716-6;O60716-4;Q96FS1;O60716-21;O60716-19;O60716-16;O60716-18;O60716-15;O60716-17;O60716-14;O60716-12;O60716-24;O60716-23;O60716-22;O60716-20;Q7KZJ3;A0A024R4Z0;O60716-29;O60716-27;O60716-26;O60716-25;A0A024R4Y7;O60716-32;O60716-31;O60716-30;O60716-28	20;20;20;20;20;20;19;19;19;19;19;19;19;19;18;18;18;18;18;18;18;18;18;17;17;17;17;12;12;12;12;12;12;11;11;11;11;11;5;3;2;2	20;20;20;20;20;20;19;19;19;19;19;19;19;19;18;18;18;18;18;18;18;18;18;17;17;17;17;12;12;12;12;12;12;11;11;11;11;11;5;3;2;2	20;20;20;20;20;20;19;19;19;19;19;19;19;19;18;18;18;18;18;18;18;18;18;17;17;17;17;12;12;12;12;12;12;11;11;11;11;11;5;3;2;2	Catenin delta-1	DKFZp781O2021;CTNND1	;;;;;;;;;;;;;;;;;;;;;;;;;;;;;;;;;;;;;	42	20	20	20	0	3	0	0	16	13	13	9	0	0	0	0	3	1	0	2	0	3	0	0	16	13	13	9	0	0	0	0	3	1	0	2	0	3	0	0	16	13
C9K0J5;Q70E73;C9J164;Q70E73-5;Q70E73-2;Q70E73-8;Q70E73-7;Q70E73-4;Q70E73-3;Q70E73-9;Q70E73-6;B4E100;Q7Z5R6	C9K0J5;Q70E73;C9J164;Q70E73-5;Q70E73-2;Q70E73-8;Q70E73-7;Q70E73-4;Q70E73-3;Q70E73-9;Q70E73-6	8;8;5;5;5;5;5;5;5;5;5;1;1	8;8;5;5;5;5;5;5;5;5;5;1;1	8;8;5;5;5;5;5;5;5;5;5;1;1	Ras-associated and pleckstrin homology domains-containing protein 1	RAPH1	;;;;;;;;;;	13	8	8	8	1	2	0	1	4	2	6	1	0	0	0	0	0	0	0	0	1	2	0	1	4	2	6	1	0	0	0	0	0	0	0	0	1	2	0	1	4	2
CON__Q6NTB9;CON__O76009;O76009;CON__Q9D646;CON__O76011;A0A140TA62;CON__Q8IUT8;A0A140TA69;O76011	CON__Q6NTB9;CON__O76009;O76009;CON__Q9D646;CON__O76011;A0A140TA62;CON__Q8IUT8;A0A140TA69;O76011	6;6;6;5;5;5;5;5;5	1;1;1;1;1;1;1;1;1	1;1;1;1;1;1;1;1;1	Keratin, type I cuticular Ha3-I;Keratin, type I cuticular Ha4	KRT33A;KRT34	;;;;;;;;	9	6	1	1	0	0	0	0	0	0	0	5	0	0	3	0	0	0	0	0	0	0	0	0	0	0	0	1	0	0	0	0	0	0	0	0	0	0	0	0	0	0
CON__O76013;O76013-2;O76013;CON__O76015;O76015;Q8N9S8	CON__O76013;O76013-2;O76013;CON__O76015;O76015	3;3;3;2;2;1	1;1;1;0;0;0	1;1;1;0;0;0	Keratin, type I cuticular Ha6;Keratin, type I cuticular Ha8	KRT36;KRT38	;;;;	6	3	1	1	1	1	1	1	1	1	1	3	1	1	2	1	1	1	1	1	0	0	0	0	0	0	0	1	0	0	0	0	0	0	0	0	0	0	0	0	0	0
CON__O95678;O95678	CON__O95678;O95678	6;6	1;1	1;1	Keratin, type II cytoskeletal 75	KRT75	;	2	6	1	1	3	3	4	3	3	2	3	3	3	3	5	3	2	1	2	2	0	0	0	0	0	0	0	0	0	0	1	0	0	0	0	0	0	0	0	0	0	0
CON__P00761	CON__P00761	3	3	3				1	3	3	3	2	2	1	2	2	1	1	1	2	2	2	2	2	2	3	2	2	2	1	2	2	1	1	1	2	2	2	2	2	2	3	2	2	2	1	2	2	1
CON__P02533;P02533;CON__P19012;CON__A2A4G1;P19012;CON__Q6IFX2;B3KVF5;A0A024R1X6;CON__Q9Z2K1;CON__Q3ZAW8;B4E204;A8MT21;P19012-2;CON__Q61782;Q13092;CON__Q9D312;K7EMS3;C9JTG5;CON__Q8N1A0;Q8N1A0-2;Q8N1A0	CON__P02533;P02533;CON__P19012;CON__A2A4G1;P19012;CON__Q6IFX2;B3KVF5	9;9;6;6;6;5;5;4;4;4;3;3;3;2;2;2;1;1;1;1;1	4;4;2;1;2;2;2;2;1;1;1;1;1;1;1;1;0;0;0;0;0	1;1;0;0;0;0;0;0;0;0;0;0;0;0;0;0;0;0;0;0;0	Keratin, type I cytoskeletal 14;Keratin, type I cytoskeletal 15	KRT14;KRT15	;;;;;;	21	9	4	1	4	3	3	4	6	1	3	5	4	5	5	3	5	2	5	2	1	1	1	1	3	0	1	2	0	2	2	0	2	0	2	0	0	0	0	0	0	0
CON__P02769;H0YA55;B4DPR2;F6KPG5;A0A0C4DGB6;A8K9P0;Q56G89;CON__P02768-1;B2RBS8;B4DPP6;P02768;C9JKR2;D6RHD5;B7WNR0;P02768-2;H7C013;A0A087WWT3;P02768-3	CON__P02769	14;3;3;3;3;3;3;3;3;3;3;2;2;2;2;1;1;1	14;3;3;3;3;3;3;3;3;3;3;2;2;2;2;1;1;1	14;3;3;3;3;3;3;3;3;3;3;2;2;2;2;1;1;1				18	14	14	14	11	10	4	13	8	7	8	3	12	9	10	10	9	11	10	8	11	10	4	13	8	7	8	3	12	9	10	10	9	11	10	8	11	10	4	13	8	7
CON__P05787;P05787;P05787-2;Q969I0;Q7L4M3;F8VUG2;CON__H-INV:HIT000292931;F8W1U3;CON__Q9H552;F8VP67;CON__Q9NSB2;CON__Q6ISB0;Q9NSB2;CON__H-INV:HIT000016045;CON__REFSEQ:XP_092267	CON__P05787;P05787;P05787-2;Q969I0;Q7L4M3;F8VUG2;CON__H-INV:HIT000292931	15;15;15;13;10;9;8;7;5;4;3;3;3;2;1	11;11;11;11;9;6;7;4;3;3;0;0;0;1;1	10;10;10;10;8;5;7;4;3;3;0;0;0;1;1	Keratin, type II cytoskeletal 8	KRT8	;;;;;;	15	15	11	10	9	9	5	8	9	6	8	6	8	4	7	5	7	4	4	4	7	7	3	7	7	5	6	2	6	2	5	4	5	2	2	2	6	6	2	6	6	5
CON__Q3KNV1;CON__P08729;P08729;B3KY79;CON__Q9DCV7;Q3KNV1;Q96GE1;Q3B834	CON__Q3KNV1;CON__P08729;P08729;B3KY79	16;16;16;14;6;5;5;4	15;15;15;13;5;5;5;4	12;12;12;10;2;4;3;3	Keratin, type II cytoskeletal 7	KRT7	;;;	8	16	15	12	1	1	2	1	1	1	1	3	2	1	1	1	12	12	10	10	0	0	1	0	0	0	0	2	1	0	0	0	11	11	9	9	0	0	0	0	0	0
CON__P08779;P08779;B4DWU0;B4E2J5	CON__P08779;P08779;B4DWU0;B4E2J5	8;8;5;5	1;1;1;1	1;1;1;1	Keratin, type I cytoskeletal 16	KRT16	;;;	4	8	1	1	3	2	2	4	5	1	2	3	4	3	4	3	5	2	4	2	0	0	0	0	0	0	0	0	0	0	0	0	1	0	0	0	0	0	0	0	0	0
CON__P12763	CON__P12763	1	1	1				1	1	1	1	0	0	0	0	0	0	0	0	0	0	0	0	0	0	0	1	0	0	0	0	0	0	0	0	0	0	0	0	0	0	0	1	0	0	0	0	0	0
CON__P13645;P13645;CON__P02535-1;CON__Q148H6;CON__Q7Z3Y7;Q7Z3Y7;CON__Q7Z3Z0;CON__Q7Z3Y8;CON__Q2M2I5;Q7Z3Z0;Q7Z3Y8;Q2M2I5;Q6ZPD6;CON__A2AB72;CON__Q7Z3Y9;Q7Z3Y9	CON__P13645;P13645	30;30;10;3;3;3;2;2;2;2;2;2;1;1;1;1	30;30;10;3;3;3;2;2;2;2;2;2;1;1;1;1	25;25;6;1;1;1;1;1;0;1;1;0;0;0;0;0	Keratin, type I cytoskeletal 10	KRT10	;	16	30	30	25	18	8	15	16	18	14	9	17	15	9	10	10	10	11	19	21	18	8	15	16	18	14	9	17	15	9	10	10	10	11	19	21	14	6	13	13	14	12
CON__P13647;P13647;B4E1T1;B4DL32;H0YIN9;H0YI76;F8VV57	CON__P13647;P13647;B4E1T1;B4DL32	8;8;7;4;3;3;1	3;3;2;2;2;2;1	2;2;1;1;1;1;1	Keratin, type II cytoskeletal 5	KRT5	;;;	7	8	3	2	5	3	3	3	4	2	3	4	3	3	4	2	4	2	6	3	1	0	0	1	0	0	0	0	0	0	0	0	0	0	3	0	1	0	0	1	0	0
CON__P35908;P35908;H0YID6	CON__P35908;P35908	22;21;1	19;18;1	14;13;0	Keratin, type II cytoskeletal 2 epidermal	KRT2	;	3	22	19	14	14	7	6	11	13	6	6	15	9	10	7	7	4	8	15	16	11	4	3	8	10	3	3	12	7	7	4	5	1	6	12	13	8	3	0	5	6	2
CON__Q04695;Q04695;CON__Q9QWL7;F5GWP8;Q14666;K7EPJ9;B4E2P9;K7ESE1	CON__Q04695;Q04695;CON__Q9QWL7;F5GWP8;Q14666	9;9;8;7;6;4;3;2	3;3;2;2;2;1;1;1	3;3;2;2;2;1;1;1	Keratin, type I cytoskeletal 17	KRT17	;;;;	8	9	3	3	4	4	3	6	6	2	5	3	3	4	3	2	3	2	3	1	1	2	1	3	2	1	2	0	0	0	0	0	0	0	0	0	1	2	1	3	2	1
CON__Q14525;CON__Q9UE12;CON__Q15323;Q14525;Q15323;CON__A2A5Y0;CON__REFSEQ:XP_986630;Q14532;CON__Q14532;G3V1C2;Q6A165;CON__Q6IFU5;B7ZM39;CON__O76014;Q6A162;O76014;Q16275	CON__Q14525;CON__Q9UE12;CON__Q15323;Q14525;Q15323;CON__A2A5Y0;CON__REFSEQ:XP_986630;Q14532;CON__Q14532	6;6;6;6;6;4;4;4;3;2;2;2;2;2;2;2;1	5;5;5;5;5;3;3;3;2;2;1;2;2;1;2;1;1	0;0;0;0;0;0;0;0;0;0;0;0;0;0;0;0;0	Keratin, type I cuticular Ha3-II;Keratin, type I cuticular Ha1;Keratin, type I cuticular Ha2	KRT33B;KRT31;KRT32	;;;;;;;;	17	6	5	0	1	1	1	1	1	1	1	5	1	1	4	1	1	1	1	1	0	0	0	0	0	0	0	4	0	0	3	0	0	0	0	0	0	0	0	0	0	0
CON__Q14CN4-1;CON__Q6IME9;CON__Q3SY84;CON__Q7RTS7;CON__Q32MB2;F8W1S1;Q86Y46-2;Q14CN4-3;Q14CN4-2;Q14CN4;Q3SY84;Q7RTS7;Q86Y46;H0YIG3	CON__Q14CN4-1;CON__Q6IME9;CON__Q3SY84;CON__Q7RTS7;CON__Q32MB2;F8W1S1;Q86Y46-2;Q14CN4-3;Q14CN4-2;Q14CN4;Q3SY84;Q7RTS7;Q86Y46;H0YIG3	2;2;2;2;2;2;2;2;2;2;2;2;2;1	1;1;1;1;1;1;1;1;1;1;1;1;1;1	1;1;1;1;1;1;1;1;1;1;1;1;1;1	Keratin, type II cytoskeletal 73;Keratin, type II cytoskeletal 72;Keratin, type II cytoskeletal 71;Keratin, type II cytoskeletal 74	KRT74;KRT73;KRT72;KRT71	;;;;;;;;;;;;;	14	2	1	1	2	1	1	2	1	1	1	1	1	1	1	1	1	1	1	2	1	0	0	1	0	0	0	0	0	0	0	0	0	0	0	1	1	0	0	1	0	0
Q701L7;CON__Q9NSB4;Q9NSB4	Q701L7;CON__Q9NSB4;Q9NSB4	2;2;2	2;2;2	1;1;1	Keratin, type II cuticular Hb2	KRTHB2;KRT82	;;	3	2	2	1	0	0	0	0	0	0	0	2	0	0	1	0	0	0	0	0	0	0	0	0	0	0	0	2	0	0	1	0	0	0	0	0	0	0	0	0	0	0
CON__Streptavidin	CON__Streptavidin	4	4	4				1	4	4	4	4	4	3	4	4	3	4	3	4	4	4	4	4	4	4	4	4	4	3	4	4	3	4	3	4	4	4	4	4	4	4	4	4	4	3	4	4	3
E7ESK7;D0PNI1;E7EX29;P63104;E5RGE1;E5RIR4;E9PD24;E7EVZ2;Q6LD62;Q4VY20;Q3YBA8;A0A0J9YWZ2;Q53RR5;Q4VY19;K7EIT4;E9PG15;A0A0J9YWE8;A2IDB2;B0AZS6;Q59EQ2;B4DE78;B4DHC4;B2R6N6;A0A024R1K7;B3KNB4;G9K389;G9K388;P63104-2;P31947-2;P62258-2;P27348;Q04917;P61981;P31947	E7ESK7;D0PNI1;E7EX29;P63104;E5RGE1;E5RIR4;E9PD24;E7EVZ2;Q6LD62	4;4;4;4;3;3;3;3;2;1;1;1;1;1;1;1;1;1;1;1;1;1;1;1;1;1;1;1;1;1;1;1;1;1	4;4;4;4;3;3;3;3;2;1;1;1;1;1;1;1;1;1;1;1;1;1;1;1;1;1;1;1;1;1;1;1;1;1	3;3;3;3;2;2;2;2;1;0;0;0;0;0;0;0;0;0;1;0;0;0;0;0;0;0;0;1;0;0;0;0;0;0	14-3-3 protein zeta/delta	YWHAZ;14-3-3 protein	;;;;;;;;	34	4	4	3	0	0	2	0	0	0	0	1	3	3	3	1	1	1	0	0	0	0	2	0	0	0	0	1	3	3	3	1	1	1	0	0	0	0	2	0	0	0
D2SNZ4;Q96HE9;J3QKY4;J3QR53	D2SNZ4;Q96HE9;J3QKY4;J3QR53	2;2;1;1	2;2;1;1	2;2;1;1	Proline-rich protein 11	PRR11	;;;	4	2	2	2	0	0	0	0	0	0	0	0	0	0	0	0	2	2	1	1	0	0	0	0	0	0	0	0	0	0	0	0	2	2	1	1	0	0	0	0	0	0
D3DNA1;L7RT22;P18084;V9GZ57;V9GYZ1;H7C4W1;V9GYD8;H7C580;H7C5U2	D3DNA1;L7RT22;P18084;V9GZ57;V9GYZ1;H7C4W1	4;4;4;3;2;2;1;1;1	4;4;4;3;2;2;1;1;1	4;4;4;3;2;2;1;1;1	Integrin beta;Integrin beta-5	ITGB5	;;;;;	9	4	4	4	0	0	0	0	3	1	2	1	0	0	0	0	0	1	0	2	0	0	0	0	3	1	2	1	0	0	0	0	0	1	0	2	0	0	0	0	3	1
D3DQ70;Q8NC51-2;Q8NC51;Q63HR1;Q5VU21;D3DQ69;Q8NC51-4;Q8NC51-3	D3DQ70;Q8NC51-2;Q8NC51;Q63HR1;Q5VU21;D3DQ69;Q8NC51-4;Q8NC51-3	21;21;21;20;20;20;20;20	21;21;21;20;20;20;20;20	21;21;21;20;20;20;20;20	Plasminogen activator inhibitor 1 RNA-binding protein	SERBP1;DKFZp686P17171	;;;;;;;	8	21	21	21	12	13	7	14	6	1	3	3	3	2	1	2	2	2	0	0	12	13	7	14	6	1	3	3	3	2	1	2	2	2	0	0	12	13	7	14	6	1
D3DQQ7;O75096	D3DQQ7;O75096	4;4	4;4	4;4	Low-density lipoprotein receptor-related protein 4	LRP4	;	2	4	4	4	0	0	0	0	3	2	1	0	0	0	0	0	0	0	0	0	0	0	0	0	3	2	1	0	0	0	0	0	0	0	0	0	0	0	0	0	3	2
V9HW29;D3DRX6;P33176;A8K048;M1VRN1;M1VKJ2;M1VE91;C1PHA2;M1V490;M1VPF9;M1V481;M1VPF7;M1VRN0;M1VKI9;M1VE89;B4DS27;Q6P164;Q2TA90;Q66K46;A0A0G2JMZ6;A1L179;J3KNA1;B7Z2M7;B2RCP3;B0I1S7;O60282;Q12840;Q57YV6;A5D6Y6;Q6PJC4;Q6PKD1;O60282-2;Q59GB8;Q57Z91	V9HW29;D3DRX6;P33176;A8K048;M1VRN1;M1VKJ2;M1VE91;C1PHA2;M1V490;M1VPF9;M1V481;M1VPF7;M1VRN0;M1VKI9;M1VE89	19;19;19;18;18;18;18;18;16;16;14;13;13;13;13;7;6;6;6;3;3;3;3;3;3;3;3;2;2;2;2;2;1;1	19;19;19;18;18;18;18;18;16;16;14;13;13;13;13;7;6;6;6;3;3;3;3;3;3;3;3;2;2;2;2;2;1;1	19;19;19;18;18;18;18;18;16;16;14;13;13;13;13;7;6;6;6;3;3;3;3;3;3;3;3;2;2;2;2;2;1;1	Kinesin-like protein;Kinesin-1 heavy chain	HEL-S-61;KIF5B;KIF5B-RET(NM_020630)_K23;R12;KIF5B-RET(NM_020975)_K23;R12;KIF5B-RET(NM_020630)_K24;R11;KIF5B-ALK;KIF5B-RET(NM_020630)_K22;R12;KIF5B-RET(NM_020975)_K22;R12;KIF5B-ALK_K17;A20;KIF5B-RET(NM_020630)_K15;R12;KIF5B-RET(NM_020975)_K15;R12;KIF5B-RET(NM_020630)_K16;R12;KIF5B-RET(NM_020975)_K16;R12	;;;;;;;;;;;;;;	34	19	19	19	0	0	0	0	14	13	14	4	0	0	0	0	0	0	0	0	0	0	0	0	14	13	14	4	0	0	0	0	0	0	0	0	0	0	0	0	14	13
E7EWP2;D3DTD2;E7EPJ7;O75962-5;O75962-2;O75962-4;O75962;Q7Z2K2;A0A087X139;F5H228;B4E3M5	E7EWP2;D3DTD2;E7EPJ7;O75962-5;O75962-2;O75962-4;O75962	3;3;3;3;3;3;3;1;1;1;1	3;3;3;3;3;3;3;1;1;1;1	3;3;3;3;3;3;3;1;1;1;1	Triple functional domain protein	TRIO	;;;;;;	11	3	3	3	0	0	0	0	0	2	1	0	0	0	0	0	0	0	0	0	0	0	0	0	0	2	1	0	0	0	0	0	0	0	0	0	0	0	0	0	0	2
D3DTY9;Q59GW5;Q14258	D3DTY9;Q59GW5;Q14258	1;1;1	1;1;1	1;1;1	E3 ubiquitin/ISG15 ligase TRIM25	TRIM25	;;	3	1	1	1	1	1	0	0	0	0	0	0	0	0	0	0	0	0	0	0	1	1	0	0	0	0	0	0	0	0	0	0	0	0	0	0	1	1	0	0	0	0
D3DVC4;P48681;Q05BW3;A5PKT9;Q2YDX4;Q9H6U9	D3DVC4;P48681	30;29;14;14;3;2	30;29;14;14;3;2	30;29;14;14;3;2	Nestin	NES	;	6	30	30	30	21	21	1	9	7	4	7	1	3	0	0	2	1	0	0	0	21	21	1	9	7	4	7	1	3	0	0	2	1	0	0	0	21	21	1	9	7	4
D6RAG3;D6RI11;O14810	D6RAG3;D6RI11;O14810	1;1;1	1;1;1	1;1;1	Complexin-1	CPLX1	;;	3	1	1	1	0	0	0	0	0	0	1	0	0	0	0	0	0	0	0	0	0	0	0	0	0	0	1	0	0	0	0	0	0	0	0	0	0	0	0	0	0	0
D6RHJ3;D6RD16;D6RAQ8;D6RAU8;D6RB85;D6RDP7;H0Y9Q7;Q16094;P27824;P27824-2	D6RHJ3;D6RD16;D6RAQ8;D6RAU8;D6RB85;D6RDP7;H0Y9Q7;Q16094;P27824;P27824-2	1;1;1;1;1;1;1;1;1;1	1;1;1;1;1;1;1;1;1;1	1;1;1;1;1;1;1;1;1;1	Calnexin	CANX	;;;;;;;;;	10	1	1	1	0	0	0	0	0	1	0	0	0	0	0	0	0	0	0	0	0	0	0	0	0	1	0	0	0	0	0	0	0	0	0	0	0	0	0	0	0	1
D6RD46;Q9UPQ0-10;Q9UPQ0-2;Q9UPQ0-4;Q9UPQ0;B7Z3F1;B7Z3G0;B7Z5Q8;E7EPK0;E9PDJ9;B7Z2J4;H0Y8P3;Q9UPQ0-9;Q9UPQ0-8;Q9UPQ0-6;Q9UPQ0-5;B7Z656;G5EA03;Q9UPQ0-3;B7Z5G6;B7Z7Z0;Q6N054;D6RJ93;Q6NVB9	D6RD46;Q9UPQ0-10;Q9UPQ0-2;Q9UPQ0-4;Q9UPQ0;B7Z3F1;B7Z3G0;B7Z5Q8;E7EPK0;E9PDJ9;B7Z2J4;H0Y8P3;Q9UPQ0-9;Q9UPQ0-8;Q9UPQ0-6;Q9UPQ0-5;B7Z656;G5EA03;Q9UPQ0-3;B7Z5G6	12;12;12;12;12;10;10;10;10;10;10;10;10;10;10;10;9;9;9;6;4;2;1;1	12;12;12;12;12;10;10;10;10;10;10;10;10;10;10;10;9;9;9;6;4;2;1;1	12;12;12;12;12;10;10;10;10;10;10;10;10;10;10;10;9;9;9;6;4;2;1;1	LIM and calponin homology domains-containing protein 1	LIMCH1	;;;;;;;;;;;;;;;;;;;	24	12	12	12	1	4	0	2	9	5	5	0	1	0	0	0	1	1	0	0	1	4	0	2	9	5	5	0	1	0	0	0	1	1	0	0	1	4	0	2	9	5
D6RF82;D6REX1;D6RIC6;P33981-2;P33981	D6RF82;D6REX1;D6RIC6;P33981-2;P33981	1;1;1;1;1	1;1;1;1;1	1;1;1;1;1	Dual specificity protein kinase TTK	TTK	;;;;	5	1	1	1	0	0	0	0	1	0	0	0	0	0	0	0	0	0	0	0	0	0	0	0	1	0	0	0	0	0	0	0	0	0	0	0	0	0	0	0	1	0
D6RF48;Q9P2W9;D6RC71	D6RF48;Q9P2W9;D6RC71	2;2;1	2;2;1	2;2;1	Syntaxin-18	STX18	;;	3	2	2	2	0	0	0	0	0	0	0	0	0	0	0	0	0	2	0	0	0	0	0	0	0	0	0	0	0	0	0	0	0	2	0	0	0	0	0	0	0	0
Q5HYD9;D6RFH4;H3BUX2;J3KNF8;O43169	Q5HYD9;D6RFH4;H3BUX2;J3KNF8;O43169	1;1;1;1;1	1;1;1;1;1	1;1;1;1;1	Cytochrome b5 type B	DKFZp686M0619;CYB5B	;;;;	5	1	1	1	0	0	0	0	1	1	0	0	0	0	0	0	0	0	0	0	0	0	0	0	1	1	0	0	0	0	0	0	0	0	0	0	0	0	0	0	1	1
D6RJB7;Q8N7Z5	D6RJB7;Q8N7Z5	1;1	1;1	1;1	Putative ankyrin repeat domain-containing protein 31	ANKRD31	;	2	1	1	1	0	0	0	0	0	0	0	0	0	0	0	1	0	0	0	0	0	0	0	0	0	0	0	0	0	0	0	1	0	0	0	0	0	0	0	0	0	0
E1NZA1;Q92616;A0A024RBS1;B4DM32	E1NZA1;Q92616;A0A024RBS1	23;22;20;7	23;22;20;7	23;22;20;7	Translational activator GCN1	PRIC295;GCN1L1	;;	4	23	23	23	7	14	0	2	9	1	0	0	5	1	0	0	0	0	0	0	7	14	0	2	9	1	0	0	5	1	0	0	0	0	0	0	7	14	0	2	9	1
E1P5H9;Q96BD0-2;Q96BD0-3;Q96BD0-4;Q96BD0	E1P5H9;Q96BD0-2;Q96BD0-3;Q96BD0-4;Q96BD0	2;2;2;2;2	2;2;2;2;2	2;2;2;2;2	Solute carrier organic anion transporter family member 4A1	SLCO4A1	;;;;	5	2	2	2	0	0	0	0	0	2	0	0	0	0	0	0	1	1	1	1	0	0	0	0	0	2	0	0	0	0	0	0	1	1	1	1	0	0	0	0	0	2
Q6FGM6;E5KN59;E5KN55;Q08752	Q6FGM6;E5KN59;E5KN55;Q08752	1;1;1;1	1;1;1;1	1;1;1;1	Peptidyl-prolyl cis-trans isomerase D	PPID	;;;	4	1	1	1	0	0	0	0	0	0	0	0	1	1	0	1	0	0	0	0	0	0	0	0	0	0	0	0	1	1	0	1	0	0	0	0	0	0	0	0	0	0
E5KNY5;P42704;B4DSR0	E5KNY5;P42704	3;3;1	3;3;1	3;3;1	Leucine-rich PPR motif-containing protein, mitochondrial	LRPPRC	;	3	3	3	3	1	0	0	0	1	1	1	0	0	0	0	0	1	0	1	0	1	0	0	0	1	1	1	0	0	0	0	0	1	0	1	0	1	0	0	0	1	1
E7ENV7;Q86YQ8;Q4G168;Q8N7E6;B3KWK1;B2RD40;A0A024R994;A8K8A4;B7Z370;Q86YQ8-2;Q9HCH3-2;Q96FN4-2;O75131;Q96FN4;Q8IYJ1;Q96A23;O95741;Q9UBL6-2;Q96A23-2;Q9HCH3;O95741-2;Q9UBL6	E7ENV7;Q86YQ8;Q4G168;Q8N7E6;B3KWK1;B2RD40;A0A024R994;A8K8A4;B7Z370;Q86YQ8-2;Q9HCH3-2;Q96FN4-2;O75131;Q96FN4;Q8IYJ1;Q96A23;O95741;Q9UBL6-2;Q96A23-2;Q9HCH3;O95741-2;Q9UBL6	2;2;1;1;1;1;1;1;1;1;1;1;1;1;1;1;1;1;1;1;1;1	2;2;1;1;1;1;1;1;1;1;1;1;1;1;1;1;1;1;1;1;1;1	2;2;1;1;1;1;1;1;1;1;1;1;1;1;1;1;1;1;1;1;1;1	Copine-8;Copine-5;Copine-2;Copine-3;Copine-9;Copine-4;Copine-6;Copine-7	CPNE8;CPNE4;CPNE6;CPNE3;CPNE5;CPNE2;CPNE9;CPNE7	;;;;;;;;;;;;;;;;;;;;;	22	2	2	2	0	0	0	0	2	0	0	0	0	0	0	0	0	0	0	0	0	0	0	0	2	0	0	0	0	0	0	0	0	0	0	0	0	0	0	0	2	0
E7EPN9;Q9Y520-4;Q9Y520-5;Q9Y520;Q9Y520-7;Q9Y520-6;Q9Y520-3;Q9Y520-2;H7C5N8;A0A0A0MS30;B4E3S2	E7EPN9;Q9Y520-4;Q9Y520-5;Q9Y520;Q9Y520-7;Q9Y520-6;Q9Y520-3;Q9Y520-2	47;47;47;47;47;45;43;42;19;4;2	47;47;47;47;47;45;43;42;19;4;2	26;26;26;26;26;24;22;22;19;0;2	Protein PRRC2C	PRRC2C	;;;;;;;	11	47	47	26	33	38	8	28	0	0	0	0	8	3	0	1	1	1	0	0	33	38	8	28	0	0	0	0	8	3	0	1	1	1	0	0	17	23	5	16	0	0
Q6NUR7;E7EQR4;P15311;B7Z5V2;V9HW42;B2R6J2;B7Z437;J7M2B1;Q6PJT4;Q6PKD3;Q05CU6;V9HWC0;B0YJ88;P26038;P35241;P35241-5;Q9UJU1;Q9UJZ2;Q9UJZ6;Q9UK20;B7Z2S7;P35241-4;V9GZ54;E9PQ82;E9PNV3;Q9UJZ8;B7Z9R6;Q9UJZ7;P35241-3	Q6NUR7;E7EQR4;P15311;B7Z5V2;V9HW42;B2R6J2;B7Z437;J7M2B1;Q6PJT4;Q6PKD3;Q05CU6;V9HWC0;B0YJ88;P26038;P35241;P35241-5	10;10;10;9;9;9;7;6;5;5;5;5;5;5;5;5;3;3;3;3;3;3;2;2;2;2;2;1;1	10;10;10;9;9;9;7;6;5;5;5;5;5;5;5;5;3;3;3;3;3;3;2;2;2;2;2;1;1	10;10;10;9;9;9;7;6;5;5;5;5;5;5;5;5;3;3;3;3;3;3;2;2;2;2;2;1;1	Ezrin;Tyrosine-protein kinase receptor;Moesin;Radixin	EZR;HEL-S-105;EZR-ROS1;MSN;RDX;HEL70	;;;;;;;;;;;;;;;	29	10	10	10	0	2	0	0	7	4	4	2	2	1	0	1	6	7	2	0	0	2	0	0	7	4	4	2	2	1	0	1	6	7	2	0	0	2	0	0	7	4
E7EVA0;P27816;P27816-6;P27816-2;B4DM10;A0A024R2V2;A0A024R2S1;A0A024R2V0;Q86Y04;P27816-4;B5MEG9;Q6NX68;Q05D06;H0Y2V1;F8W9U4;H7C456;B4DSQ1;A0A0J9YVV8;A0A0J9YW37;Q8NDS5;P27816-7	E7EVA0;P27816;P27816-6;P27816-2;B4DM10	40;36;35;31;23;18;18;16;16;16;13;12;10;9;9;7;5;4;4;4;4	40;36;35;31;23;18;18;16;16;16;13;12;10;9;9;7;5;4;4;4;4	21;17;16;13;15;11;11;4;4;4;2;5;3;1;1;0;1;0;0;2;0	Microtubule-associated protein;Microtubule-associated protein 4	MAP4	;;;;	21	40	40	21	18	21	15	22	24	19	23	21	13	11	7	9	10	16	8	10	18	21	15	22	24	19	23	21	13	11	7	9	10	16	8	10	10	12	6	10	12	10
E7EX44;Q05682-5;Q05682-3;E9PGZ1;Q05682-4;Q05682-6;Q05682-2;Q05682;B7Z6G4;B4DPW5;Q9NYG1;C9J813;Q6PJM5;B4E3I0;Q6P707;Q05DR4;Q7Z2Y9;C9JEK3;Q5HY93;REV__H0YH95;REV__H0YEF9;REV__E9PJZ7;REV__H0YHK3;REV__B7Z7Y5;REV__O75334-6;REV__O75334-5;REV__Q13136-2;REV__Q13136;REV__O75334-2;REV__O75334-4;REV__G3V200;REV__O75334-3;REV__O75334;REV__Q4LE62	E7EX44;Q05682-5;Q05682-3;E9PGZ1;Q05682-4;Q05682-6;Q05682-2;Q05682;B7Z6G4;B4DPW5;Q9NYG1;C9J813;Q6PJM5;B4E3I0	25;25;25;24;24;24;24;24;23;22;21;20;16;14;11;9;5;4;3;1;1;1;1;1;1;1;1;1;1;1;1;1;1;1	25;25;25;24;24;24;24;24;23;22;21;20;16;14;11;9;5;4;3;1;1;1;1;1;1;1;1;1;1;1;1;1;1;1	25;25;25;24;24;24;24;24;23;22;21;20;16;14;11;9;5;4;3;1;1;1;1;1;1;1;1;1;1;1;1;1;1;1	Caldesmon	CALD1	;;;;;;;;;;;;;	34	25	25	25	10	13	2	7	16	13	14	12	2	0	0	0	0	0	0	1	10	13	2	7	16	13	14	12	2	0	0	0	0	0	0	1	10	13	2	7	16	13
E9KL35;P63244;H0YAF8;J3KPE3;H0Y8W2;D6RAU2;E9PD14;D6RFX4;D6RFZ9;B4DVD2;D6RHH4;D6R9Z1;H0YAM7;D6RAC2;D6R9L0;D6REE5;H0Y9P0;D6RF23;B4E0C3;D6RGK8;D6R909;D6RBD0;B4DWC6	E9KL35;P63244;H0YAF8;J3KPE3;H0Y8W2;D6RAU2;E9PD14;D6RFX4;D6RFZ9;B4DVD2;D6RHH4;D6R9Z1;H0YAM7;D6RAC2;D6R9L0;D6REE5	5;5;4;4;4;3;3;3;3;3;3;3;3;3;3;3;2;2;2;1;1;1;1	5;5;4;4;4;3;3;3;3;3;3;3;3;3;3;3;2;2;2;1;1;1;1	5;5;4;4;4;3;3;3;3;3;3;3;3;3;3;3;2;2;2;1;1;1;1	Guanine nucleotide-binding protein subunit beta-2-like 1;Guanine nucleotide-binding protein subunit beta-2-like 1, N-terminally processed	GNB2L1	;;;;;;;;;;;;;;;	23	5	5	5	0	1	0	4	0	0	0	1	1	3	1	4	3	1	1	0	0	1	0	4	0	0	0	1	1	3	1	4	3	1	1	0	0	1	0	4	0	0
E9PC52;Q6FHQ0;Q16576;A8K6A2;Q16576-2;Q5JP02;Q5JP01;Q5JNZ6;C9JAJ9;C9J7L0	E9PC52;Q6FHQ0;Q16576;A8K6A2;Q16576-2	11;11;11;10;10;5;4;2;1;1	5;5;5;5;4;1;2;1;0;1	5;5;5;5;4;1;2;1;0;1	Histone-binding protein RBBP7	RBBP7	;;;;	10	11	5	5	0	0	0	0	1	1	0	0	2	1	1	1	9	9	7	9	0	0	0	0	0	0	0	0	0	0	0	0	3	4	2	4	0	0	0	0	0	0
E9PC69;Q7KZI7-15;Q7KZI7-5;Q7KZI7-16;Q7KZI7-4;Q7KZI7-9;Q7KZI7-11;Q7KZI7-8;Q7KZI7;A0A024R5B2;E7ETY4;A9CP04;A8K2S4;Q7KZI7-10;Q7KZI7-13;Q7KZI7-7;Q7KZI7-2;Q7KZI7-12;Q7KZI7-14;Q7KZI7-3;Q7KZI7-6;A0A024R555;Q5DNC6	E9PC69;Q7KZI7-15;Q7KZI7-5;Q7KZI7-16;Q7KZI7-4;Q7KZI7-9;Q7KZI7-11;Q7KZI7-8;Q7KZI7;A0A024R5B2;E7ETY4;A9CP04;A8K2S4;Q7KZI7-10;Q7KZI7-13;Q7KZI7-7;Q7KZI7-2;Q7KZI7-12;Q7KZI7-14;Q7KZI7-3;Q7KZI7-6;A0A024R555	6;6;6;6;6;6;6;6;6;5;5;5;5;5;5;5;5;5;5;5;5;3;1	6;6;6;6;6;6;6;6;6;5;5;5;5;5;5;5;5;5;5;5;5;3;1	5;5;5;5;5;5;5;5;5;4;4;4;4;4;4;4;4;4;4;4;4;2;1	Serine/threonine-protein kinase MARK2	MARK2;Par1b	;;;;;;;;;;;;;;;;;;;;;	23	6	6	5	0	0	0	0	5	2	2	0	0	0	0	0	0	0	0	0	0	0	0	0	5	2	2	0	0	0	0	0	0	0	0	0	0	0	0	0	4	1
E9PHM6;F6QMI7;E9PEB9;Q03001-8;Q03001;E7ERU0;F8W9J4;Q9HDA7;Q9BSP9;H0YC65;Q86T18;H0YBX0;Q9H722;H0Y7I1;Q9H8U2;B4DNC4;Q32Q32;Q96IQ1;Q6IPG6;H0Y6T5;REV__Q9BX97;H0Y4F5;H0Y314;Q6ZQZ4	E9PHM6;F6QMI7;E9PEB9;Q03001-8;Q03001;E7ERU0;F8W9J4	34;34;34;34;34;32;32;6;4;4;3;2;2;1;1;1;1;1;1;1;1;1;1;1	34;34;34;34;34;32;32;6;4;4;3;2;2;1;1;1;1;1;1;1;1;1;1;1	11;11;11;11;11;11;11;0;3;3;2;2;2;0;0;0;0;0;0;0;1;0;0;0	Dystonin	DST	;;;;;;	24	34	34	11	0	0	0	0	29	18	15	2	0	0	0	0	0	3	0	1	0	0	0	0	29	18	15	2	0	0	0	0	0	3	0	1	0	0	0	0	9	5
E9PHY5;O43491-4;E9PK52;O43491-3;E9PII3;O43491-2;I6L9B1;Q59FD8;B4DJ76;E9PQD2;E9PQN0;E9PRG1;E9PIG0;E9PJP4;O60642;Q9UG62;Q9H1C6;E9PN54;E9PMG5;B2RB02;B3KY28;A8K968;A0A0A0MRA8;Q9Y2J2-3;Q9Y2J2-2;Q9Y2J2-4;Q9Y2J2;J3KT37	E9PHY5;O43491-4;E9PK52;O43491-3;E9PII3;O43491-2;I6L9B1;Q59FD8	34;32;29;28;25;25;23;23;12;8;7;7;7;6;6;6;6;3;2;2;2;2;2;2;2;2;2;1	1;1;1;0;0;0;1;0;1;0;0;0;0;0;0;0;1;0;1;0;0;0;0;0;0;0;0;0	0;0;0;0;0;0;0;0;0;0;0;0;0;0;0;0;0;0;0;0;0;0;0;0;0;0;0;0	Band 4.1-like protein 2	EPB41L2	;;;;;;;	28	34	1	0	3	1	0	0	32	30	24	17	0	0	0	0	6	6	2	0	0	0	0	0	1	1	1	1	0	0	0	0	0	0	0	0	0	0	0	0	0	0
E9PI12;Q9H6J7-3;Q9H6J7-4;Q9H6J7;Q9H6J7-2;E9PI28	E9PI12;Q9H6J7-3;Q9H6J7-4;Q9H6J7;Q9H6J7-2;E9PI28	2;2;2;2;2;1	2;2;2;2;2;1	2;2;2;2;2;1	UPF0705 protein C11orf49	C11orf49	;;;;;	6	2	2	2	1	2	0	0	2	2	2	0	0	0	0	0	0	0	0	0	1	2	0	0	2	2	2	0	0	0	0	0	0	0	0	0	1	2	0	0	2	2
E9PJD1;Q8IXU6-2;Q8IXU6;E9PKZ2;E9PRY2;Q8IXU6-3	E9PJD1;Q8IXU6-2;Q8IXU6	3;3;3;1;1;1	3;3;3;1;1;1	3;3;3;1;1;1	Solute carrier family 35 member F2	SLC35F2	;;	6	3	3	3	0	0	0	0	3	3	3	1	0	0	0	0	0	0	0	0	0	0	0	0	3	3	3	1	0	0	0	0	0	0	0	0	0	0	0	0	3	3
E9PJD9;Q9BQQ5;E9PLL6;Q6NZ52;P46776;E9PLX7	E9PJD9;Q9BQQ5;E9PLL6;Q6NZ52;P46776;E9PLX7	2;2;2;2;2;1	2;2;2;2;2;1	2;2;2;2;2;1	60S ribosomal protein L27a	RPL27A;L27a	;;;;;	6	2	2	2	1	1	0	0	1	0	1	0	2	1	0	2	2	2	2	1	1	1	0	0	1	0	1	0	2	1	0	2	2	2	2	1	1	1	0	0	1	0
E9PK01;P29692;A0A087X1X7;Q71RH4;Q9H7G6;D3DWK1;B2RAR6;E9PRY8;P29692-3;P29692-2;E9PPR1;E9PL12;E9PQ49;E9PI39;Q9BW34;E9PMW7;E9PL71;E9PQZ1;P29692-4;E9PN91;E9PIZ1;H0YCK7;E9PQC9;H0YE58;E9PK06;H0YE72;E9PNW6;E9PKK3;E9PK72;E9PJD0	E9PK01;P29692;A0A087X1X7;Q71RH4;Q9H7G6;D3DWK1;B2RAR6;E9PRY8;P29692-3;P29692-2;E9PPR1;E9PL12;E9PQ49;E9PI39;Q9BW34;E9PMW7;E9PL71;E9PQZ1;P29692-4	7;7;6;6;6;6;6;6;6;6;5;5;5;5;5;4;4;4;4;3;3;3;2;2;2;2;1;1;1;1	7;7;6;6;6;6;6;6;6;6;5;5;5;5;5;4;4;4;4;3;3;3;2;2;2;2;1;1;1;1	7;7;6;6;6;6;6;6;6;6;5;5;5;5;5;4;4;4;4;3;3;3;2;2;2;2;1;1;1;1	Elongation factor 1-delta	EEF1D	;;;;;;;;;;;;;;;;;;	30	7	7	7	5	4	2	4	5	4	3	2	6	7	3	4	7	6	5	6	5	4	2	4	5	4	3	2	6	7	3	4	7	6	5	6	5	4	2	4	5	4
H7BXH2;E9PKF6;Q5H9R7-6;Q5H9R7-2;Q5H9R7;Q5H9R7-5;A0A024R5F3;Q5H9R7-4;Q5H9R7-3;E9PQP7;B4E0C2;B4DTT7;B4DYU6;H0YEN2;E9PK08;B4DP39;Q7L294;Q9H880;E9PNN8;Q9NPQ7;H0YDK9;H0YEV0	H7BXH2;E9PKF6;Q5H9R7-6;Q5H9R7-2;Q5H9R7;Q5H9R7-5;A0A024R5F3;Q5H9R7-4;Q5H9R7-3;E9PQP7;B4E0C2;B4DTT7	12;12;12;12;12;12;10;10;9;7;7;6;5;5;4;4;4;3;2;1;1;1	12;12;12;12;12;12;10;10;9;7;7;6;5;5;4;4;4;3;2;1;1;1	12;12;12;12;12;12;10;10;9;7;7;6;5;5;4;4;4;3;2;1;1;1	Serine/threonine-protein phosphatase 6 regulatory subunit 3	PPP6R3;SAPS3	;;;;;;;;;;;	22	12	12	12	5	7	1	6	0	1	3	2	1	1	1	4	0	0	0	0	5	7	1	6	0	1	3	2	1	1	1	4	0	0	0	0	5	7	1	6	0	1
E9PP36;E9PKZ0;E9PKU4;P62917	E9PP36;E9PKZ0;E9PKU4;P62917	1;1;1;1	1;1;1;1	1;1;1;1	60S ribosomal protein L8	RPL8	;;;	4	1	1	1	0	0	0	0	0	0	0	1	0	0	0	1	1	0	0	1	0	0	0	0	0	0	0	1	0	0	0	1	1	0	0	1	0	0	0	0	0	0
E9PL09;Q53G83;P23396;P23396-2;F2Z2S8;H0YF32;H0YCJ7;E9PPU1;H0YEU2;E9PQ96;E9PJH4;E9PK82;Q9NQS8;H0YES8;E9PQX2;E9PSF4;A7E2S3	E9PL09;Q53G83;P23396;P23396-2;F2Z2S8;H0YF32;H0YCJ7;E9PPU1;H0YEU2;E9PQ96;E9PJH4;E9PK82;Q9NQS8	4;4;4;4;3;3;3;3;3;2;2;2;2;1;1;1;1	4;4;4;4;3;3;3;3;3;2;2;2;2;1;1;1;1	4;4;4;4;3;3;3;3;3;2;2;2;2;1;1;1;1	40S ribosomal protein S3	RPS3	;;;;;;;;;;;;	17	4	4	4	2	0	1	1	0	0	0	0	2	1	1	2	2	3	3	0	2	0	1	1	0	0	0	0	2	1	1	2	2	3	3	0	2	0	1	1	0	0
E9PR30;P62861	E9PR30;P62861	1;1	1;1	1;1	40S ribosomal protein S30	FAU	;	2	1	1	1	1	1	0	0	0	0	0	0	1	1	0	1	1	1	0	0	1	1	0	0	0	0	0	0	1	1	0	1	1	1	0	0	1	1	0	0	0	0
F1LJ00;Q5R372-4;Q5R372;Q5R372-3;A0A0C4DG54;Q5R372-2;A0A0U1RRM5;A0A0U1RQY6	F1LJ00;Q5R372-4;Q5R372;Q5R372-3;A0A0C4DG54;Q5R372-2	7;7;7;7;5;5;3;2	6;6;6;6;5;5;3;2	6;6;6;6;5;5;3;2	Rab GTPase-activating protein 1-like	TBC1D18;RABGAP1L	;;;;;	8	7	6	6	0	0	0	0	3	4	6	2	0	0	0	0	0	0	0	0	0	0	0	0	2	3	5	1	0	0	0	0	0	0	0	0	0	0	0	0	2	3
F2Z2V2;Q8NI27	F2Z2V2;Q8NI27	1;1	1;1	1;1	THO complex subunit 2	THOC2	;	2	1	1	1	0	0	0	0	0	0	0	0	0	0	0	0	1	1	0	0	0	0	0	0	0	0	0	0	0	0	0	0	1	1	0	0	0	0	0	0	0	0
F2Z393;P37837;B4DID5	F2Z393;P37837;B4DID5	5;5;3	5;5;3	5;5;3	Transaldolase	TALDO1	;;	3	5	5	5	0	0	0	0	0	0	0	0	0	0	0	0	3	5	3	2	0	0	0	0	0	0	0	0	0	0	0	0	3	5	3	2	0	0	0	0	0	0
F5H3K5;F5H587;F5GXE1	F5H3K5;F5H587;F5GXE1	1;1;1	1;1;1	1;1;1		TM7SF3	;;	3	1	1	1	0	0	0	0	1	1	0	0	0	0	0	0	0	0	0	1	0	0	0	0	1	1	0	0	0	0	0	0	0	0	0	1	0	0	0	0	1	1
F5H3V4;F5GZH5;F5H552;Q9ULI2-2;Q9ULI2	F5H3V4;F5GZH5;F5H552;Q9ULI2-2;Q9ULI2	1;1;1;1;1	1;1;1;1;1	1;1;1;1;1	Beta-citrylglutamate synthase B	RIMKLB	;;;;	5	1	1	1	0	0	0	0	0	0	0	0	0	0	0	0	0	1	0	0	0	0	0	0	0	0	0	0	0	0	0	0	0	1	0	0	0	0	0	0	0	0
F5GZS6;J3KPF3;P08195-3;P08195;P08195-4;H0YFS2;F5GZI0;H0YFX4	F5GZS6;J3KPF3;P08195-3;P08195;P08195-4	30;30;30;30;30;11;7;2	30;30;30;30;30;11;7;2	1;1;1;1;1;0;0;0	4F2 cell-surface antigen heavy chain	SLC3A2	;;;;	8	30	30	1	0	0	0	0	29	30	29	20	0	0	0	0	23	25	24	23	0	0	0	0	29	30	29	20	0	0	0	0	23	25	24	23	0	0	0	0	1	1
F5H619;Q86XA9-2;Q86XA9;H7C5W6;B4DZB2;H0YIW3;F8VQQ6;Q86XA9-3	F5H619;Q86XA9-2;Q86XA9;H7C5W6	11;11;11;7;5;3;2;2	11;11;11;7;5;3;2;2	11;11;11;7;5;3;2;2	HEAT repeat-containing protein 5A	HEATR5A	;;;	8	11	11	11	0	0	0	0	8	5	8	2	0	0	0	0	0	0	0	0	0	0	0	0	8	5	8	2	0	0	0	0	0	0	0	0	0	0	0	0	8	5
Q53SZ4;G1UI39;F8VPD4;P27708	Q53SZ4;G1UI39;F8VPD4;P27708	1;1;1;1	1;1;1;1	1;1;1;1	CAD protein;Glutamine-dependent carbamoyl-phosphate synthase;Aspartate carbamoyltransferase;Dihydroorotase	CAD	;;;	4	1	1	1	0	0	0	0	0	0	0	0	0	0	0	0	1	0	1	0	0	0	0	0	0	0	0	0	0	0	0	0	1	0	1	0	0	0	0	0	0	0
H0YH87;F8WB06;F8VQP2;Q2M2R5;V9GY86;Q99700-2;Q99700-5;Q99700-4;Q99700;B3KT59;F8VRK6;F8VVY6;F8W0B5	H0YH87;F8WB06;F8VQP2;Q2M2R5;V9GY86;Q99700-2;Q99700-5;Q99700-4;Q99700;B3KT59	7;7;7;7;7;7;7;7;7;4;3;2;1	6;6;6;6;6;6;6;6;6;4;3;2;1	6;6;6;6;6;6;6;6;6;4;3;2;1	Ataxin-2	ATXN2	;;;;;;;;;	13	7	6	6	4	4	1	1	0	0	0	0	0	0	0	0	0	0	0	0	4	4	0	1	0	0	0	0	0	0	0	0	0	0	0	0	4	4	0	1	0	0
F8W1B3;Q8WUD6-2;Q8WUD6	F8W1B3;Q8WUD6-2;Q8WUD6	1;1;1	1;1;1	1;1;1	Cholinephosphotransferase 1	CHPT1	;;	3	1	1	1	0	0	0	0	1	1	1	0	0	0	0	0	0	0	0	0	0	0	0	0	1	1	1	0	0	0	0	0	0	0	0	0	0	0	0	0	1	1
F8W7U3;Q641Q2;A0A087WYF6;E7ESD2;B7ZME8;A0A0A0MR88;A0A096LPC5;Q641Q2-2;J3KP36;Q9Y4E1-5;Q9Y4E1-3;Q9Y4E1-6;Q9Y4E1-2;Q9Y4E1;Q9Y4E1-4;B4E255;B3KMC4;Q9NVB8;B4DF48;A8K5W5;Q9Y4N4;B4DHJ2;B4DPK9;Q5SRD0;B1AP61;Q5SNT8;Q6P0Q7;A0A0A0MT65	F8W7U3;Q641Q2;A0A087WYF6;E7ESD2;B7ZME8;A0A0A0MR88;A0A096LPC5;Q641Q2-2;J3KP36;Q9Y4E1-5;Q9Y4E1-3;Q9Y4E1-6;Q9Y4E1-2;Q9Y4E1;Q9Y4E1-4;B4E255;B3KMC4;Q9NVB8;B4DF48;A8K5W5;Q9Y4N4	10;10;9;9;9;9;9;9;8;8;8;8;8;8;8;7;7;7;7;7;6;3;3;3;2;2;1;1	10;10;9;9;9;9;9;9;8;8;8;8;8;8;8;7;7;7;7;7;6;3;3;3;2;2;1;1	10;10;9;9;9;9;9;9;8;8;8;8;8;8;8;7;7;7;7;7;6;3;3;3;2;2;1;1	WASH complex subunit FAM21A;WASH complex subunit FAM21C	FAM21A;FAM21C;DKFZp434O171	;;;;;;;;;;;;;;;;;;;;	28	10	10	10	0	0	0	0	7	2	2	2	0	0	0	0	7	4	1	3	0	0	0	0	7	2	2	2	0	0	0	0	7	4	1	3	0	0	0	0	7	2
F8W930;Q9Y6M1-5;Q9Y6M1-6;Q9Y6M1-3;Q9Y6M1-4;Q9Y6M1-1;Q9Y6M1;B4DKT5	F8W930;Q9Y6M1-5;Q9Y6M1-6;Q9Y6M1-3;Q9Y6M1-4;Q9Y6M1-1;Q9Y6M1;B4DKT5	3;3;3;3;3;3;3;2	2;2;2;2;2;2;2;1	2;2;2;2;2;2;2;1	Insulin-like growth factor 2 mRNA-binding protein 2	IGF2BP2	;;;;;;;	8	3	2	2	3	2	1	1	0	0	0	0	0	0	0	0	0	0	0	0	2	1	0	1	0	0	0	0	0	0	0	0	0	0	0	0	2	1	0	1	0	0
F8WC64;Q9Y5Q9-2;Q9Y5Q9	F8WC64;Q9Y5Q9-2;Q9Y5Q9	1;1;1	1;1;1	1;1;1	General transcription factor 3C polypeptide 3	GTF3C3	;;	3	1	1	1	0	0	0	0	0	0	0	0	0	0	0	0	1	0	0	0	0	0	0	0	0	0	0	0	0	0	0	0	1	0	0	0	0	0	0	0	0	0
J3QRU4;F8WCA0;L7N2F9;P63027;K7ENK9;K7EKX0;F5GZV7;A8K0D3;B4DZX9;B4DJY5;P23763-2;P23763-3;P23763	J3QRU4;F8WCA0;L7N2F9;P63027;K7ENK9;K7EKX0	6;6;6;6;3;3;1;1;1;1;1;1;1	3;3;3;3;0;0;0;0;0;0;0;0;0	3;3;3;3;0;0;0;0;0;0;0;0;0	Vesicle-associated membrane protein 2	VAMP2;VAMP3	;;;;;	13	6	3	3	0	0	0	0	5	6	5	4	0	0	0	0	1	1	1	1	0	0	0	0	3	3	2	1	0	0	0	0	0	0	0	0	0	0	0	0	3	3
F8WDI0;Q9NT62-2;Q9NT62	F8WDI0;Q9NT62-2;Q9NT62	1;1;1	1;1;1	1;1;1	Ubiquitin-like-conjugating enzyme ATG3	ATG3	;;	3	1	1	1	0	0	0	0	0	1	1	0	0	0	0	0	0	0	0	0	0	0	0	0	0	1	1	0	0	0	0	0	0	0	0	0	0	0	0	0	0	1
F8WEI3;F8WDT8;G3V0G3;Q53HB9;Q9NY93-2;Q9NY93	F8WEI3;F8WDT8;G3V0G3;Q53HB9;Q9NY93-2;Q9NY93	1;1;1;1;1;1	1;1;1;1;1;1	1;1;1;1;1;1	Probable ATP-dependent RNA helicase DDX56	DDX56	;;;;;	6	1	1	1	0	0	0	0	0	0	0	0	0	0	0	0	0	1	0	0	0	0	0	0	0	0	0	0	0	0	0	0	0	1	0	0	0	0	0	0	0	0
F8WJN3;Q16630-3;Q16630;Q16630-2	F8WJN3;Q16630-3;Q16630;Q16630-2	1;1;1;1	1;1;1;1	1;1;1;1	Cleavage and polyadenylation specificity factor subunit 6	CPSF6	;;;	4	1	1	1	0	1	0	0	0	0	0	0	0	0	0	0	0	0	0	0	0	1	0	0	0	0	0	0	0	0	0	0	0	0	0	0	0	1	0	0	0	0
G3V1B3;M0R181;Q6IAX2;Q59GK9;P46778	G3V1B3;M0R181;Q6IAX2;Q59GK9;P46778	1;1;1;1;1	1;1;1;1;1	1;1;1;1;1	60S ribosomal protein L21	RPL21	;;;;	5	1	1	1	0	0	0	0	0	0	0	0	0	1	0	1	0	0	0	0	0	0	0	0	0	0	0	0	0	1	0	1	0	0	0	0	0	0	0	0	0	0
G3V1S3;Q6ZUT9;Q6ZUT9-2;D3DUW2;Q6ZUT9-4;H0YGE5;Q6ZUT9-3;B4DFB6;B3KVW7;H0YDV6	G3V1S3;Q6ZUT9;Q6ZUT9-2;D3DUW2	35;35;35;28;13;6;6;4;3;1	35;35;35;28;13;6;6;4;3;1	31;31;31;26;11;5;5;0;2;0	DENN domain-containing protein 5B	DENND5B;MGC24039	;;;	10	35	35	31	0	0	0	0	19	10	10	5	0	0	0	0	31	25	24	21	0	0	0	0	19	10	10	5	0	0	0	0	31	25	24	21	0	0	0	0	17	9
G3V3B7;G3V3G8;G3V5A9;G3V4B7;Q92843;Q92843-2	G3V3B7;G3V3G8;G3V5A9;G3V4B7;Q92843;Q92843-2	1;1;1;1;1;1	1;1;1;1;1;1	1;1;1;1;1;1	Bcl-2-like protein 2	BCL2L2	;;;;;	6	1	1	1	0	1	0	0	1	1	0	0	0	0	0	0	0	0	0	0	0	1	0	0	1	1	0	0	0	0	0	0	0	0	0	0	0	1	0	0	1	1
G3V3K9;G3V4I1;G3V5F3;J3KNG4;Q53GW1;Q8WVM8	G3V3K9;G3V4I1;G3V5F3;J3KNG4;Q53GW1;Q8WVM8	1;1;1;1;1;1	1;1;1;1;1;1	1;1;1;1;1;1	Sec1 family domain-containing protein 1	SCFD1	;;;;;	6	1	1	1	0	0	0	0	1	1	0	0	0	0	0	0	1	1	1	1	0	0	0	0	1	1	0	0	0	0	0	0	1	1	1	1	0	0	0	0	1	1
Q6IA61;Q53H75;G3V4K3;Q9H9C1-2;Q9H9C1;B4DMB7	Q6IA61;Q53H75;G3V4K3;Q9H9C1-2;Q9H9C1;B4DMB7	6;6;6;6;6;5	6;6;6;6;6;5	6;6;6;6;6;5	Spermatogenesis-defective protein 39 homolog	C14orf133;VIPAS39	;;;;;	6	6	6	6	0	0	0	0	2	4	3	1	0	0	0	0	3	0	4	1	0	0	0	0	2	4	3	1	0	0	0	0	3	0	4	1	0	0	0	0	2	4
H0YIZ6;G3V5Z2;G3V5A5;G3V541;Q9H6D7-3;Q9H6D7-4;Q9H6D7	H0YIZ6;G3V5Z2;G3V5A5;G3V541;Q9H6D7-3;Q9H6D7-4;Q9H6D7	1;1;1;1;1;1;1	1;1;1;1;1;1;1	1;1;1;1;1;1;1	HAUS augmin-like complex subunit 4	HAUS4	;;;;;;	7	1	1	1	0	0	0	0	0	0	0	0	0	0	0	0	1	0	0	0	0	0	0	0	0	0	0	0	0	0	0	0	1	0	0	0	0	0	0	0	0	0
G3V583;Q8N128;Q8N128-2;G3V3Z5	G3V583;Q8N128;Q8N128-2;G3V3Z5	2;2;2;1	2;2;2;1	2;2;2;1	Protein FAM177A1	FAM177A1	;;;	4	2	2	2	0	0	0	0	1	1	1	0	0	0	0	0	0	0	0	0	0	0	0	0	1	1	1	0	0	0	0	0	0	0	0	0	0	0	0	0	1	1
G3XAN0;P60866;P60866-2	G3XAN0;P60866;P60866-2	1;1;1	1;1;1	1;1;1	40S ribosomal protein S20	RPS20	;;	3	1	1	1	1	1	0	1	0	0	0	0	1	1	0	1	0	1	1	0	1	1	0	1	0	0	0	0	1	1	0	1	0	1	1	0	1	1	0	1	0	0
G5EA30;Q92879-5;Q92879-2;Q92879-3;Q92879-6;Q92879;Q92879-4;E9PQK4;E9PSH0;E9PKU1;E9PKA1;F5H4Y5;F5H0D8	G5EA30;Q92879-5;Q92879-2;Q92879-3;Q92879-6;Q92879;Q92879-4;E9PQK4;E9PSH0;E9PKU1;E9PKA1;F5H4Y5;F5H0D8	4;4;4;4;4;4;4;3;3;3;2;2;2	4;4;4;4;4;4;4;3;3;3;2;2;2	4;4;4;4;4;4;4;3;3;3;2;2;2	CUGBP Elav-like family member 1	CELF1	;;;;;;;;;;;;	13	4	4	4	1	3	0	1	0	0	0	0	0	0	0	0	0	0	0	0	1	3	0	1	0	0	0	0	0	0	0	0	0	0	0	0	1	3	0	1	0	0
M0QZE0;M0QYT5;G8JLK1;Q9NZ43-3;Q9NZ43-2;Q9NZ43	M0QZE0;M0QYT5;G8JLK1;Q9NZ43-3;Q9NZ43-2;Q9NZ43	1;1;1;1;1;1	1;1;1;1;1;1	1;1;1;1;1;1	Vesicle transport protein USE1	USE1	;;;;;	6	1	1	1	0	0	0	0	0	1	0	0	0	0	0	0	0	0	0	0	0	0	0	0	0	1	0	0	0	0	0	0	0	0	0	0	0	0	0	0	0	1
H0Y390;H3BPE1;H3BQK9;Q9UPN3-4;Q9UPN3-3;Q9UPN3-2;Q9UPN3-5;Q9UPN3	H0Y390;H3BPE1;H3BQK9;Q9UPN3-4;Q9UPN3-3;Q9UPN3-2;Q9UPN3-5;Q9UPN3	2;2;2;2;2;2;2;2	1;1;1;1;1;1;1;1	1;1;1;1;1;1;1;1	Microtubule-actin cross-linking factor 1, isoforms 1/2/3/5	MACF1	;;;;;;;	8	2	1	1	0	0	0	0	2	1	0	0	0	0	0	0	0	0	0	0	0	0	0	0	1	0	0	0	0	0	0	0	0	0	0	0	0	0	0	0	1	0
H0Y412	H0Y412	5	1	1		PRRC2B		1	5	1	1	4	4	0	3	0	0	0	0	0	0	0	0	0	0	0	0	1	1	0	1	0	0	0	0	0	0	0	0	0	0	0	0	1	1	0	1	0	0
H3BNC1;H3BR27;H0Y6E7;H3BT71;Q2VIN3;P38159-3;P38159-2;Q96E39;P38159	H3BNC1;H3BR27;H0Y6E7;H3BT71;Q2VIN3;P38159-3;P38159-2;Q96E39;P38159	1;1;1;1;1;1;1;1;1	1;1;1;1;1;1;1;1;1	1;1;1;1;1;1;1;1;1	RNA-binding motif protein, X chromosome;RNA-binding motif protein, X chromosome, N-terminally processed;RNA binding motif protein, X-linked-like-1	RBMX;RBMXL1	;;;;;;;;	9	1	1	1	0	0	0	0	0	0	0	0	1	0	0	1	1	0	0	0	0	0	0	0	0	0	0	0	1	0	0	1	1	0	0	0	0	0	0	0	0	0
H0Y9T3;Q658W3;Q8WV44-4;Q8WV44-2;Q8WV44;A0A087X0V2;D6REK2;Q8TES0;Q9NT12	H0Y9T3;Q658W3;Q8WV44-4;Q8WV44-2;Q8WV44;A0A087X0V2;D6REK2;Q8TES0;Q9NT12	2;2;2;2;2;1;1;1;1	2;2;2;2;2;1;1;1;1	2;2;2;2;2;1;1;1;1	E3 ubiquitin-protein ligase TRIM41	TRIM41;DKFZp666N1710;FLJ00123;DKFZp434N1710	;;;;;;;;	9	2	2	2	0	0	0	0	0	0	0	0	0	0	1	0	1	0	0	0	0	0	0	0	0	0	0	0	0	0	1	0	1	0	0	0	0	0	0	0	0	0
H0YEN5;Q8J014;Q3KQT6;P15880;E9PQD7;Q8N5L9;Q6IPX5;Q9BSW5;A4D0Y7;E9PMM9;O60249;Q8NI62;I3L404;E9PPT0;Q8NI61;E9PM36;H3BNG3;H0YE27;D3DU83	H0YEN5;Q8J014;Q3KQT6;P15880;E9PQD7;Q8N5L9;Q6IPX5;Q9BSW5;A4D0Y7;E9PMM9	5;5;5;5;4;4;4;3;3;3;2;2;2;2;2;2;1;1;1	5;5;5;5;4;4;4;3;3;3;2;2;2;2;2;2;1;1;1	5;5;5;5;4;4;4;3;3;3;2;2;2;2;2;2;1;1;1	40S ribosomal protein S2	RPS2;rps2;LOC392781	;;;;;;;;;	19	5	5	5	2	3	0	0	2	0	1	0	2	3	0	3	3	2	1	0	2	3	0	0	2	0	1	0	2	3	0	3	3	2	1	0	2	3	0	0	2	0
H0YH81;Q0QEN7;V9HW31;P06576;F8W0P7;F8W079	H0YH81;Q0QEN7;V9HW31;P06576	3;3;3;3;1;1	3;3;3;3;1;1	3;3;3;3;1;1	ATP synthase subunit beta;ATP synthase subunit beta, mitochondrial	ATP5B;HEL-S-271	;;;	6	3	3	3	0	1	0	0	1	1	0	0	0	0	0	0	0	0	0	0	0	1	0	0	1	1	0	0	0	0	0	0	0	0	0	0	0	1	0	0	1	1
Q6MZL5;H0YJ97;Q15643	Q6MZL5;H0YJ97;Q15643	11;11;11	11;11;11	11;11;11	Thyroid receptor-interacting protein 11	DKFZp686C06243;TRIP11	;;	3	11	11	11	0	0	0	0	9	5	3	1	0	0	0	0	0	0	0	0	0	0	0	0	9	5	3	1	0	0	0	0	0	0	0	0	0	0	0	0	9	5
H0YLW7;H0YMW8;H0YNF3;H0YMR6;H0YLE6;H0YL55;H7BXE3;Q9NWH9	H0YLW7;H0YMW8;H0YNF3;H0YMR6;H0YLE6;H0YL55;H7BXE3;Q9NWH9	1;1;1;1;1;1;1;1	1;1;1;1;1;1;1;1	1;1;1;1;1;1;1;1	SAFB-like transcription modulator	SLTM	;;;;;;;	8	1	1	1	0	0	0	0	0	0	0	1	0	0	0	0	0	0	0	0	0	0	0	0	0	0	0	1	0	0	0	0	0	0	0	0	0	0	0	0	0	0
H0YMR1;H0YLN3;H0YMD6;J3KNP4;Q9NPR2-2;Q9NPR2	H0YMR1;H0YLN3;H0YMD6;J3KNP4;Q9NPR2-2;Q9NPR2	1;1;1;1;1;1	1;1;1;1;1;1	1;1;1;1;1;1	Semaphorin-4B	SEMA4B	;;;;;	6	1	1	1	0	0	0	0	1	0	0	0	0	0	0	0	0	0	0	0	0	0	0	0	1	0	0	0	0	0	0	0	0	0	0	0	0	0	0	0	1	0
H0YLR3;H0YMA0;Q53G61;Q53G21;P09661	H0YLR3;H0YMA0;Q53G61;Q53G21;P09661	1;1;1;1;1	1;1;1;1;1	1;1;1;1;1	U2 small nuclear ribonucleoprotein A	SNRPA1	;;;;	5	1	1	1	1	1	0	0	1	0	0	0	0	0	0	0	0	0	0	0	1	1	0	0	1	0	0	0	0	0	0	0	0	0	0	0	1	1	0	0	1	0
H0YM23;O75179-7;O75179-2;O75179;O75179-6;B4DTP3;O75179-4;H0YLQ3;O75179-3;B3KU50;O75179-5	H0YM23;O75179-7;O75179-2;O75179;O75179-6;B4DTP3;O75179-4	33;33;33;33;31;21;19;13;11;7;7	21;21;21;21;19;9;14;6;6;7;2	13;13;13;13;13;1;10;0;1;7;1	Ankyrin repeat domain-containing protein 17	ANKRD17	;;;;;;	11	33	21	13	24	25	11	20	1	1	1	0	13	11	5	8	7	7	4	5	16	19	4	14	1	1	1	0	8	7	1	4	3	2	0	0	9	12	3	10	1	1
H0YNU8;Q5HYL6;Q9NYL9	H0YNU8;Q5HYL6;Q9NYL9	1;1;1	1;1;1	1;1;1	Tropomodulin-3	TMOD3;DKFZp686E1899	;;	3	1	1	1	0	0	0	0	0	0	0	0	0	0	0	0	1	1	0	1	0	0	0	0	0	0	0	0	0	0	0	0	1	1	0	1	0	0	0	0	0	0
H3BMF5;Q6NTG0;Q15599-2;Q15599	H3BMF5;Q6NTG0;Q15599-2;Q15599	1;1;1;1	1;1;1;1	1;1;1;1	Na(+)/H(+) exchange regulatory cofactor NHE-RF2	SLC9A3R2	;;;	4	1	1	1	0	0	0	0	1	1	1	1	0	0	0	0	0	0	0	0	0	0	0	0	1	1	1	1	0	0	0	0	0	0	0	0	0	0	0	0	1	1
H3BUM8;H3BRL3;O14562	H3BUM8;H3BRL3;O14562	1;1;1	1;1;1	1;1;1	Ubiquitin domain-containing protein UBFD1	UBFD1	;;	3	1	1	1	0	0	0	0	0	0	0	0	0	0	0	0	1	1	1	0	0	0	0	0	0	0	0	0	0	0	0	0	1	1	1	0	0	0	0	0	0	0
H3BV90;Q6FI81-3;Q6FI81;H3BT65;H3BUG4;B4DHB9;H3BPG7;H3BQ23;Q6FI81-2	H3BV90;Q6FI81-3;Q6FI81;H3BT65;H3BUG4;B4DHB9;H3BPG7	7;7;7;6;5;5;4;3;1	7;7;7;6;5;5;4;3;1	7;7;7;6;5;5;4;3;1	Anamorsin	CIAPIN1	;;;;;;	9	7	7	7	2	3	0	2	2	3	4	5	1	1	1	1	1	2	2	0	2	3	0	2	2	3	4	5	1	1	1	1	1	2	2	0	2	3	0	2	2	3
H3BVG0;Q8N1F7;A8K897;Q8N1F7-2;H3BV11;H3BRI8;H3BM93;H3BNN5;H3BRD9;H3BV15;H3BVE2	H3BVG0;Q8N1F7;A8K897;Q8N1F7-2	12;12;11;8;4;4;4;3;3;2;2	12;12;11;8;4;4;4;3;3;2;2	12;12;11;8;4;4;4;3;3;2;2	Nuclear pore complex protein Nup93	NUP93	;;;	11	12	12	12	0	0	0	0	0	0	0	0	0	0	0	0	10	9	2	2	0	0	0	0	0	0	0	0	0	0	0	0	10	9	2	2	0	0	0	0	0	0
H6VRG0;H6VRF8;H6VRG1;P04264;H6VRG3;H6VRF9;CON__P04264	H6VRG0;H6VRF8;H6VRG1;P04264;H6VRG3;H6VRF9;CON__P04264	28;28;28;28;27;27;27	28;28;28;28;27;27;27	0;0;0;0;0;0;0	Keratin, type II cytoskeletal 1	KRT1	;;;;;;	7	28	28	0	23	11	16	14	23	18	18	18	14	19	19	11	14	17	18	22	23	11	16	14	23	18	18	18	14	19	19	11	14	17	18	22	0	0	0	0	0	0
H6VRG2	H6VRG2	28	1	0		KRT1		1	28	1	0	23	11	16	14	23	18	18	18	14	19	19	11	14	16	18	23	1	1	1	1	1	1	1	1	1	1	1	1	1	0	1	1	0	0	0	0	0	0
H7BXF4;Q9NXE4-2;B4E0T5;B1PBA3;Q9NXE4-10;Q9NXE4-8;Q9NXE4-3;Q9NXE4-6;Q9NXE4;Q9NXE4-4;H7C1Q6;Q9NXE4-9;Q9NXE4-7;F8WEQ5;C9J647;B4DTS0;B4E0A6;B4E3P9;H7C235;B4DEV6;H7C2E2;H7C2J2;H7C0W5;Q9NXE4-5	H7BXF4;Q9NXE4-2;B4E0T5;B1PBA3;Q9NXE4-10;Q9NXE4-8;Q9NXE4-3;Q9NXE4-6;Q9NXE4;Q9NXE4-4;H7C1Q6;Q9NXE4-9;Q9NXE4-7	4;4;3;3;3;3;3;3;3;3;2;2;2;1;1;1;1;1;1;1;1;1;1;1	4;4;3;3;3;3;3;3;3;3;2;2;2;1;1;1;1;1;1;1;1;1;1;1	4;4;3;3;3;3;3;3;3;3;2;2;2;1;1;1;1;1;1;1;1;1;1;1	Sphingomyelin phosphodiesterase 4	SMPD4	;;;;;;;;;;;;	24	4	4	4	0	0	0	0	4	2	0	0	0	0	0	0	0	0	0	0	0	0	0	0	4	2	0	0	0	0	0	0	0	0	0	0	0	0	0	0	4	2
H7BYZ9;Q5VT66-3;Q5VT66;Q5VT66-2;H0YDX4;X6RIL1	H7BYZ9;Q5VT66-3;Q5VT66;Q5VT66-2;H0YDX4;X6RIL1	2;2;2;2;1;1	2;2;2;2;1;1	2;2;2;2;1;1	Mitochondrial amidoxime-reducing component 1	2001-03-01	;;;;;	6	2	2	2	0	0	0	0	2	2	0	0	0	0	0	0	0	0	0	0	0	0	0	0	2	2	0	0	0	0	0	0	0	0	0	0	0	0	0	0	2	2
H7C096;J3KN59;Q12982;Q12982-2;B3KWN7;A0A0S2Z5Y8;A0A0S2Z5T8;B4DS11;Q86WG3;Q86WG3-3	H7C096;J3KN59;Q12982;Q12982-2;B3KWN7;A0A0S2Z5Y8;A0A0S2Z5T8;B4DS11;Q86WG3;Q86WG3-3	2;2;2;2;1;1;1;1;1;1	2;2;2;2;1;1;1;1;1;1	2;2;2;2;1;1;1;1;1;1	BCL2/adenovirus E1B 19 kDa protein-interacting protein 2;Caytaxin	BNIP2;ATCAY	;;;;;;;;;	10	2	2	2	0	0	0	0	2	2	2	1	0	0	0	0	0	0	0	0	0	0	0	0	2	2	2	1	0	0	0	0	0	0	0	0	0	0	0	0	2	2
Q53XK0;H7C1N3;O15155	Q53XK0;H7C1N3;O15155	1;1;1	1;1;1	1;1;1	BET1 homolog	BET1	;;	3	1	1	1	0	0	0	0	1	1	0	0	0	0	0	0	0	0	0	0	0	0	0	0	1	1	0	0	0	0	0	0	0	0	0	0	0	0	0	0	1	1
H7C269	H7C269	48	1	1		TNRC6A		1	48	1	1	42	42	39	41	0	0	0	0	33	35	32	42	0	0	0	0	0	0	1	0	0	0	0	0	0	0	0	0	0	0	0	0	0	0	1	0	0	0
H9ZYJ2;P10599;P10599-2	H9ZYJ2;P10599;P10599-2	2;2;1	2;2;1	2;2;1	Thioredoxin	TXN	;;	3	2	2	2	0	0	0	1	1	1	1	0	0	0	0	0	1	0	0	0	0	0	0	1	1	1	1	0	0	0	0	0	1	0	0	0	0	0	0	1	1	1
I3L2K5;Q8IWR0;I3L3S2;I3L3F9;I3L1Y3;I3L382;Q8IWJ6	I3L2K5;Q8IWR0;I3L3S2;I3L3F9;I3L1Y3;I3L382;Q8IWJ6	2;2;1;1;1;1;1	2;2;1;1;1;1;1	2;2;1;1;1;1;1	Zinc finger CCCH domain-containing protein 7A	ZC3H7A	;;;;;;	7	2	2	2	1	2	0	0	0	0	0	0	0	0	0	0	0	0	0	0	1	2	0	0	0	0	0	0	0	0	0	0	0	0	0	0	1	2	0	0	0	0
I3L397;I3L504;P63241;P63241-2;F8WCJ1;C9J7B5;C9J4W5;Q9GZV4;Q6IS14	I3L397;I3L504;P63241;P63241-2	3;3;3;3;1;1;1;1;1	3;3;3;3;1;1;1;1;1	3;3;3;3;1;1;1;1;1	Eukaryotic translation initiation factor 5A;Eukaryotic translation initiation factor 5A-1	EIF5A	;;;	9	3	3	3	1	1	0	0	3	2	1	1	0	0	0	0	0	0	0	0	1	1	0	0	3	2	1	1	0	0	0	0	0	0	0	0	1	1	0	0	3	2
I3L3E4;I3L4G8;I3L4A1;Q96FZ7	I3L3E4;I3L4G8;I3L4A1;Q96FZ7	1;1;1;1	1;1;1;1	1;1;1;1	Charged multivesicular body protein 6	CHMP6	;;;	4	1	1	1	0	0	0	0	1	1	1	0	0	0	0	0	0	0	0	0	0	0	0	0	1	1	1	0	0	0	0	0	0	0	0	0	0	0	0	0	1	1
I6R1A7;Q704T5;Q5G274;Q1ELT0;R4RUH0;M4RBI3;A0A0S4XRI0;A0A0S4XQW8;Q6IV49;B1B727;C5J4N4;A0A0S4XRX2;U5ISW7;T1WEQ3;Q0ZAX1;I6NWM8;G9I2I7;G9HW20;G9HW17;G0ZMG5;G0ZDR8;F8SKT5;F6KRJ2;F1AQK8;E9LXZ9;E3SWH0;E2GJG2;E0YTG9;D7RJ43;D6MLH4;D6MLH0;D6ML05;D6MJB2;D6MJA9;D6MJA3;D6MJ99;D6C6A6;D3U765;D3U698;D3U421;D3U420;D3U418;C7FDQ1;C7FDP0;C5IZK6;B6VAW8;A9YQA3;A0A0X7YN44;A0A0G2R0Q5;A0A0A7C7Q3;A0A0A7C7K0;A0A0A7C6V2;A0A…	I6R1A7;Q704T5;Q5G274;Q1ELT0;R4RUH0;M4RBI3;A0A0S4XRI0;A0A0S4XQW8;Q6IV49;B1B727;C5J4N4;A0A0S4XRX2;U5ISW7;T1WEQ3;Q0ZAX1;I6NWM8;G9I2I7;G9HW20;G9HW17;G0ZMG5;G0ZDR8;F8SKT5;F6KRJ2;F1AQK8;E9LXZ9;E3SWH0;E2GJG2;E0YTG9;D7RJ43;D6MLH4;D6MLH0;D6ML05;D6MJB2;D6MJA9;D6MJA3;D6MJ99;D6C6A6;D3U765;D3U698;D3U421;D3U420;D3U418;C7FDQ1;C7FDP0;C5IZK6;B6VAW8;A9YQA3;A0A0X7YN44;A0A0G2R0Q5;A0A0A7C7Q3;A0A0A7C7K0;A0A0A7C6V2;A0A…	13;13;13;13;12;12;12;12;11;10;10;10;9;9;9;9;9;9;9;9;9;9;9;9;9;9;9;9;9;9;9;9;9;9;9;9;9;9;9;9;9;9;9;9;9;9;9;9;9;9;9;9;9;9;9;9;9;9;9;9;9;9;9;9;9;9;9;9;9;9;9;9;9;9;9;9;9;9;9;9;9;9;9;9;9;9;9;9;9;9;9;9;9;9;9;9;9;9;9;9;9;9;9;9;9;9;9;9;8;8;8;8;8;8;8;8;8;8;8;8;8;8;8;8;8;8;8;8;8;8;8;8;8;8;8;8;8;8;8;8;8;8;8;8;8;8;8;8;8;8;8;8;8;8;8;8;8;8;8;8;8;8;8;8;8;8;8;8;8;8;8;8;8;8;8;8;8;8;8;8;8;8;8;8;8;8;8;8;8;8;8;8;8;8…	13;13;13;13;12;12;12;12;11;10;10;10;9;9;9;9;9;9;9;9;9;9;9;9;9;9;9;9;9;9;9;9;9;9;9;9;9;9;9;9;9;9;9;9;9;9;9;9;9;9;9;9;9;9;9;9;9;9;9;9;9;9;9;9;9;9;9;9;9;9;9;9;9;9;9;9;9;9;9;9;9;9;9;9;9;9;9;9;9;9;9;9;9;9;9;9;9;9;9;9;9;9;9;9;9;9;9;9;8;8;8;8;8;8;8;8;8;8;8;8;8;8;8;8;8;8;8;8;8;8;8;8;8;8;8;8;8;8;8;8;8;8;8;8;8;8;8;8;8;8;8;8;8;8;8;8;8;8;8;8;8;8;8;8;8;8;8;8;8;8;8;8;8;8;8;8;8;8;8;8;8;8;8;8;8;8;8;8;8;8;8;8;8;8…	0;0;0;0;0;0;0;0;0;0;0;0;0;0;0;0;0;0;0;0;0;0;0;0;0;0;0;0;0;0;0;0;0;0;0;0;0;0;0;0;0;0;0;0;0;0;0;0;0;0;0;0;0;0;0;0;0;0;0;0;0;0;0;0;0;0;0;0;0;0;0;0;0;0;0;0;0;0;0;0;0;0;0;0;0;0;0;0;0;0;0;0;0;0;0;0;0;0;0;0;0;0;0;0;0;0;0;0;0;0;0;0;0;0;0;0;0;0;0;0;0;0;0;0;0;0;0;0;0;0;0;0;0;0;0;0;0;0;0;0;0;0;0;0;0;0;0;0;0;0;0;0;0;0;0;0;0;0;0;0;0;0;0;0;0;0;0;0;0;0;0;0;0;0;0;0;0;0;0;0;0;0;0;0;0;0;0;0;0;0;0;0;0;0;0;0;0;0;0;0…	HLA class I histocompatibility antigen, A-69 alpha chain;HLA class I histocompatibility antigen, A-68 alpha chain;HLA class I histocompatibility antigen, A-2 alpha chain	HLA-A;HLA;HLA A;HLA-A*02;MHC class I HLA-A;HLA-A*0226	;;;;;;;;;;;;;;;;;;;;;;;;;;;;;;;;;;;;;;;;;;;;;;;;;;;;;;;;;;;;;;;;;;;;;;;;;;;;;;;;;;;;;;;;;;;;;;;;;;;;;;;;;;;;;;;;;;;;;;;;;;;;;;;;;;;;;;;;;;;;;;;;;;;;;;;;;;;;;;;;;;;;;;;;;;;;;;;;;;;;;;;;;;;;;;;;;;;;;;;;;;;;;;;;;;;;;;;;;;;;;;;;;;;;;;;;;;;;;;;;;;;;;;;;;;;;;;;;	1068	13	13	0	1	1	0	0	9	8	9	7	1	1	1	1	3	2	3	3	1	1	0	0	9	8	9	7	1	1	1	1	3	2	3	3	0	0	0	0	0	0
J3KN66;Q5JTV8-3;Q5JTV8-2	J3KN66;Q5JTV8-3	9;9;3	9;9;3	1;1;1	Torsin-1A-interacting protein 1	TOR1AIP1	;	3	9	9	1	0	0	0	0	8	7	5	3	0	0	0	0	3	1	0	0	0	0	0	0	8	7	5	3	0	0	0	0	3	1	0	0	0	0	0	0	1	1
J3KNC0;P52655	J3KNC0;P52655	3;3	3;3	3;3	Transcription initiation factor IIA subunit 1;Transcription initiation factor IIA alpha chain;Transcription initiation factor IIA beta chain	GTF2A1	;	2	3	3	3	0	0	0	1	2	2	2	2	0	0	0	0	0	1	0	0	0	0	0	1	2	2	2	2	0	0	0	0	0	1	0	0	0	0	0	1	2	2
J3KNL6;F1T0I1;O15027;O15027-5;A4QN18;O15027-2;O15027-4;O15027-3;A4QN19;A0A0C4DH09;X6RGP5;Q9BV84;Q8N9G1;A0PJ75;B4DW51;B4DY06;Q8N2P2;G1UI25	J3KNL6;F1T0I1;O15027;O15027-5;A4QN18;O15027-2;O15027-4;O15027-3;A4QN19;A0A0C4DH09;X6RGP5	9;8;8;8;7;7;7;7;6;5;5;4;3;2;2;2;2;1	9;8;8;8;7;7;7;7;6;5;5;4;3;2;2;2;2;1	9;8;8;8;7;7;7;7;6;5;5;4;3;2;2;2;2;1	Protein transport protein Sec16A	SEC16A	;;;;;;;;;;	18	9	9	9	0	0	0	0	0	0	0	0	1	1	0	1	8	1	3	0	0	0	0	0	0	0	0	0	1	1	0	1	8	1	3	0	0	0	0	0	0	0
J3KQ40;O95759;B7Z6L4;O95759-2	J3KQ40;O95759;B7Z6L4;O95759-2	2;2;1;1	2;2;1;1	2;2;1;1	TBC1 domain family member 8	TBC1D8	;;;	4	2	2	2	0	0	0	0	2	0	0	0	0	0	0	0	0	0	0	0	0	0	0	0	2	0	0	0	0	0	0	0	0	0	0	0	0	0	0	0	2	0
J3KRE2;J3KTF8;V9HWE8;J3QQX2;P52565	J3KRE2;J3KTF8;V9HWE8;J3QQX2;P52565	1;1;1;1;1	1;1;1;1;1	1;1;1;1;1	Rho GDP-dissociation inhibitor 1	ARHGDIA;HEL-S-47e	;;;;	5	1	1	1	0	0	0	0	0	1	0	0	0	0	0	0	1	1	0	0	0	0	0	0	0	1	0	0	0	0	0	0	1	1	0	0	0	0	0	0	0	1
Q8IWR8;J3QR09;J3KTE4;Q53G49;P84098;J3QL15	Q8IWR8;J3QR09;J3KTE4;Q53G49;P84098;J3QL15	2;2;2;2;2;1	2;2;2;2;2;1	2;2;2;2;2;1	Ribosomal protein L19;60S ribosomal protein L19	RPL19	;;;;;	6	2	2	2	1	1	0	0	0	0	0	0	2	1	0	0	2	2	1	1	1	1	0	0	0	0	0	0	2	1	0	0	2	2	1	1	1	1	0	0	0	0
J3QL86;J3QQY1;Q96JB5;Q96JB5-4;B4DWZ1;J3QS62;Q96JB5-2	J3QL86;J3QQY1;Q96JB5;Q96JB5-4;B4DWZ1;J3QS62;Q96JB5-2	2;2;2;2;1;1;1	2;2;2;2;1;1;1	2;2;2;2;1;1;1	CDK5 regulatory subunit-associated protein 3	CDK5RAP3	;;;;;;	7	2	2	2	0	0	0	0	2	1	0	0	0	0	0	0	0	0	0	0	0	0	0	0	2	1	0	0	0	0	0	0	0	0	0	0	0	0	0	0	2	1
Q68D64;J3QRD1;Q59H65;P51648;P51648-2;I3L1M4;J3QS00;J3KTD9;I3L2W1;E9PJV0;C9JKT2;B4DSX1;C9JMC5;I3L3I9;A8MYB8;E9PNN6;B3KSJ6;A0A024R5K0;Q59F10;A0A024R5D8;Q6PKA6;Q8N9T9;P48448;P43353-2;P30838;P43353	Q68D64;J3QRD1;Q59H65;P51648;P51648-2;I3L1M4	9;9;9;9;9;5;4;2;2;1;1;1;1;1;1;1;1;1;1;1;1;1;1;1;1;1	9;9;9;9;9;5;4;2;2;1;1;1;1;1;1;1;1;1;1;1;1;1;1;1;1;1	9;9;9;9;9;5;4;2;2;1;1;1;1;1;1;1;1;1;1;1;1;1;1;1;1;1	Fatty aldehyde dehydrogenase	DKFZp686E23276;ALDH3A2	;;;;;	26	9	9	9	0	0	0	0	6	6	4	3	0	0	0	0	2	5	4	3	0	0	0	0	6	6	4	3	0	0	0	0	2	5	4	3	0	0	0	0	6	6
K7EJT5;K7EP65;K7EKS7;K7ELC4;K7EMH1;K7ERI7;Q7Z4W8;P35268	K7EJT5;K7EP65;K7EKS7;K7ELC4;K7EMH1;K7ERI7;Q7Z4W8;P35268	2;2;2;2;2;2;2;2	2;2;2;2;2;2;2;2	2;2;2;2;2;2;2;2	60S ribosomal protein L22	RPL22	;;;;;;;	8	2	2	2	0	0	0	0	0	0	0	0	0	1	0	1	1	0	0	0	0	0	0	0	0	0	0	0	0	1	0	1	1	0	0	0	0	0	0	0	0	0
Q3HM38;X6R2P6;K7ESJ4;O14737;O14737-2	Q3HM38;X6R2P6;K7ESJ4;O14737;O14737-2	1;1;1;1;1	1;1;1;1;1	1;1;1;1;1	Programmed cell death protein 5	PDCD5	;;;;	5	1	1	1	1	0	0	0	1	0	1	0	1	0	0	0	0	0	0	0	1	0	0	0	1	0	1	0	1	0	0	0	0	0	0	0	1	0	0	0	1	0
Q2VPJ6;K9JA46;P07900;P07900-2;Q8TBA7;Q86U12;O75322;Q96HX7;G3V2J8;B4DTA5;Q86SX1;Q14568	Q2VPJ6;K9JA46;P07900;P07900-2;Q8TBA7;Q86U12;O75322	15;15;15;15;12;10;8;6;5;4;4;4	5;5;5;5;4;4;4;3;1;1;1;1	5;5;5;5;4;4;4;3;1;1;1;1	Heat shock protein HSP 90-alpha	HSP90AA1;EL52	;;;;;;	12	15	5	5	9	11	2	9	3	1	3	5	8	11	7	9	11	7	5	4	3	2	0	4	1	0	1	3	3	4	2	4	3	2	3	2	3	2	0	4	1	0
L0R512	L0R512	1	1	1		NCAM2		1	1	1	1	0	1	1	1	0	0	0	1	1	1	1	1	1	1	1	1	0	1	1	1	0	0	0	1	1	1	1	1	1	1	1	1	0	1	1	1	0	0
L0R6E8	L0R6E8	1	1	1		CELSR3		1	1	1	1	0	0	1	0	0	0	0	0	0	0	0	0	0	0	0	0	0	0	1	0	0	0	0	0	0	0	0	0	0	0	0	0	0	0	1	0	0	0
M0QXQ4	M0QXQ4	6	1	1		NUMBL		1	6	1	1	2	2	0	3	5	5	6	2	0	0	0	0	0	0	0	0	0	0	0	0	0	0	1	0	0	0	0	0	0	0	0	0	0	0	0	0	0	0
M0QZC5;P62280;M0R1H6;M0R1H5	M0QZC5;P62280	6;6;2;1	6;6;2;1	6;6;2;1	40S ribosomal protein S11	RPS11	;	4	6	6	6	0	0	1	1	0	0	0	0	1	0	1	2	2	1	1	0	0	0	1	1	0	0	0	0	1	0	1	2	2	1	1	0	0	0	1	1	0	0
N0A2P1	N0A2P1	1	1	1		HLA-B		1	1	1	1	0	0	0	0	0	0	0	0	0	0	0	0	0	0	1	0	0	0	0	0	0	0	0	0	0	0	0	0	0	0	1	0	0	0	0	0	0	0
N0DVX5;N0DVB2;Q9HCK1	N0DVX5;N0DVB2;Q9HCK1	2;2;2	2;2;2	2;2;2	DBF4-type zinc finger-containing protein 2	ZDBF2	;;	3	2	2	2	1	1	0	1	0	1	0	0	0	0	0	0	0	0	0	0	1	1	0	1	0	1	0	0	0	0	0	0	0	0	0	0	1	1	0	1	0	1
V9HW92;O00151	V9HW92;O00151	9;9	9;9	9;9	PDZ and LIM domain protein 1	HEL-S-112;PDLIM1	;	2	9	9	9	5	5	0	4	7	3	5	3	0	0	0	0	1	0	0	0	5	5	0	4	7	3	5	3	0	0	0	0	1	0	0	0	5	5	0	4	7	3
O00194;K7ES41	O00194	3;1	3;1	2;1	Ras-related protein Rab-27B	RAB27B		2	3	3	2	0	0	0	0	0	0	0	0	0	0	0	0	3	2	1	1	0	0	0	0	0	0	0	0	0	0	0	0	3	2	1	1	0	0	0	0	0	0
Q6IB11;O00264;O00264-2	Q6IB11;O00264;O00264-2	5;5;4	5;5;4	5;5;4	Membrane-associated progesterone receptor component 1	PGRMC1	;;	3	5	5	5	0	0	0	0	2	2	1	0	0	0	0	0	4	2	1	1	0	0	0	0	2	2	1	0	0	0	0	0	4	2	1	1	0	0	0	0	2	2
Q5SRT3;Q53FB0;O00299	Q5SRT3;Q53FB0;O00299	6;6;6	6;6;6	6;6;6	Chloride intracellular channel protein;Chloride intracellular channel protein 1	CLIC1	;;	3	6	6	6	0	0	0	1	2	2	4	3	0	0	0	0	0	0	0	0	0	0	0	1	2	2	4	3	0	0	0	0	0	0	0	0	0	0	0	1	2	2
O00399;E5RK00	O00399	3;1	3;1	3;1	Dynactin subunit 6	DCTN6		2	3	3	3	0	0	0	0	1	1	2	1	0	0	0	0	0	0	0	0	0	0	0	0	1	1	2	1	0	0	0	0	0	0	0	0	0	0	0	0	1	1
O00400;H7C562	O00400	4;1	4;1	4;1	Acetyl-coenzyme A transporter 1	SLC33A1		2	4	4	4	0	0	0	0	2	4	0	0	0	0	0	0	0	0	0	0	0	0	0	0	2	4	0	0	0	0	0	0	0	0	0	0	0	0	0	0	2	4
O00425;F8WD15;O00425-2	O00425	4;1;1	2;1;0	2;1;0	Insulin-like growth factor 2 mRNA-binding protein 3	IGF2BP3		3	4	2	2	3	4	2	3	0	0	0	0	1	1	0	1	0	0	0	0	1	2	1	2	0	0	0	0	1	1	0	1	0	0	0	0	1	2	1	2	0	0
O00487;Q4ZG77;Q53TH1	O00487;Q4ZG77;Q53TH1	2;1;1	2;1;1	2;1;1	26S proteasome non-ATPase regulatory subunit 14	PSMD14	;;	3	2	2	2	0	0	0	0	0	0	0	0	1	0	0	0	2	2	1	0	0	0	0	0	0	0	0	0	1	0	0	0	2	2	1	0	0	0	0	0	0	0
Q5TDQ5;Q6FGN1;O00628-2;O00628	Q5TDQ5;Q6FGN1;O00628-2;O00628	1;1;1;1	1;1;1;1	1;1;1;1	Peroxisomal targeting signal 2 receptor	PEX7	;;;	4	1	1	1	0	0	0	0	0	0	0	0	0	0	1	0	0	0	0	0	0	0	0	0	0	0	0	0	0	0	1	0	0	0	0	0	0	0	0	0	0	0
O00763-3;O00763;O00763-2;Q59GJ9;B4DYM0;F8W8T8;H0YGH5;Q4G170	O00763-3;O00763;O00763-2;Q59GJ9;B4DYM0	59;59;58;45;36;27;26;23	19;19;18;14;6;6;5;6	19;19;18;14;6;6;5;6	Acetyl-CoA carboxylase 2;Biotin carboxylase	ACACB	;;;;	8	59	19	19	31	33	16	34	31	26	29	17	25	30	24	27	37	40	31	25	6	9	0	7	6	5	4	3	3	7	4	6	9	9	7	5	6	9	0	7	6	5
Q6PK82;O14617-3;O14617-2;O14617;O14617-5;O14617-4	Q6PK82;O14617-3;O14617-2;O14617;O14617-5;O14617-4	4;4;4;4;4;3	4;4;4;4;4;3	4;4;4;4;4;3	AP-3 complex subunit delta-1	AP3D1	;;;;;	6	4	4	4	0	0	0	0	2	3	3	1	0	0	0	0	0	0	0	0	0	0	0	0	2	3	3	1	0	0	0	0	0	0	0	0	0	0	0	0	2	3
O14745;B2R6A3;J3QRP6;B3KSV9;O14745-2	O14745;B2R6A3;J3QRP6;B3KSV9	9;8;7;5;4	9;8;7;5;4	9;8;7;5;4	Na(+)/H(+) exchange regulatory cofactor NHE-RF1;Na(+)/H(+) exchange regulatory cofactor NHE-RF	SLC9A3R1	;;;	5	9	9	9	0	0	0	0	7	5	6	5	0	0	0	0	7	8	8	7	0	0	0	0	7	5	6	5	0	0	0	0	7	8	8	7	0	0	0	0	7	5
Q6FHJ5;O14828;O14828-2	Q6FHJ5;O14828;O14828-2	5;5;3	5;5;3	5;5;3	Secretory carrier-associated membrane protein 3	SCAMP3	;;	3	5	5	5	0	0	0	0	4	2	1	1	0	0	0	0	5	4	5	2	0	0	0	0	4	2	1	1	0	0	0	0	5	4	5	2	0	0	0	0	4	2
O15013-7;O15013-4;O15013-5;O15013-6;O15013;H0YAN8	O15013-7;O15013-4;O15013-5;O15013-6;O15013;H0YAN8	12;12;12;12;12;11	12;12;12;12;12;11	12;12;12;12;12;11	Rho guanine nucleotide exchange factor 10	ARHGEF10	;;;;;	6	12	12	12	0	0	0	0	8	5	10	2	0	0	0	0	0	0	0	0	0	0	0	0	8	5	10	2	0	0	0	0	0	0	0	0	0	0	0	0	8	5
O15126;A8K2G0;B4E2V7;A0A087WXB0;O15126-2;B4DP10;A0A087WZA6;A0A087WTX8;A0A087WU14;Q96AZ4	O15126;A8K2G0;B4E2V7;A0A087WXB0;O15126-2;B4DP10;A0A087WZA6	8;7;6;6;6;5;4;3;3;2	8;7;6;6;6;5;4;3;3;2	8;7;6;6;6;5;4;3;3;2	Secretory carrier-associated membrane protein 1	SCAMP1	;;;;;;	10	8	8	8	0	0	0	0	7	7	7	6	0	0	0	0	4	4	4	4	0	0	0	0	7	7	7	6	0	0	0	0	4	4	4	4	0	0	0	0	7	7
O15173;O15173-2;U3KQM0;D3DNX8	O15173;O15173-2	9;9;4;2	9;9;4;2	9;9;4;2	Membrane-associated progesterone receptor component 2	PGRMC2	;	4	9	9	9	2	2	0	1	9	9	7	7	1	0	0	1	3	4	4	4	2	2	0	1	9	9	7	7	1	0	0	1	3	4	4	4	2	2	0	1	9	9
O15400-2;O15400;B4DH37;B4DWC2	O15400-2;O15400;B4DH37	6;6;4;1	6;6;4;1	6;6;4;1	Syntaxin-7	STX7	;;	4	6	6	6	0	0	0	0	5	5	5	6	0	0	0	0	0	0	1	0	0	0	0	0	5	5	5	6	0	0	0	0	0	0	1	0	0	0	0	0	5	5
Q59FK6;O15440-5;O15440;Q59GK6	Q59FK6;O15440-5;O15440	3;3;3;1	3;3;3;1	3;3;3;1	Multidrug resistance-associated protein 5	ABCC5	;;	4	3	3	3	0	0	0	0	3	2	0	0	0	0	0	0	0	0	0	0	0	0	0	0	3	2	0	0	0	0	0	0	0	0	0	0	0	0	0	0	3	2
O15482	O15482	2	2	2	Testis-specific protein TEX28	TEX28		1	2	2	2	0	0	0	0	1	1	1	0	0	0	0	0	1	1	1	2	0	0	0	0	1	1	1	0	0	0	0	0	1	1	1	2	0	0	0	0	1	1
Q6FGS1;O43399;O43399-5;O43399-7;A0A087WYR3;Q53GA0;B4DDV4;A0A087WZ51;Q5J908	Q6FGS1;O43399;O43399-5;O43399-7;A0A087WYR3;Q53GA0;B4DDV4;A0A087WZ51;Q5J908	16;16;16;16;15;14;10;9;8	16;16;16;16;15;14;10;9;8	4;4;4;4;4;4;4;0;1	Tumor protein D54	TPD52L2	;;;;;;;;	9	16	16	4	0	0	0	0	11	13	15	13	0	1	0	0	5	6	5	6	0	0	0	0	11	13	15	13	0	1	0	0	5	6	5	6	0	0	0	0	2	2
Q68E05;O43399-2;O43399-4;O43399-3;O43399-6	Q68E05;O43399-2;O43399-4;O43399-3;O43399-6	14;14;14;14;12	2;2;2;2;2	2;2;2;2;2	Tumor protein D54	DKFZp686A1765;TPD52L2	;;;;	5	14	2	2	0	0	0	0	10	12	13	9	0	1	0	0	4	5	3	4	0	0	0	0	1	1	2	0	0	0	0	0	0	0	0	0	0	0	0	0	1	1
O43491;Q6R5J7;E9PMV8;Q6ZSX4;E9PPC9	O43491	36;12;8;7;4	36;12;8;7;4	1;1;1;0;0	Band 4.1-like protein 2	EPB41L2		5	36	36	1	3	1	0	0	34	32	25	17	0	0	0	0	7	7	3	0	3	1	0	0	34	32	25	17	0	0	0	0	7	7	3	0	0	0	0	0	1	1
O43752;O43752-2	O43752	4;1	4;1	4;1	Syntaxin-6	STX6		2	4	4	4	0	0	0	0	2	3	2	1	0	0	0	0	0	0	0	0	0	0	0	0	2	3	2	1	0	0	0	0	0	0	0	0	0	0	0	0	2	3
O60447;O60447-2;Q59FE7	O60447;O60447-2	3;3;1	3;3;1	3;3;1	Ecotropic viral integration site 5 protein homolog	EVI5	;	3	3	3	3	0	0	0	0	2	1	1	1	0	0	0	0	0	0	0	0	0	0	0	0	2	1	1	1	0	0	0	0	0	0	0	0	0	0	0	0	2	1
O60493;O60493-3;O60493-4;Q3SYF1;A0A087X0R6;O60493-2;Q9UMY4-2;Q9UMY4	O60493;O60493-3;O60493-4	3;2;2;1;1;1;1;1	3;2;2;1;1;1;1;1	3;2;2;1;1;1;1;1	Sorting nexin-3	SNX3	;;	8	3	3	3	0	0	0	0	1	1	2	0	0	0	0	0	1	2	1	2	0	0	0	0	1	1	2	0	0	0	0	0	1	2	1	2	0	0	0	0	1	1
X6R2W0;Q5U8S2;O60499;K7ELY2;K7EIY4;O60499-2;K7EJ05;F6RTM7;K7EK75;K7EPP9;K7EQ84	X6R2W0;Q5U8S2;O60499;K7ELY2;K7EIY4;O60499-2	5;5;5;4;4;4;2;2;2;2;1	5;5;5;4;4;4;2;2;2;2;1	5;5;5;4;4;4;2;2;2;2;1	Syntaxin-10	STX10	;;;;;	11	5	5	5	0	0	0	0	4	4	2	4	0	0	0	0	1	1	0	3	0	0	0	0	4	4	2	4	0	0	0	0	1	1	0	3	0	0	0	0	4	4
O60503;I3NI20;I3L342	O60503	7;2;1	7;2;1	7;2;1	Adenylate cyclase type 9	ADCY9		3	7	7	7	0	0	0	0	5	3	3	1	0	0	0	0	0	0	0	0	0	0	0	0	5	3	3	1	0	0	0	0	0	0	0	0	0	0	0	0	5	3
O60566-2;O60566;O60566-3	O60566-2;O60566;O60566-3	2;2;2	2;2;2	2;2;2	Mitotic checkpoint serine/threonine-protein kinase BUB1 beta	BUB1B	;;	3	2	2	2	0	1	0	0	1	1	0	0	0	0	0	0	0	0	0	0	0	1	0	0	1	1	0	0	0	0	0	0	0	0	0	0	0	1	0	0	1	1
O60664-4;O60664;O60664-3;K7ERZ3;K7EL96;O60664-2;K7ER39;K7EJD0	O60664-4;O60664;O60664-3;K7ERZ3;K7EL96	12;12;11;8;6;5;3;1	12;12;11;8;6;5;3;1	12;12;11;8;6;5;3;1	Perilipin-3	PLIN3	;;;;	8	12	12	12	1	2	0	0	7	5	4	3	0	0	0	0	0	0	0	0	1	2	0	0	7	5	4	3	0	0	0	0	0	0	0	0	1	2	0	0	7	5
O60869-2;O60869-3;O60869	O60869-2;O60869-3;O60869	1;1;1	1;1;1	1;1;1	Endothelial differentiation-related factor 1	EDF1	;;	3	1	1	1	0	0	0	0	0	0	0	1	0	0	0	0	0	0	0	0	0	0	0	0	0	0	0	1	0	0	0	0	0	0	0	0	0	0	0	0	0	0
O75110;Q2NLD0;B4DR18;O75110-2;A0A0A0MR22;O43861-2;O43861;Q6ZS89;I2FK91;F6XUP2	O75110;Q2NLD0;B4DR18;O75110-2	6;5;5;3;2;2;2;1;1;1	6;5;5;3;2;2;2;1;1;1	6;5;5;3;2;2;2;1;1;1	Probable phospholipid-transporting ATPase IIA;Phospholipid-transporting ATPase	ATP9A	;;;	10	6	6	6	0	0	0	0	5	1	0	1	0	0	0	0	0	0	0	0	0	0	0	0	5	1	0	1	0	0	0	0	0	0	0	0	0	0	0	0	5	1
O75197;E9PHY1	O75197;E9PHY1	3;2	3;2	3;2	Low-density lipoprotein receptor-related protein 5	LRP5	;	2	3	3	3	0	0	0	0	0	0	0	0	0	0	0	0	3	1	0	0	0	0	0	0	0	0	0	0	0	0	0	0	3	1	0	0	0	0	0	0	0	0
O75381-2;O75381;B7Z4Z4;K7EK59	O75381-2;O75381;B7Z4Z4	4;4;2;1	4;4;2;1	4;4;2;1	Peroxisomal membrane protein PEX14	PEX14	;;	4	4	4	4	0	0	0	0	3	4	1	0	0	0	0	0	0	0	0	0	0	0	0	0	3	4	1	0	0	0	0	0	0	0	0	0	0	0	0	0	3	4
O75410;O75410-2;B4E302;O75410-7;H0YAY0;E7EVI4;B4DH49;Q5HYH0;E7ET87;B4DHF7;O75410-3;E5RFM9;R4GMT7;O75410-6;B4E0Z9;B4E3H6;H0YBT8;O75410-5;O75410-4;B4E3L7;B7Z3G3;E5RJU4;O75410-8;E5RJG6	O75410;O75410-2;B4E302;O75410-7;H0YAY0;E7EVI4;B4DH49;Q5HYH0;E7ET87;B4DHF7;O75410-3;E5RFM9;R4GMT7;O75410-6	16;16;14;14;11;11;11;11;11;11;11;10;10;8;7;6;6;6;6;5;5;4;4;3	16;16;14;14;11;11;11;11;11;11;11;10;10;8;7;6;6;6;6;5;5;4;4;3	16;16;14;14;11;11;11;11;11;11;11;10;10;8;7;6;6;6;6;5;5;4;4;3	Transforming acidic coiled-coil-containing protein 1	TACC1;DKFZp686K18126	;;;;;;;;;;;;;	24	16	16	16	0	0	0	0	14	12	11	5	0	0	0	0	0	0	0	0	0	0	0	0	14	12	11	5	0	0	0	0	0	0	0	0	0	0	0	0	14	12
O75420;A2VDH9;A4D2E1	O75420;A2VDH9	21;16;10	21;16;10	21;16;10	PERQ amino acid-rich with GYF domain-containing protein 1	GIGYF1	;	3	21	21	21	14	16	3	13	0	0	0	0	6	4	3	2	0	0	0	0	14	16	3	13	0	0	0	0	6	4	3	2	0	0	0	0	14	16	3	13	0	0
O75533;Q7Z497;A0JLT9;Q32Q20;A0PJH5;H7C341	O75533;Q7Z497	5;3;2;2;2;1	5;3;2;2;2;1	5;3;2;2;2;1	Splicing factor 3B subunit 1	SF3B1	;	6	5	5	5	0	2	0	0	0	0	0	0	0	0	0	0	2	2	0	1	0	2	0	0	0	0	0	0	0	0	0	0	2	2	0	1	0	2	0	0	0	0
O75607	O75607	1	1	1	Nucleoplasmin-3	NPM3		1	1	1	1	0	0	1	0	0	0	0	0	0	0	0	0	0	0	0	0	0	0	1	0	0	0	0	0	0	0	0	0	0	0	0	0	0	0	1	0	0	0
O75663;O75663-2	O75663;O75663-2	9;5	9;5	9;5	TIP41-like protein	TIPRL	;	2	9	9	9	3	6	0	6	7	6	7	5	0	0	0	1	6	6	4	6	3	6	0	6	7	6	7	5	0	0	0	1	6	6	4	6	3	6	0	6	7	6
Q6IAM0;O75821;K7EP16;A8K5K5;K7ER90;K7EL20;K7ENA8;B7Z1G0	Q6IAM0;O75821;K7EP16;A8K5K5;K7ER90;K7EL20;K7ENA8	4;4;3;3;2;2;2;1	4;4;3;3;2;2;2;1	4;4;3;3;2;2;2;1	Eukaryotic translation initiation factor 3 subunit G	EIF3G	;;;;;;	8	4	4	4	4	2	0	1	0	0	0	0	0	0	0	0	0	0	0	0	4	2	0	1	0	0	0	0	0	0	0	0	0	0	0	0	4	2	0	1	0	0
O75864;F5H3P7;O75864-2	O75864	10;3;1	10;3;1	10;3;1	Protein phosphatase 1 regulatory subunit 37	PPP1R37		3	10	10	10	0	0	0	0	5	4	8	4	0	0	0	0	0	0	0	0	0	0	0	0	5	4	8	4	0	0	0	0	0	0	0	0	0	0	0	0	5	4
O75976;O75976-2;B7Z843;J3QQJ4;J3QRJ9	O75976;O75976-2;B7Z843	20;15;11;4;1	20;15;11;4;1	20;15;11;4;1	Carboxypeptidase D	CPD	;;	5	20	20	20	0	0	0	0	15	14	15	3	0	0	0	0	8	8	8	7	0	0	0	0	15	14	15	3	0	0	0	0	8	8	8	7	0	0	0	0	15	14
O94804;H0YB71	O94804	5;1	4;1	4;1	Serine/threonine-protein kinase 10	STK10		2	5	4	4	0	0	0	0	1	2	2	2	0	0	0	0	3	4	2	2	0	0	0	0	0	1	1	1	0	0	0	0	2	3	1	1	0	0	0	0	0	1
O94955;H0Y8R9;D6RG10;D6R935;A0A024RAM7	O94955	3;1;1;1;1	3;1;1;1;1	3;1;1;1;1	Rho-related BTB domain-containing protein 3	RHOBTB3		5	3	3	3	0	0	0	0	0	0	0	0	0	0	0	0	0	3	0	0	0	0	0	0	0	0	0	0	0	0	0	0	0	3	0	0	0	0	0	0	0	0
Q4QQH1;O94991;O94991-2;Q9H5Y7	Q4QQH1;O94991;O94991-2	17;17;13;1	17;17;13;1	17;17;13;1	SLIT and NTRK-like protein 5	SLITRK5	;;	4	17	17	17	0	0	0	0	10	11	9	0	0	0	0	0	6	6	7	6	0	0	0	0	10	11	9	0	0	0	0	0	6	6	7	6	0	0	0	0	10	11
O95210;B3KMK8;B4DK68	O95210;B3KMK8;B4DK68	11;8;7	11;8;7	11;8;7	Starch-binding domain-containing protein 1	STBD1	;;	3	11	11	11	0	0	0	0	10	6	3	1	0	0	0	0	0	0	0	0	0	0	0	0	10	6	3	1	0	0	0	0	0	0	0	0	0	0	0	0	10	6
Q53XM7;O95292;E5RK64;Q6ZSP7;B3KVU7;O95292-2;Q59EZ6;B4DNS4;Q6ZR82	Q53XM7;O95292;E5RK64;Q6ZSP7;B3KVU7;O95292-2	6;6;3;3;3;3;2;2;2	6;6;3;3;3;3;2;2;2	5;5;2;3;3;2;1;2;2	Vesicle-associated membrane protein-associated protein B/C	VAPB	;;;;;	9	6	6	5	0	0	0	0	6	5	3	4	0	0	0	0	0	0	0	0	0	0	0	0	6	5	3	4	0	0	0	0	0	0	0	0	0	0	0	0	5	4
O95365	O95365	1	1	1	Zinc finger and BTB domain-containing protein 7A	ZBTB7A		1	1	1	1	0	0	0	0	0	0	0	0	0	0	0	0	1	1	0	0	0	0	0	0	0	0	0	0	0	0	0	0	1	1	0	0	0	0	0	0	0	0
O95372;Q5QPQ0;Q5QPQ3;Q5QPQ2;Q5QPN5;Q5QPN9;Q5QPQ1	O95372;Q5QPQ0;Q5QPQ3;Q5QPQ2	3;2;2;2;1;1;1	3;2;2;2;1;1;1	3;2;2;2;1;1;1	Acyl-protein thioesterase 2	LYPLA2	;;;	7	3	3	3	0	0	0	1	1	0	2	2	0	0	0	0	0	0	0	0	0	0	0	1	1	0	2	2	0	0	0	0	0	0	0	0	0	0	0	1	1	0
O95373;B3KNG9;B3KQG6	O95373;B3KNG9;B3KQG6	2;1;1	2;1;1	2;1;1	Importin-7	IPO7	;;	3	2	2	2	0	0	0	0	0	0	0	0	2	0	0	0	1	0	0	0	0	0	0	0	0	0	0	0	2	0	0	0	1	0	0	0	0	0	0	0	0	0
O95433;G3V438;O95433-2;H0YJ63;H0YJU2;H0YJG7;G3V3W9	O95433;G3V438;O95433-2	5;4;3;2;2;2;1	5;4;3;2;2;2;1	5;4;3;2;2;2;1	Activator of 90 kDa heat shock protein ATPase homolog 1	AHSA1	;;	7	5	5	5	1	2	0	2	3	2	2	1	1	1	0	0	2	1	0	1	1	2	0	2	3	2	2	1	1	1	0	0	2	1	0	1	1	2	0	2	3	2
Q5TIH2;O95562	Q5TIH2;O95562	1;1	1;1	1;1	Vesicle transport protein SFT2B	SFT2D2	;	2	1	1	1	0	0	0	0	1	1	0	0	0	0	0	0	0	0	0	0	0	0	0	0	1	1	0	0	0	0	0	0	0	0	0	0	0	0	0	0	1	1
O95721;C9JAF7	O95721;C9JAF7	9;5	9;5	9;5	Synaptosomal-associated protein 29;Synaptosomal-associated protein	SNAP29	;	2	9	9	9	0	0	0	0	9	9	9	7	0	0	0	0	0	0	0	0	0	0	0	0	9	9	9	7	0	0	0	0	0	0	0	0	0	0	0	0	9	9
O95801	O95801	11	11	11	Tetratricopeptide repeat protein 4	TTC4		1	11	11	11	2	2	0	0	0	0	0	0	8	8	7	10	0	2	0	0	2	2	0	0	0	0	0	0	8	8	7	10	0	2	0	0	2	2	0	0	0	0
O95817;Q53GY1;C9JFK9	O95817;Q53GY1;C9JFK9	6;5;3	6;5;3	6;5;3	BAG family molecular chaperone regulator 3	BAG3	;;	3	6	6	6	2	1	0	0	3	2	3	0	0	0	0	0	0	0	0	0	2	1	0	0	3	2	3	0	0	0	0	0	0	0	0	0	2	1	0	0	3	2
Q6I9U8;O95905;O95905-3;B3KMT5;O95905-2;F2Z2R1;C9J316;C9JGV1	Q6I9U8;O95905;O95905-3;B3KMT5;O95905-2	5;5;5;4;4;2;2;1	5;5;5;4;4;2;2;1	5;5;5;4;4;2;2;1	Protein SGT1	HSGT1;ECD	;;;;	8	5	5	5	1	1	1	2	1	1	1	1	0	0	0	0	0	0	0	0	1	1	1	2	1	1	1	1	0	0	0	0	0	0	0	0	1	1	1	2	1	1
V9HWB9;P00338;P00338-3;B4DJI1;P00338-5;P00338-4;P00338-2;F5GYU2;F5GXY2;F5GXH2;F5GZQ4;F5H5J4;F5H6W8	V9HWB9;P00338;P00338-3;B4DJI1;P00338-5;P00338-4;P00338-2;F5GYU2;F5GXY2	6;6;6;5;4;4;4;3;3;2;1;1;1	6;6;6;5;4;4;4;3;3;2;1;1;1	6;6;6;5;4;4;4;3;3;2;1;1;1	L-lactate dehydrogenase;L-lactate dehydrogenase A chain	HEL-S-133P;LDHA	;;;;;;;;	13	6	6	6	0	1	0	1	0	0	0	4	1	1	0	1	6	1	0	0	0	1	0	1	0	0	0	4	1	1	0	1	6	1	0	0	0	1	0	1	0	0
Q8N519;Q5I6Y5;Q3BDU5;W8QEH3;P02545-2;P02545-6;P02545-3;P02545;W5X314;H0YAB0;Q5TCI8;P02545-5;P02545-4	Q8N519;Q5I6Y5;Q3BDU5;W8QEH3;P02545-2;P02545-6;P02545-3;P02545;W5X314;H0YAB0;Q5TCI8;P02545-5;P02545-4	2;2;2;2;2;2;2;2;1;1;1;1;1	2;2;2;2;2;2;2;2;1;1;1;1;1	2;2;2;2;2;2;2;2;1;1;1;1;1	Prelamin-A/C;Lamin-A/C	LMNA	;;;;;;;;;;;;	13	2	2	2	0	0	1	0	0	0	0	1	0	0	0	0	1	0	0	0	0	0	1	0	0	0	0	1	0	0	0	0	1	0	0	0	0	0	1	0	0	0
P02786;A8K6Q8;G3V0E5;B7Z2I6;H7C3V5;F8WBE5;Q9UP52-2;Q9UP52-3;Q9UP52	P02786;A8K6Q8;G3V0E5;B7Z2I6	36;34;33;18;5;3;1;1;1	36;34;33;18;5;3;1;1;1	36;34;33;18;5;3;1;1;1	Transferrin receptor protein 1;Transferrin receptor protein 1, serum form	TFRC	;;;	9	36	36	36	0	0	0	0	31	34	32	30	0	0	0	0	34	34	34	34	0	0	0	0	31	34	32	30	0	0	0	0	34	34	34	34	0	0	0	0	31	34
Q5TZZ9;P04083;B5BU38;Q5T3N1;B4DL19;Q5T3N0;Q05BR2	Q5TZZ9;P04083;B5BU38;Q5T3N1	20;20;19;11;9;8;1	20;20;19;11;9;8;1	20;20;19;11;9;8;1	Annexin;Annexin A1	ANXA1	;;;	7	20	20	20	2	2	0	0	2	4	2	2	7	8	4	6	18	15	15	14	2	2	0	0	2	4	2	2	7	8	4	6	18	15	15	14	2	2	0	0	2	4
P04259	P04259	8	2	0	Keratin, type II cytoskeletal 6B	KRT6B		1	8	2	0	5	3	5	4	7	2	4	6	5	5	7	4	5	2	4	5	1	0	0	0	2	0	0	0	0	0	2	0	2	0	0	0	0	0	0	0	0	0
V9HW43;P04792;B4DL87;F8WE04;C9J3N8	V9HW43;P04792;B4DL87;F8WE04	4;4;3;3;1	4;4;3;3;1	4;4;3;3;1	Heat shock protein beta-1	HEL-S-102;HSPB1	;;;	5	4	4	4	0	2	1	3	2	1	3	3	0	0	0	2	1	0	0	0	0	2	1	3	2	1	3	3	0	0	0	2	1	0	0	0	0	2	1	3	2	1
P05141;Q6NVC0	P05141;Q6NVC0	11;9	11;9	5;3	ADP/ATP translocase 2;ADP/ATP translocase 2, N-terminally processed	SLC25A5	;	2	11	11	5	7	9	2	9	6	3	4	2	8	7	7	10	8	6	9	8	7	9	2	9	6	3	4	2	8	7	7	10	8	6	9	8	3	3	1	3	2	1
P05165;P05165-2;B2RDE0;P05165-3;H0Y5U0;Q5JTW6;Q5JVH2;H0Y798;H0Y4B9	P05165;P05165-2;B2RDE0;P05165-3	42;41;40;39;8;6;2;1;1	42;41;40;39;8;6;2;1;1	40;39;38;37;7;4;2;1;1	Propionyl-CoA carboxylase alpha chain, mitochondrial	PCCA	;;;	9	42	42	40	37	38	27	37	34	35	31	20	34	35	34	36	36	35	36	33	37	38	27	37	34	35	31	20	34	35	34	36	36	35	36	33	36	37	25	36	33	34
P05556;P05556-2;P05556-5;P05556-4;P05556-3;E7EQW5;C9JPK5;Q5T3E6;E9PLR6;E7EUI6;H7C4N8;E7ERX5	P05556;P05556-2;P05556-5;P05556-4;P05556-3	14;12;12;12;12;3;2;2;2;2;1;1	14;12;12;12;12;3;2;2;2;2;1;1	14;12;12;12;12;3;2;2;2;2;1;1	Integrin beta-1	ITGB1	;;;;	12	14	14	14	0	0	0	0	11	13	12	12	0	0	0	0	7	7	7	8	0	0	0	0	11	13	12	12	0	0	0	0	7	7	7	8	0	0	0	0	11	13
Q5JP53;Q5SU16;P07437;B7ZAF0;Q6LC01;B4DY90;Q5ST81;B7ZAK1;Q9BUU9;B4E052;B4DQN9;B4DMU8;Q96B85;B4DXZ5;Q1KSF8;B4DMJ5;G3V2A3;Q6P602;A4UCT2;A4UCU2;M0R042	Q5JP53;Q5SU16;P07437;B7ZAF0;Q6LC01;B4DY90;Q5ST81;B7ZAK1;Q9BUU9;B4E052;B4DQN9;B4DMU8;Q96B85;B4DXZ5;Q1KSF8;B4DMJ5	19;19;19;18;18;17;16;14;13;13;13;12;11;11;10;10;5;4;3;2;1	19;19;19;18;18;17;16;14;13;13;13;12;11;11;10;10;5;4;3;2;1	4;4;4;3;3;4;2;2;2;2;2;4;2;2;1;3;0;1;0;1;0	Tubulin beta chain	TUBB;XTP3TPATP1	;;;;;;;;;;;;;;;	21	19	19	4	10	8	6	8	5	3	6	3	13	19	10	15	19	19	18	17	10	8	6	8	5	3	6	3	13	19	10	15	19	19	18	17	3	2	2	2	2	1
P07737;I3L3D5;K7EJ44;CON__P02584	P07737;I3L3D5	5;3;2;1	5;3;2;1	5;3;2;1	Profilin-1	PFN1	;	4	5	5	5	1	2	3	3	2	2	1	0	1	1	0	0	1	1	1	1	1	2	3	3	2	2	1	0	1	1	0	0	1	1	1	1	1	2	3	3	2	2
P08195-2;B4E2Z3;A0A024R599;F5H0E2;F5H867;B4E3E4;F5GZR9	P08195-2;B4E2Z3;A0A024R599	30;28;23;12;8;7;3	1;1;1;1;1;1;1	1;1;1;1;1;1;1	4F2 cell-surface antigen heavy chain	SLC3A2	;;	7	30	1	1	0	0	0	0	28	30	28	20	0	0	0	0	22	24	23	22	0	0	0	0	0	1	0	1	0	0	0	0	0	0	0	0	0	0	0	0	0	1
Q6IAX9;P08240;P08240-2;A0A024R3M0	Q6IAX9;P08240;P08240-2;A0A024R3M0	4;4;3;2	4;4;3;2	4;4;3;2	Signal recognition particle receptor subunit alpha	SRPR	;;;	4	4	4	4	0	0	0	0	2	1	0	0	0	0	0	0	2	1	0	0	0	0	0	0	2	1	0	0	0	0	0	0	2	1	0	0	0	0	0	0	2	1
V9HWE1;Q53HU8;P08670;B0YJC4;B3KRK8;B0YJC5;Q5JVS8;H7C5W5;B3KWQ6;Q9H319;Q53SB5;Q45VM8;Q45VM7;Q45VM6;L7RDA5;A5Z217;P41219;P17661;P41219-2;Q5RLN2;B4DE66;F8W835;Q59EM6;B4DR43;Q8TCR7;B3KXJ0;A0A087WYG8;B3KQI5;E7EMV2;B4DJT7;E7ESP9;A5YM63;Q16352;P07197-2;P07196;P07197;P12036-2;P12036	V9HWE1;Q53HU8;P08670;B0YJC4;B3KRK8;B0YJC5	9;9;9;8;6;5;3;2;2;2;2;2;2;2;2;2;2;2;2;1;1;1;1;1;1;1;1;1;1;1;1;1;1;1;1;1;1;1	7;7;7;6;5;4;3;1;1;1;1;1;1;1;1;1;1;1;1;1;1;1;1;1;1;1;1;1;1;1;1;1;1;1;1;1;1;1	7;7;7;6;5;4;3;1;1;1;1;1;1;1;1;1;1;1;1;1;1;1;1;1;1;1;1;1;1;1;1;1;1;1;1;1;1;1	Vimentin	HEL113;VIM	;;;;;	38	9	7	7	3	4	1	4	3	3	1	2	3	0	0	2	2	0	0	1	3	4	0	4	3	3	1	0	3	0	0	2	2	0	0	1	3	4	0	4	3	3
V9HWE0;P08758;D6RBL5;D6RBE9;E9PHT9;B4DNG6;D6RCN3	V9HWE0;P08758;D6RBL5;D6RBE9	15;15;12;9;7;5;1	15;15;12;9;7;5;1	15;15;12;9;7;5;1	Annexin;Annexin A5	HEL-S-7;ANXA5	;;;	7	15	15	15	0	0	0	0	0	0	0	0	6	5	2	5	14	14	10	8	0	0	0	0	0	0	0	0	6	5	2	5	14	14	10	8	0	0	0	0	0	0
V9HWB4;P11021;B4DEF7	V9HWB4;P11021;B4DEF7	9;9;5	8;8;4	8;8;4	78 kDa glucose-regulated protein	HEL-S-89n;HSPA5	;;	3	9	8	8	5	4	1	0	3	3	0	0	4	3	1	1	5	1	0	0	4	4	1	0	3	3	0	0	3	2	0	0	5	1	0	0	4	4	1	0	3	3
V9HW22;P11142;E9PKE3;Q96IS6;Q53GZ6;B3KTV0;P11142-2;Q53HF2;E9PNE6;E9PN89;B4E1Q1;A8K7Q2;B4DTX2;E9PLF4;E9PQQ4;E9PQK7;E9PK54;E9PPY6;E9PI65;E9PS65;Q96BE0;E9PN25;Q96H53;B3KUS2;E9PM13;A4D111;Q9NZ87;Q9NWW3;A4D110	V9HW22;P11142;E9PKE3;Q96IS6;Q53GZ6;B3KTV0;P11142-2;Q53HF2;E9PNE6;E9PN89;B4E1Q1;A8K7Q2	30;30;29;28;28;26;25;24;20;19;19;16;13;12;11;11;11;9;8;8;8;7;6;6;5;5;3;3;1	30;30;29;28;28;26;25;24;20;19;19;16;13;12;11;11;11;9;8;8;8;7;6;6;5;5;3;3;1	19;19;18;18;19;15;15;15;13;12;11;10;9;9;9;9;9;7;5;5;5;5;4;0;3;5;3;3;0	Heat shock cognate 71 kDa protein	HEL-S-72p;HSPA8	;;;;;;;;;;;	29	30	30	19	7	5	1	4	5	5	1	1	28	30	25	26	8	10	7	6	7	5	1	4	5	5	1	1	28	30	25	26	8	10	7	6	3	2	0	1	2	2
P11171-2;Q1WWM3;P11171;Q4VB86;Q59F12;P11171-4;P11171-3;P11171-5;Q4VB87;P11171-6;P11171-7;Q29RX4;B7Z5L2;B7Z627;Q4VXN1	P11171-2;Q1WWM3;P11171;Q4VB86;Q59F12;P11171-4;P11171-3;P11171-5;Q4VB87;P11171-6;P11171-7;Q29RX4	23;22;22;21;20;20;20;19;18;17;16;15;7;4;1	23;22;22;21;20;20;20;19;18;17;16;15;7;4;1	22;21;21;20;19;19;19;18;17;16;15;14;7;4;0	Protein 4.1	EPB41	;;;;;;;;;;;	15	23	23	22	3	6	0	0	22	16	12	6	0	0	0	0	0	0	0	0	3	6	0	0	22	16	12	6	0	0	0	0	0	0	0	0	3	6	0	0	21	15
Q59EZ3;P11717;S4R328;Q13661	Q59EZ3;P11717	37;37;5;1	37;37;5;1	37;37;5;1	Cation-independent mannose-6-phosphate receptor	IGF2R	;	4	37	37	37	0	0	0	0	20	16	20	8	1	0	0	0	35	33	34	34	0	0	0	0	20	16	20	8	1	0	0	0	35	33	34	34	0	0	0	0	20	16
Q6I9V5;P12236;Q59EI9	Q6I9V5;P12236;Q59EI9	9;9;8	3;3;2	2;2;1	ADP/ATP translocase 3;ADP/ATP translocase 3, N-terminally processed	SLC25A6	;;	3	9	3	2	7	9	1	7	5	3	4	1	7	5	5	8	8	6	8	8	3	3	0	1	1	1	1	0	2	2	0	2	2	1	2	2	2	2	0	0	1	1
P12270;Q58F23;Q504U6;P12270-2;A0PJC9;Q9UE33;Q5SWX9	P12270;Q58F23;Q504U6;P12270-2	9;5;5;5;2;1;1	9;5;5;5;2;1;1	9;5;5;5;2;1;1	Nucleoprotein TPR	TPR	;;;	7	9	9	9	2	5	0	0	4	3	0	1	0	0	0	0	0	0	0	0	2	5	0	0	4	3	0	1	0	0	0	0	0	0	0	0	2	5	0	0	4	3
P12931;P12931-2;Q9H7V3;B4DQ79;A8K4G3;A8K379;H0Y3C5;J3KPD6;Q6NUK7;P07948-2;P08631-3;P08631-2;P07948;P08631-4;P08631;Q71UK5	P12931;P12931-2;Q9H7V3	7;7;4;2;2;2;2;2;2;2;2;2;2;2;2;1	7;7;4;2;2;2;2;2;2;2;2;2;2;2;2;1	3;3;1;0;0;0;0;0;0;0;0;0;0;0;0;1	Proto-oncogene tyrosine-protein kinase Src	SRC	;;	16	7	7	3	0	0	0	0	3	4	3	0	0	0	0	0	4	3	3	3	0	0	0	0	3	4	3	0	0	0	0	0	4	3	3	3	0	0	0	0	0	0
P13639;Q8TA90;B4DPU3;B4DRE8;Q6PK56;K7EJ74;Q6W6M8;K7EP67;B4DMC6;Q8IXJ3;B4DZB1;B3KX19;Q6IBM8;A8KAP3;Q15029-2;Q15029-3;Q15029	P13639;Q8TA90;B4DPU3	6;5;5;2;2;1;1;1;1;1;1;1;1;1;1;1;1	6;5;5;2;2;1;1;1;1;1;1;1;1;1;1;1;1	6;5;5;2;2;1;1;1;1;1;1;1;1;1;1;1;1	Elongation factor 2	EEF2	;;	17	6	6	6	0	2	0	0	2	3	1	2	1	3	1	1	1	0	1	1	0	2	0	0	2	3	1	2	1	3	1	1	1	0	1	1	0	2	0	0	2	3
V9HWB8;P14618;A0A024R609;B4DNK4;H3BTN5;A0A024R5Z9;P14618-3;P14618-2;H3BT25;H3BUW1;H3BTJ2;H3BQ34;Q8WUW7;B4DRT3;H3BN34;Q9UKK4;Q9UK31;H3BQZ3;H3BU13;Q504U3;H3BR70;B4DPM0;Q16716;Q16715;P30613-2;P30613	V9HWB8;P14618;A0A024R609;B4DNK4;H3BTN5;A0A024R5Z9;P14618-3;P14618-2;H3BT25;H3BUW1;H3BTJ2;H3BQ34;Q8WUW7;B4DRT3	4;4;3;3;3;3;3;3;2;2;2;2;2;2;1;1;1;1;1;1;1;1;1;1;1;1	4;4;3;3;3;3;3;3;2;2;2;2;2;2;1;1;1;1;1;1;1;1;1;1;1;1	4;4;3;3;3;3;3;3;2;2;2;2;2;2;1;1;1;1;1;1;1;1;1;1;1;1	Pyruvate kinase;Pyruvate kinase PKM	HEL-S-30;PKM;PKM2	;;;;;;;;;;;;;	26	4	4	4	0	0	1	0	1	3	3	2	1	1	1	0	2	1	1	0	0	0	1	0	1	3	3	2	1	1	1	0	2	1	1	0	0	0	1	0	1	3
P16401;Q14463	P16401	3;1	3;1	3;1	Histone H1.5	HIST1H1B		2	3	3	3	0	1	0	0	0	0	0	0	1	2	0	2	0	2	0	0	0	1	0	0	0	0	0	0	1	2	0	2	0	2	0	0	0	1	0	0	0	0
P16403;Q4VB24;B2R984;A3R0T8;A3R0T7;P10412;P16402;A1L407;P22492;Q02539	P16403;Q4VB24;B2R984;A3R0T8;A3R0T7;P10412;P16402	6;5;5;5;5;5;5;1;1;1	6;5;5;5;5;5;5;1;1;1	6;5;5;5;5;5;5;1;1;1	Histone H1.2;Histone H1.4;Histone H1.3	HIST1H1C;HIST1H1E;HIST1H1D	;;;;;;	10	6	6	6	3	4	2	3	0	1	0	1	2	6	2	4	4	5	2	1	3	4	2	3	0	1	0	1	2	6	2	4	4	5	2	1	3	4	2	3	0	1
P17812;B4DMB5;B4E1E0;P17812-2;B7Z9C4;A0A024RC00;Q9NRF8	P17812;B4DMB5;B4E1E0;P17812-2	11;9;8;8;5;1;1	11;9;8;8;5;1;1	11;9;8;8;5;1;1	CTP synthase 1;CTP synthase	CTPS1	;;;	7	11	11	11	4	5	0	7	6	6	8	7	0	0	0	0	0	0	0	0	4	5	0	7	6	6	8	7	0	0	0	0	0	0	0	0	4	5	0	7	6	6
P17987;E7EQR6;F5H282;E7ERF2;F5GZI8;F5H136;F5GZ03;F5H7Y1;F5GYL4;F5H726;F5H676	P17987;E7EQR6;F5H282;E7ERF2	11;8;7;6;2;2;2;1;1;1;1	11;8;7;6;2;2;2;1;1;1;1	11;8;7;6;2;2;2;1;1;1;1	T-complex protein 1 subunit alpha	TCP1	;;;	11	11	11	11	0	0	0	0	0	0	0	0	5	8	5	4	8	8	3	4	0	0	0	0	0	0	0	0	5	8	5	4	8	8	3	4	0	0	0	0	0	0
P21333-2;P21333;Q5HY54;Q8TES4;Q6NXF2;Q96C61;F8WE98;B4E2F9;B4DTD5;H0Y5C6;Q2VP91;A0A024R321;O75369-6;O75369-3;O75369-2;O75369-9;O75369;O75369-8;Q86TQ3;O75369-5;O75369-4;H0Y5F3;H7C2E7;H7C5L4;Q68CT4;E7EN95;O75369-7	P21333-2;P21333;Q5HY54;Q8TES4	133;133;132;68;45;43;37;36;32;14;12;11;11;11;11;11;11;11;10;10;10;6;2;1;1;1;1	133;133;132;68;45;43;37;36;32;14;12;11;11;11;11;11;11;11;10;10;10;6;2;1;1;1;1	4;4;4;0;0;0;3;0;0;0;0;0;0;0;0;0;0;0;0;0;0;0;0;0;0;0;0	Filamin-A	FLNA;FLJ00119	;;;	27	133	133	4	101	107	88	103	99	99	102	80	70	67	64	70	65	70	66	73	101	107	88	103	99	99	102	80	70	67	64	70	65	70	66	73	3	3	3	3	3	3
V9HWB7;P21399;Q9HBB2	V9HWB7;P21399;Q9HBB2	4;4;3	4;4;3	4;4;3	Aconitate hydratase;Cytoplasmic aconitate hydratase	HEL60;ACO1;IRP1	;;	3	4	4	4	0	0	0	0	0	0	0	0	0	0	0	0	4	2	0	0	0	0	0	0	0	0	0	0	0	0	0	0	4	2	0	0	0	0	0	0	0	0
P22059;B4DR25;H0YCV6	P22059	9;4;1	9;4;1	9;4;1	Oxysterol-binding protein 1	OSBP		3	9	9	9	0	0	0	0	0	0	0	0	0	0	0	1	8	7	4	5	0	0	0	0	0	0	0	0	0	0	0	1	8	7	4	5	0	0	0	0	0	0
P22626-2;P22626;A0A024RA28;I6L957;A0A087WUI2	P22626-2;P22626;A0A024RA28;I6L957;A0A087WUI2	6;6;5;4;4	6;6;5;4;4	6;6;5;4;4	Heterogeneous nuclear ribonucleoproteins A2/B1	HNRNPA2B1;HNRPA2B1	;;;;	5	6	6	6	1	2	1	0	0	0	0	1	1	1	0	4	2	0	0	0	1	2	1	0	0	0	0	1	1	1	0	4	2	0	0	0	1	2	1	0	0	0
P23229-4;P23229-2;P23229-5;P23229-3;P23229-9;P23229-6;P23229;H7BZ97;P23229-7	P23229-4;P23229-2;P23229-5;P23229-3;P23229-9;P23229-6;P23229;H7BZ97;P23229-7	2;2;2;2;2;2;2;1;1	2;2;2;2;2;2;2;1;1	2;2;2;2;2;2;2;1;1	Integrin alpha-6;Integrin alpha-6 heavy chain;Integrin alpha-6 light chain;Processed integrin alpha-6	ITGA6	;;;;;;;;	9	2	2	2	0	0	0	0	2	0	0	0	0	0	0	0	0	0	0	0	0	0	0	0	2	0	0	0	0	0	0	0	0	0	0	0	0	0	0	0	2	0
Q9BSV4;Q86VG2;P23246;P23246-2;Q6PIX2;H0Y9K7	Q9BSV4;Q86VG2;P23246;P23246-2;Q6PIX2	9;9;9;8;7;2	9;9;9;8;7;2	8;8;8;7;6;2	Splicing factor, proline- and glutamine-rich	SFPQ	;;;;	6	9	9	8	3	7	2	2	0	0	0	0	4	1	0	5	2	1	0	0	3	7	2	2	0	0	0	0	4	1	0	5	2	1	0	0	3	7	1	2	0	0
V9HWI5;P23528;G3V1A4;E9PP50;E9PK25;B4E112;E9PQB7;E9PLJ3;E9PS23;Q549N0;Q9Y281-3;Q9Y281	V9HWI5;P23528;G3V1A4;E9PP50;E9PK25;B4E112;E9PQB7	5;5;4;4;4;3;3;2;2;2;2;2	5;5;4;4;4;3;3;2;2;2;2;2	5;5;4;4;4;3;3;2;2;2;2;2	Cofilin-1	HEL-S-15;CFL1	;;;;;;	12	5	5	5	2	2	2	2	2	1	1	1	2	3	2	3	4	4	3	0	2	2	2	2	2	1	1	1	2	3	2	3	4	4	3	0	2	2	2	2	2	1
Q6FI51;Q6FHS4;P25685-2;P25685;M0R080;M0R128;M0R1D6;M0QZD0;M0QYT3;M0QXK0;B4DKK9	Q6FI51;Q6FHS4;P25685-2;P25685;M0R080	4;4;4;4;3;1;1;1;1;1;1	4;4;4;4;3;1;1;1;1;1;1	4;4;4;4;3;1;1;1;1;1;1	DnaJ homolog subfamily B member 1	DNAJB1	;;;;	11	4	4	4	2	3	1	1	4	4	3	3	0	0	0	0	0	0	0	0	2	3	1	1	4	4	3	3	0	0	0	0	0	0	0	0	2	3	1	1	4	4
P26374;B4DRL9;A8K545;P24386	P26374	16;2;2;2	16;2;2;2	16;2;2;2	Rab proteins geranylgeranyltransferase component A 2	CHML		4	16	16	16	0	0	0	0	13	12	12	12	0	0	0	0	8	12	9	10	0	0	0	0	13	12	12	12	0	0	0	0	8	12	9	10	0	0	0	0	13	12
P26951-2;P26951	P26951-2;P26951	1;1	1;1	1;1	Interleukin-3 receptor subunit alpha	IL3RA	;	2	1	1	1	0	0	0	0	0	1	0	0	0	0	0	0	0	0	0	0	0	0	0	0	0	1	0	0	0	0	0	0	0	0	0	0	0	0	0	0	0	1
P27816-5;H7C4C5	P27816-5;H7C4C5	20;13	1;1	1;1	Microtubule-associated protein 4;Microtubule-associated protein	MAP4	;	2	20	1	1	8	10	9	12	12	9	11	13	7	6	4	6	5	9	4	5	0	1	0	0	0	0	0	1	0	0	0	0	0	0	0	0	0	1	0	0	0	0
P29590-12;P29590-5;P29590-11;P29590;H3BT57;Q59H09;Q15156;Q9BZY1;P29590-14;P29590-10;P29590-4;P29590-2;P29590-9;P29590-13;P29590-3;P29590-8;H3BT29;H3BUJ5;Q59GQ8;B4DV67;B4DTK9;A4VCI9	P29590-12;P29590-5;P29590-11;P29590;H3BT57;Q59H09;Q15156;Q9BZY1;P29590-14;P29590-10;P29590-4;P29590-2;P29590-9;P29590-13;P29590-3;P29590-8	3;3;3;3;2;2;2;2;2;2;2;2;2;2;2;2;1;1;1;1;1;1	3;3;3;3;2;2;2;2;2;2;2;2;2;2;2;2;1;1;1;1;1;1	3;3;3;3;2;2;2;2;2;2;2;2;2;2;2;2;1;1;1;1;1;1	Protein PML	PML;PML-RAR	;;;;;;;;;;;;;;;	22	3	3	3	0	0	0	0	3	2	1	0	0	0	0	0	0	0	0	0	0	0	0	0	3	2	1	0	0	0	0	0	0	0	0	0	0	0	0	0	3	2
P35527;CON__P35527;K7EQQ3;B4DJM5;CON__Q99456;Q99456	P35527;CON__P35527;K7EQQ3	27;26;15;1;1;1	26;25;15;0;0;0	26;25;15;0;0;0	Keratin, type I cytoskeletal 9	KRT9	;;	6	27	26	26	21	5	10	9	16	6	6	10	5	15	12	4	10	14	13	16	20	5	10	8	15	6	6	10	4	14	11	3	10	14	13	16	20	5	10	8	15	6
P35998;Q75L23;P35998-2;C9JLS9;B7Z571	P35998;Q75L23;P35998-2	17;16;11;6;5	17;16;11;6;5	17;16;11;6;5	26S protease regulatory subunit 7	PSMC2	;;	5	17	17	17	0	0	0	0	3	2	2	1	11	9	7	7	11	11	10	12	0	0	0	0	3	2	2	1	11	9	7	7	11	11	10	12	0	0	0	0	3	2
P37802;P37802-2;X6RJP6;B7Z5A2;C9J5W6;Q9UI15	P37802;P37802-2;X6RJP6	11;11;10;2;1;1	11;11;10;2;1;1	11;11;10;2;1;1	Transgelin-2	TAGLN2	;;	6	11	11	11	7	9	6	7	10	10	10	5	2	2	0	3	3	4	5	3	7	9	6	7	10	10	10	5	2	2	0	3	3	4	5	3	7	9	6	7	10	10
P41091;H7BZU1	P41091	6;1	6;1	1;0	Eukaryotic translation initiation factor 2 subunit 3	EIF2S3		2	6	6	1	1	0	0	1	0	0	0	1	3	4	0	2	3	2	1	0	1	0	0	1	0	0	0	1	3	4	0	2	3	2	1	0	0	0	0	0	0	0
P42166	P42166	11	1	1	Lamina-associated polypeptide 2, isoform alpha;Thymopoietin;Thymopentin	TMPO		1	11	1	1	1	4	0	0	10	9	8	6	1	0	0	0	8	7	5	7	0	0	0	0	0	0	0	0	0	0	0	0	1	0	0	0	0	0	0	0	0	0
P42224-2;P42224;J3KPM9;E7EPD2;D2KFR9;E7ENM1;E9PH66;Q67C41;A5D905;H7BZB5	P42224-2;P42224;J3KPM9	19;19;18;7;7;6;4;2;2;1	19;19;18;7;7;6;4;2;2;1	19;19;18;7;7;6;4;2;2;1	Signal transducer and activator of transcription 1-alpha/beta;Signal transducer and activator of transcription	STAT1	;;	10	19	19	19	9	12	0	14	15	13	15	4	0	0	0	0	0	0	0	0	9	12	0	14	15	13	15	4	0	0	0	0	0	0	0	0	9	12	0	14	15	13
P42858;D3DVR8	P42858;D3DVR8	2;1	2;1	2;1	Huntingtin	HTT;HD	;	2	2	2	2	0	0	0	0	2	1	1	1	0	0	0	0	1	0	0	0	0	0	0	0	2	1	1	1	0	0	0	0	1	0	0	0	0	0	0	0	2	1
P46109	P46109	7	7	7	Crk-like protein	CRKL		1	7	7	7	4	5	1	4	0	0	3	1	0	0	0	0	0	0	0	0	4	5	1	4	0	0	3	1	0	0	0	0	0	0	0	0	4	5	1	4	0	0
P46531	P46531	2	2	2	Neurogenic locus notch homolog protein 1;Notch 1 extracellular truncation;Notch 1 intracellular domain	NOTCH1		1	2	2	2	0	0	0	0	2	0	0	0	0	0	0	0	0	0	0	0	0	0	0	0	2	0	0	0	0	0	0	0	0	0	0	0	0	0	0	0	2	0
X5D9C4;Q59EV7;P48029;D3DWV2;X5D2U0;X5D7P6;X5DR98;P48029-4;H7C249;A0A023JDV9;P48029-3;P48029-2;H7C222	X5D9C4;Q59EV7;P48029;D3DWV2;X5D2U0;X5D7P6;X5DR98	9;9;9;8;8;7;6;4;2;2;2;2;1	9;9;9;8;8;7;6;4;2;2;2;2;1	9;9;9;8;8;7;6;4;2;2;2;2;1	Transporter;Sodium- and chloride-dependent creatine transporter 1	SLC6A8;hCG_2007960	;;;;;;	13	9	9	9	0	0	0	0	8	8	8	5	0	0	0	0	0	0	1	1	0	0	0	0	8	8	8	5	0	0	0	0	0	0	1	1	0	0	0	0	8	8
P48634;P48634-3;P48634-2;P48634-4;B4DZ56;B4DLY2	P48634;P48634-3;P48634-2;P48634-4	33;31;29;24;16;11	32;30;28;23;15;11	32;30;28;23;15;11	Protein PRRC2A	PRRC2A	;;;	6	33	32	32	24	29	6	21	0	0	0	0	8	2	0	2	0	0	0	0	23	28	6	21	0	0	0	0	8	2	0	2	0	0	0	0	23	28	6	21	0	0
V9HW37;P48643;B4DZT5;Q9BU08;E7ENZ3;B7ZAR1;B4DDU6;B4DXI1;E9PCA1;B4DE30;B4DYC8;P48643-2;B4DX08;Q96GI1;B4DZY9;Q9HB74;D6RIZ7;H0Y914	V9HW37;P48643;B4DZT5;Q9BU08;E7ENZ3;B7ZAR1;B4DDU6;B4DXI1;E9PCA1;B4DE30;B4DYC8;P48643-2;B4DX08;Q96GI1	18;18;17;17;16;16;16;16;16;15;14;14;13;11;8;4;2;1	18;18;17;17;16;16;16;16;16;15;14;14;13;11;8;4;2;1	18;18;17;17;16;16;16;16;16;15;14;14;13;11;8;4;2;1	T-complex protein 1 subunit epsilon	HEL-S-69;CCT5	;;;;;;;;;;;;;	18	18	18	18	0	0	0	0	0	0	0	0	7	10	3	6	11	16	8	5	0	0	0	0	0	0	0	0	7	10	3	6	11	16	8	5	0	0	0	0	0	0
P49006	P49006	2	2	2	MARCKS-related protein	MARCKSL1		1	2	2	2	0	0	0	0	1	1	1	2	0	0	0	0	0	0	0	0	0	0	0	0	1	1	1	2	0	0	0	0	0	0	0	0	0	0	0	0	1	1
P49023-2;P49023;P49023-3;F5GZ78;B3KVL0;B4DNT9;F5H836;Q59GS5;H0YIE4;B4DRY6;Q6ZQU7;P49023-4	P49023-2;P49023;P49023-3;F5GZ78;B3KVL0;B4DNT9;F5H836;Q59GS5	4;4;4;3;3;2;2;2;1;1;1;1	4;4;4;3;3;2;2;2;1;1;1;1	4;4;4;3;3;2;2;2;1;1;1;1	Paxillin	PXN	;;;;;;;	12	4	4	4	0	0	0	0	2	1	0	2	0	0	0	0	2	0	1	0	0	0	0	0	2	1	0	2	0	0	0	0	2	0	1	0	0	0	0	0	2	1
Q5T626;Q53H03;P49321-2;P49321;P49321-3;H0YDS9;E9PRH9;H0YF33;O95138;Q9P1N1;Q5T624;B4DS57;P49321-4;E9PPQ8;E9PI86;E9PPR5;Q6PJY7	Q5T626;Q53H03;P49321-2;P49321;P49321-3;H0YDS9;E9PRH9;H0YF33;O95138;Q9P1N1;Q5T624;B4DS57;P49321-4	3;3;3;3;3;2;2;2;2;2;2;2;2;1;1;1;1	3;3;3;3;3;2;2;2;2;2;2;2;2;1;1;1;1	3;3;3;3;3;2;2;2;2;2;2;2;2;1;1;1;1	Nuclear autoantigenic sperm protein	NASP	;;;;;;;;;;;;	17	3	3	3	0	0	0	0	0	0	2	1	0	0	0	0	0	0	0	0	0	0	0	0	0	0	2	1	0	0	0	0	0	0	0	0	0	0	0	0	0	0
P49327;A0A0U1RQF0;Q6PJJ3;A0A0U1RRG3;Q13587	P49327;A0A0U1RQF0	92;91;25;6;1	92;91;25;6;1	92;91;25;6;1	Fatty acid synthase;[Acyl-carrier-protein] S-acetyltransferase;[Acyl-carrier-protein] S-malonyltransferase;3-oxoacyl-[acyl-carrier-protein] synthase;3-oxoacyl-[acyl-carrier-protein] reductase;3-hydroxyacyl-[acyl-carrier-protein] dehydratase;Enoyl-[acyl-carrier-protein] reductase;Oleoyl-[acyl-carrier-protein] hydrolase	FASN	;	5	92	92	92	61	73	34	62	76	78	75	46	31	28	9	23	34	38	23	17	61	73	34	62	76	78	75	46	31	28	9	23	34	38	23	17	61	73	34	62	76	78
P49411;H3BNU3	P49411	6;1	6;1	6;1	Elongation factor Tu, mitochondrial	TUFM		2	6	6	6	0	0	0	1	0	0	0	0	5	3	3	6	3	2	2	0	0	0	0	1	0	0	0	0	5	3	3	6	3	2	2	0	0	0	0	1	0	0
Q0VGA5;Q53HA4;Q5T5C7;P49591	Q0VGA5;Q53HA4;Q5T5C7;P49591	13;13;13;13	13;13;13;13	13;13;13;13	Serine--tRNA ligase, cytoplasmic	SARS	;;;	4	13	13	13	0	0	0	0	0	0	0	0	7	6	1	8	11	10	10	10	0	0	0	0	0	0	0	0	7	6	1	8	11	10	10	10	0	0	0	0	0	0
P49750;P49750-4;F8VU51;P49750-3;Q86YA8;B4DMQ9;H0YIQ2;Q8NF45	P49750;P49750-4;F8VU51;P49750-3	3;3;2;2;1;1;1;1	3;3;2;2;1;1;1;1	3;3;2;2;1;1;1;1	YLP motif-containing protein 1	YLPM1	;;;	8	3	3	3	2	2	0	0	0	0	0	0	0	0	0	0	0	0	0	0	2	2	0	0	0	0	0	0	0	0	0	0	0	0	0	0	2	2	0	0	0	0
P49792;D3DX73;J3KQ37;O14715;V9HWE4;Q99666;F8VYC4;P0DJD0;B4DYH0;P0DJD1;Q5JC46;Q5JC45;B4E0M7;B4DTT2;Q13073;B4DTM4;F8W705;Q99666-2;F8WBP7	P49792	66;14;12;12;11;11;9;9;8;8;7;7;7;7;4;4;3;3;1	66;14;12;12;11;11;9;9;8;8;7;7;7;7;4;4;3;3;1	49;8;0;0;0;0;0;0;0;0;7;7;0;0;4;0;0;0;1	E3 SUMO-protein ligase RanBP2	RANBP2		19	66	66	49	40	47	5	37	9	7	3	0	17	3	2	4	19	15	8	7	40	47	5	37	9	7	3	0	17	3	2	4	19	15	8	7	26	34	5	25	7	5
P50402;Q5HY57;F8WEQ1	P50402;Q5HY57	14;8;1	14;8;1	14;8;1	Emerin	EMD	;	3	14	14	14	0	2	0	0	12	11	12	10	0	0	0	0	8	9	6	6	0	2	0	0	12	11	12	10	0	0	0	0	8	9	6	6	0	2	0	0	12	11
P50851-2;E9PEM5;P50851;Q59HC1;H0YAC6;B3KVI6;Q68D03;B3KVG9;B3KRF6;H0Y9N9;B7Z4S7;B7Z9H4;A0A0A6YYC1;Q8NFP9-3	P50851-2;E9PEM5;P50851;Q59HC1;H0YAC6	50;49;49;32;32;23;16;5;4;3;2;2;2;2	50;49;49;32;32;23;16;5;4;3;2;2;2;2	45;44;44;27;27;19;14;0;0;3;0;0;0;0	Lipopolysaccharide-responsive and beige-like anchor protein	LRBA	;;;;	14	50	50	45	0	0	0	0	44	35	35	18	0	0	0	0	13	13	10	6	0	0	0	0	44	35	35	18	0	0	0	0	13	13	10	6	0	0	0	0	39	30
Q53HU0;P50990;P50990-2;Q7Z759;P50990-3;H7C4C8;H7C2U0	Q53HU0;P50990;P50990-2;Q7Z759;P50990-3	24;24;23;22;19;11;4	24;24;23;22;19;11;4	24;24;23;22;19;11;4	T-complex protein 1 subunit theta	CCT8	;;;;	7	24	24	24	16	21	8	13	20	16	15	13	0	0	0	0	3	3	0	0	16	21	8	13	20	16	15	13	0	0	0	0	3	3	0	0	16	21	8	13	20	16
P51116;I3L1Z2	P51116	18;4	18;4	15;4	Fragile X mental retardation syndrome-related protein 2	FXR2		2	18	18	15	3	2	0	3	0	0	0	0	14	11	12	17	2	2	2	2	3	2	0	3	0	0	0	0	14	11	12	17	2	2	2	2	1	0	0	1	0	0
P51149;C9J8S3;C9IZZ0;C9J4V0;C9J592;B4DPH9;C9J4S4;C9J7D1	P51149;C9J8S3;C9IZZ0;C9J4V0;C9J592;B4DPH9	5;4;3;3;3;3;2;1	5;4;3;3;3;3;2;1	5;4;3;3;3;3;2;1	Ras-related protein Rab-7a	RAB7A	;;;;;	8	5	5	5	0	0	0	0	5	5	3	1	0	0	0	0	3	2	2	3	0	0	0	0	5	5	3	1	0	0	0	0	3	2	2	3	0	0	0	0	5	5
P52569;P52569-3;P52569-2	P52569;P52569-3;P52569-2	9;9;8	9;9;8	8;8;8	Cationic amino acid transporter 2	SLC7A2	;;	3	9	9	8	0	0	0	0	5	7	6	7	0	0	0	0	0	1	0	0	0	0	0	0	5	7	6	7	0	0	0	0	0	1	0	0	0	0	0	0	4	6
P52948-6;P52948-5;P52948;A0A024RCC4;P52948-2;A8KA17;P52948-4;P52948-3;B4DWF8;H7C3P6;H0YDF4;H0YEN4;Q86TI1	P52948-6;P52948-5;P52948;A0A024RCC4;P52948-2;A8KA17;P52948-4;P52948-3;B4DWF8	9;9;9;8;8;7;7;7;6;2;1;1;1	9;9;9;8;8;7;7;7;6;2;1;1;1	9;9;9;8;8;7;7;7;6;2;1;1;1	Nuclear pore complex protein Nup98-Nup96;Nuclear pore complex protein Nup98;Nuclear pore complex protein Nup96	NUP98	;;;;;;;;	13	9	9	9	1	1	0	0	3	3	1	0	0	0	0	0	6	6	7	5	1	1	0	0	3	3	1	0	0	0	0	0	6	6	7	5	1	1	0	0	3	3
P53367-2	P53367-2	13	13	1	Arfaptin-1	ARFIP1		1	13	13	1	0	0	0	0	11	10	11	5	0	0	0	0	6	10	9	8	0	0	0	0	11	10	11	5	0	0	0	0	6	10	9	8	0	0	0	0	1	1
P53618;E9PP73;E9PP63;E9PKQ1	P53618;E9PP73	4;2;1;1	4;2;1;1	4;2;1;1	Coatomer subunit beta	COPB1	;	4	4	4	4	0	0	0	0	3	1	1	0	0	0	0	0	3	2	1	1	0	0	0	0	3	1	1	0	0	0	0	0	3	2	1	1	0	0	0	0	3	1
P53621;P53621-2	P53621;P53621-2	2;2	2;2	2;2	Coatomer subunit alpha;Xenin;Proxenin	COPA	;	2	2	2	2	0	0	0	0	0	0	0	0	0	0	0	0	1	2	0	0	0	0	0	0	0	0	0	0	0	0	0	0	1	2	0	0	0	0	0	0	0	0
Q96L35;Q59F17;Q541P7;P54760;P54760-2	Q96L35;Q59F17;Q541P7;P54760;P54760-2	2;2;2;2;1	1;1;1;1;1	1;1;1;1;1	Receptor protein-tyrosine kinase;Ephrin type-B receptor 4	EPHB4	;;;;	5	2	1	1	0	0	0	0	1	1	0	0	0	0	0	0	1	1	2	1	0	0	0	0	0	0	0	0	0	0	0	0	0	0	1	0	0	0	0	0	0	0
Q53ZR1;P55011-3;P55011;B7ZM24;G3XAL9;Q59GB7	Q53ZR1;P55011-3;P55011;B7ZM24;G3XAL9	8;8;8;7;6;1	8;8;8;7;6;1	8;8;8;7;6;1	Solute carrier family 12 member 2	SLC12A2	;;;;	6	8	8	8	0	0	0	0	8	7	2	0	0	0	0	0	1	1	0	0	0	0	0	0	8	7	2	0	0	0	0	0	1	1	0	0	0	0	0	0	8	7
P55327-2;P55327-4;E5RFR7	P55327-2;P55327-4;E5RFR7	10;10;6	10;10;6	1;1;1	Tumor protein D52	TPD52	;;	3	10	10	1	0	0	0	0	6	5	8	7	0	0	0	0	3	2	4	3	0	0	0	0	6	5	8	7	0	0	0	0	3	2	4	3	0	0	0	0	0	0
Q8WVW5;Q53GK6;Q53G99;Q53G76;Q1KLZ0;P63261;P60709;B4E335;B4E3A4;B4DVQ0;B4DW52;I3L3I0;I3L1U9;B3KUD3;A1E282;G5E9R0;K7EM38;I3L3R2;E7EVS6;J3KT65;I3L4N8;B3KWQ3;Q6PJ43;B7ZAP6;V9HVZ7;Q6S8J3;A5A3E0;Q96DE1;Q96FU6;P0CG38;F1BXA6;A4UCT3;A5GZ75;B3KPP5;L0R5C4;P0CG39;Q562Z7;Q562Y6;Q562X9;Q562S0;Q562N8;Q562N0;Q562L5;Q9BYX7;Q9UE89;Q562Y8;Q562N2;Q562M5;Q562M3;A0AUL6;Q562R8;Q562P0;Q562L9;Q562U2;Q562P9;Q562N6;Q562N4;…	Q8WVW5;Q53GK6;Q53G99;Q53G76;Q1KLZ0;P63261;P60709;B4E335;B4E3A4;B4DVQ0;B4DW52;I3L3I0;I3L1U9;B3KUD3;A1E282;G5E9R0;K7EM38;I3L3R2;E7EVS6;J3KT65;I3L4N8;B3KWQ3;Q6PJ43;B7ZAP6	18;18;18;18;18;18;18;17;17;16;14;12;12;12;9;9;9;9;9;9;9;9;9;9;7;7;7;6;6;6;5;5;5;4;4;4;3;3;3;3;3;3;3;3;2;2;2;2;2;2;2;2;2;2;2;2;2;2;1;1;1	18;18;18;18;18;18;18;17;17;16;14;12;12;12;9;9;9;9;9;9;9;9;9;9;7;7;7;6;6;6;5;5;5;4;4;4;3;3;3;3;3;3;3;3;2;2;2;2;2;2;2;2;2;2;2;2;2;2;1;1;1	5;5;5;5;5;5;5;4;4;4;5;3;3;0;1;1;1;1;1;1;3;4;4;4;3;1;1;2;2;1;1;1;1;0;1;1;2;2;2;2;2;2;2;1;1;1;1;1;1;1;2;2;2;1;1;1;1;1;1;1;1	Actin, cytoplasmic 2;Actin, cytoplasmic 2, N-terminally processed;Actin, cytoplasmic 1;Actin, cytoplasmic 1, N-terminally processed	PS1TP5BP1;ACTG1;ACTB	;;;;;;;;;;;;;;;;;;;;;;;	61	18	18	5	4	8	11	6	4	6	4	12	13	5	5	15	13	4	6	6	4	8	11	6	4	6	4	12	13	5	5	15	13	4	6	6	2	4	3	2	2	3
P61011;B4DDS7;P61011-2;G3V4F7;G3V480;G3V346;A0A0D9SFN7;G3V3L9	P61011;B4DDS7;P61011-2;G3V4F7	9;8;8;7;2;1;1;1	9;8;8;7;2;1;1;1	9;8;8;7;2;1;1;1	Signal recognition particle 54 kDa protein	SRP54	;;;	8	9	9	9	0	0	0	0	0	0	0	0	2	1	1	1	6	8	3	4	0	0	0	0	0	0	0	0	2	1	1	1	6	8	3	4	0	0	0	0	0	0
P62081	P62081	1	1	1	40S ribosomal protein S7	RPS7		1	1	1	1	0	0	0	0	0	0	0	1	0	0	0	0	0	0	0	0	0	0	0	0	0	0	0	1	0	0	0	0	0	0	0	0	0	0	0	0	0	0
Q59GS3;P62195-2;P62195;J3QRR3;J3QRW1;J3QLH6;J3KRP2;J3QSA9;J3QQM1;Q8NB90-3;Q8NB90-2;Q8NB90	Q59GS3;P62195-2;P62195;J3QRR3;J3QRW1;J3QLH6;J3KRP2;J3QSA9;J3QQM1;Q8NB90-3;Q8NB90-2;Q8NB90	2;2;2;1;1;1;1;1;1;1;1;1	2;2;2;1;1;1;1;1;1;1;1;1	2;2;2;1;1;1;1;1;1;1;1;1	26S protease regulatory subunit 8;Spermatogenesis-associated protein 5	PSMC5;SPATA5	;;;;;;;;;;;	12	2	2	2	0	0	0	0	0	0	0	0	0	0	0	0	0	2	0	1	0	0	0	0	0	0	0	0	0	0	0	0	0	2	0	1	0	0	0	0	0	0
Q9BS10;Q5JR95;Q5JR94;P62241	Q9BS10;Q5JR95;Q5JR94;P62241	3;3;3;3	3;3;3;3	3;3;3;3	40S ribosomal protein S8	RPS8	;;;	4	3	3	3	1	1	1	1	0	0	0	0	1	2	1	3	2	1	1	1	1	1	1	1	0	0	0	0	1	2	1	3	2	1	1	1	1	1	1	1	0	0
P62263;H0YB22;E5RH77	P62263;H0YB22;E5RH77	2;1;1	2;1;1	2;1;1	40S ribosomal protein S14	RPS14	;;	3	2	2	2	0	0	0	0	0	0	0	0	2	1	2	2	1	0	2	0	0	0	0	0	0	0	0	0	2	1	2	2	1	0	2	0	0	0	0	0	0	0
P62269;A0A0G2JQH2;Q5GGW2	P62269;A0A0G2JQH2;Q5GGW2	3;2;2	3;2;2	3;2;2	40S ribosomal protein S18	RPS18	;;	3	3	3	3	0	0	0	0	0	0	0	2	0	0	0	3	0	0	0	0	0	0	0	0	0	0	0	2	0	0	0	3	0	0	0	0	0	0	0	0	0	0
P62277;E9PS50;J3KMX5	P62277;E9PS50;J3KMX5	2;1;1	2;1;1	2;1;1	40S ribosomal protein S13	RPS13	;;	3	2	2	2	0	0	0	0	0	0	0	0	0	0	0	2	1	0	0	0	0	0	0	0	0	0	0	0	0	0	0	2	1	0	0	0	0	0	0	0	0	0
P62318-2;P62318	P62318-2;P62318	1;1	1;1	1;1	Small nuclear ribonucleoprotein Sm D3	SNRPD3	;	2	1	1	1	0	0	0	0	0	0	0	0	0	0	0	1	0	0	0	0	0	0	0	0	0	0	0	0	0	0	0	1	0	0	0	0	0	0	0	0	0	0
Q5T8U3;P62424;Q9BY74;Q5T8U2	Q5T8U3;P62424;Q9BY74;Q5T8U2	2;2;1;1	2;2;1;1	2;2;1;1	60S ribosomal protein L7a	RPL7A;RP-L7a	;;;	4	2	2	2	0	0	1	0	0	0	0	0	1	0	0	1	1	1	0	1	0	0	1	0	0	0	0	0	1	0	0	1	1	1	0	1	0	0	1	0	0	0
Q5U0I6;P62820;E7END7;B7Z8M7;P62820-3;P62820-2;Q96RD8;Q92928;Q92927	Q5U0I6;P62820;E7END7;B7Z8M7;P62820-3	7;7;5;5;4;3;2;2;1	7;7;5;5;4;3;2;2;1	2;2;2;1;1;1;1;0;0	Ras-related protein Rab-1A	RAB1A	;;;;	9	7	7	2	0	0	0	0	4	6	4	5	0	0	0	0	2	2	2	2	0	0	0	0	4	6	4	5	0	0	0	0	2	2	2	2	0	0	0	0	1	2
Q08ES8;Q5VVD0;P62913-2;P62913;Q5VVC9;Q5VVC8	Q08ES8;Q5VVD0;P62913-2;P62913;Q5VVC9;Q5VVC8	2;2;2;2;1;1	2;2;2;2;1;1	2;2;2;2;1;1	60S ribosomal protein L11	RPL11	;;;;;	6	2	2	2	0	0	0	0	1	0	0	0	1	1	0	0	1	1	1	0	0	0	0	0	1	0	0	0	1	1	0	0	1	1	1	0	0	0	0	0	1	0
P63313	P63313	1	1	1	Thymosin beta-10	TMSB10		1	1	1	1	0	0	1	0	0	0	1	0	0	0	1	1	1	1	1	1	0	0	1	0	0	0	1	0	0	0	1	1	1	1	1	1	0	0	1	0	0	0
Q6IPT9;Q6IPS9;Q6IPN6;Q53HR5;Q53HQ7;Q53HM9;Q53G85;Q5VTE0;P68104;A8K9C4;Q53GE9;Q53GA1;A0A087WVQ9;P68104-2;B4DNE0;Q96RE1;Q9NZS6;A0A087WV01;Q9H2I7;Q8IUB0;B4DV42;Q53G89;Q53HR1;Q16577;A9X7H1;Q6P4C9;Q504Z0;B4E2C5;A6PW80;Q5JR01;Q96C29;Q8TBL1;Q6P082;Q96CD8;Q6NSH7;Q14222;Q6NS35;Q2F837;Q96EB3	Q6IPT9;Q6IPS9;Q6IPN6;Q53HR5;Q53HQ7;Q53HM9;Q53G85;Q5VTE0;P68104;A8K9C4;Q53GE9;Q53GA1;A0A087WVQ9;P68104-2;B4DNE0;Q96RE1;Q9NZS6;A0A087WV01;Q9H2I7;Q8IUB0;B4DV42;Q53G89;Q53HR1;Q16577	11;11;11;11;11;11;11;11;11;10;10;10;9;9;8;8;8;8;8;7;7;7;6;6;5;5;5;5;4;4;4;4;4;4;3;3;2;1;1	11;11;11;11;11;11;11;11;11;10;10;10;9;9;8;8;8;8;8;7;7;7;6;6;5;5;5;5;4;4;4;4;4;4;3;3;2;1;1	3;3;3;3;3;3;3;3;3;3;2;2;3;3;2;3;2;2;2;2;3;2;1;2;2;2;2;2;1;1;1;1;1;1;0;1;0;0;0	Elongation factor 1-alpha;Putative elongation factor 1-alpha-like 3;Elongation factor 1-alpha 1	EEF1A1;EEF1A1P5;EEF1A1L14;PTI-1	;;;;;;;;;;;;;;;;;;;;;;;	39	11	11	3	8	8	5	9	9	7	7	8	9	10	8	8	8	9	9	8	8	8	5	9	9	7	7	8	9	10	8	8	8	9	9	8	2	2	1	2	3	2
P68366-2;P68366;C9JEV8;C9JQ00;C9JJQ8;C9JDL2	P68366-2;P68366	16;16;7;7;7;5	3;3;2;2;2;1	3;3;2;2;2;1	Tubulin alpha-4A chain	TUBA4A	;	6	16	3	3	6	8	5	8	11	9	9	9	10	13	4	11	12	13	10	5	1	1	0	1	2	1	2	2	3	3	2	3	3	3	2	0	1	1	0	1	2	1
Q8N6N5;Q8IZ29;P68371;Q8IWP6;B3KML9;P04350;B4DJ43;B4DE77;Q96HX0;B4DFH6;Q3ZCM7;M0R2D3;M0QY85;M0QZL7;M0R278;B4DNW1;M0R0X0;M0QY37;M0QX14;M0QYM7;A0A075B724	Q8N6N5;Q8IZ29;P68371;Q8IWP6;B3KML9;P04350;B4DJ43;B4DE77;Q96HX0	19;19;19;18;16;13;12;12;11;7;7;4;3;3;3;3;2;2;2;2;1	5;5;5;4;5;3;3;2;2;1;1;1;2;2;2;3;2;2;2;1;1	3;3;3;3;3;2;2;1;0;0;1;1;2;2;2;3;2;2;2;1;1	Tubulin beta-4B chain;Tubulin beta-4A chain	TUBB2C;TUBB4B;TUBB4A	;;;;;;;;	21	19	5	3	8	6	4	5	3	3	6	2	14	18	9	14	19	19	17	17	1	0	1	0	0	1	1	1	4	4	2	3	5	5	3	4	1	0	1	0	0	1
P78310;P78310-7;P78310-2;P78310-5;P78310-4;A0A024QYU8;P78310-3	P78310;P78310-7;P78310-2;P78310-5	8;7;7;4;3;2;1	8;7;7;4;3;2;1	1;1;0;0;0;0;0	Coxsackievirus and adenovirus receptor	CXADR	;;;	7	8	8	1	0	0	0	0	8	7	5	4	0	0	0	0	0	1	1	0	0	0	0	0	8	7	5	4	0	0	0	0	0	1	1	0	0	0	0	0	1	1
P78318	P78318	2	2	2	Immunoglobulin-binding protein 1	IGBP1		1	2	2	2	0	0	0	0	0	0	0	0	0	0	0	0	1	1	0	0	0	0	0	0	0	0	0	0	0	0	0	0	1	1	0	0	0	0	0	0	0	0
Q6ICV6;P78381-2;P78381;B4DE15;P78381-5;P78381-4;A0A0U1RR61;A6NGW4;C9JCV5;A0A0U1RRG4;A6NFI1;P78381-3	Q6ICV6;P78381-2;P78381;B4DE15;P78381-5;P78381-4	3;3;3;2;2;2;1;1;1;1;1;1	3;3;3;2;2;2;1;1;1;1;1;1	3;3;3;2;2;2;1;1;1;1;1;1	UDP-galactose translocator	SLC35A2	;;;;;	12	3	3	3	0	0	0	0	3	3	3	2	0	0	0	0	0	0	0	0	0	0	0	0	3	3	3	2	0	0	0	0	0	0	0	0	0	0	0	0	3	3
P78527-2;P78527	P78527-2;P78527	1;1	1;1	1;1	DNA-dependent protein kinase catalytic subunit	PRKDC	;	2	1	1	1	0	0	0	0	0	0	0	0	0	0	0	0	0	1	0	0	0	0	0	0	0	0	0	0	0	0	0	0	0	1	0	0	0	0	0	0	0	0
P80723;P80723-2;U3KQP0	P80723;P80723-2	14;11;2	14;11;2	14;11;2	Brain acid soluble protein 1	BASP1	;	3	14	14	14	0	1	0	0	10	9	11	13	0	0	0	0	2	2	5	6	0	1	0	0	10	9	11	13	0	0	0	0	2	2	5	6	0	1	0	0	10	9
P84157;P84157-2;P84157-3	P84157;P84157-2;P84157-3	2;1;1	2;1;1	2;1;1	Matrix-remodeling-associated protein 7	MXRA7	;;	3	2	2	2	0	0	0	0	1	1	0	0	0	0	0	0	1	0	0	0	0	0	0	0	1	1	0	0	0	0	0	0	1	0	0	0	0	0	0	0	1	1
P86791;P86790;Q7L8P3;B4DJD2;F8WD66	P86791;P86790;Q7L8P3;B4DJD2	8;8;6;5;2	8;8;6;5;2	8;8;6;5;2	Vacuolar fusion protein CCZ1 homolog;Vacuolar fusion protein CCZ1 homolog B	CCZ1;CCZ1B;DKFZp586I1023	;;;	5	8	8	8	0	0	0	0	0	0	0	0	1	0	0	0	7	8	1	1	0	0	0	0	0	0	0	0	1	0	0	0	7	8	1	1	0	0	0	0	0	0
Q00534	Q00534	2	2	1	Cyclin-dependent kinase 6	CDK6		1	2	2	1	1	0	0	1	1	1	1	0	0	0	0	0	2	1	0	0	1	0	0	1	1	1	1	0	0	0	0	0	2	1	0	0	0	0	0	0	0	0
Q01650;Q96QB2;Q2MCL6;H0YJ95;A0A0C4DGL4;G3V4Z6;B4DVT0;A0A0S2Z502;A0A024R719;Q9UM01;Q92536	Q01650;Q96QB2	4;2;1;1;1;1;1;1;1;1;1	4;2;1;1;1;1;1;1;1;1;1	4;2;1;1;1;1;1;1;1;1;1	Large neutral amino acids transporter small subunit 1	SLC7A5;lat1	;	11	4	4	4	0	0	0	0	3	3	2	2	0	0	0	0	0	0	0	1	0	0	0	0	3	3	2	2	0	0	0	0	0	0	0	1	0	0	0	0	3	3
Q504W7;Q01968-2;Q01968;Q6PJ10	Q504W7;Q01968-2;Q01968	10;10;10;1	10;10;10;1	10;10;10;1	Inositol polyphosphate 5-phosphatase OCRL-1	OCRL	;;	4	10	10	10	0	0	0	0	5	4	3	2	0	0	0	0	7	5	3	2	0	0	0	0	5	4	3	2	0	0	0	0	7	5	3	2	0	0	0	0	5	4
Q02790;B2R9U2;F5H1U3;H0YFG2	Q02790;B2R9U2	12;11;3;1	12;11;3;1	12;11;3;1	Peptidyl-prolyl cis-trans isomerase FKBP4;Peptidyl-prolyl cis-trans isomerase FKBP4, N-terminally processed	FKBP4	;	4	12	12	12	9	10	2	10	0	0	0	0	2	1	0	2	0	0	0	0	9	10	2	10	0	0	0	0	2	1	0	2	0	0	0	0	9	10	2	10	0	0
Q02952-3;Q02952-2;Q02952;Q5CZB5;Q86TJ9;Q6NSG9	Q02952-3;Q02952-2;Q02952;Q5CZB5	18;18;18;9;3;2	18;18;18;9;3;2	18;18;18;9;3;2	A-kinase anchor protein 12	AKAP12;DKFZp686M0430	;;;	6	18	18	18	0	0	0	0	14	8	13	4	0	0	0	0	0	0	0	0	0	0	0	0	14	8	13	4	0	0	0	0	0	0	0	0	0	0	0	0	14	8
Q2TNI1;Q03135;C9JKI3;Q7Z4F3;A0A024R757;E9PCT5;A9XTE5;Q59E85;Q03135-2;A0A024R2D8;P56539	Q2TNI1;Q03135;C9JKI3;Q7Z4F3;A0A024R757;E9PCT5;A9XTE5;Q59E85;Q03135-2	3;3;2;2;2;2;2;2;2;1;1	3;3;2;2;2;2;2;2;2;1;1	3;3;2;2;2;2;2;2;2;1;1	Caveolin;Caveolin-1	CAV1	;;;;;;;;	11	3	3	3	0	0	0	0	3	0	0	0	0	0	0	0	0	0	0	0	0	0	0	0	3	0	0	0	0	0	0	0	0	0	0	0	0	0	0	0	3	0
Q04656-5;Q04656;Q04656-2;Q04656-3;B4DRW0;Q59HD1;Q04656-4;Q762B6;Q17RT3;F5H562;E7ET55;B7ZLR3;F5H748;B7ZLR2;B7ZLR4;A0A024RDX3;P35670-2;P35670-3;P35670-4;P35670	Q04656-5;Q04656;Q04656-2;Q04656-3	13;13;13;13;6;6;6;3;1;1;1;1;1;1;1;1;1;1;1;1	13;13;13;13;6;6;6;3;1;1;1;1;1;1;1;1;1;1;1;1	13;13;13;13;6;6;6;3;1;1;1;1;1;1;1;1;1;1;1;1	Copper-transporting ATPase 1	ATP7A	;;;	20	13	13	13	0	0	0	0	0	0	0	0	0	0	0	0	9	10	6	7	0	0	0	0	0	0	0	0	0	0	0	0	9	10	6	7	0	0	0	0	0	0
Q04721;Q96JU8;Q9UFD5	Q04721;Q96JU8	4;2;1	4;2;1	4;2;1	Neurogenic locus notch homolog protein 2;Notch 2 extracellular truncation;Notch 2 intracellular domain	NOTCH2	;	3	4	4	4	0	0	0	0	3	4	1	2	0	0	0	0	1	1	0	0	0	0	0	0	3	4	1	2	0	0	0	0	1	1	0	0	0	0	0	0	3	4
Q05209;Q05209-2;Q05209-3;C9JJC1;C9J1X8;F8WB51;H0YC15;B4E105	Q05209;Q05209-2;Q05209-3	3;2;2;1;1;1;1;1	3;2;2;1;1;1;1;1	3;2;2;1;1;1;1;1	Tyrosine-protein phosphatase non-receptor type 12	PTPN12	;;	8	3	3	3	0	0	0	0	2	3	1	0	0	0	0	0	0	0	0	0	0	0	0	0	2	3	1	0	0	0	0	0	0	0	0	0	0	0	0	0	2	3
Q05639;Q59GP5	Q05639;Q59GP5	10;6	2;2	2;2	Elongation factor 1-alpha 2	EEF1A2	;	2	10	2	2	6	6	4	7	7	6	7	5	7	7	6	7	5	7	6	6	0	0	0	0	1	1	2	0	0	0	0	0	0	0	0	0	0	0	0	0	1	1
Q05BU7;Q9Y6W5-2;Q9Y6W5	Q05BU7;Q9Y6W5-2;Q9Y6W5	1;1;1	1;1;1	1;1;1	Wiskott-Aldrich syndrome protein family member 2	WASF2	;;	3	1	1	1	0	0	0	0	1	0	0	0	0	0	0	0	0	0	0	0	0	0	0	0	1	0	0	0	0	0	0	0	0	0	0	0	0	0	0	0	1	0
Q05CR6;Q86Y07;Q86Y07-5;Q86Y07-2;A8K9L2;B7Z2X1;Q86Y07-3;Q86Y07-4;E7ERS5;E9PBU1	Q05CR6;Q86Y07;Q86Y07-5;Q86Y07-2;A8K9L2;B7Z2X1;Q86Y07-3;Q86Y07-4	16;16;15;15;14;13;13;8;6;3	16;16;15;15;14;13;13;8;6;3	16;16;15;15;14;13;13;8;6;3	Serine/threonine-protein kinase VRK2	VRK2	;;;;;;;	10	16	16	16	0	0	0	0	14	14	10	4	0	0	0	0	2	2	2	2	0	0	0	0	14	14	10	4	0	0	0	0	2	2	2	2	0	0	0	0	14	14
Q05DH4	Q05DH4	6	6	6	Protein FAM160A1	FAM160A1		1	6	6	6	0	0	0	0	4	3	5	0	0	0	0	0	3	2	0	1	0	0	0	0	4	3	5	0	0	0	0	0	3	2	0	1	0	0	0	0	4	3
Q06124-3;Q06124-2;Q06124;B3GUD4;B3GUD5;H0YF12	Q06124-3;Q06124-2;Q06124;B3GUD4;B3GUD5	3;3;3;2;2;1	3;3;3;2;2;1	3;3;3;2;2;1	Tyrosine-protein phosphatase non-receptor type 11	PTPN11	;;;;	6	3	3	3	0	0	0	0	1	2	3	1	0	0	0	0	0	0	0	0	0	0	0	0	1	2	3	1	0	0	0	0	0	0	0	0	0	0	0	0	1	2
X5DQX7;Q06787-5;Q06787-3;Q06787;W5ZQ92;Q06787-8;Q06787-6;Q06787-4;Q06787-9;Q06787-7;G8JLE9;R9WNI0;R9WQY1;A8MQB8;G3V0J0;X5D907;Q06787-2;R9WPL0;A0A087WXI3;A0A0K0MJ24;Q8IXW7;Q59GC1;A0A087WY29;A0A087WWR6;B4DFH8;B4DZ17;A0A087X1M7;Q8IUI9;A0A087WWU4	X5DQX7;Q06787-5;Q06787-3;Q06787;W5ZQ92;Q06787-8;Q06787-6;Q06787-4;Q06787-9;Q06787-7;G8JLE9;R9WNI0;R9WQY1;A8MQB8;G3V0J0;X5D907;Q06787-2;R9WPL0;A0A087WXI3;A0A0K0MJ24;Q8IXW7;Q59GC1;A0A087WY29	12;12;12;12;11;11;11;11;11;11;10;10;10;10;10;10;10;9;9;8;8;8;6;3;3;2;1;1;1	10;10;10;10;9;9;9;9;9;9;9;8;8;8;8;8;8;8;8;7;7;6;5;2;2;1;1;1;1	10;10;10;10;9;9;9;9;9;9;9;8;8;8;8;8;8;8;8;7;7;6;5;2;2;1;1;1;1	Fragile X mental retardation protein 1	FMR1	;;;;;;;;;;;;;;;;;;;;;;	29	12	10	10	1	2	0	1	0	0	0	0	11	2	3	6	1	1	1	1	0	1	0	0	0	0	0	0	9	1	1	4	0	0	0	0	0	1	0	0	0	0
Q07960;B4DPZ4;H0YE29;E9PNR6;O15376	Q07960;B4DPZ4;H0YE29;E9PNR6	25;23;18;13;8	25;23;18;13;8	25;23;18;13;8	Rho GTPase-activating protein 1	ARHGAP1	;;;	5	25	25	25	0	0	0	0	21	21	22	17	0	0	0	0	8	10	11	11	0	0	0	0	21	21	22	17	0	0	0	0	8	10	11	11	0	0	0	0	21	21
Q08211;B3KU66;Q58F26;Q6PJK6	Q08211;B3KU66;Q58F26;Q6PJK6	2;1;1;1	2;1;1;1	2;1;1;1	ATP-dependent RNA helicase A	DHX9	;;;	4	2	2	2	0	1	0	0	0	0	0	0	1	0	0	0	0	0	0	0	0	1	0	0	0	0	0	0	1	0	0	0	0	0	0	0	0	1	0	0	0	0
Q08J23;Q08J23-2;Q08J23-3;A0A140T9Y7	Q08J23;Q08J23-2;Q08J23-3	11;10;8;3	11;10;8;3	11;10;8;3	tRNA (cytosine(34)-C(5))-methyltransferase	NSUN2	;;	4	11	11	11	0	0	0	0	0	0	0	0	1	0	0	1	10	9	5	5	0	0	0	0	0	0	0	0	1	0	0	1	10	9	5	5	0	0	0	0	0	0
Q09028-3;Q09028;Q09028-2;Q09028-4;H0YF10;H0YCT5;H0YDK2;H0YEU5;B4DRT0;E9PNS6;E9PNS2;C9JPP3;E9PIC4;E9PND5	Q09028-3;Q09028;Q09028-2;Q09028-4;H0YF10;H0YCT5;H0YDK2	12;12;11;10;7;6;6;5;5;3;2;2;2;1	12;12;11;10;7;6;6;5;5;3;2;2;2;1	6;6;5;5;2;2;2;2;2;2;1;2;1;1	Histone-binding protein RBBP4	RBBP4	;;;;;;	14	12	12	6	0	0	0	0	1	1	0	0	2	1	1	1	8	11	7	8	0	0	0	0	1	1	0	0	2	1	1	1	8	11	7	8	0	0	0	0	0	0
Q09666;Q6ZQN2;B4DTV0;Q8N274;E9PJZ0;E9PKR9;E9PJC6;E9PLK4;Q96EC4;Q09666-2;E9PQE3;A8K171;P48552	Q09666	293;105;62;42;4;4;4;4;4;4;3;1;1	293;105;62;42;4;4;4;4;4;4;3;1;1	255;71;54;36;0;0;0;0;0;0;0;1;1	Neuroblast differentiation-associated protein AHNAK	AHNAK		13	293	293	255	218	203	90	165	243	205	209	150	115	101	56	79	160	125	99	90	218	203	90	165	243	205	209	150	115	101	56	79	160	125	99	90	187	173	76	143	212	178
Q10567-4;Q10567-3;Q10567-2;Q10567;C9J1E7;Q7Z3M8;B4DKH5;B4DS79;B4DG47	Q10567-4;Q10567-3;Q10567-2;Q10567;C9J1E7	6;6;6;6;4;2;2;2;2	6;6;6;6;4;2;2;2;2	3;3;3;3;1;2;2;2;2	AP-1 complex subunit beta-1	AP1B1	;;;;	9	6	6	3	0	0	0	0	3	3	3	1	0	0	0	0	2	3	2	2	0	0	0	0	3	3	3	1	0	0	0	0	2	3	2	2	0	0	0	0	2	3
Q53EL1;Q12768;E7EQI7;B4DLF2;E5RFU6	Q53EL1;Q12768;E7EQI7;B4DLF2	54;54;47;45;6	54;54;47;45;6	54;54;47;45;6	WASH complex subunit strumpellin	KIAA0196	;;;	5	54	54	54	0	0	0	0	0	0	0	0	44	38	18	30	45	42	24	31	0	0	0	0	0	0	0	0	44	38	18	30	45	42	24	31	0	0	0	0	0	0
Q6AHZ7;Q12789-3;Q12789;Q6AWA4;H3BU55;H3BRD0;H3BU37;I3L1Z3	Q6AHZ7;Q12789-3;Q12789;Q6AWA4	13;13;13;12;2;2;2;1	13;13;13;12;2;2;2;1	13;13;13;12;2;2;2;1	General transcription factor 3C polypeptide 1	DKFZp686A111;GTF3C1;DKFZp686O0870	;;;	8	13	13	13	0	0	0	0	0	0	0	0	0	0	0	0	10	10	3	3	0	0	0	0	0	0	0	0	0	0	0	0	10	10	3	3	0	0	0	0	0	0
Q12792;Q12792-3;Q12792-4;F8VRG3;F8VS81;F8W1Q9;D6RG15;B4E0A1;H0Y858;Q6IBS0	Q12792;Q12792-3;Q12792-4	6;6;4;2;2;1;1;1;1;1	6;6;4;2;2;1;1;1;1;1	6;6;4;2;2;1;1;1;1;1	Twinfilin-1	TWF1	;;	10	6	6	6	3	2	0	1	3	4	1	2	1	0	0	0	0	0	0	0	3	2	0	1	3	4	1	2	1	0	0	0	0	0	0	0	3	2	0	1	3	4
Q12913;A0A087WTK0;A0A087WVC6;Q9NPR5;Q12913-2;E9PPH3	Q12913;A0A087WTK0;A0A087WVC6	20;19;19;8;8;1	20;19;19;8;8;1	20;19;19;8;8;1	Receptor-type tyrosine-protein phosphatase eta;Protein-tyrosine-phosphatase	PTPRJ	;;	6	20	20	20	0	0	0	0	15	15	11	1	0	0	0	0	4	4	8	4	0	0	0	0	15	15	11	1	0	0	0	0	4	4	8	4	0	0	0	0	15	15
Q4KMR3;Q12965;H0YLJ4;H0YNQ8;Q14779;H0YLE5;B4DVP3;Q92827;B0I1T1;Q6ZNI9;Q4LE34;O00160;H0YN00	Q4KMR3;Q12965	14;14;4;3;2;2;2;2;2;2;2;2;1	14;14;4;3;2;2;2;2;2;2;2;2;1	14;14;4;3;2;2;2;2;2;2;2;2;1	Unconventional myosin-Ie	MYO1E	;	13	14	14	14	0	1	0	0	9	7	3	3	0	0	0	0	5	4	4	3	0	1	0	0	9	7	3	3	0	0	0	0	5	4	4	3	0	1	0	0	9	7
Q13085-4;A0A087WYK6	Q13085-4	143;5	143;5	2;2	Acetyl-CoA carboxylase 1;Biotin carboxylase	ACACA		2	143	143	2	106	126	99	129	102	104	108	92	100	117	92	107	107	116	109	103	106	126	99	129	102	104	108	92	100	117	92	107	107	116	109	103	0	2	0	0	0	0
Q13151	Q13151	1	1	1	Heterogeneous nuclear ribonucleoprotein A0	HNRNPA0		1	1	1	1	0	1	0	0	0	0	0	0	0	0	0	0	0	0	0	0	0	1	0	0	0	0	0	0	0	0	0	0	0	0	0	0	0	1	0	0	0	0
Q13177;A8K5M4;H9XFB4;B1AKS5;Q9Y6B5;A0A087X294;B2RCU6;O75914-2;O75914;O75914-4;O75914-3;E9PM17;B7Z3K0;B3KNX7;A0A024R5P0;A8KAN3;Q13153;Q13153-2	Q13177;A8K5M4	6;5;2;2;2;2;2;2;2;2;2;1;1;1;1;1;1;1	6;5;2;2;2;2;2;2;2;2;2;1;1;1;1;1;1;1	6;5;2;2;2;2;2;2;2;2;2;1;1;1;1;1;1;1	Serine/threonine-protein kinase PAK 2;PAK-2p27;PAK-2p34;Non-specific serine/threonine protein kinase	PAK2	;	18	6	6	6	0	0	0	1	5	4	5	1	0	0	0	0	0	0	0	0	0	0	0	1	5	4	5	1	0	0	0	0	0	0	0	0	0	0	0	1	5	4
Q6FI03;Q5U0Q1;Q13283;Q53HH4;Q32P45;B7Z8K4;Q6ZP53;E5RIZ6;E5RI46;E5RIF8;E5RH42;E5RJU8;Q13283-2;E5RH00;D6R9X5;D6R9A4;D6RBM9;D6REX8;D6RBR0;D6RE13;D6RBW8;D6RGJ4;D6RAC7;D6RB17	Q6FI03;Q5U0Q1;Q13283;Q53HH4;Q32P45;B7Z8K4;Q6ZP53	14;14;14;13;13;9;9;4;3;3;3;3;3;2;1;1;1;1;1;1;1;1;1;1	14;14;14;13;13;9;9;4;3;3;3;3;3;2;1;1;1;1;1;1;1;1;1;1	13;13;13;12;12;9;8;3;2;2;2;2;2;1;0;0;0;0;0;0;0;0;0;0	Ras GTPase-activating protein-binding protein 1	G3BP;DKFZp686L1159;G3BP1	;;;;;;	24	14	14	13	10	11	2	8	0	0	0	0	3	0	0	2	0	0	0	0	10	11	2	8	0	0	0	0	3	0	0	2	0	0	0	0	10	11	2	7	0	0
Q13325;Q13325-2	Q13325;Q13325-2	3;2	3;2	3;2	Interferon-induced protein with tetratricopeptide repeats 5	IFIT5	;	2	3	3	3	0	0	0	0	1	3	1	0	0	0	0	0	0	0	0	0	0	0	0	0	1	3	1	0	0	0	0	0	0	0	0	0	0	0	0	0	1	3
Q13371;Q13371-2;H0Y5D3;H0Y3M0;P20941;P20941-3	Q13371;Q13371-2	5;4;1;1;1;1	5;4;1;1;1;1	5;4;1;1;1;1	Phosducin-like protein	PDCL	;	6	5	5	5	0	0	0	0	2	2	3	3	0	0	0	0	3	4	5	5	0	0	0	0	2	2	3	3	0	0	0	0	3	4	5	5	0	0	0	0	2	2
Q13442;F8WBW6	Q13442	6;1	6;1	6;1	28 kDa heat- and acid-stable phosphoprotein	PDAP1		2	6	6	6	2	2	0	4	3	4	4	4	0	0	0	0	0	0	0	0	2	2	0	4	3	4	4	4	0	0	0	0	0	0	0	0	2	2	0	4	3	4
Q13443;B4DDM8;A0A0J9YY58;F8WC54;A0AVL1;Q13443-2	Q13443;B4DDM8	5;3;2;2;2;2	5;3;2;2;2;2	5;3;2;2;2;2	Disintegrin and metalloproteinase domain-containing protein 9	ADAM9	;	6	5	5	5	0	0	0	0	4	2	2	1	0	0	0	0	0	0	0	0	0	0	0	0	4	2	2	1	0	0	0	0	0	0	0	0	0	0	0	0	4	2
Q59GU6;Q13596;Q53HL9;Q53GY8;Q13596-2;Q13596-3;H0YK42;H0YK43	Q59GU6;Q13596;Q53HL9;Q53GY8;Q13596-2;Q13596-3;H0YK42	25;25;24;24;24;23;19;1	25;25;24;24;24;23;19;1	23;23;22;22;22;22;17;1	Sorting nexin-1	SNX1	;;;;;;	8	25	25	23	0	1	0	1	22	22	25	14	0	0	0	0	0	0	0	1	0	1	0	1	22	22	25	14	0	0	0	0	0	0	0	1	0	0	0	0	20	20
Q13619;B2RBV7;A0A0A0MR50;Q13619-2;B4DKT2;K4DI93;Q13620-3;Q13620-1;Q13620;A0A087WWN2;A6NE76	Q13619;B2RBV7;A0A0A0MR50;Q13619-2;B4DKT2	11;10;10;10;6;5;5;5;5;2;2	11;10;10;10;6;5;5;5;5;2;2	11;10;10;10;6;5;5;5;5;2;2	Cullin-4A	CUL4A	;;;;	11	11	11	11	0	0	0	0	0	0	0	0	1	0	0	0	9	9	6	5	0	0	0	0	0	0	0	0	1	0	0	0	9	9	6	5	0	0	0	0	0	0
Q13727	Q13727	35	1	1				1	35	1	1	29	29	13	20	28	26	25	25	14	13	11	13	20	15	17	17	1	1	0	1	1	1	1	1	0	0	0	0	1	0	0	0	1	1	0	1	1	1
Q13885;Q9BVA1;A0A024QZU2;O43209;B7Z4N1;Q9UGA2	Q13885;Q9BVA1;A0A024QZU2;O43209;B7Z4N1;Q9UGA2	16;15;14;13;11;10	2;1;1;1;1;1	1;1;1;1;1;1	Tubulin beta-2A chain;Tubulin beta-2B chain	TUBB2A;TUBB2B;DKFZp566F223	;;;;;	6	16	2	1	5	4	3	5	3	2	4	1	10	14	8	12	16	16	14	13	0	0	0	0	0	0	0	0	0	0	1	1	2	2	1	0	0	0	0	0	0	0
Q14008-2;Q14008;Q14008-3;E9PQH5;Q8NAH3;Q8IYN5;H0YDX5	Q14008-2;Q14008;Q14008-3	9;9;9;3;3;2;1	9;9;9;3;3;2;1	9;9;9;3;3;2;1	Cytoskeleton-associated protein 5	CKAP5	;;	7	9	9	9	4	7	0	1	6	3	3	0	0	0	0	0	0	0	0	0	4	7	0	1	6	3	3	0	0	0	0	0	0	0	0	0	4	7	0	1	6	3
Q14114-4;Q14114;A0A087WW84;D3DQ39;Q14114-2;Q14114-3;E9PP15;B3KU40;H0YEV6;H0YEA5;H0YCA4;Q6LCH2;Q9UH51;A0A024R7D5;J3KMZ9;H0YMD1;P01130-2;P01130-3;P01130-6;P01130-4;P01130-5;P01130	Q14114-4;Q14114;A0A087WW84;D3DQ39;Q14114-2;Q14114-3;E9PP15;B3KU40	17;17;15;15;15;15;14;13;7;6;3;1;1;1;1;1;1;1;1;1;1;1	17;17;15;15;15;15;14;13;7;6;3;1;1;1;1;1;1;1;1;1;1;1	17;17;15;15;15;15;14;13;7;6;3;1;1;1;1;1;1;1;1;1;1;1	Low-density lipoprotein receptor-related protein 8	LRP8	;;;;;;;	22	17	17	17	0	0	0	0	15	13	11	7	0	0	0	0	0	0	0	0	0	0	0	0	15	13	11	7	0	0	0	0	0	0	0	0	0	0	0	0	15	13
Q14126;J3KSI6	Q14126	33;7	33;7	33;7	Desmoglein-2	DSG2		2	33	33	33	0	0	0	0	29	25	18	19	0	0	0	0	15	14	15	13	0	0	0	0	29	25	18	19	0	0	0	0	15	14	15	13	0	0	0	0	29	25
Q14156;Q14156-2;Q14156-3;A2VDI4;B4DG97;B4DZ89;E5RJS1;A0PJL1;H7BXG9;E7ESK9;B3KT90;Q9Y2G0-3;Q9Y2G0	Q14156;Q14156-2;Q14156-3;A2VDI4;B4DG97	16;15;14;10;9;6;5;3;1;1;1;1;1	16;15;14;10;9;6;5;3;1;1;1;1;1	16;15;14;10;9;6;5;3;1;1;1;1;1	Protein EFR3 homolog A	EFR3A	;;;;	13	16	16	16	0	0	0	0	13	13	11	3	0	0	0	0	1	2	3	2	0	0	0	0	13	13	11	3	0	0	0	0	1	2	3	2	0	0	0	0	13	13
Q14157;Q14157-5;Q14157-3;F8W726;B4DYY5;Q5VU77;Q5VU78;Q5VU81;Q5VU80;Q5VU79;H0Y5H6;H7C2T8	Q14157;Q14157-5;Q14157-3;F8W726;B4DYY5	35;35;33;32;31;15;13;12;12;12;6;4	3;3;1;1;0;0;0;0;0;0;3;1	3;3;1;1;0;0;0;0;0;0;3;1	Ubiquitin-associated protein 2-like	UBAP2L	;;;;	12	35	3	3	23	24	21	24	4	3	2	0	28	26	27	27	18	17	16	15	1	1	1	1	0	0	0	0	2	1	1	1	0	0	0	0	1	1	1	1	0	0
Q14157-1;Q14157-4;B4DZJ6	Q14157-1;Q14157-4;B4DZJ6	35;34;24	35;34;24	3;3;3	Ubiquitin-associated protein 2-like	UBAP2L	;;	3	35	35	3	24	25	21	25	4	3	2	0	28	28	27	27	19	18	17	16	24	25	21	25	4	3	2	0	28	28	27	27	19	18	17	16	2	2	1	2	0	0
Q53HG7;Q14247;A0A024R5M3;Q14247-3;Q14247-2;Q76MU0;B3KRK4;B4E358;H0YCD9;H0YEV2;A0A0B6XJY7	Q53HG7;Q14247;A0A024R5M3;Q14247-3;Q14247-2;Q76MU0	30;30;28;28;26;19;9;9;6;5;2	30;30;28;28;26;19;9;9;6;5;2	30;30;28;28;26;19;9;9;6;5;2	Src substrate cortactin	CTTN;EMS1	;;;;;	11	30	30	30	23	21	18	21	26	25	24	22	19	20	17	20	22	18	16	20	23	21	18	21	26	25	24	22	19	20	17	20	22	18	16	20	23	21	18	21	26	25
Q14315-2;Q14315;Q59H94	Q14315-2;Q14315	13;13;2	1;1;1	1;1;1	Filamin-C	FLNC	;	3	13	1	1	9	9	8	10	9	7	8	7	6	6	6	6	5	7	6	7	0	0	0	0	0	0	0	1	0	0	0	0	0	0	0	0	0	0	0	0	0	0
Q5T1Z4;Q5T1Z8;Q14671-2;Q14671;Q14671-3;H0YEH2;E9PR38;B4DU15;Q14671-4;B3KU37;H0YDK8;D5HR47;D5HR46;E9PM68;E9PL65;E9PMX1;H0YDC5;H0YC97	Q5T1Z4;Q5T1Z8;Q14671-2;Q14671;Q14671-3;H0YEH2;E9PR38;B4DU15;Q14671-4;B3KU37;H0YDK8	17;17;17;17;17;16;13;13;13;10;9;8;8;2;2;2;2;2	17;17;17;17;17;16;13;13;13;10;9;8;8;2;2;2;2;2	14;14;14;14;14;13;10;10;10;7;6;8;8;2;2;2;1;1	Pumilio homolog 1	PUM1	;;;;;;;;;;	18	17	17	14	1	5	1	1	0	0	0	0	8	4	10	11	0	0	0	0	1	5	1	1	0	0	0	0	8	4	10	11	0	0	0	0	1	2	0	1	0	0
Q14694;Q14694-3;Q14694-2;Q6P2I0;H3BQP1;J3KT19;H3BNA1;H3BNL0;Q68D90;H3BNS8;H3BQC6;H3BVF1;B4DDR4	Q14694;Q14694-3;Q14694-2	10;9;9;4;3;3;2;1;1;1;1;1;1	10;9;9;4;3;3;2;1;1;1;1;1;1	10;9;9;4;3;3;2;1;1;1;1;1;1	Ubiquitin carboxyl-terminal hydrolase 10	USP10	;;	13	10	10	10	9	7	0	6	0	0	0	0	0	0	0	0	0	0	0	0	9	7	0	6	0	0	0	0	0	0	0	0	0	0	0	0	9	7	0	6	0	0
Q14739;C9JXK0	Q14739;C9JXK0	11;7	1;1	1;1	Lamin-B receptor	LBR	;	2	11	1	1	0	0	0	0	10	11	8	3	0	0	0	0	3	5	4	3	0	0	0	0	1	1	1	0	0	0	0	0	0	0	0	0	0	0	0	0	1	1
Q14789-4;Q14789-3;Q14789;Q14789-2;E7EU81;H7C5I7	Q14789-4;Q14789-3;Q14789;Q14789-2;E7EU81	4;4;4;4;2;1	4;4;4;4;2;1	4;4;4;4;2;1	Golgin subfamily B member 1	GOLGB1	;;;;	6	4	4	4	0	0	0	0	2	3	0	0	0	0	0	0	0	0	0	0	0	0	0	0	2	3	0	0	0	0	0	0	0	0	0	0	0	0	0	0	2	3
Q3B794;Q14DD4;Q5T5C0-3;Q5T5C0-2;Q5T5C0	Q3B794;Q14DD4;Q5T5C0-3;Q5T5C0-2;Q5T5C0	1;1;1;1;1	1;1;1;1;1	1;1;1;1;1	Syntaxin-binding protein 5	STXBP5	;;;;	5	1	1	1	0	0	0	0	1	0	1	0	0	0	0	0	0	0	0	0	0	0	0	0	1	0	1	0	0	0	0	0	0	0	0	0	0	0	0	0	1	0
Q15056-2;Q15056;Q75MU1;B4DMV6;Q75MU2;A4D198;Q75MT8	Q15056-2;Q15056;Q75MU1;B4DMV6;Q75MU2;A4D198	4;4;3;3;3;2;1	4;4;3;3;3;2;1	4;4;3;3;3;2;1	Eukaryotic translation initiation factor 4H	EIF4H;WBSCR1;LOC392647	;;;;;	7	4	4	4	0	1	0	1	1	3	3	2	0	0	0	0	0	0	0	0	0	1	0	1	1	3	3	2	0	0	0	0	0	0	0	0	0	1	0	1	1	3
Q15147-2;Q15147;Q15147-5;Q15147-4	Q15147-2;Q15147;Q15147-5;Q15147-4	1;1;1;1	1;1;1;1	1;1;1;1	1-phosphatidylinositol 4,5-bisphosphate phosphodiesterase beta-4	PLCB4	;;;	4	1	1	1	0	0	0	0	1	0	0	0	0	0	0	0	0	0	0	0	0	0	0	0	1	0	0	0	0	0	0	0	0	0	0	0	0	0	0	0	1	0
Q15276;Q15276-2;B4DMM4;Q05BX6;K7ENJ9;A0A087WZZ3;I3L2B8;I3L456	Q15276;Q15276-2;B4DMM4;Q05BX6	28;25;24;22;4;2;2;1	28;25;24;22;4;2;2;1	28;25;24;22;4;2;2;1	Rab GTPase-binding effector protein 1	RABEP1	;;;	8	28	28	28	0	0	0	0	22	18	18	14	0	0	0	0	0	0	0	0	0	0	0	0	22	18	18	14	0	0	0	0	0	0	0	0	0	0	0	0	22	18
Q53SS8;Q15365;J3QT27;Q5MJP6;E9PFP8;P57721-2;P57721-3;P57721-5;P57721-4;P57721;H3BSP4;C9K0A2;F8WC71;F8VTZ0;C9IZV9;C9J7A9;C9JSA6;C9J5V4;C9JTY5;C9JZY3;C9J0A4;F6TJN8;Q7Z4Y9;A0A024R320;P57723-2;P57723	Q53SS8;Q15365	8;8;2;2;2;2;2;2;2;2;1;1;1;1;1;1;1;1;1;1;1;1;1;1;1;1	8;8;2;2;2;2;2;2;2;2;1;1;1;1;1;1;1;1;1;1;1;1;1;1;1;1	6;6;0;0;0;0;0;0;0;0;0;0;0;0;0;0;0;0;0;0;0;0;0;0;0;0	Poly(rC)-binding protein 1	PCBP1	;	26	8	8	6	5	5	5	6	5	4	5	6	7	6	6	7	6	5	3	5	5	5	5	6	5	4	5	6	7	6	6	7	6	5	3	5	4	4	4	4	4	4
Q15366-6;Q15366-3;Q15366;Q15366-2;H3BRU6;F8VZX2;Q15366-7;Q15366-8;Q15366-4;Q15366-5;B4DRD7;B4DLC0;F8W0G4;F8VXH9;H3BSS4;F8W1G6;H3BND9;F8VRH0	Q15366-6;Q15366-3;Q15366;Q15366-2;H3BRU6;F8VZX2;Q15366-7;Q15366-8;Q15366-4;Q15366-5;B4DRD7;B4DLC0;F8W0G4	7;7;7;7;6;6;6;6;6;6;5;5;4;3;3;3;1;1	5;5;5;5;4;4;4;4;4;4;4;3;2;2;3;2;1;1	5;5;5;5;4;4;4;4;4;4;4;3;2;2;3;2;1;1	Poly(rC)-binding protein 2	PCBP2	;;;;;;;;;;;;	18	7	5	5	5	5	3	5	2	1	3	3	6	4	3	5	5	4	5	5	4	4	2	3	1	1	2	2	4	2	2	3	3	2	3	3	4	4	2	3	1	1
Q15654;F2ZC09;A0A0D9SFS2;Q68D94;F2ZC06	Q15654;F2ZC09;A0A0D9SFS2;Q68D94	3;2;2;2;1	3;2;2;2;1	3;2;2;2;1	Thyroid receptor-interacting protein 6	TRIP6;TRIP6i4;DKFZp686J22257	;;;	5	3	3	3	2	3	0	3	1	1	2	0	0	0	0	0	0	0	0	0	2	3	0	3	1	1	2	0	0	0	0	0	0	0	0	0	2	3	0	3	1	1
Q15717;Q15717-2;M0QZR9	Q15717;Q15717-2;M0QZR9	2;2;1	2;2;1	2;2;1	ELAV-like protein 1	ELAVL1	;;	3	2	2	2	0	0	0	0	0	0	0	0	2	1	1	1	0	0	0	0	0	0	0	0	0	0	0	0	2	1	1	1	0	0	0	0	0	0	0	0	0	0
Q15738;C9JDR0	Q15738;C9JDR0	3;2	3;2	3;2	Sterol-4-alpha-carboxylate 3-dehydrogenase, decarboxylating	NSDHL	;	2	3	3	3	0	0	0	0	3	2	2	1	0	0	0	0	0	0	0	0	0	0	0	0	3	2	2	1	0	0	0	0	0	0	0	0	0	0	0	0	3	2
Q71UA6;Q15758;Q59ES3;M0QXM4;Q15758-3;Q15758-2;M0QX44;B4DE27;M0R144	Q71UA6;Q15758;Q59ES3;M0QXM4;Q15758-3;Q15758-2	9;9;8;7;5;5;4;4;2	9;9;8;7;5;5;4;4;2	9;9;8;7;5;5;4;4;2	Amino acid transporter;Neutral amino acid transporter B(0)	SLC1A5	;;;;;	9	9	9	9	0	0	0	0	7	5	5	5	0	0	0	0	6	7	5	7	0	0	0	0	7	5	5	5	0	0	0	0	6	7	5	7	0	0	0	0	7	5
Q15772-1;Q15772;H7BZM6;B9ZVR7;Q15772-4;Q15772-3	Q15772-1;Q15772	5;5;1;1;1;1	5;5;1;1;1;1	5;5;1;1;1;1	Striated muscle preferentially expressed protein kinase	SPEG	;	6	5	5	5	0	0	0	0	5	2	0	0	0	0	0	0	0	0	0	0	0	0	0	0	5	2	0	0	0	0	0	0	0	0	0	0	0	0	0	0	5	2
Q6FGG2;Q15836	Q6FGG2;Q15836	7;7	7;7	4;4	Vesicle-associated membrane protein 3	VAMP3	;	2	7	7	4	0	0	0	0	5	7	7	7	0	0	0	0	1	1	1	1	0	0	0	0	5	7	7	7	0	0	0	0	1	1	1	1	0	0	0	0	3	4
Q15942;Q96AF9;B4DY85;H0Y2Y8;Q9BUS0;Q15942-2;B4DQR8;Q28617;H7C3D3;C9IZ41;C9JJK5;H7C3R3	Q15942;Q96AF9;B4DY85;H0Y2Y8;Q9BUS0;Q15942-2;B4DQR8;Q28617;H7C3D3	6;5;5;5;5;5;4;4;3;1;1;1	6;5;5;5;5;5;4;4;3;1;1;1	6;5;5;5;5;5;4;4;3;1;1;1	Zyxin	ZYX	;;;;;;;;	12	6	6	6	4	4	1	3	6	3	4	1	0	0	0	0	0	0	0	0	4	4	1	3	6	3	4	1	0	0	0	0	0	0	0	0	4	4	1	3	6	3
Q16380	Q16380	4	2	2		metastasis-associated gene		1	4	2	2	2	3	2	2	1	2	1	1	2	2	2	2	2	2	2	2	1	2	0	1	0	1	0	0	1	1	1	1	1	1	1	1	1	2	0	1	0	1
Q16513-5;Q16513-4;Q16513-3;Q16513-2;Q16513;A0A0A0MRN8;Q9UHS4;B1AL79	Q16513-5;Q16513-4;Q16513-3;Q16513-2;Q16513;A0A0A0MRN8;Q9UHS4;B1AL79	2;2;2;2;2;1;1;1	2;2;2;2;2;1;1;1	2;2;2;2;2;1;1;1	Serine/threonine-protein kinase N2	PKN2	;;;;;;;	8	2	2	2	0	0	0	0	1	0	0	0	0	0	0	0	1	2	0	0	0	0	0	0	1	0	0	0	0	0	0	0	1	2	0	0	0	0	0	0	1	0
Q16643;Q16643-2;Q16643-3;B3KSQ7;D6R9W4;B7Z2Z0;D6R9Q9;D6RFI1;D6RCR4	Q16643;Q16643-2;Q16643-3;B3KSQ7;D6R9W4	7;7;7;5;4;3;3;2;1	7;7;7;5;4;3;3;2;1	7;7;7;5;4;3;3;2;1	Drebrin	DBN1	;;;;	9	7	7	7	6	5	0	2	1	0	0	0	0	0	0	0	0	0	0	0	6	5	0	2	1	0	0	0	0	0	0	0	0	0	0	0	6	5	0	2	1	0
Q1RMC5;Q9HAW4-2;Q9HAW4-3;Q9HAW4;E7ESG2	Q1RMC5;Q9HAW4-2;Q9HAW4-3;Q9HAW4;E7ESG2	3;3;3;3;2	3;3;3;3;2	3;3;3;3;2	Claspin	CLSPN	;;;;	5	3	3	3	0	0	0	0	0	0	0	0	0	3	0	0	0	0	0	0	0	0	0	0	0	0	0	0	0	3	0	0	0	0	0	0	0	0	0	0	0	0
Q27J81-2;Q27J81;A0A0A0MQU1;Q27J81-3	Q27J81-2;Q27J81;A0A0A0MQU1	14;14;11;2	14;14;11;2	14;14;11;2	Inverted formin-2	INF2	;;	4	14	14	14	0	0	0	0	10	9	6	0	0	0	0	0	0	0	0	0	0	0	0	0	10	9	6	0	0	0	0	0	0	0	0	0	0	0	0	0	10	9
Q8NDD3;Q2TU73;Q86UL3	Q8NDD3;Q2TU73;Q86UL3	1;1;1	1;1;1	1;1;1	Glycerol-3-phosphate acyltransferase 4	DKFZp586M1819;AGPAT6	;;	3	1	1	1	0	0	0	0	1	1	0	1	0	0	0	0	0	0	0	0	0	0	0	0	1	1	0	1	0	0	0	0	0	0	0	0	0	0	0	0	1	1
Q3SXY8;B4DLH1;Q3SXY8-3;Q3SXY8-2;B4DRI8	Q3SXY8;B4DLH1;Q3SXY8-3;Q3SXY8-2	8;7;6;5;3	8;7;6;5;3	8;7;6;5;3	ADP-ribosylation factor-like protein 13B	ARL13B	;;;	5	8	8	8	0	0	0	0	8	7	6	3	0	0	0	0	0	0	0	0	0	0	0	0	8	7	6	3	0	0	0	0	0	0	0	0	0	0	0	0	8	7
Q3YEC7;H0Y4Z8;Q3YEC7-2;A0A0X1KG72;F2Z2T0;Q3YEC7-3;Q3YEC7-4;Q3YEC7-6;G3V154;Q3YEC7-5;H0Y7H6	Q3YEC7;H0Y4Z8;Q3YEC7-2;A0A0X1KG72;F2Z2T0;Q3YEC7-3;Q3YEC7-4;Q3YEC7-6	11;10;10;8;7;7;6;6;5;5;3	11;10;10;8;7;7;6;6;5;5;3	2;2;2;2;2;2;2;2;0;2;0	Rab-like protein 6	RABL6	;;;;;;;	11	11	11	2	0	0	0	0	8	7	8	2	0	0	0	0	0	0	0	0	0	0	0	0	8	7	8	2	0	0	0	0	0	0	0	0	0	0	0	0	1	0
Q494U1;Q494U1-3;Q494U1-2;J3KSM5	Q494U1;Q494U1-3;Q494U1-2	5;4;4;1	5;4;4;1	5;4;4;1	Pleckstrin homology domain-containing family N member 1	PLEKHN1	;;	4	5	5	5	0	0	0	0	0	0	0	0	0	0	0	0	4	5	3	2	0	0	0	0	0	0	0	0	0	0	0	0	4	5	3	2	0	0	0	0	0	0
Q49AJ0;Q49AJ0-2	Q49AJ0;Q49AJ0-2	2;1	1;1	1;1	Protein FAM135B	FAM135B	;	2	2	1	1	0	0	0	0	2	2	2	0	0	0	0	0	0	1	0	1	0	0	0	0	1	1	1	0	0	0	0	0	0	1	0	1	0	0	0	0	1	1
Q4JIW2;B3KRW2	Q4JIW2;B3KRW2	31;26	1;1	0;0			;	2	31	1	0	0	0	0	0	22	24	24	16	0	0	0	0	16	16	15	14	0	0	0	0	1	0	0	0	0	0	0	0	0	0	0	0	0	0	0	0	0	0
Q86VR1;Q7Z682;Q4KMX3;Q9HDC5	Q86VR1;Q7Z682;Q4KMX3;Q9HDC5	3;3;3;3	3;3;3;3	3;3;3;3	Junctophilin-1	JPH1;DKFZp779I2251	;;;	4	3	3	3	0	0	0	0	2	1	2	2	0	0	0	0	0	0	0	0	0	0	0	0	2	1	2	2	0	0	0	0	0	0	0	0	0	0	0	0	2	1
Q53HD9;Q53GE7;Q99614;H0YB37	Q53HD9;Q53GE7;Q99614	9;9;9;4	9;9;9;4	9;9;9;4	Tetratricopeptide repeat protein 1	TTC1	;;	4	9	9	9	1	1	0	0	0	0	0	0	7	4	7	9	4	3	3	4	1	1	0	0	0	0	0	0	7	4	7	9	4	3	3	4	1	1	0	0	0	0
Q53GW0;Q6ULP2-5;Q6ULP2-2;Q6ULP2-4;Q6ULP2;Q6ULP2-3;B8ZZI9;Q3LIF3;A0A0A0MSN6;A0A0U1RR74	Q53GW0;Q6ULP2-5;Q6ULP2-2;Q6ULP2-4;Q6ULP2;Q6ULP2-3;B8ZZI9;Q3LIF3	15;15;15;15;15;13;10;8;2;1	15;15;15;15;15;13;10;8;2;1	15;15;15;15;15;13;10;8;2;1	Aftiphilin	AFTPH;Nbla10388	;;;;;;;	10	15	15	15	1	0	0	1	12	11	7	3	1	0	0	0	0	0	0	0	1	0	0	1	12	11	7	3	1	0	0	0	0	0	0	0	1	0	0	1	12	11
Q53HV2;Q99832-3;Q99832;Q6IBT3;F8WAM2;B7Z1C9;B7Z7I4;Q99832-2;Q99832-4	Q53HV2;Q99832-3;Q99832;Q6IBT3;F8WAM2	5;5;5;4;3;2;2;2;2	5;5;5;4;3;2;2;2;2	5;5;5;4;3;2;2;2;2	T-complex protein 1 subunit eta	CCT7	;;;;	9	5	5	5	0	0	0	0	0	1	0	1	1	3	1	1	3	3	2	1	0	0	0	0	0	1	0	1	1	3	1	1	3	3	2	1	0	0	0	0	0	1
Q53RZ9;Q9HCN4-3;Q9HCN4-2;Q9HCN4-4;Q9HCN4;Q9HCN4-5	Q53RZ9;Q9HCN4-3;Q9HCN4-2;Q9HCN4-4;Q9HCN4;Q9HCN4-5	1;1;1;1;1;1	1;1;1;1;1;1	1;1;1;1;1;1	GPN-loop GTPase 1	MBDin;GPN1	;;;;;	6	1	1	1	0	0	0	0	0	0	0	0	0	0	0	0	0	1	0	0	0	0	0	0	0	0	0	0	0	0	0	0	0	1	0	0	0	0	0	0	0	0
Q6QLN7;Q6QJ80;Q6QHI9;Q8NFC2;Q8NFC5;Q8NFC4;Q8NFC3;Q8NFC0;Q8NFB9;Q8NFB8;Q8NFB7;Q8NFB6;Q8NFB5;Q546Y9;Q9GZX7-2;Q9GZX7	Q6QLN7;Q6QJ80;Q6QHI9;Q8NFC2;Q8NFC5;Q8NFC4;Q8NFC3;Q8NFC0;Q8NFB9;Q8NFB8;Q8NFB7;Q8NFB6;Q8NFB5;Q546Y9;Q9GZX7-2;Q9GZX7	1;1;1;1;1;1;1;1;1;1;1;1;1;1;1;1	1;1;1;1;1;1;1;1;1;1;1;1;1;1;1;1	1;1;1;1;1;1;1;1;1;1;1;1;1;1;1;1	Single-stranded DNA cytosine deaminase	AICDA;AID	;;;;;;;;;;;;;;;	16	1	1	1	0	0	0	0	0	0	0	0	1	0	0	0	0	0	0	0	0	0	0	0	0	0	0	0	1	0	0	0	0	0	0	0	0	0	0	0	0	0
Q5RLJ0;Q549M8;Q9Y224;G3V4C6;G3V4E7;H0YJB9	Q5RLJ0;Q549M8;Q9Y224;G3V4C6	4;4;4;2;1;1	4;4;4;2;1;1	4;4;4;2;1;1	UPF0568 protein C14orf166	C14orf166	;;;	6	4	4	4	0	0	0	0	0	0	0	0	4	2	2	4	1	1	0	1	0	0	0	0	0	0	0	0	4	2	2	4	1	1	0	1	0	0	0	0	0	0
Q59GH4;Q92585	Q59GH4;Q92585	1;1	1;1	1;1	Mastermind-like protein 1	MAML1	;	2	1	1	1	0	0	0	0	0	0	0	0	0	0	0	0	1	1	1	0	0	0	0	0	0	0	0	0	0	0	0	0	1	1	1	0	0	0	0	0	0	0
Q5CZA1;Q9BTX7;Q5QPC2;B2RA57;A6PVK2	Q5CZA1;Q9BTX7;Q5QPC2;B2RA57;A6PVK2	5;5;4;4;3	5;5;4;4;3	5;5;4;4;3	Alpha-tocopherol transfer protein-like	DKFZp686E0870;TTPAL	;;;;	5	5	5	5	0	0	0	0	1	1	4	1	0	0	0	0	0	0	0	0	0	0	0	0	1	1	4	1	0	0	0	0	0	0	0	0	0	0	0	0	1	1
Q5HYI8;C9JXM3;F8WF50;F8WDC7	Q5HYI8;C9JXM3	3;2;1;1	3;2;1;1	3;2;1;1	Rab-like protein 3	RABL3	;	4	3	3	3	0	0	0	0	1	1	0	2	0	0	0	0	0	0	0	0	0	0	0	0	1	1	0	2	0	0	0	0	0	0	0	0	0	0	0	0	1	1
Q5JSH3-2;Q5JSH3;Q5JSH3-4;Q8N397;H7BY83;B7Z947;Q5JSH3-3	Q5JSH3-2;Q5JSH3;Q5JSH3-4;Q8N397;H7BY83;B7Z947	30;30;24;23;23;16;12	30;30;24;23;23;16;12	30;30;24;23;23;16;12	WD repeat-containing protein 44	WDR44;DKFZp761M142	;;;;;	7	30	30	30	0	0	0	0	24	16	23	8	0	0	0	0	7	9	4	3	0	0	0	0	24	16	23	8	0	0	0	0	7	9	4	3	0	0	0	0	24	16
Q5JSZ5;Q5JSZ5-5;Q9BU62;Q5JT00;Q5H9R5;Q5JSZ5-4;Q5JSZ5-2;Q5JSZ5-3	Q5JSZ5;Q5JSZ5-5	15;14;7;1;1;1;1;1	14;13;6;1;1;1;1;1	10;10;6;1;0;1;1;1	Protein PRRC2B	PRRC2B	;	8	15	14	10	11	14	1	7	0	0	0	0	0	1	0	0	0	0	0	0	10	13	1	7	0	0	0	0	0	1	0	0	0	0	0	0	7	10	1	5	0	0
Q5R3F8	Q5R3F8	3	3	3	Protein phosphatase 1 regulatory subunit 29	ELFN2		1	3	3	3	0	0	0	0	3	2	0	0	0	0	0	0	0	0	0	0	0	0	0	0	3	2	0	0	0	0	0	0	0	0	0	0	0	0	0	0	3	2
Q5SW79;A6H8X9;B2RTS4;Q5SW79-2;Q5SW79-3;H0Y2V6;B4DL23;B3KME6;B4DS35;Q6AZE1;E5RIH6;E5RJT5;E5RFU8;E5RGW7;E5RG47;H0Y4T4;E7EWM2;E7EMW0;H0YB92;J3KQR7;Q96L14;Q9Y4F5-3;Q9Y4F5-2;Q9Y4F5	Q5SW79;A6H8X9;B2RTS4;Q5SW79-2;Q5SW79-3;H0Y2V6;B4DL23	16;15;15;15;15;13;10;5;4;4;3;3;3;2;2;2;2;2;1;1;1;1;1;1	16;15;15;15;15;13;10;5;4;4;3;3;3;2;2;2;2;2;1;1;1;1;1;1	16;15;15;15;15;13;10;5;4;4;3;3;3;2;2;2;2;2;1;1;1;1;1;1	Centrosomal protein of 170 kDa	CEP170	;;;;;;	24	16	16	16	1	1	0	1	5	1	0	1	0	0	0	0	12	8	4	2	1	1	0	1	5	1	0	1	0	0	0	0	12	8	4	2	1	1	0	1	5	1
Q5T2T1;U5GXS2;S4R337;B3KQ45;Q5T2T1-2	Q5T2T1;U5GXS2;S4R337;B3KQ45;Q5T2T1-2	4;3;3;3;3	4;3;3;3;3	4;3;3;3;3	MAGUK p55 subfamily member 7	MPP7	;;;;	5	4	4	4	0	0	0	0	4	2	0	0	0	0	0	0	0	0	0	0	0	0	0	0	4	2	0	0	0	0	0	0	0	0	0	0	0	0	0	0	4	2
Q5T6F2;B4DZ54;B4DRB6;B4DH66;B4E0R5;B7Z7P2;F5H2U4;A2A305;Q6UWR4;Q9P0H6;Q5T6F2-2;B3KQ73;Q59EA0;A0A0D9SFI5;H0YDN2;Q5JV08	Q5T6F2;B4DZ54;B4DRB6;B4DH66;B4E0R5;B7Z7P2;F5H2U4	22;18;16;15;14;13;11;9;7;7;7;6;3;3;2;2	22;18;16;15;14;13;11;9;7;7;7;6;3;3;2;2	22;18;16;15;14;13;11;9;7;7;7;6;3;3;2;2	Ubiquitin-associated protein 2	UBAP2	;;;;;;	16	22	22	22	14	17	15	15	3	3	1	1	16	16	15	16	8	8	8	7	14	17	15	15	3	3	1	1	16	16	15	16	8	8	8	7	14	17	15	15	3	3
Q5T7U1;Q9Y5Q8-2;Q9Y5Q8;Q9Y5Q8-3	Q5T7U1;Q9Y5Q8-2;Q9Y5Q8;Q9Y5Q8-3	1;1;1;1	1;1;1;1	1;1;1;1	General transcription factor 3C polypeptide 5	GTF3C5	;;;	4	1	1	1	0	0	0	0	0	0	0	0	0	0	0	0	1	1	0	0	0	0	0	0	0	0	0	0	0	0	0	0	1	1	0	0	0	0	0	0	0	0
Q5T9A4;Q5T9A4-3;Q9H834;Q8N3E6;Q5T9A4-2;J3QSF3	Q5T9A4;Q5T9A4-3;Q9H834	12;9;8;5;2;1	2;1;1;0;0;1	1;0;0;0;0;0	ATPase family AAA domain-containing protein 3B	ATAD3B	;;	6	12	2	1	0	0	0	0	1	0	0	0	3	2	0	3	9	10	7	7	0	0	0	0	0	0	0	0	0	0	0	0	1	1	0	0	0	0	0	0	0	0
Q5TBP9;Q9BX40-3;B4DQC9	Q5TBP9;Q9BX40-3;B4DQC9	8;7;4	1;1;1	1;1;1	Protein LSM14 homolog B	LSM14B	;;	3	8	1	1	7	7	3	5	0	0	0	0	2	1	1	4	0	0	0	0	1	0	0	0	0	0	0	0	1	0	0	1	0	0	0	0	1	0	0	0	0	0
Q5TEC6	Q5TEC6	3	1	1	Histone H3	HIST2H3PS2		1	3	1	1	1	3	2	2	1	2	2	2	3	1	2	3	3	2	2	2	0	1	0	0	0	0	0	0	1	0	0	1	1	0	0	0	0	1	0	0	0	0
Q5UIP0-2;Q5UIP0;H7C2B5;B4DS49;H7BZN3;B4DRJ4	Q5UIP0-2;Q5UIP0;H7C2B5	4;4;2;1;1;1	4;4;2;1;1;1	4;4;2;1;1;1	Telomere-associated protein RIF1	RIF1	;;	6	4	4	4	0	0	0	0	0	0	0	0	0	0	0	0	4	0	0	0	0	0	0	0	0	0	0	0	0	0	0	0	4	0	0	0	0	0	0	0	0	0
Q5VV42-2;Q5VV42	Q5VV42-2;Q5VV42	6;6	6;6	6;6	Threonylcarbamoyladenosine tRNA methylthiotransferase	CDKAL1	;	2	6	6	6	0	0	0	0	5	2	2	0	0	0	0	0	1	2	3	3	0	0	0	0	5	2	2	0	0	0	0	0	1	2	3	3	0	0	0	0	5	2
Q5VW52;Q8N1G6;Q86T70;Q6ZMF6;Q9HCL2	Q5VW52;Q8N1G6;Q86T70;Q6ZMF6;Q9HCL2	1;1;1;1;1	1;1;1;1;1	1;1;1;1;1	Glycerol-3-phosphate acyltransferase 1, mitochondrial	GPAM;DKFZp451B1115	;;;;	5	1	1	1	0	0	0	0	0	0	0	0	0	0	0	0	1	0	1	1	0	0	0	0	0	0	0	0	0	0	0	0	1	0	1	1	0	0	0	0	0	0
Q5W0B1	Q5W0B1	7	7	7	RING finger protein 219	RNF219		1	7	7	7	0	0	0	0	0	0	0	0	7	3	3	2	3	1	0	0	0	0	0	0	0	0	0	0	7	3	3	2	3	1	0	0	0	0	0	0	0	0
Q60FE6;Q60FE5;A6NDY9;A0A087WWY3	Q60FE6;Q60FE5;A6NDY9;A0A087WWY3	131;131;114;114	2;2;2;2	2;2;2;2		FLNA	;;;	4	131	2	2	99	105	85	101	98	98	101	79	70	66	62	69	64	69	66	72	1	1	0	1	2	2	2	1	1	0	0	0	0	0	1	0	1	1	0	1	2	2
Q63ZY3-3;Q63ZY3;Q63ZY3-2;K7EIU4;K7ERU2;Q5W0W2;Q9NXX5;Q658S3;Q5W0W3;Q8WUM7;Q6PIB3;A8K1W3;A8KAC4;Q14678-2;Q14678	Q63ZY3-3;Q63ZY3;Q63ZY3-2;K7EIU4	8;8;8;4;2;1;1;1;1;1;1;1;1;1;1	8;8;8;4;2;1;1;1;1;1;1;1;1;1;1	8;8;8;4;2;1;1;1;1;1;1;1;1;1;1	KN motif and ankyrin repeat domain-containing protein 2	KANK2	;;;	15	8	8	8	1	0	0	1	6	5	6	2	0	0	0	0	0	0	0	0	1	0	0	1	6	5	6	2	0	0	0	0	0	0	0	0	1	0	0	1	6	5
Q643R0;Q9ULW0;Q9ULW0-2;B3KM90;Q96FC3	Q643R0;Q9ULW0;Q9ULW0-2;B3KM90	11;11;11;10;3	11;11;11;10;3	11;11;11;10;3	Targeting protein for Xklp2	HCTP4;TPX2	;;;	5	11	11	11	0	0	0	0	0	0	0	0	0	0	0	0	8	7	1	1	0	0	0	0	0	0	0	0	0	0	0	0	8	7	1	1	0	0	0	0	0	0
Q658Y4;E7ER68;B4DUD8;G3V120;Q8N6F3;H0YBR6;H0YC80	Q658Y4;E7ER68;B4DUD8	22;20;20;6;4;3;2	22;20;20;6;4;3;2	20;18;18;6;4;3;2	Protein FAM91A1	FAM91A1	;;	7	22	22	20	2	5	0	1	20	20	19	12	0	0	0	0	0	0	0	0	2	5	0	1	20	20	19	12	0	0	0	0	0	0	0	0	2	5	0	1	18	18
Q68CX0;Q9H2J7;F8VSG1;Q8TBM6;Q9H2J7-2;Q9H2J7-3;F8VX16;Q9NW50;Q8IXG2	Q68CX0;Q9H2J7;F8VSG1;Q8TBM6;Q9H2J7-2	7;7;4;4;4;3;1;1;1	7;7;4;4;4;3;1;1;1	7;7;4;4;4;3;1;1;1	Transporter;Sodium-dependent neutral amino acid transporter B(0)AT2	DKFZp761I0921;SLC6A15	;;;;	9	7	7	7	0	0	0	0	6	6	6	3	0	0	0	0	0	0	0	0	0	0	0	0	6	6	6	3	0	0	0	0	0	0	0	0	0	0	0	0	6	6
Q8NDL6;Q68CZ2-2;Q68CZ2;Q9H8D5;E9PCX8;Q59GW4	Q8NDL6;Q68CZ2-2;Q68CZ2;Q9H8D5	3;3;3;2;1;1	3;3;3;2;1;1	3;3;3;2;1;1	Tensin-3	DKFZp434I2435;TNS3	;;;	6	3	3	3	0	0	0	0	1	1	0	1	0	0	0	0	0	0	0	0	0	0	0	0	1	1	0	1	0	0	0	0	0	0	0	0	0	0	0	0	1	1
Q6EMK4	Q6EMK4	4	4	4	Vasorin	VASN		1	4	4	4	0	0	0	0	3	4	1	0	0	0	0	0	0	0	0	0	0	0	0	0	3	4	1	0	0	0	0	0	0	0	0	0	0	0	0	0	3	4
Q9UQD4;Q6FGM0;Q99961-2;Q99961;M0QYE0;M0R0I3;Q99961-3;M0R2K6;B7Z7W3;Q3V638;Q3V639;Q8IZ09;Q7Z376;B7Z7M7;D3DRJ2;B7Z1K6;Q99962	Q9UQD4;Q6FGM0;Q99961-2;Q99961;M0QYE0;M0R0I3;Q99961-3	3;3;3;3;2;2;2;1;1;1;1;1;1;1;1;1;1	3;3;3;3;2;2;2;1;1;1;1;1;1;1;1;1;1	3;3;3;3;2;2;2;1;1;1;1;1;1;1;1;1;1	Endophilin-A2	SH3GL1	;;;;;;	17	3	3	3	0	0	0	0	2	1	0	1	0	0	0	0	0	0	0	0	0	0	0	0	2	1	0	1	0	0	0	0	0	0	0	0	0	0	0	0	2	1
Q6GYQ0;Q6GYQ0-7;Q6GYQ0-5;Q6GYQ0-6;Q6GYQ0-2;Q6GYQ0-4;Q6GYQ0-3;A0PJ59;Q9H984;H0YJB5;H0YJ04;Q9Y408	Q6GYQ0;Q6GYQ0-7;Q6GYQ0-5;Q6GYQ0-6;Q6GYQ0-2;Q6GYQ0-4;Q6GYQ0-3	8;8;8;8;8;7;5;3;2;2;1;1	8;8;8;8;8;7;5;3;2;2;1;1	8;8;8;8;8;7;5;3;2;2;1;1	Ral GTPase-activating protein subunit alpha-1	RALGAPA1	;;;;;;	12	8	8	8	0	0	0	0	6	4	4	0	0	0	0	0	0	0	0	0	0	0	0	0	6	4	4	0	0	0	0	0	0	0	0	0	0	0	0	0	6	4
Q6IAA8;F5GX19;F5H3Y3;H0YFI1;B4DUK2;F5H479	Q6IAA8;F5GX19;F5H3Y3;H0YFI1;B4DUK2;F5H479	6;4;4;3;3;3	6;4;4;3;3;3	6;4;4;3;3;3	Ragulator complex protein LAMTOR1	LAMTOR1	;;;;;	6	6	6	6	0	0	0	0	5	3	2	0	0	0	0	0	1	1	0	1	0	0	0	0	5	3	2	0	0	0	0	0	1	1	0	1	0	0	0	0	5	3
Q9UDT1;Q6NTF9;Q6NTF9-2	Q9UDT1;Q6NTF9;Q6NTF9-2	1;1;1	1;1;1	1;1;1	Rhomboid domain-containing protein 2	WUGSC:H_RG122E10.2a;RHBDD2	;;	3	1	1	1	0	0	0	0	1	1	1	1	0	0	0	0	0	0	0	0	0	0	0	0	1	1	1	1	0	0	0	0	0	0	0	0	0	0	0	0	1	1
Q6NX51;Q96A65;B7Z321;B7Z502;Q8TAR2;Q96A65-2;B7Z689;B3KTF7;B7Z4J9;Q6PJ82	Q6NX51;Q96A65;B7Z321;B7Z502	25;24;22;14;12;12;11;11;4;3	25;24;22;14;12;12;11;11;4;3	25;24;22;14;12;12;11;11;4;3	Exocyst complex component 4	EXOC4	;;;	10	25	25	25	0	0	0	0	22	17	14	6	0	0	0	0	1	0	0	0	0	0	0	0	22	17	14	6	0	0	0	0	1	0	0	0	0	0	0	0	22	17
Q6P2E9;Q6P2E9-2;B7Z7V8;I3L2F4;I3L0V0;I3L3M2	Q6P2E9;Q6P2E9-2	43;30;18;6;4;4	43;30;18;6;4;4	43;30;18;6;4;4	Enhancer of mRNA-decapping protein 4	EDC4	;	6	43	43	43	35	35	16	35	0	0	0	0	16	6	4	12	0	0	0	0	35	35	16	35	0	0	0	0	16	6	4	12	0	0	0	0	35	35	16	35	0	0
Q6P2H3-2;Q6P2H3;Q6P2H3-4;H7BZW2;Q9NTB2;Q6P2H3-3	Q6P2H3-2;Q6P2H3;Q6P2H3-4;H7BZW2	13;13;12;10;6;5	13;13;12;10;6;5	13;13;12;10;6;5	Centrosomal protein of 85 kDa	CEP85	;;;	6	13	13	13	5	6	0	1	0	0	0	0	9	7	3	3	7	6	5	2	5	6	0	1	0	0	0	0	9	7	3	3	7	6	5	2	5	6	0	1	0	0
Q6P3W7;A0A0U1RQQ9;F8VSC5;Q9NWE9;H0YIK6;F8VPW3	Q6P3W7;A0A0U1RQQ9;F8VSC5	34;33;29;13;5;1	34;33;29;13;5;1	34;33;29;13;5;1	SCY1-like protein 2	SCYL2	;;	6	34	34	34	0	0	0	0	22	21	20	9	10	8	2	3	30	31	22	24	0	0	0	0	22	21	20	9	10	8	2	3	30	31	22	24	0	0	0	0	22	21
Q6P4Q7-2;Q6P4Q7	Q6P4Q7-2;Q6P4Q7	3;3	3;3	3;3	Metal transporter CNNM4	CNNM4	;	2	3	3	3	0	0	0	0	0	0	0	0	0	0	0	0	2	2	3	2	0	0	0	0	0	0	0	0	0	0	0	0	2	2	3	2	0	0	0	0	0	0
Q6P996-4;Q6P996-5;Q6P996;B4DHL7;H3BND4;Q6P996-3;Q86XE2;Q6P996-2;J3KNK7;Q6P474;Q6XYB5;H3BNL6;H3BPV5;H3BM88;A0A0J9YXH6	Q6P996-4;Q6P996-5;Q6P996;B4DHL7;H3BND4;Q6P996-3	24;24;24;23;23;23;9;8;6;6;5;3;1;1;1	24;24;24;23;23;23;9;8;6;6;5;3;1;1;1	24;24;24;23;23;23;9;8;6;6;5;3;1;1;1	Pyridoxal-dependent decarboxylase domain-containing protein 1	PDXDC1	;;;;;	15	24	24	24	0	0	0	0	23	16	18	7	0	0	0	0	2	1	1	0	0	0	0	0	23	16	18	7	0	0	0	0	2	1	1	0	0	0	0	0	23	16
Q6PKG0;Q6PKG0-3;A0A0B4J210;E5RH50;H0YBW1;H0YC73;H0YC33;H0YAN4;Q659C4-7;Q659C4-6;Q659C4-5;Q659C4-9;Q659C4-2;Q659C4;E5RHK4;H0YBR8;H0YAX9;H0YBJ5;H0YBM7	Q6PKG0;Q6PKG0-3;A0A0B4J210;E5RH50	41;37;29;23;12;7;6;5;3;3;3;3;3;3;2;1;1;1;1	41;37;29;23;12;7;6;5;3;3;3;3;3;3;2;1;1;1;1	41;37;29;23;12;7;6;5;3;3;3;3;3;3;2;1;1;1;1	La-related protein 1	LARP1	;;;	19	41	41	41	31	31	14	29	16	7	8	6	10	11	9	15	2	3	1	1	31	31	14	29	16	7	8	6	10	11	9	15	2	3	1	1	31	31	14	29	16	7
Q6UW32	Q6UW32	1	1	1	Insulin growth factor-like family member 1	IGFL1		1	1	1	1	0	1	0	0	1	1	0	0	0	0	0	0	0	0	0	0	0	1	0	0	1	1	0	0	0	0	0	0	0	0	0	0	0	1	0	0	1	1
Q6UWB1;A0A024R7I8	Q6UWB1;A0A024R7I8	6;5	6;5	6;5	Interleukin-27 receptor subunit alpha	IL27RA	;	2	6	6	6	0	0	0	0	0	0	0	0	0	0	0	0	5	4	5	5	0	0	0	0	0	0	0	0	0	0	0	0	5	4	5	5	0	0	0	0	0	0
Q6WKZ4;Q6WKZ4-3;E7EX40;Q6WKZ4-2;Q6WKZ4-1;Q6WKZ5;Q6WKZ3;Q6WKZ4-5	Q6WKZ4;Q6WKZ4-3;E7EX40;Q6WKZ4-2	50;37;30;25;14;9;8;6	50;37;30;25;14;9;8;6	11;7;0;0;0;0;0;6	Rab11 family-interacting protein 1	RAB11FIP1	;;;	8	50	50	11	0	0	0	0	41	43	40	29	0	0	0	0	30	32	27	25	0	0	0	0	41	43	40	29	0	0	0	0	30	32	27	25	0	0	0	0	11	11
Q6ZMY0;Q9H6S0;D6RA70	Q6ZMY0;Q9H6S0	4;4;1	4;4;1	4;4;1	Probable ATP-dependent RNA helicase YTHDC2	YTHDC2	;	3	4	4	4	3	3	0	0	0	0	0	0	0	0	0	0	0	0	0	0	3	3	0	0	0	0	0	0	0	0	0	0	0	0	0	0	3	3	0	0	0	0
Q6ZNJ1-2;Q6ZNJ1-3;Q6ZNJ1;H0Y764;H7C3Y7;B4DDY6;B4DVX0;H7C408	Q6ZNJ1-2;Q6ZNJ1-3;Q6ZNJ1;H0Y764;H7C3Y7	10;10;10;8;5;3;3;1	10;10;10;8;5;3;3;1	10;10;10;8;5;3;3;1	Neurobeachin-like protein 2	NBEAL2	;;;;	8	10	10	10	0	0	0	0	6	4	6	0	0	0	0	0	2	3	3	1	0	0	0	0	6	4	6	0	0	0	0	0	2	3	3	1	0	0	0	0	6	4
Q70J99;Q70J99-3;B4DTQ6;Q70J99-2;K7EQ37;K7EN81;K7EIH3;K7EMK8;K7EN29	Q70J99;Q70J99-3;B4DTQ6	14;14;11;6;5;5;4;4;2	14;14;11;6;5;5;4;4;2	14;14;11;6;5;5;4;4;2	Protein unc-13 homolog D	UNC13D	;;	9	14	14	14	0	0	0	0	10	12	9	0	0	0	0	0	0	0	0	0	0	0	0	0	10	12	9	0	0	0	0	0	0	0	0	0	0	0	0	0	10	12
Q71RC2-5;Q71RC2-3;Q71RC2;Q71RC2-4;Q71RC2-2;Q96J85;X6RLN4;Q71RC2-7;Q71RC2-6;Q8TBL5;A0A087WTL9;Q6P4E2;F8W1I4;F8VY40	Q71RC2-5;Q71RC2-3;Q71RC2;Q71RC2-4;Q71RC2-2;Q96J85;X6RLN4;Q71RC2-7;Q71RC2-6	6;6;6;6;5;4;4;4;4;2;2;2;1;1	6;6;6;6;5;4;4;4;4;2;2;2;1;1	6;6;6;6;5;4;4;4;4;2;2;2;1;1	La-related protein 4	LARP4	;;;;;;;;	14	6	6	6	5	4	0	4	0	0	0	0	5	2	0	4	0	0	0	0	5	4	0	4	0	0	0	0	5	2	0	4	0	0	0	0	5	4	0	4	0	0
Q76H82	Q76H82	1	1	1		HELLS		1	1	1	1	0	0	0	0	0	0	0	0	0	0	0	1	0	0	0	0	0	0	0	0	0	0	0	0	0	0	0	1	0	0	0	0	0	0	0	0	0	0
Q7L2H7;E9PRI2;E7ESM3;B4DT09;J3KNJ2;H0YCQ8;Q7L2H7-2	Q7L2H7;E9PRI2;E7ESM3;B4DT09;J3KNJ2;H0YCQ8;Q7L2H7-2	2;1;1;1;1;1;1	2;1;1;1;1;1;1	2;1;1;1;1;1;1	Eukaryotic translation initiation factor 3 subunit M	EIF3M	;;;;;;	7	2	2	2	0	0	0	0	0	0	0	0	1	0	1	1	2	1	0	1	0	0	0	0	0	0	0	0	1	0	1	1	2	1	0	1	0	0	0	0	0	0
Q7L804;Q7L804-2	Q7L804;Q7L804-2	21;21	19;19	19;19	Rab11 family-interacting protein 2	RAB11FIP2	;	2	21	19	19	0	0	0	0	13	12	11	10	0	0	0	0	12	13	13	9	0	0	0	0	12	11	10	8	0	0	0	0	11	12	12	8	0	0	0	0	12	11
Q7LBC6;H0Y9V5;A4FUT8;Q7LBC6-2	Q7LBC6;H0Y9V5;A4FUT8;Q7LBC6-2	2;1;1;1	2;1;1;1	2;1;1;1	Lysine-specific demethylase 3B	KDM3B;JMJD1B	;;;	4	2	2	2	0	0	0	0	0	0	0	0	0	0	0	0	2	0	0	0	0	0	0	0	0	0	0	0	0	0	0	0	2	0	0	0	0	0	0	0	0	0
Q7RTP6;A8K0E1;Q7RTP6-2;Q7RTP6-4;Q7RTP6-3;Q7RTP6-5	Q7RTP6;A8K0E1;Q7RTP6-2;Q7RTP6-4;Q7RTP6-3;Q7RTP6-5	2;1;1;1;1;1	2;1;1;1;1;1	2;1;1;1;1;1	Protein-methionine sulfoxide oxidase MICAL3	MICAL3	;;;;;	6	2	2	2	0	0	0	0	2	0	0	0	0	0	0	0	0	0	0	0	0	0	0	0	2	0	0	0	0	0	0	0	0	0	0	0	0	0	0	0	2	0
Q7Z2K8;Q7Z2K8-2	Q7Z2K8;Q7Z2K8-2	17;12	17;12	17;12	G protein-regulated inducer of neurite outgrowth 1	GPRIN1	;	2	17	17	17	0	0	0	0	15	13	8	7	0	0	0	0	0	0	0	0	0	0	0	0	15	13	8	7	0	0	0	0	0	0	0	0	0	0	0	0	15	13
Q7Z434-4;Q7Z434	Q7Z434-4;Q7Z434	7;7	7;7	7;7	Mitochondrial antiviral-signaling protein	MAVS	;	2	7	7	7	0	0	0	0	5	6	4	3	0	0	0	0	1	0	0	0	0	0	0	0	5	6	4	3	0	0	0	0	1	0	0	0	0	0	0	0	5	6
Q7Z7G8-2;Q7Z7G8-6;Q7Z7G8;Q7Z7G8-3;Q7Z7G8-4;H0YB72;Q53G09;Q7Z7G8-5	Q7Z7G8-2;Q7Z7G8-6;Q7Z7G8	16;16;16;4;3;2;1;1	16;16;16;4;3;2;1;1	16;16;16;4;3;2;1;1	Vacuolar protein sorting-associated protein 13B	VPS13B	;;	8	16	16	16	0	0	0	0	13	11	6	1	0	0	0	0	0	0	0	0	0	0	0	0	13	11	6	1	0	0	0	0	0	0	0	0	0	0	0	0	13	11
Q86T24	Q86T24	13	13	13	Transcriptional regulator Kaiso	ZBTB33		1	13	13	13	8	12	0	4	9	7	2	2	0	0	0	0	3	1	1	0	8	12	0	4	9	7	2	2	0	0	0	0	3	1	1	0	8	12	0	4	9	7
Q86TA1	Q86TA1	2	2	2	MOB kinase activator 3B	MOB3B		1	2	2	2	0	0	0	0	0	1	1	0	0	0	0	0	0	0	0	0	0	0	0	0	0	1	1	0	0	0	0	0	0	0	0	0	0	0	0	0	0	1
Q86TB9;Q86TB9-4;Q86TB9-2;B7Z1D3;B3KXN0;Q86TB9-3	Q86TB9;Q86TB9-4;Q86TB9-2;B7Z1D3	25;24;20;13;9;4	25;24;20;13;9;4	25;24;20;13;9;4	Protein PAT1 homolog 1	PATL1	;;;	6	25	25	25	11	16	6	10	0	0	0	0	14	7	6	8	0	0	0	0	11	16	6	10	0	0	0	0	14	7	6	8	0	0	0	0	11	16	6	10	0	0
Q86TC9;A0A087WX60;Q86TC9-2;A5PKT7;Q86TC9-3	Q86TC9;A0A087WX60;Q86TC9-2;A5PKT7	7;6;6;4;2	7;6;6;4;2	7;6;6;4;2	Myopalladin	MYPN	;;;	5	7	7	7	0	2	0	0	6	5	4	1	0	0	0	0	0	0	0	0	0	2	0	0	6	5	4	1	0	0	0	0	0	0	0	0	0	2	0	0	6	5
Q86TP1;Q86TP1-2	Q86TP1	3;1	3;1	3;1	Protein prune homolog	PRUNE		2	3	3	3	0	0	0	0	1	1	2	0	0	0	0	0	0	0	0	0	0	0	0	0	1	1	2	0	0	0	0	0	0	0	0	0	0	0	0	0	1	1
Q86UK7-2;Q86UK7-3;Q86UK7;H3BQQ2	Q86UK7-2;Q86UK7-3;Q86UK7;H3BQQ2	8;8;8;7	8;8;8;7	8;8;8;7	Zinc finger protein 598	ZNF598	;;;	4	8	8	8	0	0	0	0	0	0	0	0	5	4	3	4	0	0	0	0	0	0	0	0	0	0	0	0	5	4	3	4	0	0	0	0	0	0	0	0	0	0
Q86V37;Q9UL54-4;Q9UL54;Q6PIN8;A0PJ48;Q9UL54-2;Q9UL54-3	Q86V37;Q9UL54-4;Q9UL54;Q6PIN8;A0PJ48;Q9UL54-2;Q9UL54-3	2;2;2;1;1;1;1	2;2;2;1;1;1;1	2;2;2;1;1;1;1	Serine/threonine-protein kinase TAO2	TAOK2	;;;;;;	7	2	2	2	0	0	0	0	0	0	0	0	0	0	0	0	1	1	0	0	0	0	0	0	0	0	0	0	0	0	0	0	1	1	0	0	0	0	0	0	0	0
Q86WV7;Q96MW1;Q96MW1-2	Q86WV7;Q96MW1;Q96MW1-2	2;2;1	2;2;1	2;2;1	Coiled-coil domain-containing protein 43	CCDC43	;;	3	2	2	2	0	0	0	0	1	1	1	0	0	0	0	0	0	0	0	0	0	0	0	0	1	1	1	0	0	0	0	0	0	0	0	0	0	0	0	0	1	1
Q86X10;A2A2F0;Q86X10-2;Q86X10-3;B3KWL5;Q86X10-4;A0A0J9YW54;Q6MZJ2;B4E2E8;G1UI28	Q86X10;A2A2F0;Q86X10-2;Q86X10-3;B3KWL5;Q86X10-4	7;6;6;6;4;4;3;2;2;1	7;6;6;6;4;4;3;2;2;1	7;6;6;6;4;4;3;2;2;1	Ral GTPase-activating protein subunit beta	RALGAPB	;;;;;	10	7	7	7	0	0	0	0	4	4	2	0	0	0	0	0	0	0	0	0	0	0	0	0	4	4	2	0	0	0	0	0	0	0	0	0	0	0	0	0	4	4
Q86XL3;Q86XL3-2;Q86XL3-3;F5H1D4;F5H6J0	Q86XL3;Q86XL3-2	10;7;3;2;1	10;7;3;2;1	10;7;3;2;1	Ankyrin repeat and LEM domain-containing protein 2	ANKLE2	;	5	10	10	10	0	0	0	0	10	6	4	1	0	0	0	0	0	0	0	0	0	0	0	0	10	6	4	1	0	0	0	0	0	0	0	0	0	0	0	0	10	6
Q8IUW5;D6RBN9	Q8IUW5	5;2	5;2	5;2	RELT-like protein 1	RELL1		2	5	5	5	0	0	0	0	4	4	2	1	0	0	0	0	0	0	0	0	0	0	0	0	4	4	2	1	0	0	0	0	0	0	0	0	0	0	0	0	4	4
Q8IVF2-3;Q8IVF2;Q8IVF2-2	Q8IVF2-3;Q8IVF2	14;14;2	14;14;2	14;14;2	Protein AHNAK2	AHNAK2	;	3	14	14	14	1	0	0	0	13	2	4	0	0	0	0	0	0	0	0	0	1	0	0	0	13	2	4	0	0	0	0	0	0	0	0	0	1	0	0	0	13	2
Q8IWA0;A8K330;Q05D27;F8WE20;F8WC81	Q8IWA0;A8K330	28;27;2;2;2	28;27;2;2;2	28;27;2;2;2	WD repeat-containing protein 75	WDR75	;	5	28	28	28	0	0	0	0	0	0	0	0	19	22	18	23	21	24	19	20	0	0	0	0	0	0	0	0	19	22	18	23	21	24	19	20	0	0	0	0	0	0
Q8IWU2;A2VDI9	Q8IWU2	15;7	15;7	15;7	Serine/threonine-protein kinase LMTK2	LMTK2		2	15	15	15	0	0	0	0	5	0	2	0	0	0	0	0	7	4	12	7	0	0	0	0	5	0	2	0	0	0	0	0	7	4	12	7	0	0	0	0	5	0
Q8IWZ3;Q8IWZ3-4;Q8IWZ3-6;Q8TEF1;E9PDP5;Q7Z586;H0Y4P6;H7C2F5;Q9NXF0;H3BLS9;Q9H059;H0Y785;H0Y472;Q8IWZ3-5;Q8IWZ3-2;H0Y7Y3;Q9H7X4;Q8IWG5;A0A0A0MQZ8;Q8IWZ3-3;D6RHC4;H7C0V5	Q8IWZ3;Q8IWZ3-4;Q8IWZ3-6;Q8TEF1;E9PDP5	36;36;36;25;25;14;14;13;13;13;11;11;11;11;11;9;8;8;8;8;6;3	36;36;36;25;25;14;14;13;13;13;11;11;11;11;11;9;8;8;8;8;6;3	24;24;24;13;13;7;13;6;6;6;11;11;11;6;6;9;8;8;8;6;5;3	Ankyrin repeat and KH domain-containing protein 1	ANKHD1;FLJ00246	;;;;	22	36	36	24	24	25	14	20	0	0	0	0	14	15	8	10	5	6	4	5	24	25	14	20	0	0	0	0	14	15	8	10	5	6	4	5	16	19	7	14	0	0
Q8IXI1;H3BST5;I3L2C6;H3BUX4;H3BMP9;H3BVI5;Q8IXI1-2	Q8IXI1;H3BST5;I3L2C6	5;3;3;2;1;1;1	5;3;3;2;1;1;1	5;3;3;2;1;1;1	Mitochondrial Rho GTPase 2	RHOT2	;;	7	5	5	5	0	0	0	0	2	4	2	0	0	0	0	0	0	0	0	0	0	0	0	0	2	4	2	0	0	0	0	0	0	0	0	0	0	0	0	0	2	4
Q8IZ21-3;Q8IZ21;Q8IZ21-2;A0A0J9YVR0	Q8IZ21-3;Q8IZ21;Q8IZ21-2	18;18;18;3	18;18;18;3	18;18;18;3	Phosphatase and actin regulator 4	PHACTR4	;;	4	18	18	18	0	0	0	0	14	10	15	1	0	0	0	0	1	0	0	0	0	0	0	0	14	10	15	1	0	0	0	0	1	0	0	0	0	0	0	0	14	10
Q8IZD4;F5GZK9;Q8IZD4-2;F5H4R4;B4DVJ6	Q8IZD4;F5GZK9;Q8IZD4-2	11;7;7;4;4	11;7;7;4;4	11;7;7;4;4	mRNA-decapping enzyme 1B	DCP1B	;;	5	11	11	11	5	8	0	7	0	0	0	0	5	0	0	1	0	0	0	0	5	8	0	7	0	0	0	0	5	0	0	1	0	0	0	0	5	8	0	7	0	0
X6RHX1;Q8IZE3-2;Q8IZE3	X6RHX1;Q8IZE3-2;Q8IZE3	6;6;6	6;6;6	6;6;6	Protein-associating with the carboxyl-terminal domain of ezrin	SCYL3	;;	3	6	6	6	0	0	0	0	5	3	1	0	0	0	0	0	0	0	0	0	0	0	0	0	5	3	1	0	0	0	0	0	0	0	0	0	0	0	0	0	5	3
Q8IZH2-2;Q8IZH2;H7C5E4;B3KW17;Q8IZH2-3;B4E2K3;H7C583;F8WDA0;C9JCZ8	Q8IZH2-2;Q8IZH2;H7C5E4	60;59;47;27;10;5;2;2;2	60;59;47;27;10;5;2;2;2	60;59;47;27;10;5;2;2;2	5-3 exoribonuclease 1	XRN1	;;	9	60	60	60	45	48	33	48	14	10	9	0	26	18	12	22	2	5	1	1	45	48	33	48	14	10	9	0	26	18	12	22	2	5	1	1	45	48	33	48	14	10
Q8N2F6-4;Q8N2F6-3;Q8N2F6-2;Q8N2F6;Q8N2F6-6;Q8N2F6-5;A0A0J9YWR7;H7BXQ8;A0A0J9YXE4;H7C2M7;C9J5N7;A0A0J9YY38;A0A0J9YXV5	Q8N2F6-4;Q8N2F6-3;Q8N2F6-2;Q8N2F6;Q8N2F6-6;Q8N2F6-5;A0A0J9YWR7;H7BXQ8;A0A0J9YXE4	5;5;5;5;4;4;3;3;3;2;2;1;1	5;5;5;5;4;4;3;3;3;2;2;1;1	5;5;5;5;4;4;3;3;3;2;2;1;1	Armadillo repeat-containing protein 10	ARMC10	;;;;;;;;	13	5	5	5	0	0	0	0	0	0	0	0	0	0	0	0	3	2	3	2	0	0	0	0	0	0	0	0	0	0	0	0	3	2	3	2	0	0	0	0	0	0
Q8N3C0;B4DR60	Q8N3C0	3;1	3;1	3;1	Activating signal cointegrator 1 complex subunit 3	ASCC3		2	3	3	3	0	1	0	0	0	0	0	0	0	1	0	2	0	0	0	0	0	1	0	0	0	0	0	0	0	1	0	2	0	0	0	0	0	1	0	0	0	0
Q8N3D4;E9PIH6;H0YDZ9;A0A0U1RQH4	Q8N3D4	29;12;7;6	29;12;7;6	27;10;6;4	EH domain-binding protein 1-like protein 1	EHBP1L1		4	29	29	27	0	0	0	0	21	21	15	8	0	0	0	0	2	2	2	2	0	0	0	0	21	21	15	8	0	0	0	0	2	2	2	2	0	0	0	0	19	19
Q8N3F8;Q641Q8;H0Y6J8;Q68D58;B0QY91;B0QY86	Q8N3F8	21;9;9;7;4;1	21;9;9;7;4;1	21;9;9;7;4;1	MICAL-like protein 1	MICALL1		6	21	21	21	0	0	0	0	17	15	12	6	0	0	0	0	0	0	0	0	0	0	0	0	17	15	12	6	0	0	0	0	0	0	0	0	0	0	0	0	17	15
Q8N475-3;Q8N475-2;Q8N475;Q4W5F8	Q8N475-3;Q8N475-2;Q8N475;Q4W5F8	2;2;2;1	2;2;2;1	2;2;2;1	Follistatin-related protein 5	FSTL5;DKFZp566D234	;;;	4	2	2	2	0	0	0	0	0	1	0	0	0	0	0	1	0	0	0	0	0	0	0	0	0	1	0	0	0	0	0	1	0	0	0	0	0	0	0	0	0	1
Q8N5K1;I3L1N9;D6RCF4	Q8N5K1;I3L1N9;D6RCF4	4;2;2	4;2;2	4;2;2	CDGSH iron-sulfur domain-containing protein 2	CISD2	;;	3	4	4	4	0	0	0	0	3	3	3	2	0	0	0	0	1	3	2	2	0	0	0	0	3	3	3	2	0	0	0	0	1	3	2	2	0	0	0	0	3	3
Q8N6T3;Q53F62;Q8N6T3-2;F8W1U7;F8VWH9;Q8N6T3-5;Q8N6T3-3;E5RHT6;E5RHC5;Q8N6T3-4;E5RHH7;F8VWB3;E5RIU2;E5RGL6	Q8N6T3;Q53F62;Q8N6T3-2;F8W1U7;F8VWH9;Q8N6T3-5;Q8N6T3-3;E5RHT6;E5RHC5;Q8N6T3-4	11;10;10;9;9;9;9;8;8;8;3;2;1;1	11;10;10;9;9;9;9;8;8;8;3;2;1;1	11;10;10;9;9;9;9;8;8;8;3;2;1;1	ADP-ribosylation factor GTPase-activating protein 1	ARFGAP1	;;;;;;;;;	14	11	11	11	2	4	0	1	8	6	5	3	0	0	0	0	3	2	1	0	2	4	0	1	8	6	5	3	0	0	0	0	3	2	1	0	2	4	0	1	8	6
Q8N8Z6;Q8N8Z6-2;H0Y4G4	Q8N8Z6;Q8N8Z6-2	7;6;1	7;6;1	7;6;1	Discoidin, CUB and LCCL domain-containing protein 1	DCBLD1	;	3	7	7	7	0	0	0	1	0	1	0	0	0	0	0	0	5	5	4	3	0	0	0	1	0	1	0	0	0	0	0	0	5	5	4	3	0	0	0	1	0	1
Q8NC95;Q9NZU0;O43408;Q9NZU1	Q8NC95;Q9NZU0	6;6;1;1	6;6;1;1	6;6;1;1	Leucine-rich repeat transmembrane protein FLRT3	FLRT3	;	4	6	6	6	0	0	0	0	5	3	0	0	0	0	0	0	0	0	0	0	0	0	0	0	5	3	0	0	0	0	0	0	0	0	0	0	0	0	0	0	5	3
Q8ND56-3;Q8ND56-2;Q8ND56;A0A140TA76;K7EMZ9;I3L4Q1;A0A140TA66;A0A0G2JQ95;A0A096LP11	Q8ND56-3;Q8ND56-2;Q8ND56;A0A140TA76;K7EMZ9	10;10;10;7;6;3;2;2;2	10;10;10;7;6;3;2;2;2	10;10;10;7;6;3;2;2;2	Protein LSM14 homolog A	LSM14A	;;;;	9	10	10	10	9	9	4	10	0	0	0	0	2	1	1	2	0	0	0	0	9	9	4	10	0	0	0	0	2	1	1	2	0	0	0	0	9	9	4	10	0	0
Q8NDV7;Q8NDV7-5;B3KSX2;H3BTQ1;H3BRT3;I3L218;Q8NDV7-4;I3L3S5;B4DST4	Q8NDV7;Q8NDV7-5	77;76;15;9;7;4;3;1;1	1;1;0;1;0;0;0;0;0	0;0;0;0;0;0;0;0;0	Trinucleotide repeat-containing gene 6A protein	TNRC6A	;	9	77	1	0	66	68	57	66	0	0	0	0	55	57	50	64	0	0	0	0	1	1	0	1	0	0	0	0	0	0	0	0	0	0	0	0	0	0	0	0	0	0
Q8NDV7-2	Q8NDV7-2	72	1	1	Trinucleotide repeat-containing gene 6A protein	TNRC6A		1	72	1	1	60	62	55	60	0	0	0	0	50	53	47	59	0	0	0	0	0	0	1	0	0	0	0	0	0	0	0	0	0	0	0	0	0	0	1	0	0	0
Q8NDV7-6;Q8NDV7-3	Q8NDV7-6	78;21	78;21	0;0	Trinucleotide repeat-containing gene 6A protein	TNRC6A		2	78	78	0	67	69	58	66	0	0	0	0	56	58	51	65	0	0	0	0	67	69	58	66	0	0	0	0	56	58	51	65	0	0	0	0	0	0	0	0	0	0
Q8NEN9	Q8NEN9	3	3	3	PDZ domain-containing protein 8	PDZD8		1	3	3	3	0	0	0	0	3	2	0	0	0	0	0	0	0	0	0	0	0	0	0	0	3	2	0	0	0	0	0	0	0	0	0	0	0	0	0	0	3	2
Q8NFA0;K7EQL6;K7EKZ1;Q8NFA0-2;K7EII4;Q6IRT0;Q4VC15;P35125-2;P35125;K7EL53;K7EKK3;K7ENU6;Q1K9C9;B9A6N0;P35125-3	Q8NFA0;K7EQL6;K7EKZ1	15;10;9;5;3;2;2;2;2;1;1;1;1;1;1	15;10;9;5;3;2;2;2;2;1;1;1;1;1;1	15;10;9;5;3;2;2;2;2;1;1;1;1;1;1	Ubiquitin carboxyl-terminal hydrolase 32;Ubiquitin carboxyl-terminal hydrolase	USP32	;;	15	15	15	15	0	0	0	0	11	10	10	5	0	0	0	0	1	1	1	1	0	0	0	0	11	10	10	5	0	0	0	0	1	1	1	1	0	0	0	0	11	10
Q8NG31-2;Q8NG31;Q8NG31-4;E9PPJ1;Q8NG31-3;H0YCZ2;H0YEY7;Q05C46	Q8NG31-2;Q8NG31;Q8NG31-4;E9PPJ1;Q8NG31-3;H0YCZ2	10;10;7;6;6;5;2;1	10;10;7;6;6;5;2;1	10;10;7;6;6;5;2;1	Protein CASC5	CASC5	;;;;;	8	10	10	10	0	0	0	0	0	0	0	0	0	0	0	0	7	6	1	1	0	0	0	0	0	0	0	0	0	0	0	0	7	6	1	1	0	0	0	0	0	0
Q8TBN0;Q8TBN0-2;E9PK89;H0YD19	Q8TBN0;Q8TBN0-2;E9PK89	11;9;7;1	11;9;7;1	11;9;7;1	Guanine nucleotide exchange factor for Rab-3A	RAB3IL1	;;	4	11	11	11	0	0	0	0	8	8	7	3	0	0	0	0	0	0	0	0	0	0	0	0	8	8	7	3	0	0	0	0	0	0	0	0	0	0	0	0	8	8
Q8TCJ2	Q8TCJ2	2	2	2	Dolichyl-diphosphooligosaccharide--protein glycosyltransferase subunit STT3B	STT3B		1	2	2	2	0	0	0	0	1	1	1	0	0	0	0	0	1	0	0	0	0	0	0	0	1	1	1	0	0	0	0	0	1	0	0	0	0	0	0	0	1	1
Q8TD55;Q8TD55-2;B3KTW8;C9J4A7	Q8TD55;Q8TD55-2;B3KTW8	7;5;4;3	7;5;4;3	7;5;4;3	Pleckstrin homology domain-containing family O member 2	PLEKHO2	;;	4	7	7	7	0	0	0	0	4	4	7	3	0	0	0	0	0	0	0	0	0	0	0	0	4	4	7	3	0	0	0	0	0	0	0	0	0	0	0	0	4	4
Q8TEV9;Q8TEV9-2;B4DL51	Q8TEV9;Q8TEV9-2;B4DL51	6;5;4	6;5;4	6;5;4	Smith-Magenis syndrome chromosomal region candidate gene 8 protein	SMCR8	;;	3	6	6	6	0	0	0	0	4	3	3	2	0	0	0	0	0	0	0	0	0	0	0	0	4	3	3	2	0	0	0	0	0	0	0	0	0	0	0	0	4	3
Q8TEY7-2;Q8TEY7;Q8TEY7-3;H0YCV3;H0YD08;Q9Y417	Q8TEY7-2;Q8TEY7;Q8TEY7-3	5;5;4;2;1;1	5;5;4;2;1;1	5;5;4;2;1;1	Ubiquitin carboxyl-terminal hydrolase 33	USP33	;;	6	5	5	5	0	0	0	0	4	3	2	0	0	0	0	0	1	2	1	0	0	0	0	0	4	3	2	0	0	0	0	0	1	2	1	0	0	0	0	0	4	3
Q8WUH6;B3KMF8	Q8WUH6;B3KMF8	5;3	5;3	5;3	Transmembrane protein 263	TMEM263	;	2	5	5	5	3	4	0	4	5	5	4	3	1	3	1	0	0	5	3	3	3	4	0	4	5	5	4	3	1	3	1	0	0	5	3	3	3	4	0	4	5	5
Q8WV19	Q8WV19	1	1	1	Vesicle transport protein SFT2A	SFT2D1		1	1	1	1	0	0	0	0	0	1	0	0	0	0	0	0	0	0	0	0	0	0	0	0	0	1	0	0	0	0	0	0	0	0	0	0	0	0	0	0	0	1
Q8WVJ2	Q8WVJ2	1	1	1	NudC domain-containing protein 2	NUDCD2		1	1	1	1	0	0	0	1	0	0	0	0	0	0	1	1	0	0	0	0	0	0	0	1	0	0	0	0	0	0	1	1	0	0	0	0	0	0	0	1	0	0
Q8WW12;Q8WW12-3;Q8WW12-2	Q8WW12;Q8WW12-3;Q8WW12-2	2;1;1	2;1;1	2;1;1	PEST proteolytic signal-containing nuclear protein	PCNP	;;	3	2	2	2	0	0	0	0	1	0	0	1	0	0	0	0	0	0	0	0	0	0	0	0	1	0	0	1	0	0	0	0	0	0	0	0	0	0	0	0	1	0
Q8WWL2-4;Q8WWL2-3;Q8WWL2-2;Q8WWL2	Q8WWL2-4;Q8WWL2-3;Q8WWL2-2;Q8WWL2	3;3;3;3	3;3;3;3	3;3;3;3	Protein spire homolog 2	SPIRE2	;;;	4	3	3	3	0	0	0	0	1	1	3	0	0	0	0	0	0	1	0	0	0	0	0	0	1	1	3	0	0	0	0	0	0	1	0	0	0	0	0	0	1	1
Q8WWM7;Q8WWM7-6;Q8WWM7-8;Q8WWM7-5;Q8WWM7-4;Q8WWM7-9;Q8WWM7-2;Q8WWM7-3;H3BUF6;A0A024QZB7;A0A024QZC0;A0A024QZ91;Q8WWM7-7;H3BSK9;H3BUE3;H3BSQ5;H3BRB0;A0A0C4DGL7;S4R3J6;F8WB05	Q8WWM7;Q8WWM7-6;Q8WWM7-8;Q8WWM7-5;Q8WWM7-4;Q8WWM7-9;Q8WWM7-2;Q8WWM7-3;H3BUF6;A0A024QZB7;A0A024QZC0;A0A024QZ91	31;30;30;30;30;30;30;30;29;27;26;26;15;13;5;4;2;2;1;1	31;30;30;30;30;30;30;30;29;27;26;26;15;13;5;4;2;2;1;1	30;29;29;29;29;29;29;29;28;26;25;25;15;13;5;4;2;2;0;0	Ataxin-2-like protein	ATXN2L	;;;;;;;;;;;	20	31	31	30	19	23	8	19	0	0	0	0	13	7	5	8	0	0	0	0	19	23	8	19	0	0	0	0	13	7	5	8	0	0	0	0	19	23	7	19	0	0
Q8WYP5;Q8WYP5-3;Q8WYP5-2;B3KVE5;B3KTD2;B3KRD0;Q96M44;H7C4S1	Q8WYP5;Q8WYP5-3;Q8WYP5-2;B3KVE5;B3KTD2	31;31;31;22;18;12;3;2	31;31;31;22;18;12;3;2	31;31;31;22;18;12;3;2	Protein ELYS	AHCTF1	;;;;	8	31	31	31	1	0	0	0	20	22	20	8	0	0	0	0	0	0	0	0	1	0	0	0	20	22	20	8	0	0	0	0	0	0	0	0	1	0	0	0	20	22
Q92526-2;Q92526-3;Q92526	Q92526-2;Q92526-3;Q92526	2;2;2	1;1;1	1;1;1	T-complex protein 1 subunit zeta-2	CCT6B	;;	3	2	1	1	1	0	0	0	0	0	0	0	0	0	0	0	0	2	0	0	1	0	0	0	0	0	0	0	0	0	0	0	0	1	0	0	1	0	0	0	0	0
Q92538-3;Q92538-2;Q92538;Q05BW6;Q504U7	Q92538-3;Q92538-2;Q92538	43;43;43;11;6	43;43;43;11;6	43;43;43;11;6	Golgi-specific brefeldin A-resistance guanine nucleotide exchange factor 1	GBF1	;;	5	43	43	43	0	0	0	0	0	0	0	0	9	3	2	3	33	37	34	27	0	0	0	0	0	0	0	0	9	3	2	3	33	37	34	27	0	0	0	0	0	0
Q96N31;Q92540-2;Q92540;Q92540-4;B4DLY0;E9PD50;B1ALB4;Q92540-5;E9PEK3;Q8NB69;D6RAD0;E9PBK2;Q6TV06	Q96N31;Q92540-2;Q92540;Q92540-4;B4DLY0;E9PD50;B1ALB4;Q92540-5;E9PEK3;Q8NB69	9;9;9;9;8;8;6;6;5;5;4;3;2	9;9;9;9;8;8;6;6;5;5;4;3;2	9;9;9;9;8;8;6;6;5;5;4;3;2	Protein SMG7	SMG7	;;;;;;;;;	13	9	9	9	9	6	1	6	0	0	0	0	3	3	2	3	0	0	0	0	9	6	1	6	0	0	0	0	3	3	2	3	0	0	0	0	9	6	1	6	0	0
Q92564-2;Q92564;Q92564-3;B4DH26;H0Y907;D6RB33;D6RAL8;D6RDV8;H0Y9C5;E9PM04;B4DP84;H0YCN4;A0A024R3A2;Q9BTE7	Q92564-2;Q92564;Q92564-3;B4DH26;H0Y907	5;5;5;4;3;2;2;2;1;1;1;1;1;1	5;5;5;4;3;2;2;2;1;1;1;1;1;1	5;5;5;4;3;2;2;2;1;1;1;1;1;1	DCN1-like protein 4;DCN1-like protein	DCUN1D4	;;;;	14	5	5	5	0	0	0	0	0	0	0	0	3	1	0	0	5	4	4	4	0	0	0	0	0	0	0	0	3	1	0	0	5	4	4	4	0	0	0	0	0	0
Q92615	Q92615	1	1	1	La-related protein 4B	LARP4B		1	1	1	1	1	1	0	0	0	0	0	0	0	0	0	0	0	0	0	0	1	1	0	0	0	0	0	0	0	0	0	0	0	0	0	0	1	1	0	0	0	0
Q92625	Q92625	1	1	1	Ankyrin repeat and SAM domain-containing protein 1A	ANKS1A		1	1	1	1	0	0	0	0	0	0	1	0	0	0	0	0	0	0	0	0	0	0	0	0	0	0	1	0	0	0	0	0	0	0	0	0	0	0	0	0	0	0
Q92667;B4DN86;Q92667-2;I3L0W0;I3L2A2;I3L2N7;I3L0K6;I3NI36;I3L364;I3L3K1;I3L0V5;I3L3V6;O15113	Q92667;B4DN86;Q92667-2	34;31;26;13;9;9;5;5;4;3;3;3;2	34;31;26;13;9;9;5;5;4;3;3;3;2	34;31;26;13;9;9;5;5;4;3;3;3;2	A-kinase anchor protein 1, mitochondrial	AKAP1	;;	13	34	34	34	9	9	0	3	28	25	23	20	0	0	0	0	5	3	3	3	9	9	0	3	28	25	23	20	0	0	0	0	5	3	3	3	9	9	0	3	28	25
Q92692;Q9UEI6;Q92692-2;K7EKE8;Q7Z456;Q7Z458	Q92692;Q9UEI6;Q92692-2;K7EKE8	9;6;6;5;2;1	9;6;6;5;2;1	9;6;6;5;2;1	Nectin-2	PVRL2	;;;	6	9	9	9	0	0	0	0	9	8	8	4	0	0	0	0	1	2	3	3	0	0	0	0	9	8	8	4	0	0	0	0	1	2	3	3	0	0	0	0	9	8
Q92997-2;Q92997;F8WCF1;Q9UG07;Q8WVA8;C9K0P9;Q13518;P54792-2;P54792;O14640-2;O14640;Q86TH3;A0A087WWA7	Q92997-2;Q92997	9;9;4;4;4;3;3;2;2;2;2;1;1	9;9;4;4;4;3;3;2;2;2;2;1;1	7;7;4;2;2;1;1;1;1;1;1;1;1	Segment polarity protein dishevelled homolog DVL-3	DVL3	;	13	9	9	7	4	6	0	5	3	3	2	1	7	5	2	1	0	1	0	0	4	6	0	5	3	3	2	1	7	5	2	1	0	1	0	0	4	5	0	4	3	3
Q969Z3;F6V6Z1;Q969Z3-2	Q969Z3;F6V6Z1;Q969Z3-2	4;3;3	4;3;3	4;3;3	Mitochondrial amidoxime reducing component 2	2002-03-01	;;	3	4	4	4	0	0	0	0	3	3	0	1	0	0	0	0	0	0	0	0	0	0	0	0	3	3	0	1	0	0	0	0	0	0	0	0	0	0	0	0	3	3
Q96A33-2;Q96A33;A0A087WYW6	Q96A33-2;Q96A33	6;6;1	6;6;1	6;6;1	Coiled-coil domain-containing protein 47	CCDC47	;	3	6	6	6	0	0	0	0	6	3	1	0	0	0	0	0	0	0	0	0	0	0	0	0	6	3	1	0	0	0	0	0	0	0	0	0	0	0	0	0	6	3
Q96AG4	Q96AG4	4	4	4	Leucine-rich repeat-containing protein 59	LRRC59		1	4	4	4	0	0	0	0	3	4	3	0	0	0	0	0	3	3	1	1	0	0	0	0	3	4	3	0	0	0	0	0	3	3	1	1	0	0	0	0	3	4
Q96BY7;B4DYX0;H7C3T2;Q2TAZ0;Q2TAZ0-3	Q96BY7	43;15;1;1;1	43;15;1;1;1	43;15;1;1;1	Autophagy-related protein 2 homolog B	ATG2B		5	43	43	43	0	4	0	2	24	25	29	17	14	14	7	9	20	26	20	15	0	4	0	2	24	25	29	17	14	14	7	9	20	26	20	15	0	4	0	2	24	25
Q96CS3	Q96CS3	2	2	2	FAS-associated factor 2	FAF2		1	2	2	2	0	0	0	0	1	1	0	0	0	0	0	0	1	0	0	0	0	0	0	0	1	1	0	0	0	0	0	0	1	0	0	0	0	0	0	0	1	1
Q96EA4;Q96EA4-3;Q96EA4-2;H0YBG5;D6RC83;D6RIF7;D6RIB8;D6RCL1;D6REZ1;D6R936;D6RDK5	Q96EA4;Q96EA4-3;Q96EA4-2	17;15;13;7;4;3;3;2;2;2;1	17;15;13;7;4;3;3;2;2;2;1	17;15;13;7;4;3;3;2;2;2;1	Protein Spindly	SPDL1	;;	11	17	17	17	0	0	0	0	1	0	0	0	2	0	0	1	14	16	10	7	0	0	0	0	1	0	0	0	2	0	0	1	14	16	10	7	0	0	0	0	1	0
Q96EK5;A0A0D9SFK7	Q96EK5	17;5	17;5	17;5	KIF1-binding protein	KIAA1279		2	17	17	17	0	0	0	0	0	0	0	0	14	15	10	14	0	0	0	0	0	0	0	0	0	0	0	0	14	15	10	14	0	0	0	0	0	0	0	0	0	0
Q96F86;H3BSQ0;H3BPN4;H3BPW9;H3BMB8;H3BTH0;H3BQP5;H3BU87;H3BQ37	Q96F86	9;4;4;2;1;1;1;1;1	9;4;4;2;1;1;1;1;1	9;4;4;2;1;1;1;1;1	Enhancer of mRNA-decapping protein 3	EDC3		9	9	9	9	5	7	1	4	0	0	0	0	1	0	0	1	0	0	0	0	5	7	1	4	0	0	0	0	1	0	0	1	0	0	0	0	5	7	1	4	0	0
Q96H20-2;Q96H20	Q96H20-2;Q96H20	1;1	1;1	1;1	Vacuolar-sorting protein SNF8	SNF8	;	2	1	1	1	0	0	0	0	0	0	0	0	0	0	0	0	1	1	0	0	0	0	0	0	0	0	0	0	0	0	0	0	1	1	0	0	0	0	0	0	0	0
Q96HY6;A0A0A0MRX2;Q96HY6-2;Q6UW46	Q96HY6;A0A0A0MRX2;Q96HY6-2	4;3;3;1	4;3;3;1	4;3;3;1	DDRGK domain-containing protein 1	DDRGK1	;;	4	4	4	4	0	0	0	0	3	3	1	0	0	0	0	0	1	0	0	0	0	0	0	0	3	3	1	0	0	0	0	0	1	0	0	0	0	0	0	0	3	3
Q96J84;Q96J84-2;B4DN67;Q96J84-3;Q5W0G0;Q5W0F9	Q96J84;Q96J84-2;B4DN67;Q96J84-3;Q5W0G0;Q5W0F9	19;19;16;13;12;11	19;19;16;13;12;11	19;19;16;13;12;11	Kin of IRRE-like protein 1	KIRREL	;;;;;	6	19	19	19	0	0	0	0	15	15	13	6	0	0	0	0	14	13	14	12	0	0	0	0	15	15	13	6	0	0	0	0	14	13	14	12	0	0	0	0	15	15
Q96JH7;B4DM84	Q96JH7;B4DM84	18;13	18;13	18;13	Deubiquitinating protein VCIP135	VCPIP1	;	2	18	18	18	16	15	0	6	10	8	3	0	3	2	0	0	0	0	0	0	16	15	0	6	10	8	3	0	3	2	0	0	0	0	0	0	16	15	0	6	10	8
Q96NW4;A0A087WX52;K7ELM1;K7EIN0;K7ENE0;V9GYL8	Q96NW4;A0A087WX52;K7ELM1	3;2;2;1;1;1	3;2;2;1;1;1	3;2;2;1;1;1	Ankyrin repeat domain-containing protein 27	ANKRD27	;;	6	3	3	3	0	0	0	0	0	0	0	0	0	0	0	0	0	3	0	0	0	0	0	0	0	0	0	0	0	0	0	0	0	3	0	0	0	0	0	0	0	0
Q96Q05-3;Q96Q05;Q96Q05-2;H0YBR0;A0A0J9YWK7	Q96Q05-3;Q96Q05;Q96Q05-2;H0YBR0	7;7;7;6;1	7;7;7;6;1	7;7;7;6;1	Trafficking protein particle complex subunit 9	TRAPPC9	;;;	5	7	7	7	0	0	0	0	5	4	5	1	0	0	0	0	0	0	0	0	0	0	0	0	5	4	5	1	0	0	0	0	0	0	0	0	0	0	0	0	5	4
Q96RT1-5;Q96RT1-3;Q96RT1-2;Q96RT1;Q96RT1-8;Q96RT1-7;Q96RT1-4;Q96RT1-9;Q96RT1-6;Q1RMC9;V9HW13;B4DIP2;H0YA04;H0Y9E8;B1AKT2;Q96NW7-3	Q96RT1-5;Q96RT1-3;Q96RT1-2;Q96RT1;Q96RT1-8;Q96RT1-7;Q96RT1-4;Q96RT1-9;Q96RT1-6;Q1RMC9	40;40;40;40;40;39;39;39;38;35;17;16;4;1;1;1	40;40;40;40;40;39;39;39;38;35;17;16;4;1;1;1	38;38;38;38;38;37;37;37;36;33;15;14;4;1;0;0	Protein LAP2	ERBB2IP	;;;;;;;;;	16	40	40	38	1	2	0	0	25	23	16	11	7	2	2	5	25	25	20	18	1	2	0	0	25	23	16	11	7	2	2	5	25	25	20	18	1	2	0	0	24	22
Q96RV3-2;Q96RV3-4;Q96RV3-3;Q96RV3	Q96RV3-2;Q96RV3-4;Q96RV3-3;Q96RV3	1;1;1;1	1;1;1;1	1;1;1;1	Pecanex-like protein 1	PCNX	;;;	4	1	1	1	0	0	0	0	0	0	0	0	0	0	0	0	1	0	1	0	0	0	0	0	0	0	0	0	0	0	0	0	1	0	1	0	0	0	0	0	0	0
Q96SK2-3;Q96SK2-2;Q96SK2	Q96SK2-3;Q96SK2-2;Q96SK2	3;3;3	3;3;3	3;3;3	Transmembrane protein 209	TMEM209	;;	3	3	3	3	0	0	0	0	1	1	0	0	0	0	0	0	1	1	1	0	0	0	0	0	1	1	0	0	0	0	0	0	1	1	1	0	0	0	0	0	1	1
Q99808;Q99808-2	Q99808;Q99808-2	1;1	1;1	1;1	Equilibrative nucleoside transporter 1	SLC29A1	;	2	1	1	1	0	0	0	0	0	0	0	0	0	0	0	0	1	0	1	1	0	0	0	0	0	0	0	0	0	0	0	0	1	0	1	1	0	0	0	0	0	0
Q99828;Q99828-2	Q99828;Q99828-2	2;2	2;2	2;2	Calcium and integrin-binding protein 1	CIB1	;	2	2	2	2	0	0	0	0	0	0	0	0	0	0	0	0	2	2	2	1	0	0	0	0	0	0	0	0	0	0	0	0	2	2	2	1	0	0	0	0	0	0
Q9BQ61	Q9BQ61	1	1	1	Uncharacterized protein C19orf43	C19orf43		1	1	1	1	0	0	0	0	0	0	0	0	0	0	0	0	1	1	1	0	0	0	0	0	0	0	0	0	0	0	0	0	1	1	1	0	0	0	0	0	0	0
Q9BRP1	Q9BRP1	1	1	1	Programmed cell death protein 2-like	PDCD2L		1	1	1	1	0	0	0	0	0	0	0	0	1	0	0	1	0	1	0	1	0	0	0	0	0	0	0	0	1	0	0	1	0	1	0	1	0	0	0	0	0	0
Q9BRP8-2;Q9BRP8	Q9BRP8-2;Q9BRP8	1;1	1;1	1;1	Partner of Y14 and mago	WIBG	;	2	1	1	1	0	0	0	0	0	0	0	0	1	0	0	1	0	0	0	0	0	0	0	0	0	0	0	0	1	0	0	1	0	0	0	0	0	0	0	0	0	0
Q9BVU3	Q9BVU3	5	1	1		AHNAK		1	5	1	1	4	3	1	3	5	2	3	2	2	3	0	1	2	2	2	0	1	1	0	0	1	0	1	0	0	0	0	0	0	0	0	0	1	1	0	0	1	0
Q9BX40;Q5TBQ0;Q5TBQ1	Q9BX40;Q5TBQ0	13;9;6	13;9;6	0;0;0	Protein LSM14 homolog B	LSM14B	;	3	13	13	0	12	12	5	11	0	0	0	0	7	2	3	9	0	0	0	0	12	12	5	11	0	0	0	0	7	2	3	9	0	0	0	0	0	0	0	0	0	0
Q9BX40-2;A0A0C4DFV2	Q9BX40-2;A0A0C4DFV2	11;6	1;1	1;1	Protein LSM14 homolog B	LSM14B	;	2	11	1	1	10	10	3	10	0	0	0	0	7	2	3	8	0	0	0	0	1	1	1	1	0	0	0	0	0	0	0	0	0	0	0	0	1	1	1	1	0	0
Q9BXB4;Q9GZM0;Q8WYV5	Q9BXB4	21;8;2	21;8;2	20;7;2	Oxysterol-binding protein-related protein 11	OSBPL11		3	21	21	20	0	0	0	0	19	15	19	10	0	0	0	0	16	15	15	12	0	0	0	0	19	15	19	10	0	0	0	0	16	15	15	12	0	0	0	0	18	14
Q9BXF6;Q2Z1P3;Q53T28	Q9BXF6;Q2Z1P3	36;27;9	36;27;9	27;27;0	Rab11 family-interacting protein 5	RAB11FIP5;GAF1	;	3	36	36	27	0	0	0	0	32	28	30	25	0	0	0	0	20	21	22	20	0	0	0	0	32	28	30	25	0	0	0	0	20	21	22	20	0	0	0	0	24	21
Q9BY44-3;Q9BY44;F8WAE5;Q9BY44-4;C9IZE1;H7C5Q3;Q9BY44-2;H7C5R5;F8WF18;F8WAT3	Q9BY44-3;Q9BY44;F8WAE5;Q9BY44-4;C9IZE1	11;11;10;8;7;4;3;2;1;1	11;11;10;8;7;4;3;2;1;1	11;11;10;8;7;4;3;2;1;1	Eukaryotic translation initiation factor 2A;Eukaryotic translation initiation factor 2A, N-terminally processed	EIF2A	;;;;	10	11	11	11	7	8	0	8	6	2	3	1	0	0	0	0	0	0	0	0	7	8	0	8	6	2	3	1	0	0	0	0	0	0	0	0	7	8	0	8	6	2
Q9BYH2;Q9UPY5;Q9P1X0	Q9BYH2;Q9UPY5;Q9P1X0	2;2;1	2;2;1	2;2;1	Cystine/glutamate transporter	hxCT;SLC7A11;xCT	;;	3	2	2	2	0	0	0	0	2	0	0	0	0	0	0	0	0	0	0	0	0	0	0	0	2	0	0	0	0	0	0	0	0	0	0	0	0	0	0	0	2	0
Q9C0B7;B3KTB6	Q9C0B7;B3KTB6	2;1	2;1	2;1	Transport and Golgi organization protein 6 homolog	TANGO6	;	2	2	2	2	0	0	0	0	2	0	0	0	0	0	0	0	0	0	0	0	0	0	0	0	2	0	0	0	0	0	0	0	0	0	0	0	0	0	0	0	2	0
Q9C0C4;Q9NX92;Q53RE7;Q6P5A5;Q8NBN9;Q71RG3;C9J4M7;C9JV89	Q9C0C4;Q9NX92;Q53RE7;Q6P5A5	9;8;8;8;4;4;1;1	9;8;8;8;4;4;1;1	9;8;8;8;4;4;1;1	Semaphorin-4C	SEMA4C	;;;	8	9	9	9	0	0	0	0	6	6	5	4	0	0	0	0	0	0	1	0	0	0	0	0	6	6	5	4	0	0	0	0	0	0	1	0	0	0	0	0	6	6
Q9H015	Q9H015	4	4	4	Solute carrier family 22 member 4	SLC22A4		1	4	4	4	0	0	0	0	4	3	3	1	0	0	0	0	1	2	3	3	0	0	0	0	4	3	3	1	0	0	0	0	1	2	3	3	0	0	0	0	4	3
Q9H089;F8WFC6;H7C2X7	Q9H089	9;4;3	9;4;3	9;4;3	Large subunit GTPase 1 homolog	LSG1		3	9	9	9	1	2	0	0	7	6	2	1	0	0	0	0	0	1	0	0	1	2	0	0	7	6	2	1	0	0	0	0	0	1	0	0	1	2	0	0	7	6
Q9H0L4	Q9H0L4	6	6	3	Cleavage stimulation factor subunit 2 tau variant	CSTF2T		1	6	6	3	1	1	0	0	0	0	0	0	3	4	2	1	4	5	1	1	1	1	0	0	0	0	0	0	3	4	2	1	4	5	1	1	0	0	0	0	0	0
Q9H0U4;A0A087WTI1;Q9H1C9;E9PLD0;Q6FIG4;B3KTE3;H0YMN7;Q59EP4;H0YNE9;B4DMS1;A0A024R7I3;Q92930;P61006-2;P61006;Q53SX4;H0YLJ8;H0YL94;D3DV69;A0A024RB27;Q504R6;P61026;P51153	Q9H0U4;A0A087WTI1;Q9H1C9;E9PLD0;Q6FIG4	6;5;5;5;5;2;2;2;2;2;2;2;2;2;1;1;1;1;1;1;1;1	1;1;1;1;1;0;0;0;0;0;0;0;0;0;0;0;0;0;0;0;0;0	1;1;1;1;1;0;0;0;0;0;0;0;0;0;0;0;0;0;0;0;0;0	Ras-related protein Rab-1B	RAB1B	;;;;	22	6	1	1	0	0	0	0	4	5	4	5	0	0	0	0	2	2	2	2	0	0	0	0	1	1	1	0	0	0	0	0	0	0	0	0	0	0	0	0	1	1
Q9H1U4	Q9H1U4	1	1	1	Multiple epidermal growth factor-like domains protein 9	MEGF9		1	1	1	1	0	0	0	0	1	0	1	0	0	0	0	0	0	0	0	0	0	0	0	0	1	0	1	0	0	0	0	0	0	0	0	0	0	0	0	0	1	0
Q9H2G2-2;Q9H2G2;B4DZC9	Q9H2G2-2;Q9H2G2;B4DZC9	18;18;14	18;18;14	17;17;13	STE20-like serine/threonine-protein kinase	SLK	;;	3	18	18	17	0	0	0	0	10	6	7	4	0	0	0	1	9	10	6	6	0	0	0	0	10	6	7	4	0	0	0	1	9	10	6	6	0	0	0	0	9	5
Q9H3N1;B4DZX7;G3V448;B7Z7R5	Q9H3N1;B4DZX7	6;4;2;1	6;4;2;1	6;4;2;1	Thioredoxin-related transmembrane protein 1	TMX1;TXNDC	;	4	6	6	6	0	0	0	0	3	3	1	2	0	0	0	0	2	1	1	1	0	0	0	0	3	3	1	2	0	0	0	0	2	1	1	1	0	0	0	0	3	3
Q9H3R2;C9IZG1	Q9H3R2	10;3	10;3	10;3	Mucin-13	MUC13		2	10	10	10	0	0	0	0	9	8	8	7	0	0	0	0	7	7	6	6	0	0	0	0	9	8	8	7	0	0	0	0	7	7	6	6	0	0	0	0	9	8
Q9H3U1-2;Q9H3U1;B4DLE6;B4DZL0;B4DEA9;Q9H3U1-3	Q9H3U1-2;Q9H3U1	10;9;4;4;1;1	10;9;4;4;1;1	10;9;4;4;1;1	Protein unc-45 homolog A	UNC45A	;	6	10	10	10	4	6	0	1	3	1	0	0	8	7	2	4	0	0	0	0	4	6	0	1	3	1	0	0	8	7	2	4	0	0	0	0	4	6	0	1	3	1
Q9H444	Q9H444	3	3	3	Charged multivesicular body protein 4b	CHMP4B		1	3	3	3	0	0	0	0	2	2	2	1	0	0	0	1	2	3	2	1	0	0	0	0	2	2	2	1	0	0	0	1	2	3	2	1	0	0	0	0	2	2
Q9H467	Q9H467	1	1	1	CUE domain-containing protein 2	CUEDC2		1	1	1	1	0	0	0	0	0	0	0	0	0	0	0	0	1	0	0	0	0	0	0	0	0	0	0	0	0	0	0	0	1	0	0	0	0	0	0	0	0	0
Q9H5V9-2;Q9H5V9-3;Q9H5V9;D3DSW1	Q9H5V9-2;Q9H5V9-3;Q9H5V9;D3DSW1	3;3;3;2	3;3;3;2	3;3;3;2	UPF0428 protein CXorf56	CXorf56;hCG_1640171	;;;	4	3	3	3	0	0	0	0	2	3	1	0	0	0	0	0	0	0	0	0	0	0	0	0	2	3	1	0	0	0	0	0	0	0	0	0	0	0	0	0	2	3
Q9H6L5;Q9H6L5-2;H0Y9U4	Q9H6L5;Q9H6L5-2	3;2;1	3;2;1	3;2;1	Protein FAM134B	FAM134B	;	3	3	3	3	0	0	0	0	2	2	1	1	0	0	0	0	0	0	0	0	0	0	0	0	2	2	1	1	0	0	0	0	0	0	0	0	0	0	0	0	2	2
Q9H6R7;Q9H6R7-2;Q9H6R7-3;C9JYC1	Q9H6R7;Q9H6R7-2	15;13;6;1	15;13;6;1	15;13;6;1	WD repeat and coiled-coil-containing protein C2orf44	C2orf44	;	4	15	15	15	0	0	0	0	0	0	0	0	11	12	5	8	0	0	0	0	0	0	0	0	0	0	0	0	11	12	5	8	0	0	0	0	0	0	0	0	0	0
Q9H6T3;Q9H6T3-3;Q9H6T3-2	Q9H6T3;Q9H6T3-3;Q9H6T3-2	9;8;8	9;8;8	9;8;8	RNA polymerase II-associated protein 3	RPAP3	;;	3	9	9	9	6	6	0	3	1	1	0	0	2	2	0	0	0	0	0	0	6	6	0	3	1	1	0	0	2	2	0	0	0	0	0	0	6	6	0	3	1	1
Q9H6X2-5;Q9H6X2;Q53FL1;Q508I8;Q508I6;Q508I5;J3KPY9;Q508I7;A4FUA5;Q9H6X2-3;Q9H6X2-4;Q9H6X2-6;Q9H6X2-2;P58335-2;P58335-4;P58335	Q9H6X2-5;Q9H6X2;Q53FL1;Q508I8;Q508I6;Q508I5;J3KPY9;Q508I7;A4FUA5;Q9H6X2-3;Q9H6X2-4;Q9H6X2-6;Q9H6X2-2;P58335-2;P58335-4;P58335	2;2;1;1;1;1;1;1;1;1;1;1;1;1;1;1	2;2;1;1;1;1;1;1;1;1;1;1;1;1;1;1	2;2;1;1;1;1;1;1;1;1;1;1;1;1;1;1	Anthrax toxin receptor 1;Anthrax toxin receptor 2	ANTXR1;ANTXR1/NNG1 fusion;ANTXR2	;;;;;;;;;;;;;;;	16	2	2	2	0	0	0	0	1	0	0	1	0	0	0	0	0	0	0	0	0	0	0	0	1	0	0	1	0	0	0	0	0	0	0	0	0	0	0	0	1	0
Q9H792;H0YN99;H3BUZ5	Q9H792;H0YN99	3;2;1	3;2;1	3;2;1	Pseudopodium-enriched atypical kinase 1	PEAK1	;	3	3	3	3	0	0	0	0	3	2	0	0	0	0	0	0	0	0	0	0	0	0	0	0	3	2	0	0	0	0	0	0	0	0	0	0	0	0	0	0	3	2
Q9H8M2;Q9H8M2-3;Q9H8M2-6;Q9H8M2-1;Q9H8M2-2;Q8NDF4;B4DXI2;Q9H8M2-4;H0YBR9;H0YAW8;H0YBF1;Q86WF2;C9JBY0	Q9H8M2;Q9H8M2-3;Q9H8M2-6;Q9H8M2-1	22;17;16;15;10;5;5;5;4;4;4;4;3	22;17;16;15;10;5;5;5;4;4;4;4;3	22;17;16;15;10;5;5;5;4;4;4;4;3	Bromodomain-containing protein 9	BRD9	;;;	13	22	22	22	0	0	0	0	0	0	0	0	4	4	0	1	22	20	15	16	0	0	0	0	0	0	0	0	4	4	0	1	22	20	15	16	0	0	0	0	0	0
Q9HC44;D3DQ09	Q9HC44;D3DQ09	3;2	3;2	3;2	Vasculin-like protein 1	GPBP1L1	;	2	3	3	3	0	3	0	0	0	0	0	0	0	0	0	0	0	0	0	0	0	3	0	0	0	0	0	0	0	0	0	0	0	0	0	0	0	3	0	0	0	0
Q9HCJ0-2;Q9HCJ0;K7EKN9;K7ELY5	Q9HCJ0-2;Q9HCJ0	53;52;2;1	52;51;2;1	52;51;2;1	Trinucleotide repeat-containing gene 6C protein	TNRC6C	;	4	53	52	52	38	41	24	41	0	0	0	0	36	31	25	32	0	0	0	0	37	40	23	40	0	0	0	0	35	30	24	31	0	0	0	0	37	40	23	40	0	0
Q9HCM3-3;Q9HCM3-4;Q9HCM3-2;Q9HCM3	Q9HCM3-3;Q9HCM3-4;Q9HCM3-2;Q9HCM3	11;11;11;11	11;11;11;11	11;11;11;11	UPF0606 protein KIAA1549	KIAA1549	;;;	4	11	11	11	0	0	0	0	11	9	6	3	0	0	0	0	3	3	4	2	0	0	0	0	11	9	6	3	0	0	0	0	3	3	4	2	0	0	0	0	11	9
Q9HD26-2;Q9HD26;T1WFC1;F5H1Y4;Q9HD26-3;A0A0J9YVX5	Q9HD26-2;Q9HD26;T1WFC1;F5H1Y4;Q9HD26-3	9;9;7;7;5;2	9;9;7;7;5;2	9;9;7;7;5;2	Golgi-associated PDZ and coiled-coil motif-containing protein	GOPC	;;;;	6	9	9	9	0	0	0	0	6	2	3	3	0	0	0	0	4	2	2	3	0	0	0	0	6	2	3	3	0	0	0	0	4	2	2	3	0	0	0	0	6	2
Q9NQC3;Q9NQC3-4;Q9NQC3-5;Q9NQC3-6;Q3LIF4;Q53R94;Q53RF4;A0A0U1RQR6	Q9NQC3;Q9NQC3-4;Q9NQC3-5;Q9NQC3-6	14;10;9;9;6;5;4;3	14;10;9;9;6;5;4;3	5;5;0;5;3;0;4;0	Reticulon-4	RTN4	;;;	8	14	14	5	2	4	0	2	14	10	7	6	1	0	0	2	4	5	4	5	2	4	0	2	14	10	7	6	1	0	0	2	4	5	4	5	0	0	0	0	5	2
Q9NQC3-2;Q6IPN0;F8W914;Q53SY1;A6XGP7;H7C106;D6W5C2;Q9NQC3-3	Q9NQC3-2;Q6IPN0;F8W914	10;9;9;4;4;4;4;4	1;1;1;0;0;0;0;0	1;1;1;0;0;0;0;0	Reticulon-4;Reticulon	RTN4	;;	8	10	1	1	2	4	0	3	10	9	7	6	1	0	0	2	4	5	4	5	0	0	0	1	1	1	1	0	0	0	0	0	0	1	0	0	0	0	0	1	1	1
Q9NQS3;C9J795;C9JMW3;Q9NQS3-2;H7C4L0	Q9NQS3	12;2;2;2;1	12;2;2;2;1	10;0;0;0;0	Nectin-3	PVRL3		5	12	12	10	0	0	0	0	10	11	7	4	0	0	0	0	6	3	7	5	0	0	0	0	10	11	7	4	0	0	0	0	6	3	7	5	0	0	0	0	8	9
Q9NQS3-3	Q9NQS3-3	4	2	2	Nectin-3	PVRL3		1	4	2	2	0	0	0	0	2	3	3	1	0	0	0	0	1	1	1	1	0	0	0	0	0	1	1	0	0	0	0	0	0	0	0	0	0	0	0	0	0	1
Q9NR12;Q9NR12-2;D6RF83;H7BYK4;D6RH06;Q9NR12-3;Q9NR12-5;Q9NR12-6;Q9NR12-4;D6RAN1;H0Y8W6	Q9NR12;Q9NR12-2;D6RF83;H7BYK4;D6RH06;Q9NR12-3;Q9NR12-5;Q9NR12-6;Q9NR12-4;D6RAN1	6;5;4;4;4;4;4;4;4;3;1	6;5;4;4;4;4;4;4;4;3;1	6;5;4;4;4;4;4;4;4;3;1	PDZ and LIM domain protein 7	PDLIM7	;;;;;;;;;	11	6	6	6	2	3	0	5	3	4	5	2	4	1	1	3	2	1	2	1	2	3	0	5	3	4	5	2	4	1	1	3	2	1	2	1	2	3	0	5	3	4
Q9NSV4-6;Q9NSV4-5;Q9NSV4-4;Q9NSV4;B7ZB09;B4DPV3;Q9NSV4-2;Q9NSV4-1;Q9NSV4-7	Q9NSV4-6;Q9NSV4-5;Q9NSV4-4;Q9NSV4;B7ZB09;B4DPV3;Q9NSV4-2;Q9NSV4-1;Q9NSV4-7	2;2;2;2;1;1;1;1;1	2;2;2;2;1;1;1;1;1	2;2;2;2;1;1;1;1;1	Protein diaphanous homolog 3	DIAPH3	;;;;;;;;	9	2	2	2	0	0	0	0	1	1	0	0	0	0	0	0	0	0	0	0	0	0	0	0	1	1	0	0	0	0	0	0	0	0	0	0	0	0	0	0	1	1
Q9NU19;Q68CV2	Q9NU19	5;2	5;2	4;2	TBC1 domain family member 22B	TBC1D22B		2	5	5	4	0	0	0	0	4	3	4	1	0	0	0	0	0	0	0	0	0	0	0	0	4	3	4	1	0	0	0	0	0	0	0	0	0	0	0	0	3	3
Q9NUQ3-2;Q9NUQ3	Q9NUQ3-2;Q9NUQ3	7;7	7;7	7;7	Gamma-taxilin	TXLNG	;	2	7	7	7	0	0	0	0	0	0	0	0	4	4	3	6	2	4	4	4	0	0	0	0	0	0	0	0	4	4	3	6	2	4	4	4	0	0	0	0	0	0
Q9NVI7-2;Q9NVI7;H0Y2W2;Q9NVI7-3;Q96T67;Q5SV16	Q9NVI7-2;Q9NVI7;H0Y2W2;Q9NVI7-3	20;20;17;17;9;7	20;20;17;17;9;7	8;8;7;7;1;3	ATPase family AAA domain-containing protein 3A	ATAD3A	;;;	6	20	20	8	0	0	0	0	1	0	0	0	4	4	0	5	16	19	14	15	0	0	0	0	1	0	0	0	4	4	0	5	16	19	14	15	0	0	0	0	0	0
Q9NX08	Q9NX08	2	2	2	COMM domain-containing protein 8	COMMD8		1	2	2	2	0	1	0	0	1	1	1	1	0	0	0	0	0	0	0	0	0	1	0	0	1	1	1	1	0	0	0	0	0	0	0	0	0	1	0	0	1	1
Q9NXH8	Q9NXH8	6	6	6	Torsin-4A	TOR4A		1	6	6	6	0	0	0	0	0	0	0	0	0	1	0	0	2	3	4	3	0	0	0	0	0	0	0	0	0	1	0	0	2	3	4	3	0	0	0	0	0	0
Q9NZ53;Q9NZ53-2	Q9NZ53;Q9NZ53-2	3;2	3;2	3;2	Podocalyxin-like protein 2	PODXL2	;	2	3	3	3	0	0	0	0	1	1	0	0	0	0	0	0	2	3	1	2	0	0	0	0	1	1	0	0	0	0	0	0	2	3	1	2	0	0	0	0	1	1
Q9NZB2;Q9NZB2-6;Q9NZB2-4;A0A0C4DG79;Q9NZB2-2;Q9NZB2-5;A0A0C4DH52;Q5T035	Q9NZB2;Q9NZB2-6;Q9NZB2-4	15;15;14;7;7;7;5;1	15;15;14;7;7;7;5;1	15;15;14;7;7;7;5;1	Constitutive coactivator of PPAR-gamma-like protein 1	FAM120A	;;	8	15	15	15	10	15	0	7	0	0	0	0	2	2	2	2	0	0	0	0	10	15	0	7	0	0	0	0	2	2	2	2	0	0	0	0	10	15	0	7	0	0
Q9NZI8;D3DTW3;Q9NZI8-2;REV__M0QZ54;REV__M0R118;REV__M0R0M7;Q0EFA5;A8K9C1;Q2L6G8;M1SWB8;G8JLG2;D2IYL2;REV__B4DY46;REV__O00184;REV__A0A087WWS7;REV__Q53GF4;REV__Q15833;Q15517	Q9NZI8;D3DTW3;Q9NZI8-2	11;10;8;1;1;1;1;1;1;1;1;1;1;1;1;1;1;1	11;10;8;1;1;1;1;1;1;1;1;1;1;1;1;1;1;1	9;8;6;1;1;1;1;1;1;1;1;1;1;1;1;1;1;1	Insulin-like growth factor 2 mRNA-binding protein 1	IGF2BP1	;;	18	11	11	9	8	9	4	6	0	0	0	0	1	0	0	0	0	0	0	0	8	9	4	6	0	0	0	0	1	0	0	0	0	0	0	0	6	7	3	5	0	0
Q9NZM1-6;Q9NZM1;Q9NZM1-3;Q9NZM1-2;Q9NZM1-5;H0YD14;Q9NZM1-7;Q9NZM1-8;Q9NZM1-4;B3KSL7;REV__H0YEL7;REV__P24752;O75923-15;O75923-3;O75923-9;O75923;O75923-14;O75923-6;O75923-12;O75923-5;O75923-11;O75923-4;O75923-10;O75923-2;O75923-8;O75923-7;O75923-13	Q9NZM1-6;Q9NZM1;Q9NZM1-3;Q9NZM1-2;Q9NZM1-5;H0YD14	75;75;72;69;57;40;17;15;7;6;1;1;1;1;1;1;1;1;1;1;1;1;1;1;1;1;1	75;75;72;69;57;40;17;15;7;6;1;1;1;1;1;1;1;1;1;1;1;1;1;1;1;1;1	75;75;72;69;57;40;17;15;7;6;1;1;1;1;1;1;1;1;1;1;1;1;1;1;1;1;1	Myoferlin	MYOF	;;;;;	27	75	75	75	0	0	0	0	50	46	59	18	0	0	0	0	52	59	60	56	0	0	0	0	50	46	59	18	0	0	0	0	52	59	60	56	0	0	0	0	50	46
Q9NZQ3-5;Q9NZQ3-4;Q9NZQ3-3;Q9NZQ3-2;Q9NZQ3;C9JSC3;F8WCR8;H7C2K2	Q9NZQ3-5;Q9NZQ3-4;Q9NZQ3-3;Q9NZQ3-2;Q9NZQ3;C9JSC3	3;3;3;3;3;2;1;1	3;3;3;3;3;2;1;1	3;3;3;3;3;2;1;1	NCK-interacting protein with SH3 domain	NCKIPSD	;;;;;	8	3	3	3	0	0	0	0	0	0	0	0	3	0	0	0	0	0	0	0	0	0	0	0	0	0	0	0	3	0	0	0	0	0	0	0	0	0	0	0	0	0
Q9NZZ3;Q9NZZ3-2	Q9NZZ3;Q9NZZ3-2	4;2	4;2	4;2	Charged multivesicular body protein 5	CHMP5	;	2	4	4	4	0	0	0	0	2	2	2	1	0	0	0	0	0	0	0	0	0	0	0	0	2	2	2	1	0	0	0	0	0	0	0	0	0	0	0	0	2	2
Q9P0K7-3;Q9P0K7;Q9P0K7-2;Q9P0K7-4;B4DNL3;B3KMZ9	Q9P0K7-3;Q9P0K7;Q9P0K7-2;Q9P0K7-4;B4DNL3	21;21;21;20;18;5	21;21;21;20;18;5	21;21;21;20;18;5	Ankycorbin	RAI14	;;;;	6	21	21	21	0	0	0	0	20	11	9	0	0	0	0	0	2	0	0	0	0	0	0	0	20	11	9	0	0	0	0	0	2	0	0	0	0	0	0	0	20	11
Q9P260-2;A0A075B785;Q9P260;B2RD46;A0A024R2B0;Q96ES0	Q9P260-2;A0A075B785;Q9P260	5;4;4;2;2;1	5;4;4;2;2;1	5;4;4;2;2;1	LisH domain and HEAT repeat-containing protein KIAA1468	KIAA1468	;;	6	5	5	5	0	0	0	0	4	3	3	0	0	0	0	0	0	0	0	0	0	0	0	0	4	3	3	0	0	0	0	0	0	0	0	0	0	0	0	0	4	3
Q9P2D6;Q9P2D6-4;D6RC17;H7BXC5;D6RFG9;E5RH68;D6REA8;E5RFQ7;J3QSR3;Q49AJ0-3;Q49AJ0-4	Q9P2D6;Q9P2D6-4	21;19;4;2;1;1;1;1;1;1;1	1;1;0;0;0;0;0;0;0;0;0	1;1;0;0;0;0;0;0;0;0;0	Protein FAM135A	FAM135A	;	11	21	1	1	0	0	0	0	14	13	15	8	0	0	0	0	5	6	7	4	0	0	0	0	0	1	0	0	0	0	0	0	0	0	0	0	0	0	0	0	0	1
Q9P2D6-3;Q9P2D6-2;D6RCC7	Q9P2D6-3;Q9P2D6-2;D6RCC7	21;21;17	21;21;17	1;1;1	Protein FAM135A	FAM135A	;;	3	21	21	1	0	0	0	0	15	12	15	9	0	0	0	0	5	6	7	4	0	0	0	0	15	12	15	9	0	0	0	0	5	6	7	4	0	0	0	0	1	0
Q9P2M4;B9A071;Q9P2M4-2;B4DHF4;F5GXK4;H7BZD7;C9JP26;C9J541	Q9P2M4;B9A071;Q9P2M4-2;B4DHF4;F5GXK4	14;11;11;9;9;4;2;1	14;11;11;9;9;4;2;1	12;9;9;7;7;3;2;1	TBC1 domain family member 14	TBC1D14	;;;;	8	14	14	12	0	0	0	0	7	9	9	2	0	0	0	0	9	10	10	6	0	0	0	0	7	9	9	2	0	0	0	0	9	10	10	6	0	0	0	0	6	8
Q9P2N5;D3DQF6;U3KPZ7;B3KY61;Q05DK9	Q9P2N5;D3DQF6;U3KPZ7	9;7;7;3;1	9;7;7;3;1	9;7;7;3;1	RNA-binding protein 27	RBM27;POU4F3	;;	5	9	9	9	1	0	0	0	0	0	0	0	2	0	0	0	5	6	3	5	1	0	0	0	0	0	0	0	2	0	0	0	5	6	3	5	1	0	0	0	0	0
Q9UBF2;Q9H9B7;Q9UBF2-2;B3KND4;Q9NUP3;Q9H279;Q9NSM7;B3KW21;Q8WUI6;Q9Y678	Q9UBF2;Q9H9B7;Q9UBF2-2;B3KND4	21;17;17;11;8;4;1;1;1;1	21;17;17;11;8;4;1;1;1;1	21;17;17;11;8;4;1;1;1;1	Coatomer subunit gamma-2;Coatomer subunit gamma	COPG2	;;;	10	21	21	21	4	9	0	1	18	15	9	3	0	0	0	0	0	0	0	0	4	9	0	1	18	15	9	3	0	0	0	0	0	0	0	0	4	9	0	1	18	15
Q9UBG0;E7EME3;B3KSB2	Q9UBG0	16;2;2	16;2;2	16;2;2	C-type mannose receptor 2	MRC2		3	16	16	16	0	0	0	0	14	14	11	4	0	0	0	0	10	13	10	11	0	0	0	0	14	14	11	4	0	0	0	0	10	13	10	11	0	0	0	0	14	14
Q9UFM0	Q9UFM0	11	2	2		DKFZp434H018		1	11	2	2	0	0	0	0	10	9	9	7	0	0	0	0	4	6	6	5	0	0	0	0	2	2	1	2	0	0	0	0	0	0	0	0	0	0	0	0	2	2
Q9UHB9-4;Q9UHB9;B4DVI7;Q9UHB9-2;Q96K98;Q96K97;B3KMI9;Q9UHB9-3	Q9UHB9-4;Q9UHB9;B4DVI7;Q9UHB9-2;Q96K98;Q96K97;B3KMI9	7;7;6;6;5;4;4;3	7;7;6;6;5;4;4;3	7;7;6;6;5;4;4;3	Signal recognition particle subunit SRP68	SRP68	;;;;;;	8	7	7	7	1	4	0	0	2	1	0	1	0	0	0	0	0	0	0	0	1	4	0	0	2	1	0	1	0	0	0	0	0	0	0	0	1	4	0	0	2	1
Q9UHR4	Q9UHR4	3	3	3	Brain-specific angiogenesis inhibitor 1-associated protein 2-like protein 1	BAIAP2L1		1	3	3	3	0	0	0	0	3	1	0	0	0	0	0	0	3	0	0	0	0	0	0	0	3	1	0	0	0	0	0	0	3	0	0	0	0	0	0	0	3	1
Q9UID3;Q9UID3-2;H0YEE1;E9PKX7;E9PJ36;E9PMB6;H0YCB7;E9PRV0;E9PKE5;E9PQD5;H0YDX9;E9PQN6	Q9UID3;Q9UID3-2	19;16;6;6;5;4;3;3;2;2;1;1	19;16;6;6;5;4;3;3;2;2;1;1	19;16;6;6;5;4;3;3;2;2;1;1	Vacuolar protein sorting-associated protein 51 homolog	VPS51	;	12	19	19	19	0	0	0	0	12	10	7	5	0	0	0	0	13	12	14	12	0	0	0	0	12	10	7	5	0	0	0	0	13	12	14	12	0	0	0	0	12	10
Q9UIG8-4;Q9UIG8;Q9UIG8-3;Q9UIG8-2	Q9UIG8-4;Q9UIG8;Q9UIG8-3;Q9UIG8-2	3;3;2;2	3;3;2;2	3;3;2;2	Solute carrier organic anion transporter family member 3A1	SLCO3A1	;;;	4	3	3	3	0	0	0	0	0	0	0	0	0	0	0	0	3	3	3	3	0	0	0	0	0	0	0	0	0	0	0	0	3	3	3	3	0	0	0	0	0	0
Q9UIQ6;B2RAK1;Q9UIQ6-3;Q9UIQ6-2	Q9UIQ6;B2RAK1;Q9UIQ6-3;Q9UIQ6-2	29;28;28;28	29;28;28;28	29;28;28;28	Leucyl-cystinyl aminopeptidase;Leucyl-cystinyl aminopeptidase, pregnancy serum form	LNPEP	;;;	4	29	29	29	0	0	0	0	21	20	9	3	0	0	0	0	12	10	4	2	0	0	0	0	21	20	9	3	0	0	0	0	12	10	4	2	0	0	0	0	21	20
Q9UJY4;B0QYR9;B0QYS0;B0QYS1;A0A087WYN2;B0QYS2;B0QYS3;B0QYR5;A0A0U1RVK0;B0QYS5;H3BPI3;J3QRP3;H3BMM6;B0QYR6;Q9UJY5-4;Q9UJY5-3;Q9UJY5;Q9UJY5-6	Q9UJY4;B0QYR9;B0QYS0;B0QYS1;A0A087WYN2;B0QYS2;B0QYS3;B0QYR5;A0A0U1RVK0;B0QYS5;H3BPI3;J3QRP3;H3BMM6;B0QYR6;Q9UJY5-4;Q9UJY5-3;Q9UJY5;Q9UJY5-6	2;1;1;1;1;1;1;1;1;1;1;1;1;1;1;1;1;1	1;0;0;0;0;0;0;0;0;0;0;0;0;0;0;0;0;0	1;0;0;0;0;0;0;0;0;0;0;0;0;0;0;0;0;0	ADP-ribosylation factor-binding protein GGA2;ADP-ribosylation factor-binding protein GGA1	GGA2;GGA1;GGA3	;;;;;;;;;;;;;;;;;	18	2	1	1	0	0	0	0	0	1	0	0	1	1	0	0	0	0	0	0	0	0	0	0	0	0	0	0	1	1	0	0	0	0	0	0	0	0	0	0	0	0
Q9UK61-3;Q9UK61-4;Q9UK61;A0A087X0F1;A0A024R363;Q9UK61-2	Q9UK61-3;Q9UK61-4;Q9UK61;A0A087X0F1;A0A024R363;Q9UK61-2	2;2;2;1;1;1	2;2;2;1;1;1	2;2;2;1;1;1	Protein FAM208A	FAM208A;C3orf63	;;;;;	6	2	2	2	0	0	0	0	0	0	0	0	0	0	0	0	2	1	0	1	0	0	0	0	0	0	0	0	0	0	0	0	2	1	0	1	0	0	0	0	0	0
Q9UK76;J3KT51;Q9UK76-2;Q9UK76-3;J3KSH8	Q9UK76;J3KT51;Q9UK76-2;Q9UK76-3	5;4;4;3;2	5;4;4;3;2	5;4;4;3;2	Hematological and neurological expressed 1 protein;Hematological and neurological expressed 1 protein, N-terminally processed	HN1	;;;	5	5	5	5	2	1	0	2	5	5	5	5	0	0	1	1	1	1	1	1	2	1	0	2	5	5	5	5	0	0	1	1	1	1	1	1	2	1	0	2	5	5
Q9UKN8;Q05CN7;B3KNH2;F2Z356	Q9UKN8;Q05CN7	3;2;1;1	3;2;1;1	3;2;1;1	General transcription factor 3C polypeptide 4	GTF3C4	;	4	3	3	3	0	0	0	0	0	0	0	0	0	0	0	0	0	2	0	3	0	0	0	0	0	0	0	0	0	0	0	0	0	2	0	3	0	0	0	0	0	0
Q9UKV8;Q9UKV8-2;A4FVC0;Q5TA58;B3KME0;B2RAD8;Q9UL18;Q9HCK5;Q9NXV9;E5RJY2;Q96JZ0;Q6NXU1;Q5TA56	Q9UKV8;Q9UKV8-2;A4FVC0	54;53;51;8;8;8;8;5;3;1;1;1;1	54;53;51;8;8;8;8;5;3;1;1;1;1	46;45;43;1;1;1;1;0;0;1;0;0;0	Protein argonaute-2;Protein argonaute	AGO2;EIF2C2	;;	13	54	54	46	50	49	38	46	0	0	0	0	48	47	37	41	0	0	0	0	50	49	38	46	0	0	0	0	48	47	37	41	0	0	0	0	42	42	32	39	0	0
Q9UKY7-2;Q9UKY7;D3DND1;H0Y8K3;D6RFH2;D6R9V8;Q9UKY7-3;D6RAV0;D6RDN0	Q9UKY7-2;Q9UKY7;D3DND1;H0Y8K3	5;5;4;3;2;2;2;1;1	5;5;4;3;2;2;2;1;1	5;5;4;3;2;2;2;1;1	Protein CDV3 homolog	CDV3	;;;	9	5	5	5	3	3	0	2	4	3	4	2	0	0	0	0	0	0	0	0	3	3	0	2	4	3	4	2	0	0	0	0	0	0	0	0	3	3	0	2	4	3
Q9UKZ1;B3KNB0;H7C0C7	Q9UKZ1	7;3;2	7;3;2	7;3;2	CCR4-NOT transcription complex subunit 11	CNOT11		3	7	7	7	4	5	1	4	0	0	0	0	0	0	0	0	0	0	0	0	4	5	1	4	0	0	0	0	0	0	0	0	0	0	0	0	4	5	1	4	0	0
Q9ULC8-2;Q9ULC8;Q9ULC8-3	Q9ULC8-2;Q9ULC8;Q9ULC8-3	6;6;3	4;4;3	4;4;3	Probable palmitoyltransferase ZDHHC8	ZDHHC8	;;	3	6	4	4	0	0	0	0	4	2	4	0	0	0	0	0	0	0	0	0	0	0	0	0	2	0	3	0	0	0	0	0	0	0	0	0	0	0	0	0	2	0
Q9ULH0-4;Q9ULH0;Q9ULH0-2;B4DK94;E9PH70;Q9ULH0-3;H0Y8E4;A0A076N408;A0A076NBC8;Q7Z322;A0A076N8A7;B4DI12;B4DG84;B4DGY1;Q9ULH0-5;F8WAY8;H7C584;G1UI41	Q9ULH0-4;Q9ULH0;Q9ULH0-2;B4DK94;E9PH70;Q9ULH0-3;H0Y8E4	12;12;11;8;8;7;6;5;5;5;5;4;4;4;4;1;1;1	12;12;11;8;8;7;6;5;5;5;5;4;4;4;4;1;1;1	12;12;11;8;8;7;6;5;5;5;5;4;4;4;4;1;1;1	Kinase D-interacting substrate of 220 kDa	KIDINS220	;;;;;;	18	12	12	12	0	0	0	0	11	5	2	1	0	0	0	0	0	0	0	0	0	0	0	0	11	5	2	1	0	0	0	0	0	0	0	0	0	0	0	0	11	5
Q9ULH7-4;Q9ULH7;Q9ULH7-5;I3L2S3;Q05BP1;Q9ULH7-2;Q9ULH7-3;B3KXK5;A1L1A9;B0QY84;E7ER32;A4FUJ8;A0A087X287;B0QY83;A0A087WU73;W0Z7M9;Q969V6;I3L2A0;Q8IZQ8-2;Q8IZQ8;Q8IZQ8-3	Q9ULH7-4;Q9ULH7;Q9ULH7-5	19;19;19;9;9;9;9;6;5;2;2;2;2;2;2;2;2;1;1;1;1	19;19;19;9;9;9;9;6;5;2;2;2;2;2;2;2;2;1;1;1;1	19;19;19;9;9;9;9;6;5;2;2;2;2;2;2;2;2;1;1;1;1	MKL/myocardin-like protein 2	MKL2	;;	21	19	19	19	13	17	2	10	17	8	6	3	0	0	0	0	0	0	0	0	13	17	2	10	17	8	6	3	0	0	0	0	0	0	0	0	13	17	2	10	17	8
Q9ULI3;H7C4M4;H7C4K2	Q9ULI3;H7C4M4	5;3;1	5;3;1	5;3;1	Protein HEG homolog 1	HEG1	;	3	5	5	5	0	0	0	0	1	0	1	0	0	0	0	0	4	3	5	3	0	0	0	0	1	0	1	0	0	0	0	0	4	3	5	3	0	0	0	0	1	0
Q9UNK0;I3L305;K7EQB1	Q9UNK0;I3L305;K7EQB1	2;1;1	2;1;1	2;1;1	Syntaxin-8	STX8	;;	3	2	2	2	0	0	0	0	0	0	0	0	0	0	0	0	2	2	0	0	0	0	0	0	0	0	0	0	0	0	0	0	2	2	0	0	0	0	0	0	0	0
Q9UPM8-2;Q9UPM8	Q9UPM8-2;Q9UPM8	2;2	2;2	2;2	AP-4 complex subunit epsilon-1	AP4E1	;	2	2	2	2	0	0	0	0	2	2	1	0	0	0	0	0	0	0	0	0	0	0	0	0	2	2	1	0	0	0	0	0	0	0	0	0	0	0	0	0	2	2
Q9UPQ9;B4DKJ5	Q9UPQ9	85;6	1;0	1;0	Trinucleotide repeat-containing gene 6B protein	TNRC6B		2	85	1	1	68	71	59	68	0	0	0	0	63	62	52	64	0	0	0	0	0	0	0	0	0	0	0	0	1	0	0	0	0	0	0	0	0	0	0	0	0	0
Q9UPQ9-1;A0A024R1T4;H0Y720;B4E231	Q9UPQ9-1;A0A024R1T4;H0Y720	85;81;78;37	85;81;78;37	0;0;0;0	Trinucleotide repeat-containing gene 6B protein	TNRC6B	;;	4	85	85	0	69	72	60	69	0	0	0	0	63	63	53	65	0	0	0	0	69	72	60	69	0	0	0	0	63	63	53	65	0	0	0	0	0	0	0	0	0	0
Q9UPU7;B7ZMF1;B2RTQ2;Q9UPU7-2;C9JW56;B9A6J8;Q9UPU7-3;Q69YW7	Q9UPU7;B7ZMF1;B2RTQ2;Q9UPU7-2	12;11;11;11;4;4;4;1	12;11;11;11;4;4;4;1	12;11;11;11;4;4;4;1	TBC1 domain family member 2B	TBC1D2B	;;;	8	12	12	12	0	0	0	0	8	6	6	2	0	0	0	0	0	0	0	0	0	0	0	0	8	6	6	2	0	0	0	0	0	0	0	0	0	0	0	0	8	6
Q9UPY3;Q9UPY3-2;A0A076VAC5;Q9UPY3-3;B3KMJ0;Q9UFF3;H0YJZ6	Q9UPY3;Q9UPY3-2	52;48;19;19;13;12;5	52;48;19;19;13;12;5	52;48;19;19;13;12;5	Endoribonuclease Dicer	DICER1	;	7	52	52	52	35	39	12	34	0	0	0	0	31	28	22	28	0	0	0	0	35	39	12	34	0	0	0	0	31	28	22	28	0	0	0	0	35	39	12	34	0	0
Q9Y217;Q9Y217-2;Q8N5Q4;Q92792	Q9Y217;Q9Y217-2	3;2;1;1	3;2;1;1	3;2;1;1	Myotubularin-related protein 6	MTMR6	;	4	3	3	3	0	0	0	0	2	1	1	0	0	0	0	0	0	0	0	0	0	0	0	0	2	1	1	0	0	0	0	0	0	0	0	0	0	0	0	0	2	1
Q9Y230;B3KNL2;Q9Y230-2;M0R0Y3;B4DW30;M0R0Z0;X6R2L4	Q9Y230;B3KNL2;Q9Y230-2;M0R0Y3	8;7;7;5;2;1;1	8;7;7;5;2;1;1	8;7;7;5;2;1;1	RuvB-like 2	RUVBL2	;;;	7	8	8	8	0	0	0	0	0	0	0	0	5	3	3	5	0	0	0	0	0	0	0	0	0	0	0	0	5	3	3	5	0	0	0	0	0	0	0	0	0	0
Q9Y266;Q9H2R7;A0A0A0MSU9;A0A0A0MSS4	Q9Y266;Q9H2R7	8;4;3;2	8;4;3;2	8;4;3;2	Nuclear migration protein nudC	NUDC;NPD011	;	4	8	8	8	3	4	1	4	4	4	4	3	3	2	2	3	1	1	0	1	3	4	1	4	4	4	4	3	3	2	2	3	1	1	0	1	3	4	1	4	4	4
Q9Y277;Q9Y277-2	Q9Y277;Q9Y277-2	2;2	2;2	2;2	Voltage-dependent anion-selective channel protein 3	VDAC3	;	2	2	2	2	1	1	0	0	0	0	0	0	1	1	0	1	1	0	0	0	1	1	0	0	0	0	0	0	1	1	0	1	1	0	0	0	1	1	0	0	0	0
Q9Y2H2;Q9Y2H2-2;Q9Y2H2-4	Q9Y2H2	5;2;2	5;2;2	5;2;2	Phosphatidylinositide phosphatase SAC2	INPP5F		3	5	5	5	0	0	0	0	1	4	2	0	0	0	0	0	0	0	0	0	0	0	0	0	1	4	2	0	0	0	0	0	0	0	0	0	0	0	0	0	1	4
Q9Y3F4;Q9Y3F4-2;B0AZV0;H0YH33	Q9Y3F4;Q9Y3F4-2;B0AZV0;H0YH33	6;6;5;3	6;6;5;3	6;6;5;3	Serine-threonine kinase receptor-associated protein	STRAP	;;;	4	6	6	6	2	3	0	3	1	1	1	0	0	1	0	1	0	1	0	0	2	3	0	3	1	1	1	0	0	1	0	1	0	1	0	0	2	3	0	3	1	1
Q9Y3I0;B4DXF1;B4DNG5;B4DNA0	Q9Y3I0;B4DXF1;B4DNG5;B4DNA0	2;1;1;1	2;1;1;1	2;1;1;1	tRNA-splicing ligase RtcB homolog	RTCB	;;;	4	2	2	2	0	0	0	0	0	0	0	0	2	0	0	0	0	0	0	0	0	0	0	0	0	0	0	0	2	0	0	0	0	0	0	0	0	0	0	0	0	0
Q9Y3P9;Q9Y3P9-2;Q9Y3P9-3;B7Z2B4;Q9Y3P9-4;B5MCD9;B4DQA5;Q9Y6Y7;Q9UEL5;Q6AI42;F5H8L0;B7ZAP0;Q5R372-7;Q5R372-8;Q5R372-6;Q5R372-5;C9JGR5;A0A0U1RQV7;A0A0U1RQX4;E9PS63	Q9Y3P9;Q9Y3P9-2	34;20;15;12;4;2;2;2;2;2;2;2;2;2;2;2;1;1;1;1	34;20;15;12;4;2;2;2;2;2;2;2;2;2;2;2;1;1;1;1	33;19;15;12;4;2;2;2;2;2;2;2;2;2;2;2;1;1;0;1	Rab GTPase-activating protein 1	RABGAP1	;	20	34	34	33	0	0	0	0	26	24	24	18	0	0	0	0	1	0	1	0	0	0	0	0	26	24	24	18	0	0	0	0	1	0	1	0	0	0	0	0	25	23
Q9Y490;H0YMT1;G1UI21;Q9Y4G6	Q9Y490	21;1;1;1	21;1;1;1	21;1;1;1	Talin-1	TLN1		4	21	21	21	0	0	0	0	18	12	3	1	0	0	0	0	0	0	0	0	0	0	0	0	18	12	3	1	0	0	0	0	0	0	0	0	0	0	0	0	18	12
Q9Y4E8-2;Q9Y4E8-3;Q9Y4E8;Q9Y4E8-4;F8W0H4;Q2NL66;H0YI31;B4DN46;B7Z3J0;F8VVY7;F8VZG8;H0YHM4;B3KP28;B4DGK3;Q53H56;A0A024R2X6;G5E9A6;Q6P453;Q53FJ3;Q08AK7;A0A024R2T0;Q13107-2;Q13107;P51784	Q9Y4E8-2;Q9Y4E8-3;Q9Y4E8;Q9Y4E8-4;F8W0H4;Q2NL66;H0YI31	8;8;8;5;4;4;4;3;3;2;2;1;1;1;1;1;1;1;1;1;1;1;1;1	8;8;8;5;4;4;4;3;3;2;2;1;1;1;1;1;1;1;1;1;1;1;1;1	8;8;8;5;4;4;4;3;3;2;2;1;1;1;1;1;1;1;1;1;1;1;1;1	Ubiquitin carboxyl-terminal hydrolase 15	USP15	;;;;;;	24	8	8	8	3	4	1	1	7	4	3	1	0	0	0	0	0	0	0	0	3	4	1	1	7	4	3	1	0	0	0	0	0	0	0	0	3	4	1	1	7	4
Q9Y4F3-3;Q9Y4F3-4;Q9Y4F3-5;Q9Y4F3;G8JLP4;F8VVB8;F8VRS5;Q9Y4F3-6	Q9Y4F3-3;Q9Y4F3-4;Q9Y4F3-5;Q9Y4F3;G8JLP4;F8VVB8	18;18;18;18;17;11;2;2	18;18;18;18;17;11;2;2	17;17;17;17;16;11;2;2	Meiosis arrest female protein 1	KIAA0430	;;;;;	8	18	18	17	12	13	0	9	0	0	0	0	1	0	0	0	0	0	0	0	12	13	0	9	0	0	0	0	1	0	0	0	0	0	0	0	11	12	0	9	0	0
Q9Y4P8-2;Q9Y4P8-4;B3KMZ0;A0A024R823;Q9Y4P8-3;Q9Y4P8-5;Q9Y4P8-6;Q9Y4P8	Q9Y4P8-2;Q9Y4P8-4;B3KMZ0;A0A024R823;Q9Y4P8-3;Q9Y4P8-5;Q9Y4P8-6;Q9Y4P8	3;3;2;2;2;2;2;2	3;3;2;2;2;2;2;2	3;3;2;2;2;2;2;2	WD repeat domain phosphoinositide-interacting protein 2	WIPI2	;;;;;;;	8	3	3	3	0	0	0	2	2	2	3	2	0	0	0	0	0	0	0	0	0	0	0	2	2	2	3	2	0	0	0	0	0	0	0	0	0	0	0	2	2	2
Q9Y570-2;Q9Y570;Q9Y570-4	Q9Y570-2;Q9Y570;Q9Y570-4	1;1;1	1;1;1	1;1;1	Protein phosphatase methylesterase 1	PPME1	;;	3	1	1	1	0	0	0	0	0	0	1	0	0	0	0	0	0	0	0	0	0	0	0	0	0	0	1	0	0	0	0	0	0	0	0	0	0	0	0	0	0	0
Q9Y5K6	Q9Y5K6	23	23	23	CD2-associated protein	CD2AP		1	23	23	23	14	16	1	11	20	18	17	10	0	0	0	0	2	2	0	0	14	16	1	11	20	18	17	10	0	0	0	0	2	2	0	0	14	16	1	11	20	18
Q9Y5Z9;Q9Y5Z9-2;R4GNE3	Q9Y5Z9;Q9Y5Z9-2	3;2;1	3;2;1	3;2;1	UbiA prenyltransferase domain-containing protein 1	UBIAD1	;	3	3	3	3	0	0	0	0	1	1	2	2	0	0	0	0	0	0	0	0	0	0	0	0	1	1	2	2	0	0	0	0	0	0	0	0	0	0	0	0	1	1
Q9Y6D5;Q86TH5;B4DYN7;Q59FR3;B3KMT7	Q9Y6D5;Q86TH5;B4DYN7	32;19;17;11;8	25;16;13;8;6	25;16;13;8;6	Brefeldin A-inhibited guanine nucleotide-exchange protein 2	ARFGEF2	;;	5	32	25	25	0	0	0	0	24	22	19	8	0	0	0	0	7	9	0	0	0	0	0	0	18	18	14	6	0	0	0	0	5	7	0	0	0	0	0	0	18	18
Q9Y6I9;Q53GI2;C9JXQ7;C9JHH5;A0A087WTU3;C9JL43;C9JUC3;C9J7N0	Q9Y6I9;Q53GI2;C9JXQ7;C9JHH5;A0A087WTU3	7;6;4;4;4;2;2;2	7;6;4;4;4;2;2;2	7;6;4;4;4;2;2;2	Testis-expressed sequence 264 protein	TEX264	;;;;	8	7	7	7	0	0	0	0	2	1	2	1	0	0	0	0	6	5	3	4	0	0	0	0	2	1	2	1	0	0	0	0	6	5	3	4	0	0	0	0	2	1
Q9Y6M5	Q9Y6M5	9	9	9	Zinc transporter 1	SLC30A1		1	9	9	9	0	0	0	0	6	7	5	3	0	0	0	0	0	0	0	0	0	0	0	0	6	7	5	3	0	0	0	0	0	0	0	0	0	0	0	0	6	7
Q9Y6M7-6;Q9Y6M7-13;Q9Y6M7-8;Q9Y6M7-7;E9PFN4;B5M450;Q9Y6M7-9;Q9Y6M7-12;A0A0A0MST8;Q9Y6M7-4;Q9Y6M7-2;Q9Y6M7;C9JRP1;Q9Y6M7-3;H7C3C4;Q9Y6M7-11;Q9Y6M7-14;Q9Y6M7-10;Q9Y6M7-5;E7EW28;C9J240;Q2Y0W8-4;Q2Y0W8-5;Q2Y0W8-3;Q2Y0W8-2;Q6U841-2;Q2Y0W8;Q6U841-3;Q6U841	Q9Y6M7-6;Q9Y6M7-13;Q9Y6M7-8;Q9Y6M7-7;E9PFN4;B5M450;Q9Y6M7-9;Q9Y6M7-12;A0A0A0MST8;Q9Y6M7-4;Q9Y6M7-2;Q9Y6M7;C9JRP1;Q9Y6M7-3;H7C3C4;Q9Y6M7-11;Q9Y6M7-14;Q9Y6M7-10;Q9Y6M7-5	10;10;10;10;9;9;9;9;8;8;8;8;7;7;6;6;6;6;6;1;1;1;1;1;1;1;1;1;1	10;10;10;10;9;9;9;9;8;8;8;8;7;7;6;6;6;6;6;1;1;1;1;1;1;1;1;1;1	10;10;10;10;9;9;9;9;8;8;8;8;7;7;6;6;6;6;6;1;1;1;1;1;1;1;1;1;1	Sodium bicarbonate cotransporter 3;Anion exchange protein	SLC4A7	;;;;;;;;;;;;;;;;;;	29	10	10	10	0	0	0	0	5	5	0	1	0	0	0	0	2	2	1	3	0	0	0	0	5	5	0	1	0	0	0	0	2	2	1	3	0	0	0	0	5	5
Q9Y6N7-4;Q9Y6N7-3;Q9Y6N7;Q9Y6N7-2;Q1RMC8;A0A087WTM1;Q2M1J3;Q9Y6N7-6;Q9Y6N7-5;A0A0A0MSX4;A0A087WZ85;B7Z687;B4DMJ0;H7C4Y7	Q9Y6N7-4;Q9Y6N7-3;Q9Y6N7;Q9Y6N7-2;Q1RMC8;A0A087WTM1;Q2M1J3;Q9Y6N7-6;Q9Y6N7-5;A0A0A0MSX4;A0A087WZ85;B7Z687	17;17;17;17;16;16;16;16;16;14;13;9;3;2	17;17;17;17;16;16;16;16;16;14;13;9;3;2	15;15;15;15;14;14;14;14;14;13;12;9;1;2	Roundabout homolog 1	ROBO1	;;;;;;;;;;;	14	17	17	15	0	0	0	0	14	10	4	1	0	0	0	0	0	0	0	0	0	0	0	0	14	10	4	1	0	0	0	0	0	0	0	0	0	0	0	0	12	9
R4GMP2	R4GMP2	1	1	1		FAM73A		1	1	1	1	0	0	0	0	0	0	0	0	0	0	0	0	1	1	1	1	0	0	0	0	0	0	0	0	0	0	0	0	1	1	1	1	0	0	0	0	0	0
R4GN35;R4GNB2;Q5VZ89;Q5VZ89-6;Q5VZ89-5;Q5VZ89-2;B3KXP9;B7Z850;B7Z660;X6RAE7;Q5VZ89-3;X6R5W5;Q5VZ89-4;Q9NWQ5;A0A0A0MRX3;R4GMN2	R4GN35;R4GNB2;Q5VZ89;Q5VZ89-6;Q5VZ89-5;Q5VZ89-2;B3KXP9;B7Z850;B7Z660	39;37;32;31;25;23;22;20;20;19;17;15;12;8;5;5	39;37;32;31;25;23;22;20;20;19;17;15;12;8;5;5	39;37;32;31;25;23;22;20;20;19;17;15;12;8;5;5	DENN domain-containing protein 4C	DENND4C	;;;;;;;;	16	39	39	39	0	0	0	0	32	25	28	11	0	0	0	0	3	2	1	0	0	0	0	0	32	25	28	11	0	0	0	0	3	2	1	0	0	0	0	0	32	25
REV__B3KM27;REV__O95347-2;REV__O95347;REV__B7ZLZ7;REV__B3KMB1;REV__A8K984;REV__A0A024R158	REV__B3KM27;REV__O95347-2;REV__O95347;REV__B7ZLZ7;REV__B3KMB1;REV__A8K984;REV__A0A024R158	1;1;1;1;1;1;1	1;1;1;1;1;1;1	1;1;1;1;1;1;1			;;;;;;	7	1	1	1	0	0	0	0	0	0	0	0	1	1	1	1	0	0	0	0	0	0	0	0	0	0	0	0	1	1	1	1	0	0	0	0	0	0	0	0	0	0
REV__A0A0A0MSP7;REV__Q5JV73	REV__A0A0A0MSP7;REV__Q5JV73	1;1	1;1	1;1			;	2	1	1	1	0	0	0	0	1	1	1	0	0	0	0	0	0	0	0	0	0	0	0	0	1	1	1	0	0	0	0	0	0	0	0	0	0	0	0	0	1	1
REV__B4E0B2;REV__Q3MNE1;REV__A0A0S2Z4Z4;REV__O00203-3;REV__O00203;REV__A8K586;REV__A0A0S2Z5J4	REV__B4E0B2;REV__Q3MNE1;REV__A0A0S2Z4Z4;REV__O00203-3;REV__O00203;REV__A8K586;REV__A0A0S2Z5J4	1;1;1;1;1;1;1	1;1;1;1;1;1;1	1;1;1;1;1;1;1			;;;;;;	7	1	1	1	0	0	0	0	0	1	0	0	0	0	0	0	0	0	0	0	0	0	0	0	0	1	0	0	0	0	0	0	0	0	0	0	0	0	0	0	0	1
REV__B4DKW4;REV__Q8TEB1-3;REV__Q59GN6;REV__Q8TEB1-2;REV__Q8TEB1;REV__A8K9T2	REV__B4DKW4;REV__Q8TEB1-3;REV__Q59GN6;REV__Q8TEB1-2;REV__Q8TEB1;REV__A8K9T2	1;1;1;1;1;1	1;1;1;1;1;1	1;1;1;1;1;1			;;;;;	6	1	1	1	0	0	0	0	1	1	1	0	0	0	0	0	1	1	1	1	0	0	0	0	1	1	1	0	0	0	0	0	1	1	1	1	0	0	0	0	1	1
REV__B0QYT2;REV__H0Y4I5;REV__Q6NUI6-2;REV__Q6NUI6	REV__B0QYT2;REV__H0Y4I5;REV__Q6NUI6-2;REV__Q6NUI6	1;1;1;1	1;1;1;1	1;1;1;1			;;;	4	1	1	1	0	0	0	0	0	0	0	0	0	0	0	0	1	1	1	1	0	0	0	0	0	0	0	0	0	0	0	0	1	1	1	1	0	0	0	0	0	0
REV__O00469-3;REV__E7ETU9;REV__B4DHG3;REV__O00469-2	REV__O00469-3;REV__E7ETU9;REV__B4DHG3;REV__O00469-2	1;1;1;1	1;1;1;1	1;1;1;1			;;;	4	1	1	1	0	1	0	1	1	0	0	0	0	0	0	0	0	0	0	0	0	1	0	1	1	0	0	0	0	0	0	0	0	0	0	0	0	1	0	1	1	0
REV__Q96DU9-2;REV__B4DM75;REV__Q96DU9	REV__Q96DU9-2;REV__B4DM75;REV__Q96DU9	1;1;1	1;1;1	1;1;1			;;	3	1	1	1	0	0	0	0	0	0	0	1	0	0	0	0	0	0	0	0	0	0	0	0	0	0	0	1	0	0	0	0	0	0	0	0	0	0	0	0	0	0
REV__B4DPJ2;REV__P50995-2;REV__Q6ICS0;REV__Q5T0G8;REV__P50995;REV__Q59EP1;REV__B7Z6L0	REV__B4DPJ2;REV__P50995-2;REV__Q6ICS0;REV__Q5T0G8;REV__P50995;REV__Q59EP1;REV__B7Z6L0	1;1;1;1;1;1;1	1;1;1;1;1;1;1	1;1;1;1;1;1;1			;;;;;;	7	1	1	1	0	0	0	0	0	0	1	0	0	0	0	1	0	0	0	0	0	0	0	0	0	0	1	0	0	0	0	1	0	0	0	0	0	0	0	0	0	0
[truncated: 13 more rows]
[truncated: 113 more columns]

## Sheet: full proDA BioID-Ago2 vs Rab11
	name	pval	adj_pval	diff	t_statistic	se	df	avg_abundance	n_approx	n_obs
[truncated: 1,173 more rows]

[truncated: 3 more sheets: full proDA ultraID-Ago2 vsRab11, only detected in BioID-Ago2, only detected in ultraID-Ago2]
