# Supplementary material for: Engineering of ultraID, a compact and hyperactive enzyme for proximity-dependent biotinylation in living cells
Source: Commun Biol. 2022 Jul 4;5:657. doi: 10.1038/s42003-022-03604-5 (PMC9253107; doi:10.1038/s42003-022-03604-5)
Supplement: Supplementary file 5 — Supplementary Data 2 [file 42003_2022_3604_MOESM5_ESM.xlsx]

## Sheet: TurboID-Ago2 all hits
name	pval	adj_pval	diff (TurboID-Ago2 - TurboID-Rab11)	t_statistic	se	df	avg_abundance	n_approx	n_obs
AGO2	8.84196e-06	0.000983326	10.6858	13.8442	0.771867	6	26.134	4.01315	4
UBAP2L	3.71868e-05	0.00146144	8.08275	10.805	0.748058	6	24.8414	4.00533	4
TNRC6A	0.00190212	0.0249178	6.32975	5.25961	1.20346	6	23.7115	4.46999	4
TNRC6B	0.00108164	0.0170034	6.16482	5.87004	1.05022	6	23.7298	4.24751	4
CCT8	0.000821241	0.0140325	5.48031	6.18605	0.885914	6	23.4806	4.07718	4
CNOT1	0.000868505	0.0142218	5.02435	6.12083	0.820861	6	23.283	4.03512	4
DDX6	0.00936694	0.0920302	4.07035	3.76286	1.08172	6	22.7176	2.49048	3
XRN1	0.00216943	0.0275028	4.05403	5.12413	0.791165	6	22.8104	4.02088	4
LSM14B	0.00243297	0.0298799	4.04853	5.00797	0.808417	6	22.81	2.70001	3
EIF4G2	0.00527218	0.0545255	4.02878	4.26843	0.943855	6	22.7577	2.49171	3
FASN	0.00322547	0.0362174	4.00861	4.72972	0.847538	6	22.7787	2.62698	3
FLNA	0.00178144	0.0241416	2.86109	5.32806	0.536986	6	26.6118	8	8
Hit not picked up by proDA but considered as valid (detected in all four TurboID-Ago2 samples with at least 2 unique peptides in 3 out of 4 replicates AND no peptide in any BioID-Rab11 control)
CNOT8	0.0354242	0.298539	3.99687	2.70322	1.47856	6	22.3732	3.43337	3
DICER1	0.0684385	0.401438	3.45458	2.21744	1.55791	6	22.0313	3.51963	3
UPF1	0.0558325	0.365703	3.15055	2.3659	1.33165	6	22.0441	3.35637	3
ASCC3	0.0626755	0.397282	2.27496	2.28144	0.997157	6	21.8695	2.14361	2
TMEM263	0.927442	0.936979	-0.102318	-0.0949554	1.07753	6	20.6944	2.001	0
17 hits

## Sheet: 10minTurbo & 0min full dataset
Protein IDs	Majority protein IDs	Peptide counts (all)	Peptide counts (razor+unique)	Peptide counts (unique)	Protein names	Gene names	Fasta headers	Number of proteins	Peptides	Razor + unique peptides	Unique peptides	Peptides 0HeLa1	Peptides 0HeLa2	Peptides 0HeLa3	Peptides 0HeLa4	Peptides 0tAgo1	Peptides 0tAgo2	Peptides 0tAgo3	Peptides 0tRab1	Peptides 0tRab2	Peptides 0tRab3	Peptides 0tRab4	Peptides 0uAgo1	Peptides 0uAgo3	Peptides 0uAgo4	Peptides 0uRab1	Peptides 0uRab2	Peptides 0uRab3	Peptides 0uRab4	Peptides 10tAgo1	Peptides 10tAgo2	Peptides 10tAgo3	Peptides 10tAgo4	Peptides 10tRab1	Peptides 10tRab2	Peptides 10tRab3	Peptides 10tRab4	Razor + unique peptides 0HeLa1	Razor + unique peptides 0HeLa2	Razor + unique peptides 0HeLa3	Razor + unique peptides 0HeLa4	Razor + unique peptides 0tAgo1	Razor + unique peptides 0tAgo2	Razor + unique peptides 0tAgo3	Razor + unique peptides 0tRab1	Razor + unique peptides 0tRab2	Razor + unique peptides 0tRab3	Razor + unique peptides 0tRab4	Razor + unique peptides 0uAgo1
A0A024QYX7;B3KNZ4;B4DRU0;B4DVU3;B4E2Z6;B4DDN4;B4DVQ5;A1KYQ7;A0A024QYU9;Q99613-2;Q99613;B5ME19	A0A024QYX7;B3KNZ4;B4DRU0;B4DVU3;B4E2Z6;B4DDN4;B4DVQ5;A1KYQ7;A0A024QYU9;Q99613-2;Q99613;B5ME19	1;1;1;1;1;1;1;1;1;1;1;1	1;1;1;1;1;1;1;1;1;1;1;1	1;1;1;1;1;1;1;1;1;1;1;1	Eukaryotic translation initiation factor 3 subunit C;Eukaryotic translation initiation factor 3 subunit C-like protein	EIF3C;EIF3CL	;;;;;;;;;;;	12	1	1	1	0	0	0	0	0	0	0	0	0	0	0	0	0	0	0	0	0	0	0	1	0	0	0	0	0	0	0	0	0	0	0	0	0	0	0	0	0	0
H0Y8X1;B3KT34;A0A087X1I3;Q0QF12;D6RFM5;A0A024QZ30;B4DYN5;P31040-3;P31040-2;P31040	H0Y8X1;B3KT34;A0A087X1I3;Q0QF12;D6RFM5;A0A024QZ30;B4DYN5;P31040-3;P31040-2;P31040	1;1;1;1;1;1;1;1;1;1	1;1;1;1;1;1;1;1;1;1	1;1;1;1;1;1;1;1;1;1	Succinate dehydrogenase [ubiquinone] flavoprotein subunit, mitochondrial	SDHA	;;;;;;;;;	10	1	1	1	1	1	1	0	0	0	0	0	0	0	0	0	0	0	0	0	0	0	0	0	0	0	1	0	0	0	1	1	1	0	0	0	0	0	0	0	0	0
Q9BSM5;F8W6I7;Q0VAC0;A0A024RB53;A0A024QZ98;A0A024RAZ7;P09651-3;Q32P51;P09651-2;P09651;F8VTQ5;H0YH80;F8VZ49;Q6IPF2;A0A024RC46;F8VYN5;Q3MI39;B4DP35;B4E0B5	Q9BSM5;F8W6I7;Q0VAC0;A0A024RB53;A0A024QZ98;A0A024RAZ7;P09651-3;Q32P51;P09651-2;P09651;F8VTQ5;H0YH80;F8VZ49;Q6IPF2;A0A024RC46;F8VYN5	4;4;4;4;4;4;4;4;4;4;3;3;3;3;3;2;1;1;1	4;4;4;4;4;4;4;4;4;4;3;3;3;3;3;2;1;1;1	4;4;4;4;4;4;4;4;4;4;3;3;3;3;3;2;1;1;1	Heterogeneous nuclear ribonucleoprotein A1;Heterogeneous nuclear ribonucleoprotein A1, N-terminally processed;Heterogeneous nuclear ribonucleoprotein A1-like 2	HNRNPA1;HNRPA1;RP11-78J21.1;HNRNPA1L2;hCG_2020860	;;;;;;;;;;;;;;;	19	4	4	4	0	2	0	1	2	1	2	1	1	1	0	1	0	0	1	1	0	0	2	3	1	2	1	1	0	1	0	2	0	1	2	1	2	1	1	1	0	1
B0QYQ6;A0A024QZA5;Q674X7-4;Q674X7-3;Q674X7-5;Q674X7-2;Q674X7	B0QYQ6;A0A024QZA5;Q674X7-4;Q674X7-3;Q674X7-5;Q674X7-2;Q674X7	1;1;1;1;1;1;1	1;1;1;1;1;1;1	1;1;1;1;1;1;1	Kazrin	KAZN;hCG_1821267	;;;;;;	7	1	1	1	0	1	1	0	0	0	0	0	0	0	0	0	0	0	0	0	0	0	0	0	0	0	0	0	0	0	0	1	1	0	0	0	0	0	0	0	0	0
F8VYV2;B4DDY5;A0A075B7A0;Q0QEW2;G3V203;H0YHA7;A0A024QZD1;J3QQ67;Q07020-2;Q07020;F8VUA6	F8VYV2;B4DDY5;A0A075B7A0;Q0QEW2;G3V203;H0YHA7;A0A024QZD1;J3QQ67;Q07020-2;Q07020;F8VUA6	2;2;2;2;2;2;2;2;2;2;1	2;2;2;2;2;2;2;2;2;2;1	2;2;2;2;2;2;2;2;2;2;1	60S ribosomal protein L18	RPL18	;;;;;;;;;;	11	2	2	2	0	0	0	0	1	0	0	1	0	0	2	1	0	0	0	0	0	0	1	1	0	0	1	0	0	0	0	0	0	0	1	0	0	1	0	0	2	1
A0A024QZE9;M0QZ61;M0QZZ1;M0R028;M0R2P8;M0QZM3;M0QYF4;M0R3A4;M0QXD5;M0QYA2;Q9NWS0	A0A024QZE9;M0QZ61;M0QZZ1;M0R028;M0R2P8;M0QZM3;M0QYF4;M0R3A4;M0QXD5;M0QYA2;Q9NWS0	2;1;1;1;1;1;1;1;1;1;1	2;1;1;1;1;1;1;1;1;1;1	2;1;1;1;1;1;1;1;1;1;1	PIH1 domain-containing protein 1	FLJ20643;PIH1D1	;;;;;;;;;;	11	2	2	2	0	0	0	0	0	0	0	0	0	0	0	1	1	0	0	0	0	0	1	0	0	1	0	0	0	0	0	0	0	0	0	0	0	0	0	0	0	1
A0A024QZN7;Q9NZ45	A0A024QZN7;Q9NZ45	1;1	1;1	1;1	CDGSH iron-sulfur domain-containing protein 1	C10orf70;CISD1	;	2	1	1	1	0	0	0	0	0	0	0	0	0	0	0	0	0	0	0	0	0	0	0	0	0	0	0	0	1	0	0	0	0	0	0	0	0	0	0	0	0	0
A0A0A0MR02;A0A024QZT0;A0A024QZN9;P45880-2;P45880;P45880-1;B4DKM5;Q5JSD2;Q5JSD1;A2A3S1	A0A0A0MR02;A0A024QZT0;A0A024QZN9;P45880-2;P45880;P45880-1;B4DKM5	6;6;6;6;6;6;5;2;2;1	6;6;6;6;6;6;5;2;2;1	6;6;6;6;6;6;5;2;2;1	Voltage-dependent anion-selective channel protein 2	VDAC2	;;;;;;	10	6	6	6	3	6	2	3	2	0	1	0	0	1	4	3	2	1	0	0	1	0	0	0	0	0	0	0	0	0	3	6	2	3	2	0	1	0	0	1	4	3
K7ELV5;E5RIU6;A0A087WZZ9;I6L9I5;E7ESI2;B4DDL9;A0A024RB10;A0A024QZP7;A0A024RB77;Q5H9N4;A0A024R8R3;G3V5T9;P24941-2;P06493;P24941;Q00526;G3V317;B7Z3D6;F8VXD2;B3KX76;F8VYH9;F8VZZ0;F8VTV8;F8VWX7;F8VZ51;K7EJ83;Q6LC83;Q8IWB3;A0A024QZJ8;H0YAZ9;A0A0S2Z355;Q9BWF9;Q6IAW3;A0A090N7W4;A0A024RBB6;Q9BVE2;E7EUK8;B4DK59;B5BU53;B2R9L6;A0A024R880;B4DHU6;B4DER5;E5RGN0;Q96GA5;A0A087X209;Q59G02;Q9BRL4;A0A087WZU2;F5H6Z0…	K7ELV5;E5RIU6;A0A087WZZ9;I6L9I5;E7ESI2;B4DDL9;A0A024RB10;A0A024QZP7;A0A024RB77;Q5H9N4;A0A024R8R3;G3V5T9;P24941-2;P06493;P24941;Q00526;G3V317;B7Z3D6;F8VXD2;B3KX76;F8VYH9;F8VZZ0;F8VTV8;F8VWX7;F8VZ51;K7EJ83;Q6LC83;Q8IWB3;A0A024QZJ8;H0YAZ9;A0A0S2Z355;Q9BWF9;Q6IAW3;A0A090N7W4;A0A024RBB6;Q9BVE2;E7EUK8;B4DK59;B5BU53;B2R9L6;A0A024R880;B4DHU6;B4DER5;E5RGN0;Q96GA5;A0A087X209;Q59G02;Q9BRL4;A0A087WZU2;F5H6Z0…	2;2;2;2;2;2;2;2;2;2;2;2;2;2;2;2;1;1;1;1;1;1;1;1;1;1;1;1;1;1;1;1;1;1;1;1;1;1;1;1;1;1;1;1;1;1;1;1;1;1;1;1;1;1;1;1;1;1;1;1;1;1;1;1;1;1;1;1;1;1;1;1;1;1;1;1;1;1;1;1;1;1;1;1;1;1;1;1;1	2;2;2;2;2;2;2;2;2;2;2;2;2;2;2;2;1;1;1;1;1;1;1;1;1;1;1;1;1;1;1;1;1;1;1;1;1;1;1;1;1;1;1;1;1;1;1;1;1;1;1;1;1;1;1;1;1;1;1;1;1;1;1;1;1;1;1;1;1;1;1;1;1;1;1;1;1;1;1;1;1;1;1;1;1;1;1;1;1	2;2;2;2;2;2;2;2;2;2;2;2;2;2;2;2;1;1;1;1;1;1;1;1;1;1;1;1;1;1;1;1;1;1;1;1;1;1;1;1;1;1;1;1;1;1;1;1;1;1;1;1;1;1;1;1;1;1;1;1;1;1;1;1;1;1;1;1;1;1;1;1;1;1;1;1;1;1;1;1;1;1;1;1;1;1;1;1;1	Cyclin-dependent kinase 2;Cyclin-dependent kinase 1;Cyclin-dependent kinase 3;Cyclin-dependent kinase 4;Cyclin-dependent-like kinase 5;Cyclin-dependent kinase 6;Cyclin-dependent kinase 15;Cyclin-dependent kinase 9;Cyclin-dependent kinase 14;Cyclin-dependent kinase 18;Cyclin-dependent kinase 16;Cyclin-dependent kinase 17;Cyclin-dependent kinase 12;Cyclin-dependent kinase 13	CDK3;CDK1;CDC2;CDK2;DKFZp686L20222;CDK4;PCTK3;CDK16;CDK5;CDK13;CDK14;CDK9;PCTK1;CDK17;PCTK2;CDK12;CDC2L5;CDK6;CDK15;CDK18	;;;;;;;;;;;;;;;;;;;;;;;;;;;;;;;;;;;;;;;;;;;;;;;;;;;;;;;;;;;;;;;;;;;;;;;;;;;;;;;;;;;;;;;;	89	2	2	2	0	0	0	0	0	0	0	0	0	0	2	0	0	0	0	0	0	0	0	1	0	0	0	0	0	0	0	0	0	0	0	0	0	0	0	0	2	0
Q0D2M2;B2R4S9;A8K9J7;A0A024RCL8;A0A024RCJ9;A0A024QZZ7;I6L9F7;U3KQK0;B4DR52;Q99880;Q99879;Q99877;Q93079;Q5QNW6;P62807;P58876;P57053;O60814;Q5QNW6-2;L0R4T3;Q96A08	Q0D2M2;B2R4S9;A8K9J7;A0A024RCL8;A0A024RCJ9;A0A024QZZ7;I6L9F7;U3KQK0;B4DR52;Q99880;Q99879;Q99877;Q93079;Q5QNW6;P62807;P58876;P57053;O60814;Q5QNW6-2	3;3;3;3;3;3;3;3;3;3;3;3;3;3;3;3;3;3;3;1;1	1;1;1;1;1;1;1;1;1;1;1;1;1;1;1;1;1;1;1;0;0	1;1;1;1;1;1;1;1;1;1;1;1;1;1;1;1;1;1;1;0;0	Histone H2B;Histone H2B type 1-L;Histone H2B type 1-M;Histone H2B type 1-N;Histone H2B type 1-H;Histone H2B type 2-F;Histone H2B type 1-C/E/F/G/I;Histone H2B type 1-D;Histone H2B type F-S;Histone H2B type 1-K	HIST1H2BC;HIST1H2BI;HIST1H2BK;HIST1H2BN;HIST1H2BD;HIST1H2BM;HIST1H2BL;HIST1H2BH;HIST2H2BF;H2BFS	;;;;;;;;;;;;;;;;;;	21	3	1	1	2	3	1	1	1	0	0	0	0	0	0	1	0	0	1	1	0	0	0	0	0	0	0	0	0	0	0	1	0	0	1	0	0	0	0	0	0	1
A3KPC7;A0A024RAS2;Q08AJ9;B2R5B3;A4FTV9;A0A024R017;A0A0U1RR32;A0A0U1RRH7;Q99878;Q96KK5;Q9BTM1;Q16777;Q93077;Q7L7L0;Q6FI13;P20671;P0C0S8;P04908;V9GZN0;H0YFX9;B4E0B3;C9J0D1;B2R5B6;Q71UI9-5;Q71UI9-2;Q71UI9;P0C0S5;Q8IUE6;Q96QV6;P16104;Q9BTM1-2	A3KPC7;A0A024RAS2;Q08AJ9;B2R5B3;A4FTV9;A0A024R017;A0A0U1RR32;A0A0U1RRH7;Q99878;Q96KK5;Q9BTM1;Q16777;Q93077;Q7L7L0;Q6FI13;P20671;P0C0S8;P04908;V9GZN0;H0YFX9;B4E0B3;C9J0D1;B2R5B6;Q71UI9-5;Q71UI9-2;Q71UI9;P0C0S5;Q8IUE6;Q96QV6;P16104;Q9BTM1-2	2;2;2;2;2;2;2;2;2;2;2;2;2;2;2;2;2;2;1;1;1;1;1;1;1;1;1;1;1;1;1	2;2;2;2;2;2;2;2;2;2;2;2;2;2;2;2;2;2;1;1;1;1;1;1;1;1;1;1;1;1;1	2;2;2;2;2;2;2;2;2;2;2;2;2;2;2;2;2;2;1;1;1;1;1;1;1;1;1;1;1;1;1	Histone H2A;Histone H2A type 1-J;Histone H2A type 1-H;Histone H2A.J;Histone H2A type 2-C;Histone H2A type 1-C;Histone H2A type 3;Histone H2A type 2-A;Histone H2A type 1-D;Histone H2A type 1;Histone H2A type 1-B/E;Histone H2A.V;Histone H2A.Z;Histone H2A type 2-B;Histone H2A type 1-A;Histone H2AX	HIST1H2AH;H2AFJ;HIST1H2AB;HIST1H2AK;HIST1H2AC;HIST1H2AJ;HIST2H2AC;HIST3H2A;HIST2H2AA3;HIST1H2AD;HIST1H2AG;H2AFV;H2AFZ;HIST2H2AB;HIST1H2AA;H2AFX	;;;;;;;;;;;;;;;;;;;;;;;;;;;;;;	31	2	2	2	1	2	1	1	0	0	0	0	0	0	1	0	0	0	0	0	1	0	0	0	0	0	0	0	0	0	1	2	1	1	0	0	0	0	0	0	1	0
B3KMK3;E9PF10;B4DLT2;A0A024R071;O75694-2;O75694	B3KMK3;E9PF10;B4DLT2;A0A024R071;O75694-2;O75694	1;1;1;1;1;1	1;1;1;1;1;1	1;1;1;1;1;1	Nuclear pore complex protein Nup155	NUP155	;;;;;	6	1	1	1	0	0	0	0	0	0	0	0	0	0	0	0	0	0	0	0	0	0	0	0	0	0	1	0	0	0	0	0	0	0	0	0	0	0	0	0	0	0
E9PLT0;Q96L66;Q9GZV0;A0A024R0K2;A0A024R0E2;O75534-2;O75534;O75534-3;O75534-4;E9PNG3	E9PLT0;Q96L66;Q9GZV0;A0A024R0K2;A0A024R0E2;O75534-2;O75534;O75534-3;O75534-4;E9PNG3	2;2;2;2;2;2;2;2;2;1	2;2;2;2;2;2;2;2;2;1	2;2;2;2;2;2;2;2;2;1	Cold shock domain-containing protein E1	CSDE1;UNR	;;;;;;;;;	10	2	2	2	0	0	0	0	0	0	0	0	0	0	0	0	0	0	0	0	0	0	0	2	0	0	0	0	0	0	0	0	0	0	0	0	0	0	0	0	0	0
Q5T8R3;Q5T8R5;B4E106;B4DKS0;B2R6A5;A0A024R0H1;P53985-2;P53985;Q5T8R4	Q5T8R3;Q5T8R5;B4E106;B4DKS0;B2R6A5;A0A024R0H1;P53985-2;P53985;Q5T8R4	2;2;2;2;2;2;2;2;1	2;2;2;2;2;2;2;2;1	2;2;2;2;2;2;2;2;1	Monocarboxylate transporter 1	SLC16A1	;;;;;;;;	9	2	2	2	0	0	0	0	0	0	0	0	0	0	2	0	0	0	0	0	0	0	0	0	0	0	0	0	0	0	0	0	0	0	0	0	0	0	0	0	2	0
M0R0C3;M0R2F8;M0R003;Q0VAB1;A0A024R0M6;Q3ZCQ8-3;Q3ZCQ8;Q3ZCQ8-2	M0R0C3;M0R2F8;M0R003;Q0VAB1;A0A024R0M6;Q3ZCQ8-3;Q3ZCQ8;Q3ZCQ8-2	1;1;1;1;1;1;1;1	1;1;1;1;1;1;1;1	1;1;1;1;1;1;1;1	Mitochondrial import inner membrane translocase subunit TIM50	TIMM50	;;;;;;;	8	1	1	1	0	0	0	0	0	0	0	0	0	0	0	0	0	0	0	0	0	0	0	0	0	0	1	0	0	0	0	0	0	0	0	0	0	0	0	0	0	0
Q96MW4;B4DSF1;A0A024R0T2;Q7L8J4-2;Q7L8J4	Q96MW4;B4DSF1;A0A024R0T2;Q7L8J4-2;Q7L8J4	2;2;2;2;2	2;2;2;2;2	2;2;2;2;2	SH3 domain-binding protein 5-like	SH3BP5L	;;;;	5	2	2	2	0	0	0	0	0	0	0	0	0	0	2	0	0	0	0	0	0	0	0	0	0	0	0	0	0	0	0	0	0	0	0	0	0	0	0	0	2	0
A0A024R0X0;Q9UMZ2-6;Q9UMZ2-9;Q9UMZ2-4;Q9UMZ2-8;Q9UMZ2-3;Q9UMZ2-7;Q9UMZ2-5;Q9UMZ2;A0A087WZS7	A0A024R0X0;Q9UMZ2-6;Q9UMZ2-9;Q9UMZ2-4;Q9UMZ2-8;Q9UMZ2-3;Q9UMZ2-7;Q9UMZ2-5;Q9UMZ2	25;25;25;25;25;25;25;25;25;6	25;25;25;25;25;25;25;25;25;6	25;25;25;25;25;25;25;25;25;6	Synergin gamma	AP1GBP1;SYNRG	;;;;;;;;	10	25	25	25	0	0	0	0	1	1	1	3	1	10	24	0	0	0	0	0	0	0	1	5	1	1	2	2	3	2	0	0	0	0	1	1	1	3	1	10	24	0
F5H1V1;F5H6T5;F8WDB3;F5H0C7;C9JPM4;B4E190;C9J1Z8;B4DJC8;B4DN70;B4DEB9;A4D0Z3;A0A024R3Q3;A0A024R0Y6;F5H423;B4DLJ3;P61204-2;P84085;P18085;P84077;P61204	F5H1V1;F5H6T5;F8WDB3;F5H0C7;C9JPM4;B4E190;C9J1Z8;B4DJC8;B4DN70;B4DEB9;A4D0Z3;A0A024R3Q3;A0A024R0Y6;F5H423;B4DLJ3;P61204-2;P84085;P18085;P84077;P61204	1;1;1;1;1;1;1;1;1;1;1;1;1;1;1;1;1;1;1;1	1;1;1;1;1;1;1;1;1;1;1;1;1;1;1;1;1;1;1;1	1;1;1;1;1;1;1;1;1;1;1;1;1;1;1;1;1;1;1;1	ADP-ribosylation factor 3;ADP-ribosylation factor 5;ADP-ribosylation factor 4;ADP-ribosylation factor 1	ARF3;ARF4;ARF5;ARF1	;;;;;;;;;;;;;;;;;;;	20	1	1	1	0	0	0	0	1	0	0	0	0	0	1	0	0	0	1	0	1	0	0	0	0	0	1	0	0	0	0	0	0	0	1	0	0	0	0	0	1	0
Q8NCD8;A0A024R124;F8VX04;Q9H2H9	Q8NCD8;A0A024R124;F8VX04;Q9H2H9	3;3;3;3	3;3;3;3	3;3;3;3	Sodium-coupled neutral amino acid transporter 1	SLC38A1	;;;	4	3	3	3	0	0	0	0	0	0	0	1	1	2	3	0	0	0	0	0	0	0	0	0	0	0	0	1	2	1	0	0	0	0	0	0	0	1	1	2	3	0
B4E3S1;Q86XU5;A0A024R1N1;A0A0U4BW16;P35579-2;P35579	B4E3S1;Q86XU5;A0A024R1N1;A0A0U4BW16;P35579-2;P35579	1;1;1;1;1;1	1;1;1;1;1;1	1;1;1;1;1;1	Myosin-9	MYH9	;;;;;	6	1	1	1	0	0	0	0	0	0	0	0	0	0	0	0	0	0	0	0	0	0	0	1	0	0	0	0	0	0	0	0	0	0	0	0	0	0	0	0	0	0
C9JD32;B9ZVP7;J3KT29;Q9BTQ7;A0A024R1Q8;P62829	C9JD32;B9ZVP7;J3KT29;Q9BTQ7;A0A024R1Q8;P62829	1;1;1;1;1;1	1;1;1;1;1;1	1;1;1;1;1;1	60S ribosomal protein L23	RPL23	;;;;;	6	1	1	1	1	1	1	1	1	0	0	0	0	0	0	1	1	1	0	0	1	0	0	1	1	0	1	0	1	0	1	1	1	1	1	0	0	0	0	0	0	1
H0Y720;A0A024R1T4;Q9UPQ9-1;Q9UPQ9;B4E231;A0A024R1N5;Q9UPQ9-2	H0Y720;A0A024R1T4;Q9UPQ9-1;Q9UPQ9;B4E231	23;23;23;23;12;11;11	23;23;23;23;12;11;11	23;23;23;23;12;11;11	Trinucleotide repeat-containing gene 6B protein	TNRC6B	;;;;	7	23	23	23	0	0	0	0	2	3	3	0	0	0	0	1	1	1	0	0	0	0	14	20	12	12	0	0	0	0	0	0	0	0	2	3	3	0	0	0	0	1
E4W6B6;B2R4D8;A0A024R1V4;P61353;K7ERY7;K7EQQ9;K7ELC7	E4W6B6;B2R4D8;A0A024R1V4;P61353;K7ERY7;K7EQQ9;K7ELC7	2;2;2;2;1;1;1	2;2;2;2;1;1;1	2;2;2;2;1;1;1	60S ribosomal protein L27	RPL27	;;;;;;	7	2	2	2	0	2	1	1	0	0	0	0	0	0	2	0	0	0	0	0	0	0	0	0	0	0	0	0	0	0	0	2	1	1	0	0	0	0	0	0	2	0
A0A0S2Z495;A0A0S2Z487;A0A024R1X8;P14923	A0A0S2Z495;A0A0S2Z487;A0A024R1X8;P14923	2;2;2;2	2;2;2;2	2;2;2;2	Junction plakoglobin	JUP	;;;	4	2	2	2	0	0	0	0	0	0	0	0	0	0	0	0	0	0	0	0	0	0	0	0	0	0	1	0	1	0	0	0	0	0	0	0	0	0	0	0	0	0
Q5T6W2;B4DUQ1;A0A024R228;Q6IBN1;P61978-3;P61978;P61978-2	Q5T6W2;B4DUQ1;A0A024R228;Q6IBN1;P61978-3;P61978;P61978-2	1;1;1;1;1;1;1	1;1;1;1;1;1;1	1;1;1;1;1;1;1	Heterogeneous nuclear ribonucleoprotein K	HNRNPK;HNRPK	;;;;;;	7	1	1	1	0	0	0	0	0	0	0	0	0	0	0	0	0	0	0	0	0	0	0	0	0	1	1	0	0	0	0	0	0	0	0	0	0	0	0	0	0	0
A0A024R229;Q9UHN6;Q9UHN6-2;F5H6B2;B4DTX3;B4E1B9;H3BLX9;H3BLY0;B3KNL9	A0A024R229;Q9UHN6;Q9UHN6-2	21;21;20;9;9;6;5;4;2	21;21;20;9;9;6;5;4;2	21;21;20;9;9;6;5;4;2	Transmembrane protein 2	TMEM2	;;	9	21	21	21	0	0	0	0	0	0	0	1	1	7	17	0	0	0	0	0	0	0	0	0	0	0	7	1	6	4	0	0	0	0	0	0	0	1	1	7	17	0
J3KRB3;A0A087WWH0;J3QS96;A0A087WXM6;J3QQT2;J3KRX5;A0A024R261;A0A0A6YYL6;P18621;P18621-3;A0A087WY81;J3QLC8;A0A0A0MRF8;P18621-2;J3KSJ0;A4D1R6;A4D1R5	J3KRB3;A0A087WWH0;J3QS96;A0A087WXM6;J3QQT2;J3KRX5;A0A024R261;A0A0A6YYL6;P18621;P18621-3;A0A087WY81;J3QLC8;A0A0A0MRF8;P18621-2	3;3;3;3;3;3;3;3;3;3;2;2;2;2;1;1;1	3;3;3;3;3;3;3;3;3;3;2;2;2;2;1;1;1	3;3;3;3;3;3;3;3;3;3;2;2;2;2;1;1;1	60S ribosomal protein L17	RPL17;hCG_24487;RPL17-C18orf32	;;;;;;;;;;;;;	17	3	3	3	2	2	2	0	1	0	1	1	1	1	1	1	1	1	1	1	0	0	1	1	1	1	1	0	1	1	2	2	2	0	1	0	1	1	1	1	1	1
A0A0A0MTG4;A0A024R370;P82094;P82094-2;F8WF45;B4DQY7;Q6PII6	A0A0A0MTG4;A0A024R370;P82094;P82094-2;F8WF45;B4DQY7	5;5;5;5;3;3;2	5;5;5;5;3;3;2	5;5;5;5;3;3;2	TATA element modulatory factor	TMF1	;;;;;	7	5	5	5	0	0	0	0	0	0	0	0	0	0	1	0	0	0	0	0	0	0	0	0	0	0	3	1	3	2	0	0	0	0	0	0	0	0	0	0	1	0
Q05D78;F8W7U8;A0A024R395;P49959-2;P49959;P49959-3;F5H742;A0A0S2Z438;F5H256;Q9BS79;F5GXT0	Q05D78;F8W7U8;A0A024R395;P49959-2;P49959;P49959-3	3;3;3;3;3;3;1;1;1;1;1	3;3;3;3;3;3;1;1;1;1;1	3;3;3;3;3;3;1;1;1;1;1	Double-strand break repair protein MRE11A	MRE11A	;;;;;	11	3	3	3	0	0	0	0	0	0	0	0	0	0	0	0	0	0	0	0	0	0	0	2	0	1	0	0	0	0	0	0	0	0	0	0	0	0	0	0	0	0
B3KXZ9;B2R642;A8K6A6;A0A024R3I5;P43121;P43121-2	B3KXZ9;B2R642;A8K6A6;A0A024R3I5;P43121;P43121-2	2;2;2;2;2;1	2;2;2;2;2;1	2;2;2;2;2;1	Cell surface glycoprotein MUC18	MCAM	;;;;;	6	2	2	2	0	0	0	0	0	0	0	0	0	0	1	0	0	0	0	0	0	0	0	0	0	0	1	0	1	0	0	0	0	0	0	0	0	0	0	0	1	0
B3GQS7;A0A024R3X4;P10809;B7Z597;B7Z5E7;B7Z4F6;E7EXB4;Q53SE2;E7ESH4;B7Z532;A0A0S2Z415;C9JL25;P10809-2;C9JL19;C9JCQ4;C9J0S9;B9VPB4;B9VP19	B3GQS7;A0A024R3X4;P10809;B7Z597;B7Z5E7;B7Z4F6	11;11;11;10;8;8;5;5;5;4;3;3;3;2;2;1;1;1	11;11;11;10;8;8;5;5;5;4;3;3;3;2;2;1;1;1	11;11;11;10;8;8;5;5;5;4;3;3;3;2;2;1;1;1	60 kDa heat shock protein, mitochondrial	HSPD1	;;;;;	18	11	11	11	2	4	1	4	4	0	0	4	1	0	0	0	0	0	0	1	0	0	5	2	2	6	11	3	0	0	2	4	1	4	4	0	0	4	1	0	0	0
A0A024R3X7;Q9UNM1;B8ZZL8;S4R3N1;P61604	A0A024R3X7;Q9UNM1;B8ZZL8;S4R3N1;P61604	1;1;1;1;1	1;1;1;1;1	1;1;1;1;1	10 kDa heat shock protein, mitochondrial	HSPE1;EPFP1;HSPE1-MOB4	;;;;	5	1	1	1	0	0	0	0	0	0	0	0	0	0	0	0	0	0	0	0	0	0	0	0	0	0	1	0	0	0	0	0	0	0	0	0	0	0	0	0	0	0
Q5R209;Q5R210;Q5R208;Q5R206;A8K134;A0A024R454;P31327;P31327-3;Q5R207;P31327-2;Q05CV6;Q5R211;E7EWJ3;B7ZAW0	Q5R209;Q5R210;Q5R208;Q5R206;A8K134;A0A024R454;P31327;P31327-3;Q5R207;P31327-2	7;7;7;7;7;7;7;7;5;4;3;3;1;1	7;7;7;7;7;7;7;7;5;4;3;3;1;1	7;7;7;7;7;7;7;7;5;4;3;3;1;1	Carbamoyl-phosphate synthase [ammonia], mitochondrial	CPS1	;;;;;;;;;	14	7	7	7	2	5	4	2	2	0	0	0	0	0	1	0	0	0	0	0	0	0	0	0	0	1	2	0	0	0	2	5	4	2	2	0	0	0	0	0	1	0
B4DHC5;A0A024R458;A0A0S2Z444;A0A0S2Z3Y3;A0A0S2Z3Z1;A0A0S2Z462;P52594-2;P52594-3;P52594;P52594-4;C9J2I0;B8ZZY2	B4DHC5;A0A024R458;A0A0S2Z444;A0A0S2Z3Y3;A0A0S2Z3Z1;A0A0S2Z462;P52594-2;P52594-3;P52594;P52594-4;C9J2I0;B8ZZY2	4;4;4;4;4;4;4;4;4;4;3;3	4;4;4;4;4;4;4;4;4;4;3;3	4;4;4;4;4;4;4;4;4;4;3;3	Arf-GAP domain and FG repeat-containing protein 1	HRB;AGFG1	;;;;;;;;;;;	12	4	4	4	0	0	0	0	0	0	0	0	0	1	4	0	0	0	0	0	0	0	0	1	0	0	0	0	2	0	0	0	0	0	0	0	0	0	0	1	4	0
B3KM80;Q6ZS99;B3KTP9;A0A024R4A0;P19338;H7BY16;Q9BQ02	B3KM80;Q6ZS99;B3KTP9;A0A024R4A0;P19338;H7BY16	3;3;3;3;3;2;1	3;3;3;3;3;2;1	3;3;3;3;3;2;1	Nucleolin	NCL	;;;;;	7	3	3	3	0	1	0	1	0	0	0	0	0	0	1	0	0	0	0	0	0	0	0	0	0	0	1	0	0	0	0	1	0	1	0	0	0	0	0	0	1	0
A0A024R4A5;Q6Y7W6-4;Q6Y7W6-5;Q6Y7W6;C9JH18;B4DRT8;E7ESB6;I1E4Y6;Q6Y7W6-3	A0A024R4A5;Q6Y7W6-4;Q6Y7W6-5;Q6Y7W6;C9JH18;B4DRT8;E7ESB6;I1E4Y6;Q6Y7W6-3	2;2;2;2;1;1;1;1;1	2;2;2;2;1;1;1;1;1	2;2;2;2;1;1;1;1;1	PERQ amino acid-rich with GYF domain-containing protein 2	TNRC15;GIGYF2	;;;;;;;;	9	2	2	2	0	0	0	0	0	0	0	0	0	0	0	0	0	0	0	0	0	0	0	2	0	0	0	0	0	0	0	0	0	0	0	0	0	0	0	0	0	0
Q2HJC8;B4DKR8;Q6ZS03;Q96CF6;H0Y394;B2R5V9;A0A024R4E5;Q00341-2;Q00341	Q2HJC8;B4DKR8;Q6ZS03;Q96CF6;H0Y394;B2R5V9;A0A024R4E5;Q00341-2;Q00341	1;1;1;1;1;1;1;1;1	1;1;1;1;1;1;1;1;1	1;1;1;1;1;1;1;1;1	Vigilin	HDLBP	;;;;;;;;	9	1	1	1	0	0	0	0	0	0	0	0	0	0	0	0	0	0	0	0	0	0	1	1	0	0	0	0	0	0	0	0	0	0	0	0	0	0	0	0	0	0
A0A024R4F1;P06733;E2DRY6;L0R849;P06733-2;A4UCS8;K7EM90	A0A024R4F1;P06733;E2DRY6;L0R849;P06733-2	3;3;2;2;2;1;1	3;3;2;2;2;1;1	3;3;2;2;2;1;1	Alpha-enolase;Enolase	ENO1;EDARADD	;;;;	7	3	3	3	1	2	2	1	0	0	0	0	0	0	3	0	0	0	0	0	0	0	0	1	0	0	0	0	0	0	1	2	2	1	0	0	0	0	0	0	3	0
B5MCT8;C9JM19;B7Z732;A0A024R4M0;P46781;F2Z3C0;A8MXK4;A5D904	B5MCT8;C9JM19;B7Z732;A0A024R4M0;P46781;F2Z3C0;A8MXK4;A5D904	2;2;2;2;2;1;1;1	2;2;2;2;2;1;1;1	2;2;2;2;2;1;1;1	40S ribosomal protein S9	RPS9	;;;;;;;	8	2	2	2	0	0	0	0	0	0	0	0	0	0	1	0	0	0	0	0	0	0	0	1	0	0	0	0	0	0	0	0	0	0	0	0	0	0	0	0	1	0
Q7KZJ3;A0A024R4Z0;A0A024R4Y7;Q96FS1;Q68DU0;C9JZR2;O60716-32;O60716-31;O60716-29;O60716-27;O60716-30;O60716-28;O60716-26;O60716-25;O60716-24;O60716-23;O60716-21;O60716-19;O60716-22;O60716-20;O60716-16;O60716-18;O60716-15;O60716-17;O60716-13;O60716-11;O60716-14;O60716-12;O60716-10;O60716-8;O60716-9;O60716-7;O60716-5;O60716-3;O60716-6;O60716-4;O60716-2;O60716	Q7KZJ3;A0A024R4Z0;A0A024R4Y7;Q96FS1;Q68DU0;C9JZR2;O60716-32;O60716-31;O60716-29;O60716-27;O60716-30;O60716-28;O60716-26;O60716-25;O60716-24;O60716-23;O60716-21;O60716-19;O60716-22;O60716-20;O60716-16;O60716-18;O60716-15;O60716-17;O60716-13;O60716-11;O60716-14;O60716-12;O60716-10;O60716-8;O60716-9;O60716-7;O60716-5;O60716-3;O60716-6;O60716-4;O60716-2;O60716	3;3;3;3;3;3;3;3;3;3;3;3;3;3;3;3;3;3;3;3;3;3;3;3;3;3;3;3;3;3;3;3;3;3;3;3;3;3	3;3;3;3;3;3;3;3;3;3;3;3;3;3;3;3;3;3;3;3;3;3;3;3;3;3;3;3;3;3;3;3;3;3;3;3;3;3	3;3;3;3;3;3;3;3;3;3;3;3;3;3;3;3;3;3;3;3;3;3;3;3;3;3;3;3;3;3;3;3;3;3;3;3;3;3	Catenin delta-1	CTNND1;DKFZp781O2021	;;;;;;;;;;;;;;;;;;;;;;;;;;;;;;;;;;;;;	38	3	3	3	0	0	0	0	0	0	0	0	0	0	2	0	0	0	0	0	0	0	0	0	0	0	0	0	1	0	0	0	0	0	0	0	0	0	0	0	2	0
B3KXS7;A0A024R542;Q9C0C2-2;Q9C0C2	B3KXS7;A0A024R542;Q9C0C2-2;Q9C0C2	1;1;1;1	1;1;1;1	1;1;1;1	182 kDa tankyrase-1-binding protein	TNKS1BP1	;;;	4	1	1	1	0	0	0	0	0	0	0	0	0	0	1	0	0	0	0	0	0	0	0	1	0	0	0	0	0	0	0	0	0	0	0	0	0	0	0	0	1	0
C9JDQ8;C9J2Z4;C9JC03;B4DZH9;B4DMV9;B4DR44;B4DTR4;B2R5U3;A0A0C4DH83;A0A024R571;Q9H4M9;Q9NZN3	C9JDQ8;C9J2Z4;C9JC03;B4DZH9;B4DMV9;B4DR44;B4DTR4;B2R5U3;A0A0C4DH83;A0A024R571;Q9H4M9;Q9NZN3	1;1;1;1;1;1;1;1;1;1;1;1	1;1;1;1;1;1;1;1;1;1;1;1	1;1;1;1;1;1;1;1;1;1;1;1	EH domain-containing protein 1;EH domain-containing protein 3	EHD1;EHD3	;;;;;;;;;;;	12	1	1	1	0	0	0	0	0	0	0	0	0	0	1	0	0	0	0	0	0	0	0	0	0	0	0	0	0	0	0	0	0	0	0	0	0	0	0	0	1	0
A0A024R5C5;P11498;P11498-2;E9PRE7;E9PS68	A0A024R5C5;P11498	39;39;15;14;13	39;39;15;14;13	39;39;15;14;13	Pyruvate carboxylase;Pyruvate carboxylase, mitochondrial	PC	;	5	39	39	39	34	37	33	34	21	18	18	24	18	27	31	20	25	19	22	12	28	15	31	35	28	30	27	23	29	25	34	37	33	34	21	18	18	24	18	27	31	20
H0YEV0;Q9H880;Q7L294;B4DTT7;B4DYU6;H0YEN2;E9PQP7;B4E0C2;A0A024R5F3;H7BXH2;E9PKF6;Q5H9R7-3;Q5H9R7-4;Q5H9R7-6;Q5H9R7-2;Q5H9R7;Q5H9R7-5	H0YEV0;Q9H880;Q7L294;B4DTT7;B4DYU6;H0YEN2;E9PQP7;B4E0C2;A0A024R5F3;H7BXH2;E9PKF6;Q5H9R7-3;Q5H9R7-4;Q5H9R7-6;Q5H9R7-2;Q5H9R7;Q5H9R7-5	1;1;1;1;1;1;1;1;1;1;1;1;1;1;1;1;1	1;1;1;1;1;1;1;1;1;1;1;1;1;1;1;1;1	1;1;1;1;1;1;1;1;1;1;1;1;1;1;1;1;1	Serine/threonine-protein phosphatase 6 regulatory subunit 3	PPP6R3;SAPS3	;;;;;;;;;;;;;;;;	17	1	1	1	0	0	0	0	0	0	0	0	0	0	0	0	0	0	0	0	0	0	0	1	1	0	0	0	0	0	0	0	0	0	0	0	0	0	0	0	0	0
C9JB90;C9JU14;J3KR73;B7Z5Z9;Q6FGX3;Q6AZ91;Q53ET8;A0A024R5J5;A0A024R5H8;P20340-4;Q9NRW1-2;Q9NRW1;P20340-2;P20340;Q14964	C9JB90;C9JU14;J3KR73;B7Z5Z9;Q6FGX3;Q6AZ91;Q53ET8;A0A024R5J5;A0A024R5H8;P20340-4;Q9NRW1-2;Q9NRW1;P20340-2;P20340;Q14964	1;1;1;1;1;1;1;1;1;1;1;1;1;1;1	1;1;1;1;1;1;1;1;1;1;1;1;1;1;1	1;1;1;1;1;1;1;1;1;1;1;1;1;1;1	Ras-related protein Rab-6A;Ras-related protein Rab-6B;Ras-related protein Rab-39A	RAB6B;RAB6A;RAB39A	;;;;;;;;;;;;;;	15	1	1	1	0	0	0	0	0	0	0	0	0	0	1	0	0	0	0	0	0	0	0	0	0	0	0	0	0	0	0	0	0	0	0	0	0	0	0	0	1	0
V9HW65;A0A024R5Z7;P07355;P07355-2;H0YN42;H0YKS4;H0YMD0;H0YMU9;A6NMY6;B4DNH8;H0YKZ7;H0YLV6;H0YMT9;H0YKX9;H0YMW4;H0YMM1;H0YM50;H0YKL9;H0YKV8;H0YNP5;H0YMD9;H0YN28;H0YL33;B3KRQ1;H0YNB8;H0YN52;H0YKN4;H0YNA0	V9HW65;A0A024R5Z7;P07355;P07355-2;H0YN42;H0YKS4;H0YMD0;H0YMU9;A6NMY6;B4DNH8;H0YKZ7;H0YLV6;H0YMT9;H0YKX9;H0YMW4;H0YMM1;H0YM50;H0YKL9	10;10;10;10;9;8;8;8;8;7;6;6;6;6;6;6;6;5;4;4;3;3;3;3;2;2;2;2	10;10;10;10;9;8;8;8;8;7;6;6;6;6;6;6;6;5;4;4;3;3;3;3;2;2;2;2	10;10;10;10;9;8;8;8;8;7;6;6;6;6;6;6;6;5;4;4;3;3;3;3;2;2;2;2	Annexin;Annexin A2;Putative annexin A2-like protein	HEL-S-270;ANXA2;ANXA2P2	;;;;;;;;;;;;;;;;;	28	10	10	10	3	4	3	2	2	1	1	2	1	2	10	2	2	1	0	0	0	1	1	0	0	1	1	1	0	0	3	4	3	2	2	1	1	2	1	2	10	2
A0A024R5Z8;P62491;H3BSC1;H3BMH2;B4DMN1;P62491-2;Q15907-2;Q15907;B4DQU5;H3BN38	A0A024R5Z8;P62491;H3BSC1;H3BMH2;B4DMN1;P62491-2;Q15907-2;Q15907;B4DQU5	11;11;10;9;9;9;9;9;7;1	11;11;10;9;9;9;9;9;7;1	11;11;10;9;9;9;9;9;7;1	Ras-related protein Rab-11A;Ras-related protein Rab-11B	RAB11A;RAB11B	;;;;;;;;	10	11	11	11	0	0	0	0	0	0	0	6	5	8	9	0	0	0	2	1	4	2	0	0	0	0	8	7	9	8	0	0	0	0	0	0	0	6	5	8	9	0
I3L2P0;A0A024R618;Q86XT9	I3L2P0;A0A024R618;Q86XT9	1;1;1	1;1;1	1;1;1	Insulin-like growth factor-binding protein 3 receptor	TMEM219;LOC124446	;;	3	1	1	1	0	0	0	0	0	0	0	0	0	0	0	0	0	0	0	0	0	0	0	1	0	0	0	0	0	0	0	0	0	0	0	0	0	0	0	0	0	0
A0A024R652;F5H2F4;B7Z809;P11586	A0A024R652;F5H2F4;B7Z809;P11586	1;1;1;1	1;1;1;1	1;1;1;1	C-1-tetrahydrofolate synthase, cytoplasmic;Methylenetetrahydrofolate dehydrogenase;Methenyltetrahydrofolate cyclohydrolase;Formyltetrahydrofolate synthetase;C-1-tetrahydrofolate synthase, cytoplasmic, N-terminally processed	MTHFD1	;;;	4	1	1	1	0	0	1	0	0	0	0	0	0	0	1	0	0	0	0	0	0	0	0	0	0	0	0	0	0	0	0	0	1	0	0	0	0	0	0	0	1	0
A8K6S3;A0A024R687;Q96AC1;Q96AC1-3;A0A0U1RRM8;H0YJ34;Q96AC1-2;G3V379;H0YJB6;G3V281;G3V3J0	A8K6S3;A0A024R687;Q96AC1;Q96AC1-3;A0A0U1RRM8;H0YJ34;Q96AC1-2	4;4;4;4;3;3;3;1;1;1;1	4;4;4;4;3;3;3;1;1;1;1	4;4;4;4;3;3;3;1;1;1;1	Fermitin family homolog 2	PLEKHC1;FERMT2	;;;;;;	11	4	4	4	0	0	0	0	0	0	0	1	0	1	4	0	0	0	0	0	0	0	0	0	0	0	2	0	1	1	0	0	0	0	0	0	0	1	0	1	4	0
B4DPY6;Q59EB3;B4DLF5;A0A024R759;A0A024R728;P08581;P08581-2	B4DPY6;Q59EB3;B4DLF5;A0A024R759;A0A024R728;P08581;P08581-2	1;1;1;1;1;1;1	1;1;1;1;1;1;1	1;1;1;1;1;1;1	Receptor protein-tyrosine kinase;Hepatocyte growth factor receptor	MET	;;;;;;	7	1	1	1	0	0	0	0	0	0	0	0	0	0	0	0	0	0	0	0	0	0	0	0	0	0	1	1	1	1	0	0	0	0	0	0	0	0	0	0	0	0
C9JKI3;Q7Z4F3;A0A024R757;E9PCT5;A9XTE5;Q2TNI1;Q59E85;Q03135-2;Q03135	C9JKI3;Q7Z4F3;A0A024R757;E9PCT5;A9XTE5;Q2TNI1;Q59E85;Q03135-2;Q03135	1;1;1;1;1;1;1;1;1	1;1;1;1;1;1;1;1;1	1;1;1;1;1;1;1;1;1	Caveolin;Caveolin-1	CAV1	;;;;;;;;	9	1	1	1	0	0	0	0	0	0	0	0	0	0	1	0	0	0	0	0	0	0	0	0	0	0	0	0	0	0	0	0	0	0	0	0	0	0	0	0	1	0
K7EPG3;K7EKY0;K7EQR9;K7EKJ9;Q59GP7;F4ZW64;A8K590;F4ZW65;A0A024R7C7;F4ZW66;Q12906-5;Q12906-4;Q12906-2;Q12906-6;Q12906-3;Q12906;Q12906-7	K7EPG3;K7EKY0;K7EQR9;K7EKJ9;Q59GP7;F4ZW64;A8K590;F4ZW65;A0A024R7C7;F4ZW66;Q12906-5;Q12906-4;Q12906-2;Q12906-6;Q12906-3;Q12906;Q12906-7	1;1;1;1;1;1;1;1;1;1;1;1;1;1;1;1;1	1;1;1;1;1;1;1;1;1;1;1;1;1;1;1;1;1	1;1;1;1;1;1;1;1;1;1;1;1;1;1;1;1;1	Interleukin enhancer-binding factor 3	ILF3	;;;;;;;;;;;;;;;;	17	1	1	1	0	0	0	0	1	0	0	0	0	0	0	0	0	0	0	0	0	0	0	0	0	0	0	0	0	0	0	0	0	0	1	0	0	0	0	0	0	0
B3KPC8;A0A075B780;Q05D48;B4DRY5;A0A024R7F7;A0A024RAM0;Q4LE60;Q92973-3;O14787-2;Q92973-2;O14787;Q92973	B3KPC8;A0A075B780;Q05D48;B4DRY5;A0A024R7F7;A0A024RAM0;Q4LE60;Q92973-3;O14787-2;Q92973-2;O14787;Q92973	1;1;1;1;1;1;1;1;1;1;1;1	1;1;1;1;1;1;1;1;1;1;1;1	1;1;1;1;1;1;1;1;1;1;1;1	Transportin-1;Transportin-2	TNPO2;TNPO1;TNPO2 variant protein	;;;;;;;;;;;	12	1	1	1	0	0	0	0	1	0	0	0	0	0	0	0	0	0	0	0	0	0	0	0	1	1	0	0	0	0	0	0	0	0	1	0	0	0	0	0	0	0
A0A024R7L5;A0A024R7L8;Q92900-2;Q92900;B3KY55;A0A059XG67;A0A059XBJ1;A0A059XAL2;A0A059XAJ5;A0A059X4U2;A0A059XG73;A0A059XBJ6;A0A059XAM1;Q6ZUC8	A0A024R7L5;A0A024R7L8;Q92900-2;Q92900	10;10;10;10;4;2;2;2;2;2;1;1;1;1	10;10;10;10;4;2;2;2;2;2;1;1;1;1	10;10;10;10;4;2;2;2;2;2;1;1;1;1	Regulator of nonsense transcripts 1	UPF1	;;;	14	10	10	10	0	0	0	0	2	0	1	0	0	0	4	0	0	0	0	0	0	0	5	9	3	3	0	0	0	0	0	0	0	0	2	0	1	0	0	0	4	0
Q658Z6;Q8NA80;Q8N3V9;A0A024R7W5;Q96MZ5;A0A087X0Q1;B4DPX9;A0A087WY31;Q7Z739;A0A087WXZ3;B5BU99;Q9Y5A9-2;Q9Y5A9	Q658Z6;Q8NA80;Q8N3V9;A0A024R7W5;Q96MZ5;A0A087X0Q1;B4DPX9;A0A087WY31;Q7Z739	3;3;3;3;3;3;3;3;3;1;1;1;1	3;3;3;3;3;3;3;3;3;1;1;1;1	3;3;3;3;3;3;3;3;3;1;1;1;1	YTH domain-containing family protein 3	DKFZp451J085;DKFZp451A052;YTHDF3	;;;;;;;;	13	3	3	3	0	0	0	0	0	0	0	0	0	0	0	0	0	0	0	0	0	0	1	3	1	0	0	0	0	0	0	0	0	0	0	0	0	0	0	0	0	0
A0A024R7X0;Q9Y6D6;Q59FY5;E5RIF2;E5RHL7;B3KMS9;E5RHZ1;B3KMT7;Q59FR3	A0A024R7X0;Q9Y6D6;Q59FY5;E5RIF2;E5RHL7	17;17;13;13;10;8;4;2;2	17;17;13;13;10;8;4;2;2	12;12;10;10;8;7;4;0;0	Brefeldin A-inhibited guanine nucleotide-exchange protein 1	ARFGEF1	;;;;	9	17	17	12	0	0	0	0	0	0	0	2	2	8	14	0	0	0	0	0	0	0	0	0	0	0	1	2	2	2	0	0	0	0	0	0	0	2	2	8	14	0
A8MUD9;O95036;A0A024R814;P18124	A8MUD9;O95036;A0A024R814;P18124	1;1;1;1	1;1;1;1	1;1;1;1	60S ribosomal protein L7	RPL7;WUGSC:H_RG054D04.1	;;;	4	1	1	1	0	1	1	1	0	0	0	0	0	0	0	0	0	0	0	0	0	0	0	0	0	0	0	0	0	0	0	1	1	1	0	0	0	0	0	0	0	0
A0A024R872;Q96TA1-2;Q96TA1;Q9H8K1;Q2YD88	A0A024R872;Q96TA1-2;Q96TA1;Q9H8K1	3;3;3;2;1	3;3;3;2;1	3;3;3;2;1	Niban-like protein 1	C9orf88;FAM129B	;;;	5	3	3	3	0	0	0	0	0	0	0	1	0	1	3	0	0	0	0	0	0	0	0	0	0	0	0	1	1	0	0	0	0	0	0	0	0	1	0	1	3	0
A0A024R8A7;Q96I24-2;Q96I24	A0A024R8A7;Q96I24-2;Q96I24	3;3;3	3;3;3	3;3;3	Far upstream element-binding protein 3	hCG_31253;FUBP3	;;	3	3	3	3	0	0	0	0	0	1	0	0	0	0	0	0	0	0	0	0	0	0	1	3	2	1	0	0	0	0	0	0	0	0	0	1	0	0	0	0	0	0
J3QQS9;J3QQV2;J3QSC3;J3KTI8;Q53G91;A0A024R8U1;O15427	J3QQS9;J3QQV2;J3QSC3;J3KTI8;Q53G91;A0A024R8U1;O15427	1;1;1;1;1;1;1	1;1;1;1;1;1;1	1;1;1;1;1;1;1	Monocarboxylate transporter 4	SLC16A3	;;;;;;	7	1	1	1	0	0	0	0	0	0	0	0	0	0	1	0	0	0	0	0	0	0	0	0	0	0	0	0	0	0	0	0	0	0	0	0	0	0	0	0	1	0
E5RGH3;H0YBN4;A0A024R9E2;A0A087WTT1;E7EQV3;B4DZW4;E7ERJ7;B4DQX0;B3KT93;A0A024R9C1;P11940-2;P11940;H0YEQ8;E5RH24;E5RJB9;B1ANR1;H0YAR2;B1ANR0;Q6IQ30;Q13310-2;Q13310;Q13310-3	E5RGH3;H0YBN4;A0A024R9E2;A0A087WTT1;E7EQV3;B4DZW4;E7ERJ7;B4DQX0;B3KT93;A0A024R9C1;P11940-2;P11940;H0YEQ8;E5RH24;E5RJB9;B1ANR1;H0YAR2;B1ANR0;Q6IQ30;Q13310-2;Q13310;Q13310-3	2;2;2;2;2;2;2;2;2;2;2;2;1;1;1;1;1;1;1;1;1;1	2;2;2;2;2;2;2;2;2;2;2;2;1;1;1;1;1;1;1;1;1;1	2;2;2;2;2;2;2;2;2;2;2;2;1;1;1;1;1;1;1;1;1;1	Polyadenylate-binding protein;Polyadenylate-binding protein 1;Polyadenylate-binding protein 4	PABPC1;PABPC4	;;;;;;;;;;;;;;;;;;;;;	22	2	2	2	0	0	0	0	1	0	0	0	0	0	1	0	0	0	0	0	0	0	1	0	0	0	0	0	0	0	0	0	0	0	1	0	0	0	0	0	1	0
A0A024R9D2;Q86UE4;E5RJU9	A0A024R9D2;Q86UE4;E5RJU9	2;2;1	2;2;1	2;2;1	Protein LYRIC	MTDH	;;	3	2	2	2	0	0	0	0	0	0	0	1	0	1	2	0	0	0	0	0	0	0	0	1	0	0	1	1	1	1	0	0	0	0	0	0	0	1	0	1	2	0
I6L957;A0A087WUI2;A0A024RA28;P22626-2;P22626	I6L957;A0A087WUI2;A0A024RA28;P22626-2;P22626	2;2;2;2;2	2;2;2;2;2	2;2;2;2;2	Heterogeneous nuclear ribonucleoproteins A2/B1	HNRNPA2B1;HNRPA2B1	;;;;	5	2	2	2	1	2	1	1	0	0	0	0	0	0	0	0	0	0	0	0	0	0	0	0	0	0	0	0	0	0	1	2	1	1	0	0	0	0	0	0	0	0
B4DKB2;A0A024RAB0;A0A024RAB2;A0A024RAF7;P42892-3;P42892-2;P42892-4;P42892	B4DKB2;A0A024RAB0;A0A024RAB2;A0A024RAF7;P42892-3;P42892-2;P42892-4;P42892	12;12;12;12;12;12;12;12	12;12;12;12;12;12;12;12	12;12;12;12;12;12;12;12	Endothelin-converting enzyme 1	ECE1	;;;;;;;	8	12	12	12	0	0	0	0	0	0	0	3	3	4	7	0	0	0	0	0	0	0	0	0	0	0	8	7	8	7	0	0	0	0	0	0	0	3	3	4	7	0
A0A024RAD7;Q658P3-3;Q658P3;Q658P3-2;B8ZZX6;Q658P3-4	A0A024RAD7;Q658P3-3;Q658P3;Q658P3-2;B8ZZX6;Q658P3-4	4;4;4;4;3;3	4;4;4;4;3;3	4;4;4;4;3;3	Metalloreductase STEAP3	STEAP3	;;;;;	6	4	4	4	0	0	0	0	0	0	0	0	0	2	4	0	0	0	0	0	0	0	0	0	0	0	3	3	3	2	0	0	0	0	0	0	0	0	0	2	4	0
A0A024RAL3;Q7Z3T8;Q7Z3T8-3;D6RC80;B3KXA7;B3KWP7	A0A024RAL3;Q7Z3T8;Q7Z3T8-3	5;5;3;1;1;1	5;5;3;1;1;1	5;5;3;1;1;1	Zinc finger FYVE domain-containing protein 16	ZFYVE16	;;	6	5	5	5	0	0	0	0	0	0	0	0	0	1	3	0	0	0	0	0	0	0	0	1	0	0	1	1	1	0	0	0	0	0	0	0	0	0	0	1	3	0
A0A0D9SEI8;Q59EB5;Q6PKI6;Q05D43;Q59HE1;A0A024RAV4;A0A087X1S2;Q7KZ24;B2RCC2;A0A024RAQ1;H0Y449;P16989-2;P67809;P16989-3;Q9Y2T7;P16989	A0A0D9SEI8;Q59EB5;Q6PKI6;Q05D43;Q59HE1;A0A024RAV4;A0A087X1S2;Q7KZ24;B2RCC2;A0A024RAQ1;H0Y449;P16989-2;P67809;P16989-3;Q9Y2T7;P16989	1;1;1;1;1;1;1;1;1;1;1;1;1;1;1;1	1;1;1;1;1;1;1;1;1;1;1;1;1;1;1;1	1;1;1;1;1;1;1;1;1;1;1;1;1;1;1;1	Y-box-binding protein 3;Nuclease-sensitive element-binding protein 1;Y-box-binding protein 2	YBX3;YBX1;CSDA;YBX2	;;;;;;;;;;;;;;;	16	1	1	1	0	0	0	0	0	0	0	0	0	0	0	0	0	0	0	0	0	0	0	0	0	0	1	0	0	0	0	0	0	0	0	0	0	0	0	0	0	0
I6L965;F8VZY9;B2RA03;A0A024RAY2;P05783;CON__P05784	I6L965;F8VZY9;B2RA03;A0A024RAY2;P05783	3;3;3;3;3;1	3;3;3;3;3;1	3;3;3;3;3;1	Keratin, type I cytoskeletal 18	KRT18	;;;;	6	3	3	3	0	0	0	0	1	0	0	1	0	0	0	0	0	0	0	0	0	0	0	2	0	2	2	0	0	0	0	0	0	0	1	0	0	1	0	0	0	0
B3KY56;B3KMV5;A0A024RB17;A0A024RB16;Q9BSJ8;Q9BSJ8-2	B3KY56;B3KMV5;A0A024RB17;A0A024RB16;Q9BSJ8;Q9BSJ8-2	3;3;3;3;3;3	3;3;3;3;3;3	3;3;3;3;3;3	Extended synaptotagmin-1	FAM62A;ESYT1	;;;;;	6	3	3	3	0	0	0	0	0	0	0	0	0	0	0	0	0	0	0	0	0	0	0	0	0	0	1	1	2	0	0	0	0	0	0	0	0	0	0	0	0	0
A0A024RBE7;P42167;G5E972;A0A024RBH7;Q59G12;P42167-2;P42167-3;P42166;H0YJH7;Q9P1N8	A0A024RBE7;P42167;G5E972;A0A024RBH7;Q59G12;P42167-2;P42167-3;P42166	13;13;11;10;10;10;7;7;6;3	13;13;11;10;10;10;7;7;6;3	13;13;11;10;10;10;7;7;6;3	Lamina-associated polypeptide 2, isoforms beta/gamma;Thymopoietin;Thymopentin;Lamina-associated polypeptide 2, isoform alpha;Thymopoietin;Thymopentin	TMPO	;;;;;;;	10	13	13	13	0	0	0	0	0	0	0	2	1	6	9	0	0	0	0	0	0	0	0	0	0	1	8	1	10	4	0	0	0	0	0	0	0	2	1	6	9	0
F8VVM2;Q8NCF7;Q53HC3;B2RE88;A0A024RBE8;A0A024RBH9;Q00325-2;Q00325;F8VZL5;F8VWR4;F8VWQ0	F8VVM2;Q8NCF7;Q53HC3;B2RE88;A0A024RBE8;A0A024RBH9;Q00325-2;Q00325	3;3;3;3;3;3;3;3;1;1;1	3;3;3;3;3;3;3;3;1;1;1	3;3;3;3;3;3;3;3;1;1;1	Phosphate carrier protein, mitochondrial	SLC25A3	;;;;;;;	11	3	3	3	0	1	0	1	0	0	0	0	0	0	3	0	0	0	0	0	0	0	0	0	1	0	1	0	0	0	0	1	0	1	0	0	0	0	0	0	3	0
Q8TBK5;Q8N5Z7;B2R4K7;A0A024RBK3;Q9HBB3;Q02878;F8VR69;F8VZ45;U3KQR5;B4DRX3	Q8TBK5;Q8N5Z7;B2R4K7;A0A024RBK3;Q9HBB3;Q02878;F8VR69;F8VZ45;U3KQR5	3;3;3;3;3;3;2;2;2;1	3;3;3;3;3;3;2;2;2;1	3;3;3;3;3;3;2;2;2;1	60S ribosomal protein L6	RPL6	;;;;;;;;	10	3	3	3	0	2	0	1	0	0	0	0	0	0	2	0	0	1	0	0	0	0	0	0	0	0	0	0	0	0	0	2	0	1	0	0	0	0	0	0	2	0
F8VPE8;F8VW21;F8VU65;B4E3D5;Q53HW2;Q53HK9;A8K4Z4;A0A024RBS2;Q8NHW5;P05388	F8VPE8;F8VW21;F8VU65;B4E3D5;Q53HW2;Q53HK9;A8K4Z4;A0A024RBS2;Q8NHW5;P05388	1;1;1;1;1;1;1;1;1;1	1;1;1;1;1;1;1;1;1;1	1;1;1;1;1;1;1;1;1;1	60S acidic ribosomal protein P0-like;60S acidic ribosomal protein P0	RPLP0;RPLP0P6	;;;;;;;;;	10	1	1	1	0	0	0	0	1	0	0	0	0	0	0	0	0	0	0	0	0	0	1	0	0	0	0	0	0	0	0	0	0	0	1	0	0	0	0	0	0	0
B7ZKQ9;F5H4X0;A0A024RBS4;B3KW46;B4DZ71;A0A0S2Z3N2;B4E3I1;Q59FM4;Q8WTV0-3;Q8WTV0-4;Q8WTV0-5;Q8WTV0-2;Q8WTV0;A0A0S2Z3I2	B7ZKQ9;F5H4X0;A0A024RBS4;B3KW46;B4DZ71;A0A0S2Z3N2;B4E3I1;Q59FM4;Q8WTV0-3;Q8WTV0-4;Q8WTV0-5;Q8WTV0-2;Q8WTV0;A0A0S2Z3I2	2;2;2;2;2;2;2;2;2;2;2;2;2;1	2;2;2;2;2;2;2;2;2;2;2;2;2;1	2;2;2;2;2;2;2;2;2;2;2;2;2;1	Scavenger receptor class B member 1	SCARB1	;;;;;;;;;;;;;	14	2	2	2	0	0	0	0	0	0	0	0	0	0	0	0	0	0	0	0	0	0	0	0	0	0	2	1	2	1	0	0	0	0	0	0	0	0	0	0	0	0
A0A024RCJ2;Q8N257;Q16778;P33778;P23527;P06899;Q6DRA6;Q6DN03	A0A024RCJ2;Q8N257;Q16778;P33778;P23527;P06899	3;3;3;3;3;3;1;1	3;3;3;3;3;3;1;1	1;1;1;1;1;1;1;1	Histone H2B;Histone H2B type 3-B;Histone H2B type 2-E;Histone H2B type 1-B;Histone H2B type 1-O;Histone H2B type 1-J	HIST1H2BJ;HIST3H2BB;HIST2H2BE;HIST1H2BB;HIST1H2BO	;;;;;	8	3	3	1	2	3	1	2	0	0	0	0	0	0	0	0	0	0	0	0	0	0	0	0	0	0	0	0	0	0	2	3	1	2	0	0	0	0	0	0	0	0
A0A0G2JJZ9;B4DP52;A0A024RCM3;B4DX78;O00148;Q13838;Q13838-2;Q69YT6;H0Y400;A0A140T9X3;Q5STU3;A0A140T9L4;A0A140T973;A0A140T9K1;A0A140T9X9;A0A140T996;B4DIZ8;F6S4E6;A0A0A0MT12;F6TRA5;B4DIJ6;F6UJC5;A0A140TA18;K7EQN7;F6WLT2;Q59G92;A0A024R7H0;O00148-3;O00148-2	A0A0G2JJZ9;B4DP52;A0A024RCM3;B4DX78;O00148;Q13838;Q13838-2;Q69YT6;H0Y400;A0A140T9X3;Q5STU3	3;3;3;3;3;3;3;2;2;2;2;1;1;1;1;1;1;1;1;1;1;1;1;1;1;1;1;1;1	3;3;3;3;3;3;3;2;2;2;2;1;1;1;1;1;1;1;1;1;1;1;1;1;1;1;1;1;1	3;3;3;3;3;3;3;2;2;2;2;1;1;1;1;1;1;1;1;1;1;1;1;1;1;1;1;1;1	ATP-dependent RNA helicase DDX39A;Spliceosome RNA helicase DDX39B	hCG_2005638;DDX39A;DDX39B;DKFZp547B159	;;;;;;;;;;	29	3	3	3	1	3	1	0	1	0	0	0	0	0	0	1	1	1	0	0	0	0	0	0	0	1	0	0	0	0	1	3	1	0	1	0	0	0	0	0	0	1
B4DMA2;B4DGL0;A0A024RD80;P08238;Q6PK50;Q9H6X9;A8K3W9;O14942;Q58FF8;Q58FF7;F8W026;B4DQX3;Q96GW1;Q59FC6;Q5CAQ5;V9HWP2;P14625	B4DMA2;B4DGL0;A0A024RD80;P08238;Q6PK50	9;9;9;9;6;3;3;2;2;2;1;1;1;1;1;1;1	9;9;9;9;6;3;3;2;2;2;1;1;1;1;1;1;1	5;5;5;5;3;2;2;1;1;1;1;1;1;1;1;1;1	Heat shock protein HSP 90-beta	HSP90AB1	;;;;	17	9	9	5	5	6	6	5	1	0	0	1	0	1	5	1	0	0	0	0	0	0	0	2	2	0	1	0	0	0	5	6	6	5	1	0	0	1	0	1	5	1
B4DTA2;A0A087WUK2;A0A024RDF6;O14979-3;O14979-2;O14979	B4DTA2;A0A087WUK2;A0A024RDF6;O14979-3;O14979-2;O14979	1;1;1;1;1;1	1;1;1;1;1;1	1;1;1;1;1;1	Heterogeneous nuclear ribonucleoprotein D-like	HNRNPDL;HNRPDL	;;;;;	6	1	1	1	0	0	1	0	0	0	0	0	0	0	0	0	0	0	0	0	0	0	0	0	0	0	0	0	0	0	0	0	1	0	0	0	0	0	0	0	0	0
Q59ET3;B2R9K8;A0A024RDL1;P40227-2;P40227;B4DPJ8;B4DN39;A1JUI8	Q59ET3;B2R9K8;A0A024RDL1;P40227-2;P40227;B4DPJ8	3;3;3;3;3;2;1;1	3;3;3;3;3;2;1;1	3;3;3;3;3;2;1;1	T-complex protein 1 subunit zeta	CCT6A	;;;;;	8	3	3	3	0	1	1	1	1	0	0	0	0	0	2	1	0	0	0	0	0	0	0	0	1	1	1	0	0	0	0	1	1	1	1	0	0	0	0	0	2	1
Q7YP23;Q9MYI2;Q9MYH8;Q9GJP2;Q9GJ61;Q7YP25;Q7YNY6;Q7YNY0;Q7YNX7;Q2L4E7;Q0MSI1;H2DH14;F8T959;B7UE87;B1PQ27;A5A8M7;A2BCQ5;A0A128E1E0;A0A076V767;A0A068W643;A0A0U5HZL8;B4DJI3;E7AJF9;W1EC24;S4VCD5;F5CR33;A0A0U5L7G5;A0A0F7W082;B7ZA80;B4DVB9;Q29946;U3N9E1;B4DVC4;Q5UGI4;Q50I06;Q9UQT7;A0ZXY8;E1XUP8;F6IB50;E1Y6P6;I0J9E2;V6CKU4;X5JZ45;X5JBB1;X5FFQ3;X5EM81;X5CHJ2;X4YT82;X2J8Y7;X2J3V4;W8YSA8;W8YM39;W8Y4A2;W8SK…	Q7YP23;Q9MYI2;Q9MYH8;Q9GJP2;Q9GJ61;Q7YP25;Q7YNY6;Q7YNY0;Q7YNX7;Q2L4E7;Q0MSI1;H2DH14;F8T959;B7UE87;B1PQ27;A5A8M7;A2BCQ5;A0A128E1E0;A0A076V767;A0A068W643;A0A0U5HZL8;B4DJI3;E7AJF9;W1EC24;S4VCD5;F5CR33;A0A0U5L7G5;A0A0F7W082;B7ZA80;B4DVB9;Q29946;U3N9E1;B4DVC4;Q5UGI4;Q50I06;Q9UQT7;A0ZXY8;E1XUP8;F6IB50;E1Y6P6;I0J9E2;V6CKU4;X5JZ45;X5JBB1;X5FFQ3;X5EM81;X5CHJ2;X4YT82;X2J8Y7;X2J3V4;W8YSA8;W8YM39;W8Y4A2;W8SK…	1;1;1;1;1;1;1;1;1;1;1;1;1;1;1;1;1;1;1;1;1;1;1;1;1;1;1;1;1;1;1;1;1;1;1;1;1;1;1;1;1;1;1;1;1;1;1;1;1;1;1;1;1;1;1;1;1;1;1;1;1;1;1;1;1;1;1;1;1;1;1;1;1;1;1;1;1;1;1;1;1;1;1;1;1;1;1;1;1;1;1;1;1;1;1;1;1;1;1;1;1;1;1;1;1;1;1;1;1;1;1;1;1;1;1;1;1;1;1;1;1;1;1;1;1;1;1;1;1;1;1;1;1;1;1;1;1;1;1;1;1;1;1;1;1;1;1;1;1;1;1;1;1;1;1;1;1;1;1;1;1;1;1;1;1;1;1;1;1;1;1;1;1;1;1;1;1;1;1;1;1;1;1;1;1;1;1;1;1;1;1;1;1;1;1;1;1;1;1;1…	1;1;1;1;1;1;1;1;1;1;1;1;1;1;1;1;1;1;1;1;1;1;1;1;1;1;1;1;1;1;1;1;1;1;1;1;1;1;1;1;1;1;1;1;1;1;1;1;1;1;1;1;1;1;1;1;1;1;1;1;1;1;1;1;1;1;1;1;1;1;1;1;1;1;1;1;1;1;1;1;1;1;1;1;1;1;1;1;1;1;1;1;1;1;1;1;1;1;1;1;1;1;1;1;1;1;1;1;1;1;1;1;1;1;1;1;1;1;1;1;1;1;1;1;1;1;1;1;1;1;1;1;1;1;1;1;1;1;1;1;1;1;1;1;1;1;1;1;1;1;1;1;1;1;1;1;1;1;1;1;1;1;1;1;1;1;1;1;1;1;1;1;1;1;1;1;1;1;1;1;1;1;1;1;1;1;1;1;1;1;1;1;1;1;1;1;1;1;1;1…	1;1;1;1;1;1;1;1;1;1;1;1;1;1;1;1;1;1;1;1;1;1;1;1;1;1;1;1;1;1;1;1;1;1;1;1;1;1;1;1;1;1;1;1;1;1;1;1;1;1;1;1;1;1;1;1;1;1;1;1;1;1;1;1;1;1;1;1;1;1;1;1;1;1;1;1;1;1;1;1;1;1;1;1;1;1;1;1;1;1;1;1;1;1;1;1;1;1;1;1;1;1;1;1;1;1;1;1;1;1;1;1;1;1;1;1;1;1;1;1;1;1;1;1;1;1;1;1;1;1;1;1;1;1;1;1;1;1;1;1;1;1;1;1;1;1;1;1;1;1;1;1;1;1;1;1;1;1;1;1;1;1;1;1;1;1;1;1;1;1;1;1;1;1;1;1;1;1;1;1;1;1;1;1;1;1;1;1;1;1;1;1;1;1;1;1;1;1;1;1…	Beta-2-microglobulin;HLA class I histocompatibility antigen, Cw-16 alpha chain;Putative HLA class I histocompatibility antigen, alpha chain H;HLA class I histocompatibility antigen, B-73 alpha chain;HLA class I histocompatibility antigen, A-80 alpha chain;HLA class I histocompatibility antigen, A-29 alpha chain;HLA class I histocompatibility antigen, A-74 alpha chain;HLA class I histocompatibilit…	HLA-A;HLA-C;HLA-A*0201V3;HLA;HLA-B;Cw;HLA-Cw;HLA-A*31;HLA A;MHC class I HLA-A;HLA-A*0226;HLA-A*33;HLA-A24AK;HLA-A*02;HLA-DQB1;HLA-H	;;;;;;;;;;;;;;;;;;;;;;;;;;;;;;;;;;;;;;;;;;;;;;;;;;;;;;;;;;;;;;;;;;;;;;;;;;;;;;;;;;;;;;;;;;;;;;;;;;;;;;;;;;;;;;;;;;;;;;;;;;;;;;;;;;;;;;;;;;;;;;;;;;;;;;;;;;;;;;;;;;;;;;;;;;;;;;;;;;;;;;;;;;;;;;;;;;;;;;;;;;;;;;;;;;;;;;;;;;;;;;;;;;;;;;;;;;;;;;;;;;;;;;;;;;;;;;;;	2079	1	1	1	0	0	0	0	0	0	0	0	0	0	1	0	0	0	0	0	0	0	0	0	0	0	1	0	1	0	0	0	0	0	0	0	0	0	0	0	1	0
A0A075B785;Q9P260;Q9P260-2	A0A075B785;Q9P260;Q9P260-2	2;2;2	2;2;2	2;2;2	LisH domain and HEAT repeat-containing protein KIAA1468	KIAA1468	;;	3	2	2	2	0	0	0	0	0	0	0	0	0	1	2	0	0	0	0	0	0	0	0	0	0	0	1	0	1	1	0	0	0	0	0	0	0	0	0	1	2	0
A0A087WSW7;F6XU50;A0A0B4J1V9;Q9NRZ9-2;Q9NRZ9;Q6I7N8;Q9NRZ9-5;Q9NRZ9-4;Q9NRZ9-3;Q9NRZ9-6;Q9NRZ9-7;Q9NW36;Q9NRZ9-8;B1ALG6	A0A087WSW7;F6XU50;A0A0B4J1V9;Q9NRZ9-2;Q9NRZ9;Q6I7N8;Q9NRZ9-5;Q9NRZ9-4;Q9NRZ9-3;Q9NRZ9-6	15;15;15;15;15;14;14;13;13;12;4;3;2;1	15;15;15;15;15;14;14;13;13;12;4;3;2;1	15;15;15;15;15;14;14;13;13;12;4;3;2;1	Lymphoid-specific helicase	HELLS	;;;;;;;;;	14	15	15	15	0	0	0	0	0	0	0	0	0	0	3	0	0	0	0	0	0	0	5	12	3	5	2	2	3	1	0	0	0	0	0	0	0	0	0	0	3	0
Q5T0B5;A0A087WSY1;O15146-3;O15146-2;O15146	Q5T0B5;A0A087WSY1;O15146-3;O15146-2;O15146	1;1;1;1;1	1;1;1;1;1	1;1;1;1;1	Receptor protein-tyrosine kinase;Muscle, skeletal receptor tyrosine-protein kinase	MUSK	;;;;	5	1	1	1	0	0	0	1	0	0	0	0	0	0	0	0	0	0	0	0	0	0	0	0	0	0	0	0	0	0	0	0	0	1	0	0	0	0	0	0	0	0
A0A087WXD0;A0A087WVE6;A0A087WT55;A0A0S2Z5I2;A0A0S2Z5K3;Q3LIB4;A0A0S2Z5R3;Q9NPI6-2;Q9NPI6	A0A087WXD0;A0A087WVE6;A0A087WT55;A0A0S2Z5I2;A0A0S2Z5K3;Q3LIB4;A0A0S2Z5R3;Q9NPI6-2;Q9NPI6	1;1;1;1;1;1;1;1;1	1;1;1;1;1;1;1;1;1	1;1;1;1;1;1;1;1;1	mRNA-decapping enzyme 1A	DCP1A;Nbla00360	;;;;;;;;	9	1	1	1	0	0	0	0	0	0	0	0	0	0	0	0	0	0	0	0	0	0	0	1	0	0	0	0	0	0	0	0	0	0	0	0	0	0	0	0	0	0
A0A087WTK0;A0A087WVC6;Q12913;Q9NPR5;Q12913-2	A0A087WTK0;A0A087WVC6;Q12913;Q9NPR5;Q12913-2	2;2;2;1;1	2;2;2;1;1	2;2;2;1;1	Protein-tyrosine-phosphatase;Receptor-type tyrosine-protein phosphatase eta	PTPRJ	;;;;	5	2	2	2	0	0	0	0	0	0	0	0	0	0	1	0	0	0	0	0	0	0	0	0	0	0	0	0	1	1	0	0	0	0	0	0	0	0	0	0	1	0
A0A087WZ85;A0A0A0MSX4;Q1RMC8;A0A087WTM1;Q2M1J3;Q9Y6N7-6;Q9Y6N7-5;Q9Y6N7-4;Q9Y6N7-3;Q9Y6N7;Q9Y6N7-2	A0A087WZ85;A0A0A0MSX4;Q1RMC8;A0A087WTM1;Q2M1J3;Q9Y6N7-6;Q9Y6N7-5;Q9Y6N7-4;Q9Y6N7-3;Q9Y6N7;Q9Y6N7-2	1;1;1;1;1;1;1;1;1;1;1	1;1;1;1;1;1;1;1;1;1;1	1;1;1;1;1;1;1;1;1;1;1	Roundabout homolog 1	ROBO1	;;;;;;;;;;	11	1	1	1	0	0	0	0	0	0	0	0	0	0	0	0	0	0	0	0	0	0	0	0	0	0	0	0	1	0	0	0	0	0	0	0	0	0	0	0	0	0
Q4G0R1;A0A087WUI6;Q8WXW3	Q4G0R1;A0A087WUI6;Q8WXW3	1;1;1	1;1;1	1;1;1	Progesterone-induced-blocking factor 1	PIBF1	;;	3	1	1	1	0	0	0	0	0	0	0	0	0	0	0	0	0	0	0	0	0	0	1	0	0	0	0	0	0	0	0	0	0	0	0	0	0	0	0	0	0	0
A0A087WXK2;A0A087WUL4;A0A087WX23;Q86TG7;D6W5Q9	A0A087WXK2;A0A087WUL4;A0A087WX23;Q86TG7;D6W5Q9	2;2;2;2;1	2;2;2;2;1	2;2;2;2;1	Retrotransposon-derived protein PEG10	PEG10;hCG_1642748	;;;;	5	2	2	2	0	0	0	0	0	0	0	0	0	0	0	0	0	0	0	0	0	0	1	1	1	2	0	0	0	0	0	0	0	0	0	0	0	0	0	0	0	0
E7ETK0;A0A087WUS0;P62847-2;P62847-3;P62847;P62847-4	E7ETK0;A0A087WUS0;P62847-2;P62847-3;P62847;P62847-4	1;1;1;1;1;1	1;1;1;1;1;1	1;1;1;1;1;1	40S ribosomal protein S24	RPS24	;;;;;	6	1	1	1	0	0	0	0	1	0	0	1	0	1	1	0	0	0	0	0	0	0	1	0	0	1	1	0	0	0	0	0	0	0	1	0	0	1	0	1	1	0
X5D7P1;F8W7C6;A0A087WV22;X1WI28;X5D2T3;P27635	X5D7P1;F8W7C6;A0A087WV22;X1WI28;X5D2T3;P27635	1;1;1;1;1;1	1;1;1;1;1;1	1;1;1;1;1;1	60S ribosomal protein L10	RPL10	;;;;;	6	1	1	1	1	1	1	1	0	0	0	0	0	0	0	0	0	0	0	0	0	0	0	0	0	0	0	0	0	0	1	1	1	1	0	0	0	0	0	0	0	0
Q7Z2T6;Q2YDX6;Q9NWL7;J3KRZ8;B3KR82;A0A087WVA8;Q8IWB9;Q8IWB9-2;Q7L166	Q7Z2T6;Q2YDX6;Q9NWL7;J3KRZ8;B3KR82;A0A087WVA8;Q8IWB9;Q8IWB9-2;Q7L166	2;2;2;2;2;2;2;2;1	2;2;2;2;2;2;2;2;1	2;2;2;2;2;2;2;2;1	Testis-expressed sequence 2 protein	MST069;TEX2	;;;;;;;;	9	2	2	2	0	0	0	0	0	0	0	0	0	0	1	0	0	0	0	0	0	0	0	0	0	0	0	0	1	1	0	0	0	0	0	0	0	0	0	0	1	0
A0A087WVZ4;H3BUE4;H3BUI9;H3BP04;H3BSJ9;H3BRG4;P22695	A0A087WVZ4;H3BUE4;H3BUI9;H3BP04;H3BSJ9;H3BRG4;P22695	1;1;1;1;1;1;1	1;1;1;1;1;1;1	1;1;1;1;1;1;1	Cytochrome b-c1 complex subunit 2, mitochondrial	UQCRC2	;;;;;;	7	1	1	1	0	0	0	0	0	0	0	0	0	0	1	0	0	0	0	0	0	0	0	0	0	0	0	0	0	0	0	0	0	0	0	0	0	0	0	0	1	0
A0A087WW54;Q96QD5-2;Q96QD5;B4DJ78;B4DH51	A0A087WW54;Q96QD5-2;Q96QD5	10;10;10;3;2	10;10;10;3;2	10;10;10;3;2	DEP domain-containing protein 7	DEPDC7	;;	5	10	10	10	0	0	0	0	0	0	0	0	0	1	7	0	0	0	0	0	0	0	0	0	0	0	2	3	5	2	0	0	0	0	0	0	0	0	0	1	7	0
A0A087WW84;D3DQ39;Q14114-2;Q14114-4;Q14114-3;Q14114;E9PP15;H0YEV6;B3KU40;H0YEA5;H0YCA4	A0A087WW84;D3DQ39;Q14114-2;Q14114-4;Q14114-3;Q14114;E9PP15;H0YEV6;B3KU40;H0YEA5	6;6;6;6;6;6;5;4;4;3;1	6;6;6;6;6;6;5;4;4;3;1	6;6;6;6;6;6;5;4;4;3;1	Low-density lipoprotein receptor-related protein 8	LRP8	;;;;;;;;;	11	6	6	6	0	0	0	0	0	0	0	1	0	2	3	0	0	0	0	0	0	0	0	0	0	0	2	0	1	1	0	0	0	0	0	0	0	1	0	2	3	0
A5PKT7;A0A087WX60;Q86TC9-3;Q86TC9-2;Q86TC9	A5PKT7;A0A087WX60;Q86TC9-3;Q86TC9-2;Q86TC9	1;1;1;1;1	1;1;1;1;1	1;1;1;1;1	Myopalladin	MYPN	;;;;	5	1	1	1	0	0	0	0	0	0	0	0	0	0	1	0	0	0	0	0	0	0	0	0	0	0	0	0	0	0	0	0	0	0	0	0	0	0	0	0	1	0
B4E2V7;A0A087WXB0;A8K2G0;O15126;Q96AZ4;A0A087WU14;B4DP10;A0A087WTX8;A0A087WZA6;O15126-2	B4E2V7;A0A087WXB0;A8K2G0;O15126;Q96AZ4;A0A087WU14;B4DP10	3;3;3;3;2;2;2;1;1;1	3;3;3;3;2;2;2;1;1;1	3;3;3;3;2;2;2;1;1;1	Secretory carrier-associated membrane protein 1	SCAMP1	;;;;;;	10	3	3	3	0	0	0	0	0	0	0	0	0	0	3	0	0	0	0	0	0	0	0	0	0	0	0	0	0	0	0	0	0	0	0	0	0	0	0	0	3	0
Q68E05;Q6FGS1;Q53GA0;A0A087WYR3;O43399-6;O43399-2;O43399-4;O43399;O43399-3;O43399-5;O43399-7;Q5J908;A0A087WZ51;B4DDV4	Q68E05;Q6FGS1;Q53GA0;A0A087WYR3;O43399-6;O43399-2;O43399-4;O43399;O43399-3;O43399-5;O43399-7;Q5J908;A0A087WZ51;B4DDV4	3;3;3;3;3;3;3;3;3;3;3;2;2;2	3;3;3;3;3;3;3;3;3;3;3;2;2;2	3;3;3;3;3;3;3;3;3;3;3;2;2;2	Tumor protein D54	DKFZp686A1765;TPD52L2	;;;;;;;;;;;;;	14	3	3	3	0	0	0	0	0	0	0	0	0	1	3	0	0	0	0	0	0	0	0	0	0	0	0	0	0	0	0	0	0	0	0	0	0	0	0	1	3	0
M0R210;A0A087WZ27;P62249;M0R3H0;Q6IPX4;M0QX76;M0R1M5	M0R210;A0A087WZ27;P62249	5;5;5;2;2;1;1	5;5;5;2;2;1;1	5;5;5;2;2;1;1	40S ribosomal protein S16	RPS16;ZNF90	;;	7	5	5	5	3	4	3	3	0	0	0	0	0	0	3	0	2	1	0	0	0	0	0	0	0	0	0	0	0	0	3	4	3	3	0	0	0	0	0	0	3	0
Q6NVI1;A0A087WZH7;P29966	Q6NVI1;A0A087WZH7;P29966	1;1;1	1;1;1	1;1;1	Myristoylated alanine-rich C-kinase substrate	MARCKS	;;	3	1	1	1	0	0	0	0	0	0	0	0	0	0	1	0	0	0	0	0	0	0	0	0	0	0	0	0	0	0	0	0	0	0	0	0	0	0	0	0	1	0
E9PLA9;B4DSF8;G3V153;B3KXU8;A0A087X082;Q14444-2;Q14444	E9PLA9;B4DSF8;G3V153;B3KXU8;A0A087X082;Q14444-2;Q14444	2;2;2;2;2;2;2	2;2;2;2;2;2;2	2;2;2;2;2;2;2	Caprin-1	CAPRIN1	;;;;;;	7	2	2	2	0	0	0	0	0	0	0	0	0	0	0	0	0	0	0	0	0	0	0	2	0	0	0	0	0	0	0	0	0	0	0	0	0	0	0	0	0	0
Q7KYM9;Q59ES8;A0A087X0X3;P52272-2;P52272;M0R2I7;Q6P2D7;M0QY96;M0QZM1;M0QYQ7;M0R019;M0R2T0;B4DEG4	Q7KYM9;Q59ES8;A0A087X0X3;P52272-2;P52272;M0R2I7;Q6P2D7;M0QY96;M0QZM1	4;4;4;4;4;3;3;2;2;1;1;1;1	4;4;4;4;4;3;3;2;2;1;1;1;1	4;4;4;4;4;3;3;2;2;1;1;1;1	Heterogeneous nuclear ribonucleoprotein M	ORF;HNRNPM;HNRPM	;;;;;;;;	13	4	4	4	0	0	0	0	2	0	0	0	0	0	0	0	0	0	0	0	0	0	1	0	0	0	3	0	0	0	0	0	0	0	2	0	0	0	0	0	0	0
B4DXH2;A0A087X1E4;P53365-2;P53365-3;P53365;E9PRV8;B4DUZ3	B4DXH2;A0A087X1E4;P53365-2;P53365-3;P53365;E9PRV8;B4DUZ3	5;5;5;5;5;3;3	5;5;5;5;5;3;3	5;5;5;5;5;3;3	Arfaptin-2	ARFIP2	;;;;;;	7	5	5	5	0	0	0	0	0	0	0	0	0	1	4	0	0	0	0	0	0	0	0	0	0	0	0	0	0	0	0	0	0	0	0	0	0	0	0	1	4	0
A0A087X271;A0A087X1X5;H3BVI6;B4DHU5;B4DDF4;Q6FHE4;Q6FHC3;Q53GK7;B4DUT8;Q99439	A0A087X271;A0A087X1X5;H3BVI6;B4DHU5;B4DDF4;Q6FHE4;Q6FHC3;Q53GK7;B4DUT8;Q99439	1;1;1;1;1;1;1;1;1;1	1;1;1;1;1;1;1;1;1;1	1;1;1;1;1;1;1;1;1;1	Calponin;Calponin-2	CNN2	;;;;;;;;;	10	1	1	1	0	0	0	0	0	0	0	0	0	0	1	0	0	0	0	0	0	0	0	0	0	0	0	0	0	0	0	0	0	0	0	0	0	0	0	0	1	0
F1T0B3;A0A087X2G1;A3RJH1;Q92499-3;Q92499-2;Q92499	F1T0B3;A0A087X2G1;A3RJH1;Q92499-3;Q92499-2;Q92499	1;1;1;1;1;1	1;1;1;1;1;1	1;1;1;1;1;1	ATP-dependent RNA helicase DDX1	DDX1	;;;;;	6	1	1	1	0	0	0	0	0	0	0	0	0	0	0	0	0	0	0	0	0	0	0	0	0	0	1	0	0	0	0	0	0	0	0	0	0	0	0	0	0	0
Q6NZ61;A8K005;A0A090N900;Q15382;C9J931;C9J469;F8WBL3	Q6NZ61;A8K005;A0A090N900;Q15382;C9J931	3;3;3;3;2;1;1	3;3;3;3;2;1;1	3;3;3;3;2;1;1	GTP-binding protein Rheb	RHEB	;;;;	7	3	3	3	0	0	0	0	0	0	0	0	0	0	3	0	0	0	0	0	0	0	0	2	0	0	0	0	0	0	0	0	0	0	0	0	0	0	0	0	3	0
A0A140TA66;A0A0G2JQ95;A0A096LP11;Q8ND56-3;Q8ND56-2;Q8ND56	A0A140TA66;A0A0G2JQ95;A0A096LP11;Q8ND56-3;Q8ND56-2;Q8ND56	1;1;1;1;1;1	1;1;1;1;1;1	1;1;1;1;1;1	Protein LSM14 homolog A	LSM14A	;;;;;	6	1	1	1	0	0	0	0	0	0	0	0	0	0	0	0	0	0	0	0	0	0	0	1	0	0	0	0	0	0	0	0	0	0	0	0	0	0	0	0	0	0
M0QZU1;A0A096LPE0;B4DNC8;Q5QTS3;Q53H34;P40429	M0QZU1;A0A096LPE0;B4DNC8;Q5QTS3;Q53H34;P40429	1;1;1;1;1;1	1;1;1;1;1;1	1;1;1;1;1;1	60S ribosomal protein L13a	RPL13A	;;;;;	6	1	1	1	0	0	0	0	1	0	0	1	0	1	1	0	0	0	0	0	0	0	1	0	1	1	1	0	0	0	0	0	0	0	1	0	0	1	0	1	1	0
F6S8N6;A0A0A0MRJ6;H7BY58;P22061;P22061-2;F8WDT3;F8WAV5;F8WAX2;B7Z972	F6S8N6;A0A0A0MRJ6;H7BY58;P22061;P22061-2;F8WDT3;F8WAV5;F8WAX2;B7Z972	2;2;2;2;2;1;1;1;1	2;2;2;2;2;1;1;1;1	2;2;2;2;2;1;1;1;1	Protein-L-isoaspartate O-methyltransferase;Protein-L-isoaspartate(D-aspartate) O-methyltransferase	PCMT1	;;;;;;;;	9	2	2	2	0	0	1	1	2	1	0	0	0	1	0	1	1	1	0	0	0	0	1	1	1	1	0	1	1	0	0	0	1	1	2	1	0	0	0	1	0	1
E9PPY4;F2Z3C6;B4DVU2;A0A0A0MRK1;E9PAV9;A8KAG1;Q5T3I0-2;Q5T3I0;Q5T3I0-3	E9PPY4;F2Z3C6;B4DVU2;A0A0A0MRK1;E9PAV9;A8KAG1;Q5T3I0-2;Q5T3I0;Q5T3I0-3	1;1;1;1;1;1;1;1;1	1;1;1;1;1;1;1;1;1	1;1;1;1;1;1;1;1;1	G patch domain-containing protein 4	GPATCH4	;;;;;;;;	9	1	1	1	0	0	0	0	0	0	0	0	0	0	0	0	0	0	0	0	0	0	0	0	1	1	0	0	0	0	0	0	0	0	0	0	0	0	0	0	0	0
A0A0A0MRM8;A0A0D9SGC1;E7EW20;Q9UM54-5;Q9UM54-2;Q9UM54-6;Q9UM54-4;Q9UM54-1;Q9UM54;Q5JVM0	A0A0A0MRM8;A0A0D9SGC1;E7EW20;Q9UM54-5;Q9UM54-2;Q9UM54-6;Q9UM54-4;Q9UM54-1;Q9UM54	8;8;8;8;8;8;8;8;8;1	8;8;8;8;8;8;8;8;8;1	8;8;8;8;8;8;8;8;8;1	Unconventional myosin-VI	MYO6	;;;;;;;;	10	8	8	8	0	0	0	0	0	0	0	0	0	1	4	0	0	0	0	0	0	0	0	3	1	1	1	1	3	1	0	0	0	0	0	0	0	0	0	1	4	0
A0A0A0MSI0;Q06830;B2R4P2;A0A0A0MRQ5;H7C3T4;B4DF70;V9HW12;V9HW63;P32119;Q13162	A0A0A0MSI0;Q06830;B2R4P2;A0A0A0MRQ5	6;6;5;3;1;1;1;1;1;1	6;6;5;3;1;1;1;1;1;1	6;6;5;3;1;1;1;1;1;1	Peroxiredoxin-1	PRDX1	;;;	10	6	6	6	6	6	6	4	1	0	0	0	0	1	6	1	2	1	1	0	1	0	1	3	1	0	0	0	0	0	6	6	6	4	1	0	0	0	0	1	6	1
H0YE95;H0YDG6;E9PMP7;H0Y424;E9PMS6;B7Z8W3;A0A0A0MTE2;E9PMT2;F8WD26;F8J2B5;J3KP06;Q8WWI1-3;Q8WWI1-5;Q8WWI1-4;Q8WWI1-2;Q8WWI1	H0YE95;H0YDG6;E9PMP7;H0Y424;E9PMS6;B7Z8W3;A0A0A0MTE2;E9PMT2;F8WD26;F8J2B5;J3KP06;Q8WWI1-3;Q8WWI1-5;Q8WWI1-4;Q8WWI1-2;Q8WWI1	1;1;1;1;1;1;1;1;1;1;1;1;1;1;1;1	1;1;1;1;1;1;1;1;1;1;1;1;1;1;1;1	1;1;1;1;1;1;1;1;1;1;1;1;1;1;1;1	LIM domain only protein 7	LMO7	;;;;;;;;;;;;;;;	16	1	1	1	0	0	0	0	0	0	0	0	0	0	0	0	0	0	0	0	0	0	0	0	0	0	1	0	1	0	0	0	0	0	0	0	0	0	0	0	0	0
E5RH50;A0A0B4J210;Q6PKG0-3;Q6PKG0;H0YC33;H0YC73;H0YBW1	E5RH50;A0A0B4J210;Q6PKG0-3;Q6PKG0;H0YC33	3;3;3;3;2;1;1	3;3;3;3;2;1;1	3;3;3;3;2;1;1	La-related protein 1	LARP1	;;;;	7	3	3	3	0	0	0	0	0	0	0	0	0	0	0	0	0	0	0	0	0	0	0	2	0	1	0	0	0	0	0	0	0	0	0	0	0	0	0	0	0	0
C9JCA9;B8ZZ38;A0A0C4DG06;B4DSR0;E5KNY5;P42704	C9JCA9;B8ZZ38;A0A0C4DG06;B4DSR0;E5KNY5;P42704	1;1;1;1;1;1	1;1;1;1;1;1	1;1;1;1;1;1	Leucine-rich PPR motif-containing protein, mitochondrial	LRPPRC	;;;;;	6	1	1	1	0	0	0	0	1	0	0	0	0	0	0	0	0	0	0	0	0	0	0	0	0	0	1	0	0	0	0	0	0	0	1	0	0	0	0	0	0	0
A0A0C4DG79;Q9NZB2-4;Q9NZB2;Q9NZB2-6	A0A0C4DG79;Q9NZB2-4;Q9NZB2;Q9NZB2-6	1;1;1;1	1;1;1;1	1;1;1;1	Constitutive coactivator of PPAR-gamma-like protein 1	FAM120A	;;;	4	1	1	1	0	0	0	0	0	0	0	0	0	0	0	0	0	0	0	0	0	0	0	1	0	0	0	0	0	0	0	0	0	0	0	0	0	0	0	0	0	0
H7C4C4;H7C0V8;A0A0C4DH82;B4DWG1;B3KM47;Q9Y6Y8-2;Q9Y6Y8	H7C4C4;H7C0V8;A0A0C4DH82;B4DWG1;B3KM47;Q9Y6Y8-2;Q9Y6Y8	1;1;1;1;1;1;1	1;1;1;1;1;1;1	1;1;1;1;1;1;1	SEC23-interacting protein	SEC23IP	;;;;;;	7	1	1	1	0	0	0	0	0	0	0	0	0	0	1	0	0	0	0	0	0	0	0	0	0	0	0	0	0	0	0	0	0	0	0	0	0	0	0	0	1	0
A0A0D9SFB3;A0A0D9SG12;B5BTY4;Q59GX6;A0A0D9SF53;O00571-2;O00571;Q5S4N1;A0A024R9A4;O15523-2;O15523;B4E132;B4E010;B4DLU5;A0A0J9YVQ7;A0A087WVZ1;D6RCM4;O15523-3;Q9NQI0-3;Q9NQI0-2;Q9NQI0-4;Q9NQI0	A0A0D9SFB3;A0A0D9SG12;B5BTY4;Q59GX6;A0A0D9SF53;O00571-2;O00571;Q5S4N1;A0A024R9A4;O15523-2;O15523;B4E132;B4E010;B4DLU5	7;7;7;7;7;7;7;6;6;6;6;5;4;4;2;1;1;1;1;1;1;1	7;7;7;7;7;7;7;6;6;6;6;5;4;4;2;1;1;1;1;1;1;1	6;6;6;6;6;6;6;5;5;5;5;4;3;3;2;1;1;1;1;1;1;1	ATP-dependent RNA helicase DDX3X;ATP-dependent RNA helicase DDX3Y	DDX3X;DDX3Y	;;;;;;;;;;;;;	22	7	7	6	0	1	0	0	2	2	2	2	1	2	2	0	1	2	0	1	0	1	6	7	4	4	3	1	1	1	0	1	0	0	2	2	2	2	1	2	2	0
E9PFF5;B4DM21;A0A0F7L0Q8;A0A0F7L1S3;A0A0F7KYT8;P51114-2;P51114;C9JYQ6;A0A0F7L2Z7;E7EU85;B4DGH9;B4DM78;B4DXZ6;P51114-3	E9PFF5;B4DM21;A0A0F7L0Q8;A0A0F7L1S3;A0A0F7KYT8;P51114-2;P51114;C9JYQ6;A0A0F7L2Z7;E7EU85;B4DGH9;B4DM78;B4DXZ6;P51114-3	2;2;2;2;2;2;2;1;1;1;1;1;1;1	2;2;2;2;2;2;2;1;1;1;1;1;1;1	2;2;2;2;2;2;2;1;1;1;1;1;1;1	Fragile X mental retardation syndrome-related protein 1	FXR1	;;;;;;;;;;;;;	14	2	2	2	0	0	0	0	0	0	0	0	0	1	0	0	0	1	0	0	0	0	1	2	1	2	1	0	0	0	0	0	0	0	0	0	0	0	0	1	0	0
B4DI39;B4DWK5;Q53FA3;B2RCQ9;A8K5I0;A0A0G2JIW1;B4DI54;Q59EJ3;P0DMV8-2;P34931;P0DMV9;P0DMV8;B4E1T6;B4DNX1;B4DXY3;B4DVU9;B4E1S9;B4DFN9;B4DNT8;E9PN25;Q9UQC1;B4DNV4;B3KUS2;V9GZ37;B3KTT5;B4E388;A0A024R6B5;Q53FC7;B3KSM6;B2R6X5;P48741;P54652;P17066	B4DI39;B4DWK5;Q53FA3;B2RCQ9;A8K5I0;A0A0G2JIW1;B4DI54;Q59EJ3;P0DMV8-2;P34931;P0DMV9;P0DMV8;B4E1T6;B4DNX1;B4DXY3;B4DVU9;B4E1S9;B4DFN9;B4DNT8	3;3;3;3;3;3;3;3;3;3;3;3;2;2;2;2;2;2;2;1;1;1;1;1;1;1;1;1;1;1;1;1;1	2;2;2;2;2;2;2;2;2;2;2;2;1;1;1;2;2;1;2;0;1;0;0;1;1;1;0;0;0;0;0;0;0	2;2;2;2;2;2;2;2;2;2;2;2;1;1;1;2;2;1;2;0;1;0;0;1;1;1;0;0;0;0;0;0;0	Heat shock 70 kDa protein 1A;Heat shock 70 kDa protein 1-like;Heat shock 70 kDa protein 1B	HEL-S-103;HSPA1A;HSPA1L;HSPA1B	;;;;;;;;;;;;;;;;;;	33	3	2	2	3	1	1	0	1	0	0	0	0	0	0	0	0	0	0	0	0	0	1	3	0	1	0	0	0	0	2	0	0	0	1	0	0	0	0	0	0	0
H0YCG0;A0PJK8;A0A0G2JMS7;A0A0G2JNZ2;A0A0G2JPP5;Q14160-2;Q14160;Q14160-3	H0YCG0;A0PJK8;A0A0G2JMS7;A0A0G2JNZ2;A0A0G2JPP5;Q14160-2;Q14160;Q14160-3	2;2;2;2;2;2;2;2	2;2;2;2;2;2;2;2	2;2;2;2;2;2;2;2	Protein scribble homolog	SCRIB	;;;;;;;	8	2	2	2	0	0	0	0	0	0	0	0	0	1	2	0	0	0	0	0	0	0	0	0	0	0	1	1	1	1	0	0	0	0	0	0	0	0	0	1	2	0
A0A0G2JQW1;A0A0J9YXQ9;Q53QD4;B3KST6;Q8N9N0;Q8WVT3	A0A0G2JQW1;A0A0J9YXQ9;Q53QD4;B3KST6;Q8N9N0;Q8WVT3	1;1;1;1;1;1	1;1;1;1;1;1	1;1;1;1;1;1	Trafficking protein particle complex subunit 12	CGI-87;TRAPPC12	;;;;;	6	1	1	1	0	0	0	0	0	0	0	0	0	0	1	0	0	0	0	0	0	0	0	0	0	0	0	0	0	0	0	0	0	0	0	0	0	0	0	0	1	0
A0A0J9YYL3;A0A0J9YXJ8;A0A0J9YVP6;A0A0J9YXX5;Q9UHX1-4;Q9UHX1-6;Q9UHX1-3;Q9UHX1-5;Q9UHX1-2;Q9UHX1	A0A0J9YYL3;A0A0J9YXJ8;A0A0J9YVP6;A0A0J9YXX5;Q9UHX1-4;Q9UHX1-6;Q9UHX1-3;Q9UHX1-5;Q9UHX1-2;Q9UHX1	1;1;1;1;1;1;1;1;1;1	1;1;1;1;1;1;1;1;1;1	1;1;1;1;1;1;1;1;1;1	Poly(U)-binding-splicing factor PUF60	PUF60	;;;;;;;;;	10	1	1	1	0	0	0	0	0	0	0	0	0	0	0	0	0	0	0	0	0	0	0	0	0	1	0	0	0	0	0	0	0	0	0	0	0	0	0	0	0	0
A0A0K0K1J3;Q96KX2	A0A0K0K1J3;Q96KX2	1;1	1;1	1;1	F-actin-capping protein subunit alpha-3	CAPZA3	;	2	1	1	1	0	0	0	1	0	0	0	0	0	0	0	0	0	0	0	0	0	0	0	0	0	0	0	0	0	0	0	0	0	1	0	0	0	0	0	0	0	0
Q5T081;A0A0S2Z3I4;A0A0S2Z404;P18754;P18754-2;C9JW69	Q5T081;A0A0S2Z3I4;A0A0S2Z404;P18754;P18754-2;C9JW69	2;2;2;2;2;1	2;2;2;2;2;1	2;2;2;2;2;1	Regulator of chromosome condensation	RCC1	;;;;;	6	2	2	2	0	1	0	0	0	0	0	0	0	0	0	1	0	0	0	0	0	0	0	0	0	0	0	0	0	0	0	1	0	0	0	0	0	0	0	0	0	1
A0A0S2Z4G7;A4ZU86;A0A0S2Z491;P06748-3;P06748-2;P06748;E5RGW4;E5RI98;Q9NX34;Q9BTI9	A0A0S2Z4G7;A4ZU86;A0A0S2Z491;P06748-3;P06748-2;P06748;E5RGW4;E5RI98;Q9NX34;Q9BTI9	2;2;2;2;2;2;1;1;1;1	2;2;2;2;2;2;1;1;1;1	2;2;2;2;2;2;1;1;1;1	Nucleophosmin	NPM1	;;;;;;;;;	10	2	2	2	0	1	0	0	0	0	0	0	0	0	1	0	0	0	0	0	0	0	0	0	0	1	1	0	0	0	0	1	0	0	0	0	0	0	0	0	1	0
A0A0S2Z4Y4;A0A0S2Z5H3;Q14677;Q14677-3;Q14677-2	A0A0S2Z4Y4;A0A0S2Z5H3;Q14677;Q14677-3;Q14677-2	10;10;10;10;9	10;10;10;10;9	10;10;10;10;9	Clathrin interactor 1	CLINT1	;;;;	5	10	10	10	0	0	0	0	0	0	0	0	0	1	6	0	0	0	0	0	0	0	0	0	0	0	4	0	2	0	0	0	0	0	0	0	0	0	0	1	6	0
B4DNG4;A0A0S2Z4Z0;Q96PK6	B4DNG4;A0A0S2Z4Z0;Q96PK6	1;1;1	1;1;1	1;1;1	RNA-binding protein 14	RBM14	;;	3	1	1	1	0	0	0	0	0	0	0	0	0	0	0	0	0	0	0	0	0	0	0	1	1	0	0	0	0	0	0	0	0	0	0	0	0	0	0	0	0	0
C9IZL7;A8K525;A0A0S2Z4Z9;Q15233-2;Q15233;C9J4X2;A0A0S2Z4E7;C9JYS8	C9IZL7;A8K525;A0A0S2Z4Z9;Q15233-2;Q15233;C9J4X2;A0A0S2Z4E7;C9JYS8	2;2;2;2;2;1;1;1	2;2;2;2;2;1;1;1	2;2;2;2;2;1;1;1	Non-POU domain-containing octamer-binding protein	NONO	;;;;;;;	8	2	2	2	0	1	2	1	1	0	0	1	0	1	1	0	1	1	0	0	0	0	0	1	0	1	1	0	0	0	0	1	2	1	1	0	0	1	0	1	1	0
E5RFZ8;E5RGA7;E5RJ40;E5RJG5;E5RIP4;A0A0S2Z5C8;A0A0S2Z5B1;A0A0S2Z5Z7;A0A0S2Z534;Q15043-2;Q15043-3;Q15043	E5RFZ8;E5RGA7;E5RJ40;E5RJG5;E5RIP4;A0A0S2Z5C8;A0A0S2Z5B1;A0A0S2Z5Z7;A0A0S2Z534;Q15043-2;Q15043-3;Q15043	1;1;1;1;1;1;1;1;1;1;1;1	1;1;1;1;1;1;1;1;1;1;1;1	1;1;1;1;1;1;1;1;1;1;1;1	Zinc transporter ZIP14	SLC39A14	;;;;;;;;;;;	12	1	1	1	0	0	0	0	0	0	0	0	0	0	1	0	0	0	0	0	0	0	0	0	0	0	1	1	1	1	0	0	0	0	0	0	0	0	0	0	1	0
A8K586;A0A0S2Z5J4;O00203-3;O00203;B4E0B2;Q3MNE1;A0A0S2Z4Z4	A8K586;A0A0S2Z5J4;O00203-3;O00203;B4E0B2;Q3MNE1;A0A0S2Z4Z4	3;3;3;3;2;2;2	3;3;3;3;2;2;2	3;3;3;3;2;2;2	AP-3 complex subunit beta;AP-3 complex subunit beta-1	AP3B1	;;;;;;	7	3	3	3	0	0	0	0	0	0	0	0	0	1	2	0	0	0	0	0	0	0	0	0	0	0	0	0	0	0	0	0	0	0	0	0	0	0	0	1	2	0
A0A0S2Z693;Q96RQ3;E9PHF7;Q68D27;F5GYT8;E9PG35;G5E9X5;B4DH16;B4DHW5;B7ZAW3;F8WDI3	A0A0S2Z693;Q96RQ3;E9PHF7;Q68D27;F5GYT8;E9PG35;G5E9X5;B4DH16	23;23;20;19;19;17;15;14;11;7;2	23;23;20;19;19;17;15;14;11;7;2	23;23;20;19;19;17;15;14;11;7;2	Methylcrotonoyl-CoA carboxylase subunit alpha, mitochondrial	MCCC1;DKFZp686B20267	;;;;;;;	11	23	23	23	14	19	16	17	8	5	6	6	5	8	10	4	7	4	6	2	9	4	12	15	9	11	9	7	11	8	14	19	16	17	8	5	6	6	5	8	10	4
A0A0U1RQF0;P49327;A0A0U1RRG3	A0A0U1RQF0;P49327	5;5;1	5;5;1	5;5;1	Fatty acid synthase;[Acyl-carrier-protein] S-acetyltransferase;[Acyl-carrier-protein] S-malonyltransferase;3-oxoacyl-[acyl-carrier-protein] synthase;3-oxoacyl-[acyl-carrier-protein] reductase;3-hydroxyacyl-[acyl-carrier-protein] dehydratase;Enoyl-[acyl-carrier-protein] reductase;Oleoyl-[acyl-carrier-protein] hydrolase	FASN	;	3	5	5	5	0	0	0	0	2	2	0	1	0	2	1	0	0	0	0	0	0	0	2	3	1	3	1	0	1	0	0	0	0	0	2	2	0	1	0	2	1	0
K7ELW5;K7ES59;K7EKJ7;Q59H49;A6NLN1;A0A0U1RRM4;P26599;P26599-2;P26599-3	K7ELW5;K7ES59;K7EKJ7;Q59H49;A6NLN1;A0A0U1RRM4;P26599;P26599-2;P26599-3	1;1;1;1;1;1;1;1;1	1;1;1;1;1;1;1;1;1	1;1;1;1;1;1;1;1;1	Polypyrimidine tract-binding protein 1	PTBP1	;;;;;;;;	9	1	1	1	0	0	0	0	0	0	0	0	0	1	0	1	1	0	1	0	0	0	0	0	0	1	1	0	0	0	0	0	0	0	0	0	0	0	0	1	0	1
A0A0X1KG72;H0Y4Z8;Q3YEC7;Q3YEC7-2;G3V154;B3KSV0;F2Z2T0;Q9NWD6;Q9NW45;B3KXX7;H0Y7H6;Q3YEC7-4;Q3YEC7-5;Q3YEC7-6;Q3YEC7-3	A0A0X1KG72;H0Y4Z8;Q3YEC7;Q3YEC7-2;G3V154;B3KSV0;F2Z2T0;Q9NWD6;Q9NW45;B3KXX7	3;3;3;3;2;2;2;2;2;2;1;1;1;1;1	3;3;3;3;2;2;2;2;2;2;1;1;1;1;1	3;3;3;3;2;2;2;2;2;2;1;1;1;1;1	Rab-like protein 6	RABL6	;;;;;;;;;	15	3	3	3	0	0	0	0	0	0	0	0	0	0	3	0	0	0	0	0	0	0	0	0	0	0	0	0	0	0	0	0	0	0	0	0	0	0	0	0	3	0
A0JNW5;Q63HQ7;A0A0C4DGH6;A0JNW5-2;H0YHT7	A0JNW5;Q63HQ7;A0A0C4DGH6	9;6;6;3;1	9;6;6;3;1	9;6;6;3;1	UHRF1-binding protein 1-like	UHRF1BP1L;DKFZp686A1736	;;	5	9	9	9	0	0	0	0	0	0	0	0	0	2	7	0	0	0	0	0	0	0	0	0	0	0	2	2	2	0	0	0	0	0	0	0	0	0	0	2	7	0
A0MZ66-8;A0MZ66-4;A0MZ66-5;A0MZ66-6;A0MZ66;A0MZ66-3;A0MZ66-7;A0MZ66-2	A0MZ66-8;A0MZ66-4;A0MZ66-5;A0MZ66-6;A0MZ66;A0MZ66-3;A0MZ66-7;A0MZ66-2	2;2;2;2;2;2;1;1	2;2;2;2;2;2;1;1	2;2;2;2;2;2;1;1	Shootin-1	KIAA1598	;;;;;;;	8	2	2	2	0	0	0	0	0	0	0	0	0	0	1	0	0	0	0	0	0	0	0	1	0	0	0	0	0	0	0	0	0	0	0	0	0	0	0	0	1	0
A1L3A7;Q7Z417	A1L3A7;Q7Z417	4;4	4;4	4;4	Nuclear fragile X mental retardation-interacting protein 2	NUFIP2	;	2	4	4	4	0	0	0	0	0	0	0	0	0	0	0	0	0	0	0	0	0	0	1	4	1	1	0	0	0	0	0	0	0	0	0	0	0	0	0	0	0	0
A2A2F0;Q86X10-2;Q86X10-3;Q86X10;B3KWL5;A0A0J9YW54;Q6MZJ2;Q86X10-4;B4E2E8	A2A2F0;Q86X10-2;Q86X10-3;Q86X10;B3KWL5;A0A0J9YW54	7;7;7;7;4;4;3;3;1	7;7;7;7;4;4;3;3;1	7;7;7;7;4;4;3;3;1	Ral GTPase-activating protein subunit beta	RALGAPB	;;;;;	9	7	7	7	0	0	0	0	0	0	0	0	0	1	7	0	0	0	0	0	0	0	0	0	0	0	1	0	0	0	0	0	0	0	0	0	0	0	0	1	7	0
A2A3R5;Q96DV6;A2A3R6;P62753;Q9BZU1;A2A3R7	A2A3R5;Q96DV6;A2A3R6;P62753;Q9BZU1;A2A3R7	2;2;2;2;1;1	2;2;2;2;1;1	2;2;2;2;1;1	40S ribosomal protein S6	RPS6	;;;;;	6	2	2	2	0	0	1	0	0	0	0	0	0	0	2	0	0	0	0	0	0	0	0	0	0	0	0	0	0	0	0	0	1	0	0	0	0	0	0	0	2	0
A2NX49;A0A0C4DGT1;B4DYJ7;A0A087X0W4;S4R3S7;A0A087X2F8;A0A087X126;A0A087WYK6;A0A087WVR6	A2NX49	51;5;5;4;3;2;2;2;1	4;0;2;0;0;0;0;0;0	0;0;0;0;0;0;0;0;0				9	51	4	0	18	25	23	21	6	4	3	2	0	2	7	4	3	2	5	1	4	3	36	46	31	32	23	22	28	16	1	4	3	1	0	0	0	0	0	0	0	0
B3KTM6;A2RUM7;P46777	B3KTM6;A2RUM7;P46777	1;1;1	1;1;1	1;1;1	60S ribosomal protein L5	RPL5	;;	3	1	1	1	0	0	1	0	0	0	0	0	0	0	0	0	0	0	0	0	0	0	0	0	0	0	0	0	0	0	0	0	1	0	0	0	0	0	0	0	0	0
A2VCK8;P62328	A2VCK8;P62328	1;1	1;1	1;1	Thymosin beta-4;Hematopoietic system regulatory peptide	TMSB4X	;	2	1	1	1	0	0	0	0	0	0	0	0	0	0	1	0	0	0	0	0	0	0	0	0	0	0	0	0	0	0	0	0	0	0	0	0	0	0	0	0	1	0
Q4VB24;B2R984;A3R0T8;A3R0T7;P10412;P16402;A1L407;P22492;Q02539	Q4VB24;B2R984;A3R0T8;A3R0T7;P10412;P16402	3;3;3;3;3;2;1;1;1	3;3;3;3;3;2;1;1;1	1;1;1;1;1;0;0;0;0	Histone H1.4;Histone H1.3	HIST1H1E;HIST1H1D	;;;;;	9	3	3	1	2	3	2	2	0	0	0	0	0	0	1	0	0	0	0	0	0	0	0	1	0	0	0	0	0	0	2	3	2	2	0	0	0	0	0	0	1	0
Q5T4L4;C9JLI6;H0YMV8;A4D1G5;Q71UM5;P42677	Q5T4L4;C9JLI6;H0YMV8;A4D1G5;Q71UM5;P42677	1;1;1;1;1;1	1;1;1;1;1;1	1;1;1;1;1;1	40S ribosomal protein S27;40S ribosomal protein S27-like	RPS27;RPS27L;LOC392748	;;;;;	6	1	1	1	0	0	0	0	0	0	0	0	0	0	1	0	0	0	0	0	0	0	0	0	0	0	0	0	0	0	0	0	0	0	0	0	0	0	0	0	1	0
A4UCT1;Q0QET7;E7EUT5;V9HVZ4;P04406-2;P04406;Q2TSD0;Q5ZEY3;B4DRV9	A4UCT1;Q0QET7;E7EUT5;V9HVZ4;P04406-2;P04406;Q2TSD0	3;3;3;3;3;3;2;1;1	3;3;3;3;3;3;2;1;1	3;3;3;3;3;3;2;1;1	Glyceraldehyde-3-phosphate dehydrogenase	GAPDH;HEL-S-162eP	;;;;;;	9	3	3	3	1	1	2	1	2	0	0	0	0	0	2	0	0	0	0	0	0	0	1	1	0	2	0	0	0	0	1	1	2	1	2	0	0	0	0	0	2	0
A5YKK6-3;A5YKK6-2;A5YKK6;B4DYL7;A5YKK6-4;B3KPW6;H3BMZ2;B5MDN3;B7Z6X2;B3KS60;B4DTM8;H3BR89;H3BVC9;H3BMH0	A5YKK6-3;A5YKK6-2;A5YKK6;B4DYL7	19;19;19;11;9;7;6;4;4;3;3;2;1;1	19;19;19;11;9;7;6;4;4;3;3;2;1;1	19;19;19;11;9;7;6;4;4;3;3;2;1;1	CCR4-NOT transcription complex subunit 1	CNOT1	;;;	14	19	19	19	0	0	0	0	1	0	0	0	0	0	0	0	0	0	0	0	0	0	5	18	4	5	0	0	0	0	0	0	0	0	1	0	0	0	0	0	0	0
A6NCN2	A6NCN2	1	1	1	Putative keratin-87 protein	KRT87P		1	1	1	1	0	0	0	1	0	0	0	0	0	0	0	0	0	0	0	0	0	0	0	0	0	0	0	0	0	0	0	0	0	1	0	0	0	0	0	0	0	0
H3BMT0;H3BTV5;H3BU16;A6NGP5;H3BMV3;B4DL85;Q9H910-2;Q9H910;Q9H910-3	H3BMT0;H3BTV5;H3BU16;A6NGP5;H3BMV3;B4DL85;Q9H910-2;Q9H910;Q9H910-3	1;1;1;1;1;1;1;1;1	1;1;1;1;1;1;1;1;1	1;1;1;1;1;1;1;1;1	Hematological and neurological expressed 1-like protein	HN1L	;;;;;;;;	9	1	1	1	0	0	0	0	0	0	0	0	0	0	1	0	0	0	0	0	0	0	0	1	0	0	0	0	0	0	0	0	0	0	0	0	0	0	0	0	1	0
H3BPX2;A6NGQ3;Q5VST9-5;Q5VST9-3;Q5VST9;Q5VST9-2;Q5VST9-6	H3BPX2;A6NGQ3;Q5VST9-5;Q5VST9-3;Q5VST9;Q5VST9-2;Q5VST9-6	1;1;1;1;1;1;1	1;1;1;1;1;1;1	1;1;1;1;1;1;1	Obscurin	OBSCN	;;;;;;	7	1	1	1	0	1	0	0	0	0	0	0	0	0	0	0	0	0	0	0	0	0	0	0	0	0	0	0	0	0	0	1	0	0	0	0	0	0	0	0	0	0
A7E2Y5;O75165;B3KN02	A7E2Y5;O75165	4;4;1	4;4;1	4;4;1	DnaJ homolog subfamily C member 13	DNAJC13	;	3	4	4	4	0	0	0	0	0	0	0	0	0	0	0	0	0	0	0	0	0	0	0	0	0	0	1	1	4	1	0	0	0	0	0	0	0	0	0	0	0	0
B3KN08;A8K0S9;Q9UM82;B4DID4	B3KN08;A8K0S9;Q9UM82;B4DID4	6;6;6;4	6;6;6;4	6;6;6;4	Spermatogenesis-associated protein 2	SPATA2	;;;	4	6	6	6	0	0	0	0	1	0	0	0	0	2	5	0	0	0	0	0	0	0	1	2	0	0	0	0	0	0	0	0	0	0	1	0	0	0	0	2	5	0
Q86TE2;A8K1W3;Q14678-2;Q14678	Q86TE2;A8K1W3;Q14678-2;Q14678	1;1;1;1	1;1;1;1	1;1;1;1	KN motif and ankyrin repeat domain-containing protein 1	DKFZp451G231;KANK1	;;;	4	1	1	1	0	0	0	0	0	0	0	0	0	0	1	0	0	0	0	0	0	0	0	0	0	0	0	0	0	0	0	0	0	0	0	0	0	0	0	0	1	0
B7Z2I3;E9PFD7;F2YGG7;Q2TTR7;A8K2T7;P00533;Q504U8;E7BSV0;A9CB80;Q59FL8;Q68GS6;A0A0B4J1Y5;P00533-4;P00533-3;C9JYS6;Q75MF2;P00533-2;E2I6F8;Q4ZG14;F1JTL6;I3WA73;I3WA72;I3WA68;J3KTI5;A2VCQ7;Q147T7;H3BLT0;A0A0P0IT07;B4DTR1;J3QLU9;A0A0A0MSE1;X5DNK3;P04626-3;P04626-2;P04626-6;P04626-5;P04626-4;P04626;Q15303-4;Q15303-3;Q15303-2;Q15303	B7Z2I3;E9PFD7;F2YGG7;Q2TTR7;A8K2T7;P00533;Q504U8;E7BSV0;A9CB80;Q59FL8;Q68GS6;A0A0B4J1Y5;P00533-4;P00533-3	8;8;8;8;8;8;7;7;7;5;4;4;4;4;3;3;3;1;1;1;1;1;1;1;1;1;1;1;1;1;1;1;1;1;1;1;1;1;1;1;1;1	8;8;8;8;8;8;7;7;7;5;4;4;4;4;3;3;3;1;1;1;1;1;1;1;1;1;1;1;1;1;1;1;1;1;1;1;1;1;1;1;1;1	8;8;8;8;8;8;7;7;7;5;4;4;4;4;3;3;3;1;1;1;1;1;1;1;1;1;1;1;1;1;1;1;1;1;1;1;1;1;1;1;1;1	Receptor protein-tyrosine kinase;Epidermal growth factor receptor	EGFR	;;;;;;;;;;;;;	42	8	8	8	0	0	0	0	0	0	0	1	1	3	7	0	0	0	0	0	0	0	0	0	0	0	1	1	4	1	0	0	0	0	0	0	0	1	1	3	7	0
Q7KZX8;B2RCT6;A8K2W7;P15170;P15170-2;P15170-3;H3BR35;B4DQM6;Q8IYD1	Q7KZX8;B2RCT6;A8K2W7;P15170;P15170-2;P15170-3;H3BR35	3;3;3;3;3;3;2;1;1	3;3;3;3;3;3;2;1;1	3;3;3;3;3;3;2;1;1	Eukaryotic peptide chain release factor GTP-binding subunit ERF3A	GSPT1	;;;;;;	9	3	3	3	0	0	0	0	0	1	0	0	0	1	2	0	0	0	0	0	0	0	1	2	1	1	0	0	1	0	0	0	0	0	0	1	0	0	0	1	2	0
C1PHC4;H0YDX6;H0YD13;H0YD17;H0YDW7;H0YCV9;H0Y2P0;H0Y5E4;B4DN59;A8K309;P16070-15;P16070-18;P16070-12;P16070-14;P16070-13;P16070-11;P16070-10;P16070-16;P16070-8;P16070-9;P16070-17;P16070-6;P16070-4;P16070-3;P16070-7;P16070-5;P16070	C1PHC4;H0YDX6;H0YD13;H0YD17;H0YDW7;H0YCV9;H0Y2P0;H0Y5E4;B4DN59;A8K309;P16070-15;P16070-18;P16070-12;P16070-14;P16070-13;P16070-11;P16070-10;P16070-16;P16070-8;P16070-9;P16070-17;P16070-6;P16070-4;P16070-3;P16070-7;P16070-5;P16070	1;1;1;1;1;1;1;1;1;1;1;1;1;1;1;1;1;1;1;1;1;1;1;1;1;1;1	1;1;1;1;1;1;1;1;1;1;1;1;1;1;1;1;1;1;1;1;1;1;1;1;1;1;1	1;1;1;1;1;1;1;1;1;1;1;1;1;1;1;1;1;1;1;1;1;1;1;1;1;1;1	CD44 antigen	CD44	;;;;;;;;;;;;;;;;;;;;;;;;;;	27	1	1	1	0	0	0	0	0	0	0	1	0	1	1	0	0	0	0	0	0	0	0	0	0	0	1	1	1	1	0	0	0	0	0	0	0	1	0	1	1	0
A8K332;Q8IYB1	A8K332;Q8IYB1	1;1	1;1	1;1	Protein MB21D2	MB21D2	;	2	1	1	1	0	0	0	0	0	0	0	0	0	0	0	0	0	0	0	0	0	0	0	0	0	0	0	0	1	0	0	0	0	0	0	0	0	0	0	0	0	0
B7Z2F4;B7Z9L0;B7Z2Z8;A8K3C3;P50991-2;P50991	B7Z2F4;B7Z9L0;B7Z2Z8;A8K3C3;P50991-2;P50991	1;1;1;1;1;1	1;1;1;1;1;1	1;1;1;1;1;1	T-complex protein 1 subunit delta	CCT4	;;;;;	6	1	1	1	0	1	0	0	0	0	0	0	0	0	1	0	0	0	0	0	0	0	0	0	0	0	0	0	0	0	0	1	0	0	0	0	0	0	0	0	1	0
Q13707;B7Z6P1;D2JYH4;A8K3K1;P63267;P68133;P68032;P62736;B3KW67;Q7Z7J6;A6NL76;B4DUI8;F8WB63;B8ZZJ2;C9JFL5;F6UVQ4;F6QUT6;B7Z6I1	Q13707;B7Z6P1;D2JYH4;A8K3K1;P63267;P68133;P68032;P62736;B3KW67;Q7Z7J6;A6NL76;B4DUI8;F8WB63;B8ZZJ2;C9JFL5;F6UVQ4;F6QUT6;B7Z6I1	6;6;6;6;6;6;6;6;5;4;4;4;3;3;3;3;3;3	1;1;1;1;1;1;1;1;1;1;1;1;1;1;1;1;1;1	1;1;1;1;1;1;1;1;1;1;1;1;1;1;1;1;1;1	Actin, gamma-enteric smooth muscle;Actin, alpha skeletal muscle;Actin, alpha cardiac muscle 1;Actin, aortic smooth muscle	ACTA2;ACTG2;ACTA1;ACTC1	;;;;;;;;;;;;;;;;;	18	6	1	1	5	5	5	4	2	0	0	4	1	4	6	1	5	0	0	0	1	0	4	4	4	2	2	0	0	0	1	1	1	1	1	0	0	1	0	1	1	1
B4DSN5;A8K3M3;P18031	B4DSN5;A8K3M3;P18031	2;2;2	2;2;2	2;2;2	Tyrosine-protein phosphatase non-receptor type;Tyrosine-protein phosphatase non-receptor type 1	PTPN1	;;	3	2	2	2	0	0	0	0	0	0	0	0	0	0	1	0	0	0	0	0	0	0	0	0	0	0	0	0	1	0	0	0	0	0	0	0	0	0	0	0	1	0
Q5JR89;Q5JR91;B7Z7M6;B7Z6Q6;A8K3S3;Q99661-2;Q99661	Q5JR89;Q5JR91;B7Z7M6;B7Z6Q6;A8K3S3;Q99661-2;Q99661	1;1;1;1;1;1;1	1;1;1;1;1;1;1	1;1;1;1;1;1;1	Kinesin-like protein;Kinesin-like protein KIF2C	KIF2C	;;;;;;	7	1	1	1	0	0	0	0	0	0	0	0	0	0	0	0	0	0	0	0	0	0	0	1	0	0	0	0	0	0	0	0	0	0	0	0	0	0	0	0	0	0
D6RBK0;C9JZ20;A8K9G2;E7ESE2;E9PCW0;C9JW96;Q6PUJ7;Q6FHP5;Q53FV0;A8K401;P35232-2;P35232	D6RBK0;C9JZ20;A8K9G2;E7ESE2;E9PCW0;C9JW96;Q6PUJ7;Q6FHP5;Q53FV0;A8K401;P35232-2;P35232	1;1;1;1;1;1;1;1;1;1;1;1	1;1;1;1;1;1;1;1;1;1;1;1	1;1;1;1;1;1;1;1;1;1;1;1	Prohibitin	PHB;HEL-S-54e	;;;;;;;;;;;	12	1	1	1	0	0	0	0	0	0	0	0	0	0	0	0	0	0	0	0	0	0	0	0	0	0	1	0	0	0	0	0	0	0	0	0	0	0	0	0	0	0
F8WE65;C9J5S7;V9HWF5;B2RE56;A8K486;P62937;B4DM82;Q71V99;E5RIZ5;P62937-2	F8WE65;C9J5S7;V9HWF5;B2RE56;A8K486;P62937;B4DM82;Q71V99	3;3;3;3;3;3;2;2;1;1	3;3;3;3;3;3;2;2;1;1	3;3;3;3;3;3;2;2;1;1	Peptidyl-prolyl cis-trans isomerase;Peptidyl-prolyl cis-trans isomerase A;Peptidyl-prolyl cis-trans isomerase A, N-terminally processed	PPIA;HEL-S-69p	;;;;;;;	10	3	3	3	2	2	2	2	1	0	0	2	0	1	1	1	0	1	0	1	0	0	1	0	1	1	0	0	0	0	2	2	2	2	1	0	0	2	0	1	1	1
Q6NZ55;A8K4C8;P26373-2;P26373;J3QSB4;H3BTH3;O60250;B4DGL7	Q6NZ55;A8K4C8;P26373-2;P26373;J3QSB4	3;3;3;3;2;1;1;1	3;3;3;3;2;1;1;1	3;3;3;3;2;1;1;1	60S ribosomal protein L13	RPL13	;;;;	8	3	3	3	2	1	3	2	0	0	0	0	0	0	2	0	0	0	0	0	0	0	0	0	0	0	1	0	0	0	2	1	3	2	0	0	0	0	0	0	2	0
D6RI02;B7Z3M5;H0Y8L7;E9PFI5;H0Y9Y4;D6RG13;Q6NXR8;A8K4W0;P61247	D6RI02;B7Z3M5;H0Y8L7;E9PFI5;H0Y9Y4;D6RG13;Q6NXR8;A8K4W0;P61247	1;1;1;1;1;1;1;1;1	1;1;1;1;1;1;1;1;1	1;1;1;1;1;1;1;1;1	40S ribosomal protein S3a	RPS3A	;;;;;;;;	9	1	1	1	0	0	0	0	0	0	0	0	0	0	1	0	0	0	0	0	0	0	0	0	0	0	0	0	0	0	0	0	0	0	0	0	0	0	0	0	1	0
A8K517;P62266	A8K517;P62266	1;1	1;1	1;1	40S ribosomal protein S23	RPS23	;	2	1	1	1	0	0	1	1	0	0	0	0	0	0	1	0	0	1	0	0	0	0	1	1	1	1	1	1	1	0	0	0	1	1	0	0	0	0	0	0	1	0
F5GWG3;A8K556;Q8NFJ5	F5GWG3;A8K556;Q8NFJ5	1;1;1	1;1;1	1;1;1	Retinoic acid-induced protein 3	GPRC5A	;;	3	1	1	1	0	0	0	0	0	0	0	0	0	0	1	0	0	0	0	0	0	0	0	0	0	0	0	0	0	0	0	0	0	0	0	0	0	0	0	0	1	0
A8K594;Q9P0V3;Q9P0V3-2;B4E2S1	A8K594;Q9P0V3;Q9P0V3-2	6;6;3;1	6;6;3;1	6;6;3;1	SH3 domain-binding protein 4	SH3BP4	;;	4	6	6	6	0	0	0	0	0	0	0	0	0	0	5	0	0	0	0	0	0	0	0	0	0	0	2	2	2	2	0	0	0	0	0	0	0	0	0	0	5	0
J3QS39;J3QTR3;F5H6Q2;Q3MIH3;F5GYU3;F5H2Z3;F5H265;Q5UGI3;B4DV12;F5H388;Q5RKT7;B2RDW1;F5H747;F5GXK7;J3QKN0;Q5U5U6;Q5PY61;Q9UFQ0;Q96C32;Q96MH4;L8B4I8;L8B196;Q96H31;L8B4R0;A8K674;L8B4Z6;L8B4M0;L8B4J3;Q66K58;Q59EM9;P62987;P62979;P0CG47;P0CG48;J3QSA3;F5GZ39;M0R1V7;Q49A90;M0R1M6;Q8WYN9;M0R2S1	J3QS39;J3QTR3;F5H6Q2;Q3MIH3;F5GYU3;F5H2Z3;F5H265;Q5UGI3;B4DV12;F5H388;Q5RKT7;B2RDW1;F5H747;F5GXK7;J3QKN0;Q5U5U6;Q5PY61;Q9UFQ0;Q96C32;Q96MH4;L8B4I8;L8B196;Q96H31;L8B4R0;A8K674;L8B4Z6;L8B4M0;L8B4J3;Q66K58;Q59EM9;P62987;P62979;P0CG47;P0CG48;J3QSA3;F5GZ39;M0R1V7;Q49A90;M0R1M6;Q8WYN9;M0R2S1	2;2;2;2;2;2;2;2;2;2;2;2;2;2;2;2;2;2;2;2;2;2;2;2;2;2;2;2;2;2;2;2;2;2;1;1;1;1;1;1;1	2;2;2;2;2;2;2;2;2;2;2;2;2;2;2;2;2;2;2;2;2;2;2;2;2;2;2;2;2;2;2;2;2;2;1;1;1;1;1;1;1	2;2;2;2;2;2;2;2;2;2;2;2;2;2;2;2;2;2;2;2;2;2;2;2;2;2;2;2;2;2;2;2;2;2;1;1;1;1;1;1;1	Ubiquitin-60S ribosomal protein L40;Ubiquitin;60S ribosomal protein L40;Ubiquitin-40S ribosomal protein S27a;Ubiquitin;40S ribosomal protein S27a;Polyubiquitin-B;Ubiquitin;Polyubiquitin-C;Ubiquitin	UBB;RPS27A;UBC;UBA52;HEL112;DKFZp434K0435;UbC	;;;;;;;;;;;;;;;;;;;;;;;;;;;;;;;;;;;;;;;;	41	2	2	2	0	0	0	0	0	0	0	0	0	0	1	0	0	0	0	0	0	0	0	0	1	0	1	1	1	0	0	0	0	0	0	0	0	0	0	0	1	0
A8K7F6;P60842;J3QR64;B4DNH2;J3KTB5;J3QL43;J3QS69;J3KT12;Q59F68;A8K088;P60842-2;J3KTN0;B4DKP9;J3KSZ0;E7EQG2;Q14240;Q14240-2;J3KT04;J3KS93;E7EMV8;Q86WD0;J3KSN7;J3QKZ9;B4E102;J3QLN6;B4E047;Q96B07;J3KS25;Q9NZE6	A8K7F6;P60842;J3QR64;B4DNH2;J3KTB5;J3QL43;J3QS69;J3KT12;Q59F68;A8K088;P60842-2;J3KTN0;B4DKP9;J3KSZ0;E7EQG2;Q14240;Q14240-2	4;4;3;3;3;3;3;3;3;3;3;2;2;2;2;2;2;1;1;1;1;1;1;1;1;1;1;1;1	4;4;3;3;3;3;3;3;3;3;3;2;2;2;2;2;2;1;1;1;1;1;1;1;1;1;1;1;1	4;4;3;3;3;3;3;3;3;3;3;2;2;2;2;2;2;1;1;1;1;1;1;1;1;1;1;1;1	Eukaryotic initiation factor 4A-I;Eukaryotic initiation factor 4A-II;Eukaryotic initiation factor 4A-II, N-terminally processed	EIF4A1;EIF4A2	;;;;;;;;;;;;;;;;	29	4	4	4	1	3	1	3	1	0	0	0	0	0	1	1	0	1	0	0	0	0	0	0	0	0	0	0	0	0	1	3	1	3	1	0	0	0	0	0	1	1
Q0PHS1;E7EUI8;Q2VF42;Q2Q9H2;Q2Q9B7;B4DYA7;A8K8D9;P11413;P11413-3;P11413-2	Q0PHS1;E7EUI8;Q2VF42;Q2Q9H2;Q2Q9B7;B4DYA7;A8K8D9;P11413;P11413-3;P11413-2	1;1;1;1;1;1;1;1;1;1	1;1;1;1;1;1;1;1;1;1	1;1;1;1;1;1;1;1;1;1	Glucose-6-phosphate 1-dehydrogenase	G6PD	;;;;;;;;;	10	1	1	1	0	1	0	0	0	0	0	0	0	0	0	0	0	0	0	0	0	0	0	1	0	0	0	0	0	0	0	1	0	0	0	0	0	0	0	0	0	0
B2R7R4;A8K973;A0A024RCF8;Q96C24;Q71SF7;Q96C24-2	B2R7R4;A8K973;A0A024RCF8;Q96C24;Q71SF7	10;10;9;9;8;4	10;10;9;9;8;4	10;10;9;9;8;4	Synaptotagmin-like protein 4	SYTL4	;;;;	6	10	10	10	0	0	0	0	0	0	0	0	0	1	7	0	0	0	0	0	0	0	0	0	0	0	2	0	2	0	0	0	0	0	0	0	0	0	0	1	7	0
Q6IPT9;Q6IPS9;Q6IPN6;Q53HR5;Q53HQ7;Q53HM9;Q53GE9;Q53G85;A8K9C4;Q5VTE0;P68104;Q96RE1;Q9NZS6;Q53GA1;B4DNE0;B4DV42;A0A087WVQ9;P68104-2;Q8IUB0;Q16577;A0A087WV01;Q9H2I7;Q53G89;Q53HR1;A9X7H1;Q96C29;Q8TBL1;Q6P082;Q96CD8;Q6P4C9;Q504Z0;B4E2C5;A6PW80;Q5JR01;Q14222;Q6NSH7;Q6NS35;Q2F837;Q96EB3	Q6IPT9;Q6IPS9;Q6IPN6;Q53HR5;Q53HQ7;Q53HM9;Q53GE9;Q53G85;A8K9C4;Q5VTE0;P68104;Q96RE1;Q9NZS6;Q53GA1;B4DNE0;B4DV42;A0A087WVQ9;P68104-2;Q8IUB0;Q16577;A0A087WV01;Q9H2I7;Q53G89;Q53HR1	9;9;9;9;9;9;9;9;9;9;9;8;8;8;7;7;7;7;6;6;6;6;6;5;4;4;4;4;4;4;4;4;3;3;3;2;1;1;1	9;9;9;9;9;9;9;9;9;9;9;8;8;8;7;7;7;7;6;6;6;6;6;5;4;4;4;4;4;4;4;4;3;3;3;2;1;1;1	2;2;2;2;2;2;2;2;2;2;2;2;2;1;2;2;2;2;1;1;1;1;1;0;1;1;1;1;1;1;1;1;1;1;1;0;0;0;0	Elongation factor 1-alpha;Putative elongation factor 1-alpha-like 3;Elongation factor 1-alpha 1	EEF1A1;EEF1A1P5;EEF1A1L14;PTI-1	;;;;;;;;;;;;;;;;;;;;;;;	39	9	9	2	7	6	7	6	4	4	5	4	2	4	6	7	7	6	5	3	5	3	4	6	6	3	4	0	4	2	7	6	7	6	4	4	5	4	2	4	6	7
A8K9U6;C9J6P4;Q7Z2W4;Q7Z2W4-3;Q7Z2W4-2;Q05DV5;Q7Z2W4-4	A8K9U6;C9J6P4;Q7Z2W4;Q7Z2W4-3;Q7Z2W4-2;Q05DV5	4;4;4;3;3;2;1	4;4;4;3;3;2;1	4;4;4;3;3;2;1	Zinc finger CCCH-type antiviral protein 1	ZC3HAV1	;;;;;	7	4	4	4	0	0	0	0	0	0	0	0	0	0	2	0	0	0	0	0	0	0	0	4	0	0	0	0	0	0	0	0	0	0	0	0	0	0	0	0	2	0
A8KAL2;Q8TBA6-2;Q8TBA6	A8KAL2;Q8TBA6-2;Q8TBA6	1;1;1	1;1;1	1;1;1	Golgin subfamily A member 5	GOLGA5	;;	3	1	1	1	0	0	0	0	0	0	0	0	0	0	1	0	0	0	0	0	0	0	0	0	0	0	0	0	0	0	0	0	0	0	0	0	0	0	0	0	1	0
Q68CX8;A8KAQ6;B4E3W1;Q9Y679-3;Q9Y679-2;Q9Y679	Q68CX8;A8KAQ6;B4E3W1;Q9Y679-3;Q9Y679-2;Q9Y679	1;1;1;1;1;1	1;1;1;1;1;1	1;1;1;1;1;1	Ancient ubiquitous protein 1	DKFZp686P12272;AUP1	;;;;;	6	1	1	1	0	0	0	0	0	0	0	0	0	0	1	0	0	0	0	0	0	0	0	0	0	0	0	0	0	0	0	0	0	0	0	0	0	0	0	0	1	0
B0QXZ4;Q14106-2;Q14106	B0QXZ4;Q14106-2;Q14106	1;1;1	1;1;1	1;1;1	Protein Tob2	TOB2	;;	3	1	1	1	0	0	0	0	0	0	0	0	0	0	0	0	0	0	0	0	0	0	0	1	0	0	0	0	0	0	0	0	0	0	0	0	0	0	0	0	0	0
Q7L4N0;B1AK87;B2R7T8;B1AK88;B4DWA6;P47756-2;P47756	Q7L4N0;B1AK87;B2R7T8;B1AK88;B4DWA6;P47756-2;P47756	1;1;1;1;1;1;1	1;1;1;1;1;1;1	1;1;1;1;1;1;1	F-actin-capping protein subunit beta	CAPZB	;;;;;;	7	1	1	1	0	1	0	0	0	0	0	0	0	0	0	0	0	0	0	0	0	0	0	0	0	0	0	0	0	0	0	1	0	0	0	0	0	0	0	0	0	0
B1N7B9	B1N7B9	1	1	1				1	1	1	1	0	0	0	0	0	0	0	0	0	0	0	0	0	0	0	0	0	0	0	1	0	0	0	0	0	0	0	0	0	0	0	0	0	0	0	0	0	0
Q96IR1;B2R491;P62701;Q53HV1;B7Z1M6;C9JEH7;A4FU11;Q53HI6;Q496E4;Q8TD47;P22090	Q96IR1;B2R491;P62701;Q53HV1	3;3;3;2;1;1;1;1;1;1;1	3;3;3;2;1;1;1;1;1;1;1	3;3;3;2;1;1;1;1;1;1;1	40S ribosomal protein S4;40S ribosomal protein S4, X isoform	RPS4X	;;;	11	3	3	3	2	2	2	0	1	1	1	1	0	1	3	1	1	1	0	1	0	0	1	0	0	1	1	1	1	1	2	2	2	0	1	1	1	1	0	1	3	1
Q32XH3;M0R3D6;M0R1A7;B4DM94;M0R117;B4DM74;B4DUV3;Q53HD3;B2R4C0;Q02543;M0R0P7	Q32XH3;M0R3D6;M0R1A7;B4DM94;M0R117;B4DM74;B4DUV3;Q53HD3;B2R4C0;Q02543;M0R0P7	2;2;2;2;2;2;2;2;2;2;1	2;2;2;2;2;2;2;2;2;2;1	2;2;2;2;2;2;2;2;2;2;1	60S ribosomal protein L18a	RPL18A	;;;;;;;;;;	11	2	2	2	0	2	1	1	0	0	0	0	0	0	1	1	0	1	0	0	0	0	1	1	1	1	1	0	1	0	0	2	1	1	0	0	0	0	0	0	1	1
K7EMV3;K7EP01;B4E380;B4DEB1;K7EK07;Q5TEC6;B2R6Y1;B2R4P9;K7ES00;Q6NXT2;Q71DI3;Q16695;P84243;P68431	K7EMV3;K7EP01;B4E380;B4DEB1;K7EK07;Q5TEC6;B2R6Y1;B2R4P9;K7ES00;Q6NXT2;Q71DI3;Q16695;P84243;P68431	1;1;1;1;1;1;1;1;1;1;1;1;1;1	1;1;1;1;1;1;1;1;1;1;1;1;1;1	1;1;1;1;1;1;1;1;1;1;1;1;1;1	Histone H3;Histone H3.3C;Histone H3.2;Histone H3.1t;Histone H3.3;Histone H3.1	H3F3B;H3F3A;HIST2H3PS2;H3F3C;HIST2H3A;HIST3H3;HIST1H3A	;;;;;;;;;;;;;	14	1	1	1	1	1	1	1	0	0	0	0	0	0	0	0	1	0	0	0	0	0	0	0	0	0	0	0	0	0	1	1	1	1	0	0	0	0	0	0	0	0
Q0VAS5;B2R4R0;P62805;Q6B823	Q0VAS5;B2R4R0;P62805;Q6B823	4;4;4;2	4;4;4;2	4;4;4;2	Histone H4	HIST1H4H;HIST1H4A	;;;	4	4	4	4	3	3	4	3	1	0	0	2	0	0	0	0	0	1	1	0	0	0	0	0	0	0	0	0	0	0	3	3	4	3	1	0	0	2	0	0	0	0
B2R4R9;P62857	B2R4R9;P62857	1;1	1;1	1;1	40S ribosomal protein S28	RPS28	;	2	1	1	1	1	1	1	1	0	0	0	0	0	0	1	0	0	0	0	0	0	0	0	0	0	0	0	0	0	0	1	1	1	1	0	0	0	0	0	0	1	0
I3L3P7;I3L246;B2R4W8;H3BN98;P62244;H3BV27;H3BT37;I3L303;A8K7H3	I3L3P7;I3L246;B2R4W8;H3BN98;P62244;H3BV27;H3BT37;I3L303;A8K7H3	2;2;2;2;2;1;1;1;1	2;2;2;2;2;1;1;1;1	2;2;2;2;2;1;1;1;1	40S ribosomal protein S15a	RPS15A;hCG_1994130	;;;;;;;;	9	2	2	2	1	2	0	0	0	0	0	0	0	0	0	0	0	0	0	0	0	0	1	2	0	0	0	0	0	0	1	2	0	0	0	0	0	0	0	0	0	0
B2R5U1;B4E299;B3KU67;Q59FF0;Q7KZF4	B2R5U1;B4E299;B3KU67;Q59FF0;Q7KZF4	1;1;1;1;1	1;1;1;1;1	1;1;1;1;1	Staphylococcal nuclease domain-containing protein 1	SND1	;;;;	5	1	1	1	0	0	0	0	1	0	0	0	0	0	0	0	0	0	0	0	0	0	0	0	0	0	0	0	0	0	0	0	0	0	1	0	0	0	0	0	0	0
Q05CK9;B7Z645;Q59GL1;Q0VGD6;Q6MZS5;B2R8Z8;B2R7W4;O60506-4;O43390-4;O60506-3;O60506-2;O60506;O43390;O43390-2;F6UXX1;B4DMD1;B4DT28;B4DMB1;O60506-5;O43390-3	Q05CK9;B7Z645;Q59GL1;Q0VGD6;Q6MZS5;B2R8Z8;B2R7W4;O60506-4;O43390-4;O60506-3;O60506-2;O60506;O43390;O43390-2;F6UXX1;B4DMD1;B4DT28;B4DMB1;O60506-5;O43390-3	2;2;2;2;2;2;2;2;2;2;2;2;2;2;1;1;1;1;1;1	2;2;2;2;2;2;2;2;2;2;2;2;2;2;1;1;1;1;1;1	2;2;2;2;2;2;2;2;2;2;2;2;2;2;1;1;1;1;1;1	Heterogeneous nuclear ribonucleoprotein Q;Heterogeneous nuclear ribonucleoprotein R	SYNCRIP;HNRPR;DKFZp686A13234;HNRNPR	;;;;;;;;;;;;;;;;;;;	20	2	2	2	0	0	0	0	1	0	0	0	0	0	0	0	0	0	0	0	0	0	0	1	0	0	0	0	0	0	0	0	0	0	1	0	0	0	0	0	0	0
B2R858;P26196;Q8IV96	B2R858;P26196	7;7;2	7;7;2	7;7;2	Probable ATP-dependent RNA helicase DDX6	DDX6	;	3	7	7	7	0	0	0	0	1	1	0	0	0	0	0	0	0	0	0	0	0	0	4	6	2	4	0	0	0	0	0	0	0	0	1	1	0	0	0	0	0	0
B2RAK1;Q9UIQ6-3;Q9UIQ6-2;Q9UIQ6	B2RAK1;Q9UIQ6-3;Q9UIQ6-2;Q9UIQ6	3;3;3;3	3;3;3;3	3;3;3;3	Leucyl-cystinyl aminopeptidase;Leucyl-cystinyl aminopeptidase, pregnancy serum form	LNPEP	;;;	4	3	3	3	0	0	0	0	0	0	0	0	0	1	2	0	0	0	0	0	0	0	0	0	0	0	2	1	2	2	0	0	0	0	0	0	0	0	0	1	2	0
Q53GS5;B2RBI2;Q96A49;B4DHY7;B4E1C9	Q53GS5;B2RBI2;Q96A49	4;4;4;1;1	4;4;4;1;1	4;4;4;1;1	Synapse-associated protein 1	SYAP1	;;	5	4	4	4	0	0	0	0	0	0	0	0	0	0	4	0	0	0	0	0	0	0	0	0	0	0	0	0	0	0	0	0	0	0	0	0	0	0	0	0	4	0
H7C1J4;B2RNT9;Q6BDS2	H7C1J4;B2RNT9;Q6BDS2	1;1;1	1;1;1	1;1;1	UHRF1-binding protein 1	UHRF1BP1	;;	3	1	1	1	1	1	0	0	0	0	0	0	0	0	1	0	0	0	0	0	0	0	0	1	1	0	0	0	0	0	1	1	0	0	0	0	0	0	0	0	1	0
E7EX73;B4DSI9;E9PGM1;E7EUU4;B4DGF1;B2RU10;B2RU06;Q4LE58;Q04637-6;Q04637-7;Q04637-5;Q04637-4;Q04637-3;Q04637;Q04637-8;Q04637-9;C9J6B6;C9K073;C9JF13;A0A0A0MR52;Q96I65;C9J2Z7	E7EX73;B4DSI9;E9PGM1;E7EUU4;B4DGF1;B2RU10;B2RU06;Q4LE58;Q04637-6;Q04637-7;Q04637-5;Q04637-4;Q04637-3;Q04637;Q04637-8;Q04637-9;C9J6B6;C9K073;C9JF13;A0A0A0MR52	5;5;5;5;5;5;5;5;5;5;5;5;5;5;5;5;3;3;3;3;2;2	5;5;5;5;5;5;5;5;5;5;5;5;5;5;5;5;3;3;3;3;2;2	5;5;5;5;5;5;5;5;5;5;5;5;5;5;5;5;3;3;3;3;2;2	Eukaryotic translation initiation factor 4 gamma 1	EIF4G1;EIF4G1 variant protein	;;;;;;;;;;;;;;;;;;;	22	5	5	5	0	0	0	0	1	0	1	0	0	0	1	0	0	0	0	0	0	0	2	4	1	0	0	0	0	0	0	0	0	0	1	0	1	0	0	0	1	0
B2ZZ90;Q13085;Q13085-4;Q13085-2;A0A024R0Y2;Q13085-3;Q59FY4;Q7Z5W8;B4DWK9;B4DIG6;B4DIW1;B4DIR2;B4DK31;A0A087WWN5;A0A087WYS8	B2ZZ90;Q13085;Q13085-4;Q13085-2;A0A024R0Y2;Q13085-3;Q59FY4	83;83;82;80;79;79;44;34;25;23;23;22;19;2;1	83;83;82;80;79;79;44;34;25;23;23;22;19;2;1	36;36;36;36;36;36;35;31;23;21;21;20;17;2;1	Acetyl-CoA carboxylase 1;Biotin carboxylase	ACACA;hCG_30204	;;;;;;	15	83	83	36	30	37	32	31	8	5	4	2	0	2	14	5	4	3	6	1	4	3	61	78	57	57	42	38	50	32	30	37	32	31	8	5	4	2	0	2	14	5
B3KM97;B3KSQ1;Q9NZ01;M0QXM3;M0R329;B4DR74;Q9NZ01-2	B3KM97;B3KSQ1;Q9NZ01;M0QXM3;M0R329;B4DR74;Q9NZ01-2	2;2;2;1;1;1;1	2;2;2;1;1;1;1	2;2;2;1;1;1;1	Very-long-chain enoyl-CoA reductase	TECR	;;;;;;	7	2	2	2	0	0	0	0	0	0	0	0	0	0	0	0	0	0	0	0	0	0	1	0	0	0	1	0	1	0	0	0	0	0	0	0	0	0	0	0	0	0
B4DK68;B3KMK8;O95210	B4DK68;B3KMK8;O95210	2;2;2	2;2;2	2;2;2	Starch-binding domain-containing protein 1	STBD1	;;	3	2	2	2	0	0	0	0	0	0	0	0	0	0	1	0	0	0	0	0	0	0	0	0	0	0	0	1	0	1	0	0	0	0	0	0	0	0	0	0	1	0
B3KMZ9;B4DNL3;Q9P0K7-4;Q9P0K7-3;Q9P0K7;Q9P0K7-2	B3KMZ9;B4DNL3;Q9P0K7-4;Q9P0K7-3;Q9P0K7;Q9P0K7-2	2;2;2;2;2;2	2;2;2;2;2;2	2;2;2;2;2;2	Ankycorbin	RAI14	;;;;;	6	2	2	2	0	0	0	0	0	0	0	0	0	0	2	0	0	0	0	0	0	0	0	0	0	0	0	0	0	0	0	0	0	0	0	0	0	0	0	0	2	0
B3KNG7;F5H7S1;B7Z9C7;Q2M1K9-2;Q2M1K9	B3KNG7;F5H7S1;B7Z9C7;Q2M1K9-2;Q2M1K9	1;1;1;1;1	1;1;1;1;1	1;1;1;1;1	Zinc finger protein 423	ZNF423	;;;;	5	1	1	1	0	0	0	0	0	0	0	0	0	0	0	0	0	0	0	0	0	0	0	0	1	0	0	0	0	0	0	0	0	0	0	0	0	0	0	0	0	0
B3KT06;B3KPS3;Q53GA7;F5H5D3;Q9BQE3;P68363;A8JZY9;B7Z1K5;Q71U36-2;Q71U36;P68363-2;B4DDU2;B4DQK4;Q1ZYQ1;Q13748;F8VVB9;Q9UQM3;C9J2C0;Q9NY65-2;Q9NY65;Q6PEY2;Q8N532;Q7Z3M3;Q13748-2;C9JDS9;B4DN58;F8VQQ4;F8VRZ4;F8VS66;F8VX09;F8VWV9;Q15670;V9GZ17;C9K0S6;F8VRK0;Q6QMJ5;C9JDL2;Q9H853;A6NHL2-2;A6NHL2	B3KT06;B3KPS3;Q53GA7;F5H5D3;Q9BQE3;P68363;A8JZY9;B7Z1K5;Q71U36-2;Q71U36;P68363-2;B4DDU2;B4DQK4;Q1ZYQ1;Q13748;F8VVB9;Q9UQM3;C9J2C0;Q9NY65-2;Q9NY65;Q6PEY2;Q8N532;Q7Z3M3;Q13748-2	11;11;11;11;11;11;10;10;10;10;9;8;8;8;8;7;7;7;7;7;7;6;6;6;4;4;4;3;3;2;2;2;2;1;1;1;1;1;1;1	11;11;11;11;11;11;10;10;10;10;9;8;8;8;8;7;7;7;7;7;7;6;6;6;4;4;4;3;3;2;2;2;2;1;1;1;1;1;1;1	3;3;3;3;3;3;3;2;3;3;2;1;2;1;1;2;1;0;0;0;1;3;0;1;0;1;2;2;2;1;1;0;0;0;1;0;0;0;0;0	Tubulin alpha-1C chain;Tubulin alpha-1B chain;Tubulin alpha-1A chain;Tubulin alpha-3C/D chain;Tubulin alpha-8 chain;Tubulin alpha-3E chain	TUBA1C;TUBA1B;TUBA1A;TUBA2;TUBA3C;TUBA8;TUBA3E;DKFZp686L04275	;;;;;;;;;;;;;;;;;;;;;;;	40	11	11	3	3	5	4	4	4	1	2	4	2	5	9	2	3	2	1	1	0	0	9	11	10	8	4	5	6	4	3	5	4	4	4	1	2	4	2	5	9	2
B3KQ73;F5H2U4;B4E0R5;B4DRB6;B4DH66;B4DZ54;Q5T6F2-2;Q5T6F2	B3KQ73;F5H2U4;B4E0R5;B4DRB6;B4DH66;B4DZ54;Q5T6F2-2;Q5T6F2	1;1;1;1;1;1;1;1	1;1;1;1;1;1;1;1	1;1;1;1;1;1;1;1	Ubiquitin-associated protein 2	UBAP2	;;;;;;;	8	1	1	1	0	0	0	0	0	0	0	0	0	0	0	0	0	0	0	0	0	0	0	1	0	0	0	0	0	0	0	0	0	0	0	0	0	0	0	0	0	0
Q5VWA0;E9PJS7;E9PL08;E9PMF9;Q658W7;Q659A9;B3KRU1;Q7L1W4	Q5VWA0;E9PJS7;E9PL08;E9PMF9;Q658W7;Q659A9;B3KRU1;Q7L1W4	1;1;1;1;1;1;1;1	1;1;1;1;1;1;1;1	1;1;1;1;1;1;1;1	Volume-regulated anion channel subunit LRRC8D	LRRC8D;DKFZp666L2010;DKFZp547I0910	;;;;;;;	8	1	1	1	0	0	1	0	0	0	0	0	0	0	0	0	0	0	0	0	0	0	0	0	0	0	0	0	0	0	0	0	1	0	0	0	0	0	0	0	0	0
H0YDT6;B4DEW9;B4DMT5;B3KSH1;O00303	H0YDT6;B4DEW9;B4DMT5;B3KSH1;O00303	1;1;1;1;1	1;1;1;1;1	1;1;1;1;1	Eukaryotic translation initiation factor 3 subunit F	EIF3F	;;;;	5	1	1	1	0	0	0	0	0	0	0	0	0	0	0	0	0	0	0	0	0	1	0	0	0	0	0	0	0	0	0	0	0	0	0	0	0	0	0	0	0	0
H3BV68;C9J7I2;B3KT69;F5H7K1;E7EWW0;Q7Z3J2-2;Q7Z3J2	H3BV68;C9J7I2;B3KT69;F5H7K1;E7EWW0;Q7Z3J2-2;Q7Z3J2	1;1;1;1;1;1;1	1;1;1;1;1;1;1	1;1;1;1;1;1;1	UPF0505 protein C16orf62	C16orf62	;;;;;;	7	1	1	1	0	1	0	0	0	0	1	0	0	0	1	0	0	0	0	0	1	0	1	0	0	0	1	0	1	0	0	1	0	0	0	0	1	0	0	0	1	0
B3KX64;B3KTI4;Q08AD1-2;Q08AD1-3;Q08AD1	B3KX64;B3KTI4;Q08AD1-2;Q08AD1-3;Q08AD1	1;1;1;1;1	1;1;1;1;1	1;1;1;1;1	Calmodulin-regulated spectrin-associated protein 2	CAMSAP2	;;;;	5	1	1	1	0	1	0	0	0	0	0	0	0	0	1	0	0	0	0	0	0	0	0	0	0	0	0	0	0	0	0	1	0	0	0	0	0	0	0	0	1	0
Q53HF2;B3KTV0;E9PKE3;V9HW22;Q53GZ6;P11142-2;P11142;E9PI65;E9PQQ4;E9PQK7;E9PK54;E9PLF4;B4DTX2;E9PN89;Q96IS6;E9PPY6;A4D111;E9PNE6;B4E1Q1;A8K7Q2	Q53HF2;B3KTV0;E9PKE3;V9HW22;Q53GZ6;P11142-2;P11142;E9PI65;E9PQQ4;E9PQK7;E9PK54;E9PLF4;B4DTX2;E9PN89;Q96IS6;E9PPY6;A4D111;E9PNE6;B4E1Q1	4;4;4;4;4;4;4;3;3;3;3;3;3;3;3;2;2;2;2;1	4;4;4;4;4;4;4;3;3;3;3;3;3;3;3;2;2;2;2;1	3;3;3;3;3;3;3;2;2;2;2;2;2;3;3;1;2;1;2;1	Heat shock cognate 71 kDa protein	HSPA8;HEL-S-72p;LOC401308	;;;;;;;;;;;;;;;;;;	20	4	4	3	1	3	1	1	0	0	0	0	0	0	3	0	0	0	0	0	0	0	0	2	0	0	0	0	0	0	1	3	1	1	0	0	0	0	0	0	3	0
F8VRN8;F8VS07;B3KTW2;F8VQE1;B4DN52;Q53GG0;Q9UHB6-3;Q9UHB6-2;Q9UHB6-5;Q9UHB6;Q9UHB6-4	F8VRN8;F8VS07;B3KTW2;F8VQE1;B4DN52;Q53GG0;Q9UHB6-3;Q9UHB6-2;Q9UHB6-5;Q9UHB6;Q9UHB6-4	1;1;1;1;1;1;1;1;1;1;1	1;1;1;1;1;1;1;1;1;1;1	1;1;1;1;1;1;1;1;1;1;1	LIM domain and actin-binding protein 1	LIMA1	;;;;;;;;;;	11	1	1	1	0	0	0	0	0	0	0	0	0	0	1	0	0	0	0	0	0	0	0	0	0	0	0	0	0	0	0	0	0	0	0	0	0	0	0	0	1	0
B3KVN0;B4DKW1;B4DDR6;Q0P512;Q59GX2;P11166	B3KVN0;B4DKW1;B4DDR6;Q0P512;Q59GX2;P11166	1;1;1;1;1;1	1;1;1;1;1;1	1;1;1;1;1;1	Solute carrier family 2, facilitated glucose transporter member 1	SLC2A1	;;;;;	6	1	1	1	0	0	0	0	0	0	0	0	0	0	1	0	0	0	0	0	0	0	0	0	0	0	0	0	0	0	0	0	0	0	0	0	0	0	0	0	1	0
B4DUR8;B3KX11;Q2TU64;Q59H77;P49368-2;P49368	B4DUR8;B3KX11;Q2TU64;Q59H77;P49368-2;P49368	2;2;2;2;2;2	2;2;2;2;2;2	2;2;2;2;2;2	T-complex protein 1 subunit gamma	CCT3	;;;;;	6	2	2	2	1	1	1	1	1	0	0	0	0	0	1	0	0	0	0	0	0	0	0	0	0	0	0	0	0	0	1	1	1	1	1	0	0	0	0	0	1	0
B3KX12;B4E1V1;B4DZA5;Q4KMQ2-3;Q4KMQ2;Q4KMQ2-4;Q4KMQ2-2	B3KX12;B4E1V1;B4DZA5;Q4KMQ2-3;Q4KMQ2;Q4KMQ2-4;Q4KMQ2-2	1;1;1;1;1;1;1	1;1;1;1;1;1;1	1;1;1;1;1;1;1	Anoctamin;Anoctamin-6	ANO6	;;;;;;	7	1	1	1	0	0	0	0	0	0	0	0	0	0	0	0	0	0	0	0	0	0	0	0	0	0	0	0	1	0	0	0	0	0	0	0	0	0	0	0	0	0
Q96BA7;B3KX72;B4DLR3;Q00839-2;Q00839;Q7Z4Q5;Q5RI18	Q96BA7;B3KX72;B4DLR3;Q00839-2;Q00839;Q7Z4Q5	3;3;3;3;3;2;1	3;3;3;3;3;2;1	3;3;3;3;3;2;1	Heterogeneous nuclear ribonucleoprotein U	HNRNPU;HNRPU	;;;;;	7	3	3	3	0	0	1	1	0	0	0	0	0	0	3	0	0	0	0	0	0	0	0	0	0	0	0	0	0	0	0	0	1	1	0	0	0	0	0	0	3	0
B4DDH8;Q96N66-3;Q96N66-2;Q96N66	B4DDH8;Q96N66-3;Q96N66-2;Q96N66	1;1;1;1	1;1;1;1	1;1;1;1	Lysophospholipid acyltransferase 7	MBOAT7	;;;	4	1	1	1	0	0	0	0	0	0	0	0	0	0	0	0	0	0	0	0	0	0	0	0	0	0	1	0	1	1	0	0	0	0	0	0	0	0	0	0	0	0
B4DZY9;Q96GI1;B4DE30;E7ENZ3;B4DYC8;B7ZAR1;B4DDU6;B4DZT5;B4DXI1;E9PCA1;B4DX08;Q9BU08;V9HW37;P48643-2;P48643	B4DZY9;Q96GI1;B4DE30;E7ENZ3;B4DYC8;B7ZAR1;B4DDU6;B4DZT5;B4DXI1;E9PCA1;B4DX08;Q9BU08;V9HW37;P48643-2;P48643	2;2;2;2;2;2;2;2;2;2;2;2;2;2;2	2;2;2;2;2;2;2;2;2;2;2;2;2;2;2	2;2;2;2;2;2;2;2;2;2;2;2;2;2;2	T-complex protein 1 subunit epsilon	CCT5;HEL-S-69	;;;;;;;;;;;;;;	15	2	2	2	0	2	1	2	0	0	0	0	0	0	0	0	0	0	0	0	0	0	0	0	0	0	0	0	0	0	0	2	1	2	0	0	0	0	0	0	0	0
M0R144;M0QX44;B4DE27;M0QXM4;Q71UA6;Q59ES3;Q15758-3;Q15758-2;Q15758	M0R144;M0QX44;B4DE27;M0QXM4;Q71UA6;Q59ES3;Q15758-3;Q15758-2;Q15758	1;1;1;1;1;1;1;1;1	1;1;1;1;1;1;1;1;1	1;1;1;1;1;1;1;1;1	Amino acid transporter;Neutral amino acid transporter B(0)	SLC1A5	;;;;;;;;	9	1	1	1	0	0	0	0	0	0	0	0	0	0	1	0	0	0	0	0	0	0	0	0	0	0	0	0	0	0	0	0	0	0	0	0	0	0	0	0	1	0
B4DEF7;V9HWB4;P11021	B4DEF7;V9HWB4;P11021	1;1;1	1;1;1	1;1;1	78 kDa glucose-regulated protein	HEL-S-89n;HSPA5	;;	3	1	1	1	1	1	0	1	0	0	0	0	0	0	0	0	0	0	0	0	0	0	0	0	0	0	0	0	0	0	1	1	0	1	0	0	0	0	0	0	0	0
F8VX11;B4DEP6;E7EX17;B4DRM3;P23588-2;P23588;F8W0K0;F8VRU1;F8VYE9;F8VSC7;F8VP89;Q7Z5Y0;B4DS01	F8VX11;B4DEP6;E7EX17;B4DRM3;P23588-2;P23588;F8W0K0;F8VRU1;F8VYE9;F8VSC7;F8VP89	3;3;3;3;3;3;2;2;2;2;2;1;1	3;3;3;3;3;3;2;2;2;2;2;1;1	3;3;3;3;3;3;2;2;2;2;2;1;1	Eukaryotic translation initiation factor 4B	EIF4B	;;;;;;;;;;	13	3	3	3	0	0	0	0	0	0	0	0	0	0	2	0	0	0	0	0	0	0	2	2	0	1	0	0	0	0	0	0	0	0	0	0	0	0	0	0	2	0
B4DFR3;Q8N519;Q5I6Y5;Q3BDU5;Q5TCI8;W8QEH3;P02545-5;P02545-2;P02545-4;P02545-6;P02545-3;P02545	B4DFR3;Q8N519;Q5I6Y5;Q3BDU5;Q5TCI8;W8QEH3;P02545-5;P02545-2;P02545-4;P02545-6;P02545-3;P02545	1;1;1;1;1;1;1;1;1;1;1;1	1;1;1;1;1;1;1;1;1;1;1;1	1;1;1;1;1;1;1;1;1;1;1;1	Prelamin-A/C;Lamin-A/C	LMNA	;;;;;;;;;;;	12	1	1	1	0	0	0	0	0	0	0	1	0	0	0	0	0	0	0	0	0	0	0	0	0	0	1	0	0	0	0	0	0	0	0	0	0	1	0	0	0	0
B4DWQ3;B4DHM5;B4DHB3;B4E1H9;V9HWF4;P00558-2;P07205;P00558	B4DWQ3;B4DHM5;B4DHB3;B4E1H9;V9HWF4;P00558-2;P07205;P00558	1;1;1;1;1;1;1;1	1;1;1;1;1;1;1;1	1;1;1;1;1;1;1;1	Phosphoglycerate kinase;Phosphoglycerate kinase 1;Phosphoglycerate kinase 2	HEL-S-68p;PGK1;PGK2	;;;;;;;	8	1	1	1	0	0	0	0	1	0	0	0	0	0	0	0	0	0	0	0	0	0	0	0	0	0	0	0	0	0	0	0	0	0	1	0	0	0	0	0	0	0
B4DHF4;F5GXK4;B9A071;B9A6L3;Q9P2M4-2;Q9P2M4;O60347	B4DHF4;F5GXK4;B9A071;B9A6L3;Q9P2M4-2;Q9P2M4;O60347	1;1;1;1;1;1;1	1;1;1;1;1;1;1	1;1;1;1;1;1;1	TBC1 domain family member 14;TBC1 domain family member 12	TBC1D14;TBC1D12	;;;;;;	7	1	1	1	0	0	0	0	0	0	0	0	0	0	1	0	0	0	0	0	0	0	0	0	0	0	0	0	0	0	0	0	0	0	0	0	0	0	0	0	1	0
B4DIP2;Q1RMC9;Q96RT1-7;Q96RT1-4;Q96RT1-5;Q96RT1-3;Q96RT1-9;Q96RT1-2;Q96RT1;Q96RT1-8;Q96RT1-6;V9HW13	B4DIP2;Q1RMC9;Q96RT1-7;Q96RT1-4;Q96RT1-5;Q96RT1-3;Q96RT1-9;Q96RT1-2;Q96RT1;Q96RT1-8;Q96RT1-6;V9HW13	4;4;4;4;4;4;4;4;4;4;3;2	4;4;4;4;4;4;4;4;4;4;3;2	4;4;4;4;4;4;4;4;4;4;3;2	Protein LAP2	ERBB2IP;HEL-S-78	;;;;;;;;;;;	12	4	4	4	0	0	0	0	0	0	0	0	0	0	0	0	0	0	0	0	0	0	0	0	0	0	2	1	2	2	0	0	0	0	0	0	0	0	0	0	0	0
B4DK63;F8W7S1;B7ZLZ8;Q8NAN2	B4DK63;F8W7S1;B7ZLZ8;Q8NAN2	1;1;1;1	1;1;1;1	1;1;1;1	Protein FAM73A	FAM73A	;;;	4	1	1	1	0	0	0	0	0	0	0	0	0	0	0	0	0	0	0	0	0	0	1	0	0	0	0	0	1	0	0	0	0	0	0	0	0	0	0	0	0	0
E9PNU4;B4DKR0;Q13190-3;Q13190-2;Q13190-4;Q13190	E9PNU4;B4DKR0;Q13190-3;Q13190-2;Q13190-4;Q13190	1;1;1;1;1;1	1;1;1;1;1;1	1;1;1;1;1;1	Syntaxin-5	STX5;STX5A	;;;;;	6	1	1	1	0	0	0	0	0	0	0	0	0	0	0	0	0	0	0	0	0	0	0	0	0	0	0	0	0	1	0	0	0	0	0	0	0	0	0	0	0	0
B4DZ22;B4DL07;P28288;P28288-2	B4DZ22;B4DL07;P28288;P28288-2	2;2;2;1	2;2;2;1	2;2;2;1	ATP-binding cassette sub-family D member 3	ABCD3	;;;	4	2	2	2	0	0	0	0	0	0	0	0	0	0	1	0	0	0	0	0	0	0	0	0	0	0	0	0	1	0	0	0	0	0	0	0	0	0	0	0	1	0
F8W0G4;F8VXH9;B4DRD7;H3BRU6;B4DLC0;F8VZX2;Q15366-7;Q15366-8;Q15366-4;Q15366-5;Q15366-6;Q15366-3;Q15366;Q15366-2;F8W1G6;Q53SS8;Q15365;H3BND9;J3QT27;Q5MJP6;E9PFP8;P57721-2;P57721-3;P57721-5;P57721-4;P57721	F8W0G4;F8VXH9;B4DRD7;H3BRU6;B4DLC0;F8VZX2;Q15366-7;Q15366-8;Q15366-4;Q15366-5;Q15366-6;Q15366-3;Q15366;Q15366-2;F8W1G6;Q53SS8;Q15365	3;3;3;3;3;3;3;3;3;3;3;3;3;3;2;2;2;1;1;1;1;1;1;1;1;1	3;3;3;3;3;3;3;3;3;3;3;3;3;3;2;2;2;1;1;1;1;1;1;1;1;1	3;3;3;3;3;3;3;3;3;3;3;3;3;3;2;2;2;1;1;1;1;1;1;1;1;1	Poly(rC)-binding protein 2;Poly(rC)-binding protein 1	PCBP2;PCBP1	;;;;;;;;;;;;;;;;	26	3	3	3	0	1	1	0	1	0	0	0	0	0	0	1	0	0	0	0	0	0	1	2	1	1	0	0	0	0	0	1	1	0	1	0	0	0	0	0	0	1
B4E1M5;E7ESE0;B4DLV8;D6RAN4;H0Y9V9;Q53Z07;P32969	B4E1M5;E7ESE0;B4DLV8;D6RAN4;H0Y9V9;Q53Z07;P32969	1;1;1;1;1;1;1	1;1;1;1;1;1;1	1;1;1;1;1;1;1	60S ribosomal protein L9	RPL9	;;;;;;	7	1	1	1	0	0	0	0	1	0	0	1	0	0	0	0	0	0	0	0	0	0	1	0	0	0	1	0	0	0	0	0	0	0	1	0	0	1	0	0	0	0
B4DMM4;Q15276;Q15276-2;Q05BX6;K7ENJ9;A0A087WZZ3	B4DMM4;Q15276;Q15276-2;Q05BX6	11;11;9;7;3;1	11;11;9;7;3;1	11;11;9;7;3;1	Rab GTPase-binding effector protein 1	RABEP1	;;;	6	11	11	11	0	0	0	0	0	0	0	2	1	3	10	0	0	0	0	0	0	0	0	0	0	0	2	1	3	2	0	0	0	0	0	0	0	2	1	3	10	0
B4DNG2;B4DN41;J3KTA4;B5BUE6;P17844-2;P17844;Q7Z2V5;Q59E92;J3QSF1;J3KRZ1;B4DZQ7;H3BLZ8;Q59F66;Q92841-1;Q92841-3;Q92841-2;Q92841;A0A0U1RQJ0	B4DNG2;B4DN41;J3KTA4;B5BUE6;P17844-2;P17844;Q7Z2V5;Q59E92;J3QSF1;J3KRZ1	5;5;5;5;5;5;4;4;3;3;2;2;2;2;2;2;2;1	4;4;4;4;4;4;3;3;2;2;1;1;1;1;1;1;1;1	4;4;4;4;4;4;3;3;2;2;1;1;1;1;1;1;1;1	Probable ATP-dependent RNA helicase DDX5	DDX5;DKFZp686J01190	;;;;;;;;;	18	5	4	4	0	2	1	0	1	0	0	1	0	1	2	0	1	0	0	0	0	0	3	3	2	1	1	1	0	1	0	1	1	0	1	0	0	1	0	1	2	0
B4DN86;Q92667;Q92667-2;I3L2A2;I3L2N7;I3L0W0;I3L3K1;I3L364;I3L0K6;O15113;I3NI36	B4DN86;Q92667;Q92667-2	5;5;4;2;2;2;1;1;1;1;1	5;5;4;2;2;2;1;1;1;1;1	5;5;4;2;2;2;1;1;1;1;1	A-kinase anchor protein 1, mitochondrial	AKAP1	;;	11	5	5	5	0	0	0	0	0	0	0	1	0	1	3	0	0	0	0	0	0	0	0	0	0	0	3	2	1	0	0	0	0	0	0	0	0	1	0	1	3	0
H0Y7I1;Q9H8U2;B4DNC4;Q9BSP9;Q86T18;H0YC65;Q32Q32;Q96IQ1;Q6IPG6;H0Y6T5;H0Y4F5;H0Y314;Q6ZQZ4;H0Y390;E7ERU0;E9PHM6;F6QMI7;E9PEB9;F8W9J4;H3BPE1;H3BQK9;Q03001-8;Q9UPN3-4;Q9UPN3-3;Q9UPN3-2;Q9UPN3-5;Q9UPN3;Q03001	H0Y7I1;Q9H8U2;B4DNC4;Q9BSP9;Q86T18;H0YC65;Q32Q32;Q96IQ1;Q6IPG6;H0Y6T5;H0Y4F5;H0Y314;Q6ZQZ4;H0Y390;E7ERU0;E9PHM6;F6QMI7;E9PEB9;F8W9J4;H3BPE1;H3BQK9;Q03001-8;Q9UPN3-4;Q9UPN3-3;Q9UPN3-2;Q9UPN3-5;Q9UPN3;Q03001	1;1;1;1;1;1;1;1;1;1;1;1;1;1;1;1;1;1;1;1;1;1;1;1;1;1;1;1	1;1;1;1;1;1;1;1;1;1;1;1;1;1;1;1;1;1;1;1;1;1;1;1;1;1;1;1	1;1;1;1;1;1;1;1;1;1;1;1;1;1;1;1;1;1;1;1;1;1;1;1;1;1;1;1	Dystonin;Microtubule-actin cross-linking factor 1, isoforms 1/2/3/5	MACF1;DST	;;;;;;;;;;;;;;;;;;;;;;;;;;;	28	1	1	1	0	1	0	0	0	0	0	0	0	0	0	0	0	0	0	0	0	0	0	0	0	0	0	0	0	0	0	1	0	0	0	0	0	0	0	0	0	0
B4DNK4;V9HWB8;P14618;B4DRT3;A0A024R5Z9;P14618-3;P14618-2;H3BTN5;Q8WUW7;A0A024R609;H3BQ34;Q504U3;H3BR70;H3BT25;H3BUW1;H3BTJ2;Q9UN47;H3BN34;Q9NYI7;Q9UKK4;H3BQZ3;H3BU13;B4DPM0;Q16716;Q16715;P30613-2;P30613	B4DNK4;V9HWB8;P14618;B4DRT3;A0A024R5Z9;P14618-3;P14618-2;H3BTN5;Q8WUW7;A0A024R609;H3BQ34;Q504U3;H3BR70	9;9;9;8;8;8;8;7;6;6;5;5;5;2;2;2;1;1;1;1;1;1;1;1;1;1;1	9;9;9;8;8;8;8;7;6;6;5;5;5;2;2;2;1;1;1;1;1;1;1;1;1;1;1	9;9;9;8;8;8;8;7;6;6;5;5;5;2;2;2;1;1;1;1;1;1;1;1;1;1;1	Pyruvate kinase;Pyruvate kinase PKM	PKM;HEL-S-30;PKM2	;;;;;;;;;;;;	27	9	9	9	4	3	6	5	3	0	0	1	1	2	4	4	4	3	0	0	0	0	0	2	0	1	0	0	0	0	4	3	6	5	3	0	0	1	1	2	4	4
H7C2F5;Q9NXF0;H3BLS9;H0YLQ3;Q7Z586;B4DR08;B4DTP3;Q8TEF1;E9PDP5;H0YM23;O75179-6;O75179-7;Q8IWZ3;Q8IWZ3-4;O75179-2;O75179;Q8IWZ3-6	H7C2F5;Q9NXF0;H3BLS9;H0YLQ3;Q7Z586;B4DR08;B4DTP3;Q8TEF1;E9PDP5;H0YM23;O75179-6;O75179-7;Q8IWZ3;Q8IWZ3-4;O75179-2;O75179;Q8IWZ3-6	1;1;1;1;1;1;1;1;1;1;1;1;1;1;1;1;1	1;1;1;1;1;1;1;1;1;1;1;1;1;1;1;1;1	1;1;1;1;1;1;1;1;1;1;1;1;1;1;1;1;1	Ankyrin repeat domain-containing protein 17;Ankyrin repeat and KH domain-containing protein 1	ANKHD1;ANKRD17;FLJ00246	;;;;;;;;;;;;;;;;	17	1	1	1	0	0	0	0	1	0	1	0	0	0	0	0	0	0	0	0	0	0	0	0	0	1	0	0	0	0	0	0	0	0	1	0	1	0	0	0	0	0
Q2F838;B4DSR4;B4DUK7;Q53YD7;P26641;P26641-2	Q2F838;B4DSR4;B4DUK7;Q53YD7;P26641;P26641-2	1;1;1;1;1;1	1;1;1;1;1;1	1;1;1;1;1;1	Elongation factor 1-gamma	EEF1G	;;;;;	6	1	1	1	0	0	1	1	1	0	0	0	0	0	0	0	0	0	0	0	0	0	0	0	0	0	0	0	0	0	0	0	1	1	1	0	0	0	0	0	0	0
B4DUL5;P31930	B4DUL5;P31930	2;2	2;2	2;2	Cytochrome b-c1 complex subunit 1, mitochondrial	UQCRC1	;	2	2	2	2	1	1	0	1	0	0	0	0	0	0	0	0	0	0	0	0	0	0	0	0	0	0	0	0	0	0	1	1	0	1	0	0	0	0	0	0	0	0
B4DVQ8	B4DVQ8	1	1	1				1	1	1	1	0	0	0	0	0	0	0	0	0	0	0	0	0	0	0	0	0	0	0	0	0	0	0	1	0	0	0	0	0	0	0	0	0	0	0	0	0	0
B4DW05;F5GY37;J3KPX7;Q99623-2;Q99623;F5H3X6;F5GWA7;F5H2D2;F5H0C5	B4DW05;F5GY37;J3KPX7;Q99623-2;Q99623;F5H3X6;F5GWA7	4;4;4;4;4;3;3;1;1	4;4;4;4;4;3;3;1;1	4;4;4;4;4;3;3;1;1	Prohibitin-2	PHB2	;;;;;;	9	4	4	4	0	0	0	0	1	0	0	1	0	0	1	0	0	0	0	0	0	0	1	0	0	0	1	0	0	0	0	0	0	0	1	0	0	1	0	0	1	0
B4DW52;B4E335;B4E3A4;Q8WVW5;Q53GK6;Q53G99;Q53G76;Q1KLZ0;P63261;P60709;B4DVQ0;B3KWQ3;Q6PJ43;B7ZAP6;I3L3I0;I3L1U9;V9HVZ7;I3L4N8;B3KUD3;P63267-2;Q96DE1;Q96FU6;Q6S8J3;A5A3E0;F1BXA6;A1E282;G5E9R0;A4UCT3;K7EM38;A5GZ75;I3L3R2;E7EVS6;J3KT65;P0CG38;F8WCH0;Q9UE89;C9JTX5;K4EQ44;K4EP00;K4ENJ5;C9JUM1;C9JZR7;B3KPP5;Q9BYX7;Q562R1;A0AUL6;Q562Z7;Q562Z4;Q562Y6;Q562X9;Q562V5;Q562U2;Q562S0;Q562R8;Q562P9;Q562P0;Q562N…	B4DW52;B4E335;B4E3A4;Q8WVW5;Q53GK6;Q53G99;Q53G76;Q1KLZ0;P63261;P60709;B4DVQ0;B3KWQ3;Q6PJ43;B7ZAP6;I3L3I0;I3L1U9;V9HVZ7;I3L4N8;B3KUD3;P63267-2	9;9;9;9;9;9;9;9;9;9;8;6;6;6;5;5;5;5;5;5;4;4;4;4;3;3;3;3;3;3;3;3;3;3;2;2;2;2;2;2;2;2;2;2;2;1;1;1;1;1;1;1;1;1;1;1;1;1;1;1;1;1;1;1;1;1	9;9;9;9;9;9;9;9;9;9;8;6;6;6;5;5;5;5;5;5;4;4;4;4;3;3;3;3;3;3;3;3;3;3;2;2;2;2;2;2;2;2;2;2;2;1;1;1;1;1;1;1;1;1;1;1;1;1;1;1;1;1;1;1;1;1	4;4;4;4;4;4;4;4;4;4;4;3;3;3;2;2;3;2;0;0;2;2;1;1;1;1;1;1;1;1;1;1;1;1;0;1;0;0;0;0;0;0;0;1;0;0;1;1;1;1;1;1;1;1;1;1;1;1;1;1;1;1;1;0;1;1	Actin, cytoplasmic 2;Actin, cytoplasmic 2, N-terminally processed;Actin, cytoplasmic 1;Actin, cytoplasmic 1, N-terminally processed;Actin, gamma-enteric smooth muscle	PS1TP5BP1;ACTG1;ACTB;HEL-176;ACTG2	;;;;;;;;;;;;;;;;;;;	66	9	9	4	6	6	6	5	4	0	0	5	2	5	9	1	5	1	0	0	0	0	5	3	4	3	3	0	0	0	6	6	6	5	4	0	0	5	2	5	9	1
B4DXB6;Q9H490-2;Q9H490	B4DXB6;Q9H490-2;Q9H490	1;1;1	1;1;1	1;1;1	Phosphatidylinositol glycan anchor biosynthesis class U protein	PIGU	;;	3	1	1	1	0	0	0	0	0	0	0	0	0	0	0	0	0	0	0	0	0	0	0	0	0	0	1	1	1	1	0	0	0	0	0	0	0	0	0	0	0	0
H0Y3P2;D3DQV9;Q59G42;B4DZF2;P78344-2;P78344;Q2TU89;H0YCH5;Q3LIE0;H0YEC5;H0YD77;E9PKF8;H0YE22;H0YE44;H0YCF8	H0Y3P2;D3DQV9;Q59G42;B4DZF2;P78344-2;P78344;Q2TU89	9;9;9;9;9;9;7;4;3;3;3;2;2;1;1	9;9;9;9;9;9;7;4;3;3;3;2;2;1;1	9;9;9;9;9;9;7;4;3;3;3;2;2;1;1	Eukaryotic translation initiation factor 4 gamma 2	EIF4G2;AAG1	;;;;;;	15	9	9	9	0	0	0	0	1	0	0	0	0	0	4	0	0	0	0	0	0	0	3	8	2	2	0	0	0	0	0	0	0	0	1	0	0	0	0	0	4	0
B4DZG6;Q9BTX1-3;Q9BTX1-6;Q9BTX1-5;Q9BTX1-2;Q9BTX1	B4DZG6;Q9BTX1-3;Q9BTX1-6;Q9BTX1-5;Q9BTX1-2;Q9BTX1	3;3;3;3;3;3	3;3;3;3;3;3	3;3;3;3;3;3	Nucleoporin NDC1	NDC1	;;;;;	6	3	3	3	0	0	0	0	0	0	0	0	1	0	1	0	0	0	0	0	0	0	0	0	0	0	0	1	3	1	0	0	0	0	0	0	0	0	1	0	1	0
B4E0S6;O43143	B4E0S6;O43143	2;2	2;2	2;2	Pre-mRNA-splicing factor ATP-dependent RNA helicase DHX15	DHX15	;	2	2	2	2	0	1	1	1	0	0	0	0	0	0	0	0	0	0	0	0	0	0	0	0	0	0	1	0	0	0	0	1	1	1	0	0	0	0	0	0	0	0
B4E218;Q96H55-4;Q96H55	B4E218;Q96H55-4;Q96H55	1;1;1	1;1;1	1;1;1	Unconventional myosin-XIX	MYO19	;;	3	1	1	1	0	0	0	0	0	0	0	0	0	0	0	0	0	0	0	0	0	0	0	0	0	0	1	1	1	1	0	0	0	0	0	0	0	0	0	0	0	0
B7ZA10;B4E273;P53367-2;P53367;Q8N8M9;P53367-3	B7ZA10;B4E273;P53367-2;P53367;Q8N8M9;P53367-3	4;4;4;4;3;2	4;4;4;4;3;2	4;4;4;4;3;2	Arfaptin-1	ARFIP1	;;;;;	6	4	4	4	0	0	0	0	0	0	0	0	0	1	3	0	0	0	0	0	0	0	0	0	0	0	0	0	0	0	0	0	0	0	0	0	0	0	0	1	3	0
H0YAJ5;G5E9Y1;B4E2F2;Q92870;Q92870-4;Q92870-2;A8K1C3;A0A0S2Z3A2;Q5I0G1;A0A0S2Z3A0;B4DJ88;Q92870-3;D6RB55;D6RDY3;D6RB00;D6RGD4;D6RAJ4;D6RD19;H0YA92	H0YAJ5;G5E9Y1;B4E2F2;Q92870;Q92870-4;Q92870-2;A8K1C3;A0A0S2Z3A2;Q5I0G1;A0A0S2Z3A0;B4DJ88;Q92870-3	6;6;6;6;6;5;4;4;4;3;3;3;2;1;1;1;1;1;1	6;6;6;6;6;5;4;4;4;3;3;3;2;1;1;1;1;1;1	6;6;6;6;6;5;4;4;4;3;3;3;2;1;1;1;1;1;1	Amyloid beta A4 precursor protein-binding family B member 2	APBB2	;;;;;;;;;;;	19	6	6	6	0	0	0	0	0	0	0	0	0	0	4	0	0	0	0	0	0	0	0	0	0	0	2	0	1	0	0	0	0	0	0	0	0	0	0	0	4	0
H7C3C4;C9JRP1;E9PFN4;B5M450;Q9Y6M7-5;Q9Y6M7-4;Q9Y6M7-3;Q9Y6M7-2;Q9Y6M7-9;Q9Y6M7-6;Q9Y6M7-13;Q9Y6M7-12;Q9Y6M7;Q9Y6M7-8;Q9Y6M7-7;A0A0A0MST8	H7C3C4;C9JRP1;E9PFN4;B5M450;Q9Y6M7-5;Q9Y6M7-4;Q9Y6M7-3;Q9Y6M7-2;Q9Y6M7-9;Q9Y6M7-6;Q9Y6M7-13;Q9Y6M7-12;Q9Y6M7;Q9Y6M7-8;Q9Y6M7-7;A0A0A0MST8	2;2;2;2;2;2;2;2;2;2;2;2;2;2;2;1	2;2;2;2;2;2;2;2;2;2;2;2;2;2;2;1	2;2;2;2;2;2;2;2;2;2;2;2;2;2;2;1	Anion exchange protein;Sodium bicarbonate cotransporter 3	SLC4A7	;;;;;;;;;;;;;;;	16	2	2	2	0	0	0	0	0	0	0	0	0	0	1	0	0	0	0	0	0	0	0	0	0	0	1	1	1	0	0	0	0	0	0	0	0	0	0	0	1	0
B5MCP9;P62081	B5MCP9;P62081	1;1	1;1	1;1	40S ribosomal protein S7	RPS7	;	2	1	1	1	0	0	0	0	0	0	0	0	0	0	0	0	0	0	0	0	0	0	0	0	0	0	1	0	0	0	0	0	0	0	0	0	0	0	0	0	0	0
B5MDF5;P62826;F5H018;J3KQE5;H0YFC6;A0A087X0W0;Q96QB7;Q0EFC9;B4DV51	B5MDF5;P62826;F5H018;J3KQE5;H0YFC6	4;4;3;3;2;1;1;1;1	4;4;3;3;2;1;1;1;1	4;4;3;3;2;1;1;1;1	GTP-binding nuclear protein Ran	RAN	;;;;	9	4	4	4	2	1	1	0	1	0	0	0	0	0	1	1	2	1	0	1	1	1	0	0	1	1	0	0	0	0	2	1	1	0	1	0	0	0	0	0	1	1
B7Z1C9;B7Z7I4;Q6IBT3;Q53HV2;Q99832-2;Q99832-4;Q99832-3;Q99832	B7Z1C9;B7Z7I4;Q6IBT3;Q53HV2;Q99832-2;Q99832-4;Q99832-3;Q99832	3;3;3;3;3;3;3;3	3;3;3;3;3;3;3;3	3;3;3;3;3;3;3;3	T-complex protein 1 subunit eta	CCT7	;;;;;;;	8	3	3	3	1	2	2	1	1	0	0	0	0	0	2	0	1	1	0	0	0	0	0	0	0	0	1	0	0	0	1	2	2	1	1	0	0	0	0	0	2	0
Q6RUP8;B7Z1G4;H0Y4R1;P12268	Q6RUP8;B7Z1G4;H0Y4R1;P12268	1;1;1;1	1;1;1;1	1;1;1;1	Inosine-5-monophosphate dehydrogenase 2	IMPDH2	;;;	4	1	1	1	0	0	0	0	0	0	0	0	0	0	1	0	0	0	0	0	0	0	0	0	0	0	0	0	0	0	0	0	0	0	0	0	0	0	0	0	1	0
B7Z1V7;B7Z4V2;V9HW84;Q8N1C8;P38646;B7Z4T3;A1XP52;D6RA73;D6RJI2;H0YBG6	B7Z1V7;B7Z4V2;V9HW84;Q8N1C8;P38646;B7Z4T3;A1XP52	4;4;4;4;4;3;2;1;1;1	4;4;4;4;4;3;2;1;1;1	4;4;4;4;4;3;2;1;1;1	Stress-70 protein, mitochondrial	HEL-S-124m;HSPA9	;;;;;;	10	4	4	4	2	3	3	2	0	0	0	0	0	0	0	0	0	0	0	0	0	0	0	1	0	0	0	0	0	0	2	3	3	2	0	0	0	0	0	0	0	0
B7Z9C0;D3DTH7;F5H6E2;B7Z3E5;O00159-2;O00159-3;O00159	B7Z9C0;D3DTH7;F5H6E2;B7Z3E5;O00159-2;O00159-3;O00159	1;1;1;1;1;1;1	1;1;1;1;1;1;1	1;1;1;1;1;1;1	Unconventional myosin-Ic	MYO1C	;;;;;;	7	1	1	1	0	0	0	0	0	0	0	0	0	0	0	0	0	0	0	0	0	0	0	0	0	0	1	1	1	0	0	0	0	0	0	0	0	0	0	0	0	0
F8VQ14;B7Z4R3;F5GWF6;V9HW96;P78371-2;P78371;Q9H369	F8VQ14;B7Z4R3;F5GWF6;V9HW96;P78371-2;P78371;Q9H369	2;2;2;2;2;2;1	2;2;2;2;2;2;1	2;2;2;2;2;2;1	T-complex protein 1 subunit beta	CCT2;HEL-S-100n	;;;;;;	7	2	2	2	0	0	1	0	1	0	0	0	0	0	0	0	0	0	0	0	0	0	0	0	0	0	0	0	0	0	0	0	1	0	1	0	0	0	0	0	0	0
B7Z4Y1	B7Z4Y1	1	1	1				1	1	1	1	0	0	0	0	0	0	0	0	0	0	1	0	0	0	0	0	0	0	0	0	0	0	0	0	0	0	0	0	0	0	0	0	0	0	0	0	1	0
E5RIL2;B7Z5Z0;Q9UFF9-3;Q9UFF9;B7Z9U0;Q9UFF9-2;E5RFJ4;E5RHL9;A0A0U1RVH4;E5RJC5;E5RHP3;E5RGE4	E5RIL2;B7Z5Z0;Q9UFF9-3;Q9UFF9;B7Z9U0;Q9UFF9-2	7;7;7;7;5;5;2;2;2;2;2;2	7;7;7;7;5;5;2;2;2;2;2;2	7;7;7;7;5;5;2;2;2;2;2;2	CCR4-NOT transcription complex subunit 8	CNOT8	;;;;;	12	7	7	7	0	0	0	0	0	0	0	0	0	0	0	0	0	0	0	0	0	0	4	6	4	4	0	0	0	0	0	0	0	0	0	0	0	0	0	0	0	0
G3V1S6;B7Z6K2;Q10471-2;Q10471	G3V1S6;B7Z6K2;Q10471-2;Q10471	1;1;1;1	1;1;1;1	1;1;1;1	Polypeptide N-acetylgalactosaminyltransferase;Polypeptide N-acetylgalactosaminyltransferase 2;Polypeptide N-acetylgalactosaminyltransferase 2 soluble form	GALNT2	;;;	4	1	1	1	0	0	0	0	0	0	0	0	0	0	0	0	0	0	0	0	0	0	0	0	0	0	1	0	0	0	0	0	0	0	0	0	0	0	0	0	0	0
Q5JVG7;E9PH64;B7Z7N1;E7EWZ0;E9PF49;Q9Y6M9	Q5JVG7;E9PH64;B7Z7N1;E7EWZ0;E9PF49;Q9Y6M9	1;1;1;1;1;1	1;1;1;1;1;1	1;1;1;1;1;1	NADH dehydrogenase [ubiquinone] 1 beta subcomplex subunit 9	DKFZp566O173;NDUFB9	;;;;;	6	1	1	1	0	0	0	0	0	0	0	0	0	0	0	0	0	0	0	0	0	0	0	1	0	0	0	0	0	0	0	0	0	0	0	0	0	0	0	0	0	0
B7Z7P8;P62495-2;P62495	B7Z7P8;P62495-2;P62495	1;1;1	1;1;1	1;1;1	Eukaryotic peptide chain release factor subunit 1	ETF1	;;	3	1	1	1	0	0	0	0	0	0	0	0	0	0	0	0	0	0	0	0	0	0	0	0	0	1	0	0	0	0	0	0	0	0	0	0	0	0	0	0	0	0
B7Z957;K7EKP8;O00154-2;O00154-3;O00154-6;O00154-4;O00154-5;O00154-7;O00154	B7Z957;K7EKP8;O00154-2;O00154-3;O00154-6;O00154-4;O00154-5;O00154-7;O00154	1;1;1;1;1;1;1;1;1	1;1;1;1;1;1;1;1;1	1;1;1;1;1;1;1;1;1	Cytosolic acyl coenzyme A thioester hydrolase	ACOT7	;;;;;;;;	9	1	1	1	0	1	0	0	0	0	0	0	0	0	0	0	0	0	0	0	0	0	0	0	0	0	0	0	0	0	0	1	0	0	0	0	0	0	0	0	0	0
B7ZAF0;Q5JP53;Q6LC01;Q5SU16;P07437;B4DY90;Q5ST81;Q9BV28;Q53G92;B2RBD5;A0A0B4J269;Q13509;B4DMU8;Q9BUU9;B4E052;B7ZAK1;B4DE77;B2R6L0;Q13509-2;P04350;Q9BVA1;Q13885;Q1KSF8;Q96HX0;B4DMJ5;Q96B85;B4DXZ5;Q3ZCR3;O43209;B4DJ43;B4DQN9;A0A024QZU2;G3V2A3;B4DFH6;A5D907;A5D906;B7Z4N1;Q2NKY5;M0R2D3;A1L195;B4E386;Q9UGA2;K7ESM5;B3KS31;A0A075B736;Q5SQY0;B4DP54;CON__ENSEMBL:ENSBTAP00000025008;Q3ZCM7;A6NNZ2;Q9BUF5;Q9H…	B7ZAF0;Q5JP53;Q6LC01;Q5SU16;P07437;B4DY90;Q5ST81;Q9BV28;Q53G92;B2RBD5;A0A0B4J269;Q13509;B4DMU8;Q9BUU9;B4E052;B7ZAK1;B4DE77;B2R6L0;Q13509-2;P04350;Q9BVA1;Q13885;Q1KSF8;Q96HX0;B4DMJ5;Q96B85;B4DXZ5;Q3ZCR3;O43209;B4DJ43;B4DQN9;A0A024QZU2	8;8;8;8;8;7;6;6;6;6;6;6;5;5;5;5;5;5;5;5;5;5;4;4;4;4;4;4;4;4;4;4;3;3;3;3;3;3;2;2;2;2;2;2;2;2;2;2;2;2;2;2;1;1;1;1;1;1;1;1;1;1	8;8;8;8;8;7;6;6;6;6;6;6;5;5;5;5;5;5;5;5;5;5;4;4;4;4;4;4;4;4;4;4;3;3;3;3;3;3;2;2;2;2;2;2;2;2;2;2;2;2;2;2;1;1;1;1;1;1;1;1;1;1	2;2;2;2;2;2;0;1;1;1;1;1;1;0;0;0;0;1;0;0;1;1;0;0;2;0;0;0;0;0;0;0;0;0;1;1;0;0;0;0;0;0;0;0;0;0;0;0;0;0;0;0;0;0;1;1;0;0;1;0;0;1	Tubulin beta chain;Tubulin beta-3 chain;Tubulin beta-4A chain;Tubulin beta-2B chain;Tubulin beta-2A chain	TUBB;TUBB3;TUBB4A;TUBB2B;TUBB2A;XTP3TPATP1;TUBB2C	;;;;;;;;;;;;;;;;;;;;;;;;;;;;;;;	62	8	8	2	4	6	4	5	3	1	1	2	1	2	8	1	2	2	1	0	1	0	4	6	5	3	2	2	2	1	4	6	4	5	3	1	1	2	1	2	8	1
Q96N83;B7ZKQ8;O00592-2;O00592	Q96N83;B7ZKQ8;O00592-2;O00592	2;2;2;2	2;2;2;2	2;2;2;2	Podocalyxin	PODXL	;;;	4	2	2	2	0	0	0	0	0	0	0	0	0	1	2	0	0	0	0	0	0	0	0	0	0	0	0	0	0	0	0	0	0	0	0	0	0	0	0	1	2	0
B8ZZI9;Q53GW0;Q6ULP2-3;Q6ULP2-5;Q6ULP2-2;Q6ULP2-4;Q6ULP2	B8ZZI9;Q53GW0;Q6ULP2-3;Q6ULP2-5;Q6ULP2-2;Q6ULP2-4;Q6ULP2	1;1;1;1;1;1;1	1;1;1;1;1;1;1	1;1;1;1;1;1;1	Aftiphilin	AFTPH	;;;;;;	7	1	1	1	0	0	0	0	0	0	0	0	0	0	1	0	0	0	0	0	0	0	0	0	0	0	0	0	0	0	0	0	0	0	0	0	0	0	0	0	1	0
C9JJN9;Q8N3P4-3;Q8N3P4;Q8N3P4-2;B3KPR6;H7C058;C9JP71;C9JG07;H7C1G7;H7C322;C9JPI1	C9JJN9;Q8N3P4-3;Q8N3P4;Q8N3P4-2;B3KPR6	19;19;19;18;17;2;2;2;1;1;1	19;19;19;18;17;2;2;2;1;1;1	19;19;19;18;17;2;2;2;1;1;1	Vacuolar protein sorting-associated protein 8 homolog	VPS8	;;;;	11	19	19	19	0	0	0	0	0	0	0	0	0	4	7	0	0	0	0	0	0	0	0	0	0	0	5	6	8	6	0	0	0	0	0	0	0	0	0	4	7	0
C9JKA9;Q9NS87-3;Q9NS87-4;Q9NS87-2;Q9NS87	C9JKA9;Q9NS87-3;Q9NS87-4;Q9NS87-2;Q9NS87	1;1;1;1;1	1;1;1;1;1	1;1;1;1;1	Kinesin-like protein KIF15	KIF15	;;;;	5	1	1	1	0	0	0	0	0	0	0	0	0	0	1	0	0	0	0	0	0	0	1	1	1	0	1	1	1	1	0	0	0	0	0	0	0	0	0	0	1	0
C9JXB8;C9JNW5;V9HW01;P83731	C9JXB8;C9JNW5;V9HW01;P83731	2;2;2;2	2;2;2;2	2;2;2;2	60S ribosomal protein L24	RPL24;HEL-S-310	;;;	4	2	2	2	0	1	2	1	0	0	0	0	0	0	2	0	0	0	0	0	0	0	0	1	0	0	0	0	0	0	0	1	2	1	0	0	0	0	0	0	2	0
CON__A2A5Y0;CON__REFSEQ:XP_986630;CON__Q6IFU5;B7ZM39;CON__O76015;Q6A162;O76015;G3V1C2;Q8N9S8;Q6A165;CON__O76014;O76014	CON__A2A5Y0;CON__REFSEQ:XP_986630;CON__Q6IFU5;B7ZM39;CON__O76015;Q6A162;O76015	4;4;2;2;2;2;2;1;1;1;1;1	4;4;2;2;2;2;2;1;1;1;1;1	0;0;0;0;0;0;0;0;0;0;0;0	Keratin, type I cytoskeletal 40;Keratin, type I cuticular Ha8	KRT40;KRT38	;;;;;;	12	4	4	0	0	0	0	4	0	0	0	0	0	0	0	0	0	0	0	0	0	0	0	0	0	0	0	0	0	0	0	0	0	4	0	0	0	0	0	0	0	0
CON__O76013;O76013-2;O76013	CON__O76013;O76013-2;O76013	3;3;3	1;1;1	1;1;1	Keratin, type I cuticular Ha6	KRT36	;;	3	3	1	1	0	0	0	3	0	0	0	0	0	0	0	0	0	0	0	0	0	0	0	0	0	0	0	0	0	0	0	0	0	1	0	0	0	0	0	0	0	0
CON__O95678;O95678;B4DWU6;B4DKV4;B4DRR0;B4DRY0;B4DRU6;CON__P48668;CON__P04259;CON__P02538;B2R853;A8K2I0;A0A0S2Z428;P48668;P02538	CON__O95678;O95678;B4DWU6;B4DKV4;B4DRR0;B4DRY0;B4DRU6;CON__P48668;CON__P04259;CON__P02538;B2R853;A8K2I0;A0A0S2Z428;P48668;P02538	7;7;5;5;5;5;5;5;5;5;5;5;5;5;5	3;3;1;1;1;1;1;1;1;1;1;1;1;1;1	2;2;0;0;0;0;0;0;0;0;0;0;0;0;0	Keratin, type II cytoskeletal 75;Keratin, type II cytoskeletal 6C;Keratin, type II cytoskeletal 6A	KRT75;KRT6C;KRT6A	;;;;;;;;;;;;;;	15	7	3	2	3	3	3	5	1	1	2	1	2	1	2	2	1	2	1	1	2	1	3	1	2	0	3	1	2	2	0	0	0	2	0	0	0	0	0	0	0	1
CON__P00761	CON__P00761	3	3	3				1	3	3	3	2	2	2	2	1	1	1	1	1	1	3	1	1	1	2	1	2	0	2	1	1	1	0	1	1	0	2	2	2	2	1	1	1	1	1	1	3	1
CON__Q6IFX2;CON__P02533;P02533;A0A024R1X6	CON__Q6IFX2;CON__P02533;P02533;A0A024R1X6	3;3;3;2	1;1;1;1	1;1;1;1	Keratin, type I cytoskeletal 14	KRT14	;;;	4	3	1	1	0	1	1	1	0	0	1	0	0	1	0	1	0	1	0	0	1	0	1	1	0	0	0	1	0	2	0	0	0	0	0	0	0	0	0	0	0	0
CON__P02769;A0A087WWT3;C9JKR2;H0YA55;D6RHD5;B7WNR0;B4DPR2;F6KPG5;A0A0C4DGB6;A8K9P0;Q56G89;CON__P02768-1;B2RBS8;B4DPP6;P02768-3;P02768-2;P02768	CON__P02769	4;1;1;1;1;1;1;1;1;1;1;1;1;1;1;1;1	4;1;1;1;1;1;1;1;1;1;1;1;1;1;1;1;1	4;1;1;1;1;1;1;1;1;1;1;1;1;1;1;1;1				17	4	4	4	0	0	0	0	0	0	0	0	0	0	0	0	0	0	0	0	1	0	0	0	0	0	4	0	0	0	0	0	0	0	0	0	0	0	0	0	0	0
H6VRG3;H6VRG0;H6VRF9;H6VRF8;CON__P04264;H6VRG1;P04264	H6VRG3;H6VRG0;H6VRF9;H6VRF8;CON__P04264;H6VRG1;P04264	15;15;15;15;15;15;15	13;13;13;13;13;13;13	0;0;0;0;0;0;0	Keratin, type II cytoskeletal 1	KRT1	;;;;;;	7	15	13	0	11	12	14	11	3	2	6	7	3	8	10	4	7	10	3	4	8	2	12	8	8	1	8	4	8	4	9	10	12	9	3	2	5	6	3	6	8	4
F8VUG2;F8W1U3;CON__P05787;P05787;P05787-2;F8VP67;Q969I0;CON__Q9H552;CON__H-INV:HIT000016045;CON__H-INV:HIT000292931	F8VUG2;F8W1U3;CON__P05787;P05787;P05787-2;F8VP67;Q969I0;CON__Q9H552	3;3;3;3;3;2;2;2;1;1	2;2;2;2;2;2;2;1;1;1	2;2;2;2;2;2;2;1;1;1	Keratin, type II cytoskeletal 8	KRT8	;;;;;;;	10	3	2	2	1	1	1	1	0	0	0	0	0	0	1	0	0	0	0	0	0	0	1	2	0	0	0	0	0	0	0	0	0	0	0	0	0	0	0	0	1	0
CON__P08779;P08779;B4DWU0;B4E2J5;K7ENW6;Q16195;CON__P19012;B3KVF5;P19012;K7EMS3;C9JM50;C9JTG5;Q14666;A8MT21;F5GWP8;CON__P08727;CON__P19001;CON__A2A4G1;CON__Q9Z2K1;CON__Q3ZAW8;B4DE59;P19012-2;P08727	CON__P08779;P08779;B4DWU0;B4E2J5	6;6;4;3;2;2;2;2;2;1;1;1;1;1;1;1;1;1;1;1;1;1;1	6;6;4;3;2;2;2;2;2;1;1;1;1;1;1;1;1;1;1;1;1;1;1	4;4;2;1;2;2;0;0;0;0;0;0;0;0;0;0;0;0;1;1;0;0;0	Keratin, type I cytoskeletal 16	KRT16	;;;	23	6	6	4	0	1	1	1	0	0	1	0	0	1	0	1	0	2	0	0	1	0	1	1	0	0	0	1	0	5	0	1	1	1	0	0	1	0	0	1	0	1
CON__P13645;P13645;CON__P02535-1;CON__P08730-1;CON__Q7Z3Z0;CON__Q7Z3Y8;CON__Q148H6;CON__Q7Z3Y7;CON__Q2M2I5;Q7Z3Z0;Q7Z3Y8;Q7Z3Y7;Q2M2I5	CON__P13645;P13645	16;16;4;1;1;1;1;1;1;1;1;1;1	16;16;4;1;1;1;1;1;1;1;1;1;1	15;15;3;0;1;1;1;1;0;1;1;1;0	Keratin, type I cytoskeletal 10	KRT10	;	13	16	16	15	10	10	13	11	3	2	11	4	7	5	8	4	4	9	1	2	11	3	15	7	8	0	13	4	9	3	10	10	13	11	3	2	11	4	7	5	8	4
CON__P13647;P13647;F8W0C6;F8VV57	CON__P13647;P13647	6;6;2;1	2;2;1;1	1;1;0;1	Keratin, type II cytoskeletal 5	KRT5	;	4	6	2	1	4	3	3	3	1	1	2	1	2	1	2	1	1	2	1	1	2	1	4	1	2	0	3	1	2	2	1	0	0	0	0	0	0	0	0	0	0	0
CON__P35527;P35527;K7EQQ3	CON__P35527;P35527;K7EQQ3	9;9;7	9;9;7	9;9;7	Keratin, type I cytoskeletal 9	KRT9	;;	3	9	9	9	7	6	7	7	1	0	1	1	0	3	4	0	2	0	0	1	4	1	3	6	6	0	1	1	2	3	7	6	7	7	1	0	1	1	0	3	4	0
CON__P35908;P35908;CON__Q5XKE5;Q5XKE5;B4E1T1;CON__P12035;CON__Q01546;P12035;Q01546;H0YID6;H0YI76;B4DL32;CON__P07744;CON__Q9R0H5;CON__Q8VED5;CON__Q6NXH9;CON__Q6IFZ6;Q0IIN1;CON__Q7Z794;Q7Z794;H0YHD9;H0YIN9;F8VS61;CON__REFSEQ:XP_932229;CON__Q9DCV7;B4DRW1;B4DRR7;B4DKJ0;B4DRS2;CON__P19013;P19013	CON__P35908;P35908	26;25;5;5;4;4;4;4;4;3;3;3;3;2;2;2;2;2;2;2;1;1;1;1;1;1;1;1;1;1;1	26;25;5;5;4;4;4;4;4;3;3;3;3;2;2;2;2;2;2;2;1;1;1;1;1;1;1;1;1;1;1	19;18;1;1;0;1;1;1;1;1;0;0;0;0;0;0;0;0;0;0;0;0;0;0;0;0;0;0;0;0;0	Keratin, type II cytoskeletal 2 epidermal	KRT2	;	31	26	26	19	13	12	13	13	2	2	7	3	4	5	10	2	4	7	2	2	8	2	24	5	8	1	10	3	8	3	13	12	13	13	2	2	7	3	4	5	10	2
CON__P78386;P78386;F5GYI5;B7Z7N3;A0JNT2;A0A087X106;CON__O43790;B4DN72;A8K872;CON__Q6NT21;CON__P78385;CON__Q14533;O43790;P78385;Q14533;Q9NSB5;Q9NSB0;U3KPR1;CON__Q61726	CON__P78386;P78386;F5GYI5;B7Z7N3;A0JNT2;A0A087X106;CON__O43790;B4DN72;A8K872;CON__Q6NT21;CON__P78385;CON__Q14533;O43790;P78385;Q14533	3;3;2;2;2;2;2;2;2;2;2;2;2;2;2;1;1;1;1	3;3;2;2;2;2;2;2;2;2;2;2;2;2;2;1;1;1;1	2;2;1;1;1;1;1;1;1;1;1;1;1;1;1;1;1;1;1	Keratin, type II cuticular Hb5;Keratin, type II cuticular Hb6;Keratin, type II cuticular Hb3;Keratin, type II cuticular Hb1	KRT85;KRT83;KRT81;KRT86	;;;;;;;;;;;;;;	19	3	3	2	0	0	0	3	1	0	0	0	0	0	0	1	1	0	1	0	0	0	0	0	0	0	0	0	0	0	0	0	0	3	1	0	0	0	0	0	0	1
CON__Q14525;Q14525;CON__Q6NTB9;CON__O76009;O76009;CON__O76011;A0A140TA62;CON__Q8IUT8;A0A140TA69;CON__Q14532;O76011;Q14532;Q16275	CON__Q14525;Q14525;CON__Q6NTB9;CON__O76009;O76009;CON__O76011;A0A140TA62;CON__Q8IUT8;A0A140TA69;CON__Q14532;O76011;Q14532	4;4;3;3;3;2;2;2;2;2;2;2;1	1;1;0;0;0;0;0;0;0;0;0;0;0	1;1;0;0;0;0;0;0;0;0;0;0;0	Keratin, type I cuticular Ha3-II;Keratin, type I cuticular Ha3-I;Keratin, type I cuticular Ha4;Keratin, type I cuticular Ha2	KRT33B;KRT33A;KRT34;KRT32	;;;;;;;;;;;	13	4	1	1	0	0	0	4	0	0	0	0	0	0	0	0	0	0	0	0	0	0	0	0	0	0	0	0	0	0	0	0	0	1	0	0	0	0	0	0	0	0
CON__Q14CN4-1;CON__Q6IME9;Q14CN4-3;Q14CN4-2;Q14CN4;B3KY79;CON__Q3KNV1;CON__P08729;CON__Q3SY84;CON__Q7RTS7;CON__Q32MB2;F8W1S1;Q86Y46-2;P08729;Q3SY84;Q7RTS7;Q86Y46;H0YIG3;B4DXK4	CON__Q14CN4-1;CON__Q6IME9;Q14CN4-3;Q14CN4-2;Q14CN4;B3KY79;CON__Q3KNV1;CON__P08729;CON__Q3SY84;CON__Q7RTS7;CON__Q32MB2;F8W1S1;Q86Y46-2;P08729;Q3SY84;Q7RTS7;Q86Y46	3;3;3;3;3;2;2;2;2;2;2;2;2;2;2;2;2;1;1	2;2;2;2;2;1;1;1;1;1;1;1;1;1;1;1;1;1;1	2;2;2;2;2;1;1;1;1;1;1;1;1;1;1;1;1;1;1	Keratin, type II cytoskeletal 72;Keratin, type II cytoskeletal 73;Keratin, type II cytoskeletal 7;Keratin, type II cytoskeletal 71;Keratin, type II cytoskeletal 74	KRT72;KRT74;KRT73;KRT7;KRT71	;;;;;;;;;;;;;;;;	19	3	2	2	1	1	2	2	0	0	0	0	0	0	0	0	0	0	0	0	0	0	1	1	0	0	0	0	0	0	0	0	1	1	0	0	0	0	0	0	0	0
CON__Q9D646;CON__Q9UE12;CON__Q15323;Q15323	CON__Q9D646;CON__Q9UE12;CON__Q15323;Q15323	4;4;4;4	1;1;1;1	0;0;0;0	Keratin, type I cuticular Ha1	KRT31	;;;	4	4	1	0	0	0	0	4	0	0	0	0	0	0	0	0	0	0	0	0	0	0	0	0	0	0	0	0	0	0	0	0	0	1	0	0	0	0	0	0	0	0
CON__Q5D862;Q5D862	CON__Q5D862;Q5D862	1;1	1;1	1;1	Filaggrin-2	FLG2	;	2	1	1	1	0	0	0	0	0	0	0	0	0	0	0	0	0	0	0	0	0	0	0	0	0	0	1	0	0	0	0	0	0	0	0	0	0	0	0	0	0	0
Q701L7;CON__Q9NSB4;Q9NSB4	Q701L7;CON__Q9NSB4;Q9NSB4	2;2;2	1;1;1	1;1;1	Keratin, type II cuticular Hb2	KRTHB2;KRT82	;;	3	2	1	1	0	0	0	2	1	0	0	0	0	0	0	1	1	0	1	0	0	0	0	0	0	0	0	0	0	0	0	0	0	1	0	0	0	0	0	0	0	0
CON__Streptavidin	CON__Streptavidin	4	4	4				1	4	4	4	4	4	4	4	3	2	4	3	2	3	4	3	3	3	3	2	3	3	3	4	3	2	4	3	3	3	4	4	4	4	3	2	4	3	2	3	4	3
D3DNA1;L7RT22;P18084;V9GYD8;H7C580;V9GYZ1;H7C4W1;H7C5U2	D3DNA1;L7RT22;P18084;V9GYD8;H7C580;V9GYZ1;H7C4W1;H7C5U2	2;2;2;1;1;1;1;1	2;2;2;1;1;1;1;1	2;2;2;1;1;1;1;1	Integrin beta;Integrin beta-5	ITGB5	;;;;;;;	8	2	2	2	0	0	0	0	0	0	0	0	0	0	1	0	0	0	0	0	0	0	0	0	0	0	2	1	2	2	0	0	0	0	0	0	0	0	0	0	1	0
Q63HR1;Q5VU21;D3DQ69;D3DQ70;Q8NC51-4;Q8NC51-3;Q8NC51-2;Q8NC51	Q63HR1;Q5VU21;D3DQ69;D3DQ70;Q8NC51-4;Q8NC51-3;Q8NC51-2;Q8NC51	3;3;3;3;3;3;3;3	3;3;3;3;3;3;3;3	3;3;3;3;3;3;3;3	Plasminogen activator inhibitor 1 RNA-binding protein	DKFZp686P17171;SERBP1	;;;;;;;	8	3	3	3	0	0	0	0	1	0	1	0	0	0	0	0	0	0	0	0	0	0	1	3	1	1	0	0	0	0	0	0	0	0	1	0	1	0	0	0	0	0
D3DUZ3;A0A0A0MRB1;H3BM18;X6RHM1;H3BR88;H3BVE6;X6RHR0;Q6K0P9-6;Q6K0P9-5;Q6K0P9-4;Q6K0P9-3;Q6K0P9-2;Q6K0P9;H3BR65	D3DUZ3	17;6;4;4;3;2;2;2;2;2;2;2;2;1	17;6;4;4;3;2;2;2;2;2;2;2;2;1	1;0;0;0;0;0;0;0;0;0;0;0;0;0		IFI16		14	17	17	1	0	0	0	0	1	2	1	0	0	7	11	0	0	0	0	0	0	0	13	17	10	11	6	4	8	5	0	0	0	0	1	2	1	0	0	7	11	0
D3DVC4;P48681	D3DVC4;P48681	1;1	1;1	1;1	Nestin	NES	;	2	1	1	1	0	0	0	0	0	0	0	0	0	0	1	0	0	0	0	0	0	0	0	0	0	1	0	0	0	0	0	0	0	0	0	0	0	0	0	0	1	0
D6RDL0;E7EQJ0;D6RAM1;D6R9T0;D6RFM3;D6RIT2;E7EN40;D6RIU0;D6RDU3;D6RJ04;D6RIH9;D6RBM0;E9PCY7;G8JLB6;P31943	D6RDL0;E7EQJ0;D6RAM1;D6R9T0;D6RFM3;D6RIT2;E7EN40;D6RIU0;D6RDU3;D6RJ04;D6RIH9;D6RBM0;E9PCY7;G8JLB6;P31943	1;1;1;1;1;1;1;1;1;1;1;1;1;1;1	1;1;1;1;1;1;1;1;1;1;1;1;1;1;1	1;1;1;1;1;1;1;1;1;1;1;1;1;1;1	Heterogeneous nuclear ribonucleoprotein H;Heterogeneous nuclear ribonucleoprotein H, N-terminally processed	HNRNPH1	;;;;;;;;;;;;;;	15	1	1	1	0	0	0	0	0	0	0	0	0	0	0	0	0	0	0	0	0	0	0	0	0	0	1	0	0	0	0	0	0	0	0	0	0	0	0	0	0	0
D6RF50;D6RA70;Q9H6S0	D6RF50;D6RA70;Q9H6S0	1;1;1	1;1;1	1;1;1	Probable ATP-dependent RNA helicase YTHDC2	YTHDC2	;;	3	1	1	1	0	0	0	0	1	1	0	0	0	0	0	0	0	0	0	0	0	0	1	0	1	1	0	0	0	0	0	0	0	0	1	1	0	0	0	0	0	0
D6RB62	D6RB62	1	1	1		DDX60L		1	1	1	1	0	0	0	0	0	0	0	0	0	0	0	0	0	0	0	0	1	0	0	0	0	0	0	0	0	0	0	0	0	0	0	0	0	0	0	0	0	0
E1P5H9;Q96BD0-3;Q96BD0-4;Q96BD0;Q96BD0-2	E1P5H9;Q96BD0-3;Q96BD0-4;Q96BD0;Q96BD0-2	3;3;3;3;2	3;3;3;3;2	3;3;3;3;2	Solute carrier organic anion transporter family member 4A1	SLCO4A1	;;;;	5	3	3	3	0	0	0	0	0	0	0	1	0	1	2	0	0	0	0	0	0	0	0	0	0	0	1	2	1	1	0	0	0	0	0	0	0	1	0	1	2	0
J3KS10;J3KTJ8;J3QRI7;J3QQQ9;J3QQV1;E5RIT6;J3QRC4;Q6IBH6;Q9UNX3;P61254	J3KS10;J3KTJ8;J3QRI7;J3QQQ9;J3QQV1;E5RIT6;J3QRC4;Q6IBH6;Q9UNX3;P61254	1;1;1;1;1;1;1;1;1;1	1;1;1;1;1;1;1;1;1;1	1;1;1;1;1;1;1;1;1;1	60S ribosomal protein L26-like 1;60S ribosomal protein L26	RPL26;RPL26L1	;;;;;;;;;	10	1	1	1	1	1	1	1	0	0	0	0	0	0	0	0	0	0	0	0	0	0	0	0	0	0	0	0	0	0	1	1	1	1	0	0	0	0	0	0	0	0
H7C5N8;E7EPN9;Q9Y520-2;Q9Y520-3;Q9Y520-6;Q9Y520-4;Q9Y520-5;Q9Y520;Q9Y520-7	H7C5N8;E7EPN9;Q9Y520-2;Q9Y520-3;Q9Y520-6;Q9Y520-4;Q9Y520-5;Q9Y520;Q9Y520-7	1;1;1;1;1;1;1;1;1	1;1;1;1;1;1;1;1;1	1;1;1;1;1;1;1;1;1	Protein PRRC2C	PRRC2C	;;;;;;;;	9	1	1	1	0	0	0	0	0	0	0	0	0	0	0	0	0	0	0	0	0	0	0	1	0	0	0	0	0	0	0	0	0	0	0	0	0	0	0	0	0	0
V9HW42;Q6NUR7;E7EQR4;J7M2B1;P15311;Q6PJT4;Q6PKD3;Q05CU6;B7Z5V2;V9HWC0;B0YJ88;B2R6J2;P26038;P35241;P35241-5;Q9UJU1;Q9UJZ2;Q9UJZ6;Q9UK20;B7Z437;B7Z2S7;P35241-4;V9GZ54;E9PQ82;E9PNV3;Q9UJZ8;Q9UJZ7	V9HW42;Q6NUR7;E7EQR4;J7M2B1;P15311;Q6PJT4;Q6PKD3;Q05CU6;B7Z5V2;V9HWC0;B0YJ88;B2R6J2;P26038;P35241;P35241-5;Q9UJU1;Q9UJZ2;Q9UJZ6;Q9UK20;B7Z437;B7Z2S7;P35241-4	4;4;4;4;4;3;3;3;3;3;3;3;3;3;3;2;2;2;2;2;2;2;1;1;1;1;1	4;4;4;4;4;3;3;3;3;3;3;3;3;3;3;2;2;2;2;2;2;2;1;1;1;1;1	4;4;4;4;4;3;3;3;3;3;3;3;3;3;3;2;2;2;2;2;2;2;1;1;1;1;1	Tyrosine-protein kinase receptor;Ezrin;Moesin;Radixin	HEL-S-105;EZR;EZR-ROS1;MSN;RDX;HEL70;VIL2	;;;;;;;;;;;;;;;;;;;;;	27	4	4	4	0	0	0	0	0	0	0	0	0	1	4	0	0	0	0	0	0	0	0	0	0	0	1	0	0	0	0	0	0	0	0	0	0	0	0	1	4	0
E7EQR6;P17987;F5H282;E7ERF2;F5GZ03	E7EQR6;P17987;F5H282	5;5;4;2;1	5;5;4;2;1	5;5;4;2;1	T-complex protein 1 subunit alpha	TCP1	;;	5	5	5	5	1	1	0	3	2	0	0	0	0	2	4	2	3	2	0	0	0	0	0	0	0	0	0	0	0	0	1	1	0	3	2	0	0	0	0	2	4	2
E7EVA0;P27816-6;P27816;P27816-2;B4DM10;A0A024R2V2;A0A024R2S1;P27816-5;Q6NX68;Q05D06;H7C456;A0A0J9YVV8;A0A0J9YW37;H7C4C5;A0A024R2V0;Q86Y04;P27816-7;P27816-4;B4DSQ1;H0Y2V1;B5MEG9;F8W9U4;Q8NDS5	E7EVA0;P27816-6;P27816;P27816-2;B4DM10;A0A024R2V2;A0A024R2S1;P27816-5	17;16;16;15;12;11;11;9;8;6;5;4;4;4;4;4;4;4;3;3;3;3;2	17;16;16;15;12;11;11;9;8;6;5;4;4;4;4;4;4;4;3;3;3;3;2	17;16;16;15;12;11;11;9;8;6;5;4;4;4;4;4;4;4;3;3;3;3;2	Microtubule-associated protein;Microtubule-associated protein 4	MAP4	;;;;;;;	23	17	17	17	0	0	0	0	2	2	2	2	2	3	14	0	0	0	0	0	0	0	4	8	5	2	1	2	2	1	0	0	0	0	2	2	2	2	2	3	14	0
E9KL35;P63244;H0YAF8;J3KPE3;D6RAC2;H0Y8W2;H0YAM7;D6REE5;D6RF23;D6RFX4;D6RHH4;D6R9Z1;D6R9L0;H0Y9P0;D6RAU2;E9PD14;D6RFZ9;B4DVD2;H0Y8R5;B4E0C3;D6RGK8;D6RHJ5;D6R909;D6RBD0;B4DWC6	E9KL35;P63244;H0YAF8;J3KPE3;D6RAC2;H0Y8W2;H0YAM7;D6REE5;D6RF23;D6RFX4;D6RHH4;D6R9Z1;D6R9L0	8;8;7;7;6;6;5;5;4;4;4;4;4;3;3;3;3;3;2;2;1;1;1;1;1	8;8;7;7;6;6;5;5;4;4;4;4;4;3;3;3;3;3;2;2;1;1;1;1;1	8;8;7;7;6;6;5;5;4;4;4;4;4;3;3;3;3;3;2;2;1;1;1;1;1	Guanine nucleotide-binding protein subunit beta-2-like 1;Guanine nucleotide-binding protein subunit beta-2-like 1, N-terminally processed	GNB2L1	;;;;;;;;;;;;	25	8	8	8	7	7	7	6	1	1	2	1	0	1	5	2	2	2	0	1	1	1	0	0	0	1	2	0	0	0	7	7	7	6	1	1	2	1	0	1	5	2
E9PEM5;P50851-2;P50851;H0Y9N9;Q59HC1;H0YAC6	E9PEM5;P50851-2;P50851;H0Y9N9;Q59HC1;H0YAC6	2;2;2;1;1;1	2;2;2;1;1;1	2;2;2;1;1;1	Lipopolysaccharide-responsive and beige-like anchor protein	LRBA	;;;;;	6	2	2	2	0	0	0	0	0	0	0	0	0	0	2	0	0	0	0	0	0	0	0	0	0	0	0	0	0	0	0	0	0	0	0	0	0	0	0	0	2	0
E9PQD2;I6L9B1;Q59FD8;E9PII3;E9PK52;E9PHY5;O43491-2;O43491-3;O43491-4;O43491	E9PQD2;I6L9B1;Q59FD8;E9PII3;E9PK52;E9PHY5;O43491-2;O43491-3;O43491-4;O43491	1;1;1;1;1;1;1;1;1;1	1;1;1;1;1;1;1;1;1;1	1;1;1;1;1;1;1;1;1;1	Band 4.1-like protein 2	EPB41L2	;;;;;;;;;	10	1	1	1	0	0	0	0	0	0	0	0	0	0	1	0	0	0	0	0	0	0	0	0	0	0	0	0	0	0	0	0	0	0	0	0	0	0	0	0	1	0
E9PN91;E9PMW7;E9PPR1;E9PL12;E9PL71;E9PQ49;E9PI39;E9PK01;P29692-3;P29692;E9PNW6;E9PKK3;E9PK72;E9PJD0;E9PIZ1;E9PK06;H0YCK7;E9PQZ1;Q9BW34;A0A087X1X7;Q71RH4;Q9H7G6;D3DWK1;B2RAR6;E9PRY8;P29692-4;P29692-2	E9PN91;E9PMW7;E9PPR1;E9PL12;E9PL71;E9PQ49;E9PI39;E9PK01;P29692-3;P29692;E9PNW6;E9PKK3;E9PK72;E9PJD0;E9PIZ1;E9PK06;H0YCK7;E9PQZ1;Q9BW34;A0A087X1X7;Q71RH4;Q9H7G6;D3DWK1;B2RAR6;E9PRY8;P29692-4;P29692-2	2;2;2;2;2;2;2;2;2;2;1;1;1;1;1;1;1;1;1;1;1;1;1;1;1;1;1	2;2;2;2;2;2;2;2;2;2;1;1;1;1;1;1;1;1;1;1;1;1;1;1;1;1;1	2;2;2;2;2;2;2;2;2;2;1;1;1;1;1;1;1;1;1;1;1;1;1;1;1;1;1	Elongation factor 1-delta	EEF1D	;;;;;;;;;;;;;;;;;;;;;;;;;;	27	2	2	2	0	0	0	0	0	0	0	0	0	0	0	0	0	0	0	0	0	0	1	1	0	0	0	0	0	0	0	0	0	0	0	0	0	0	0	0	0	0
E9PJD9;Q9BQQ5;E9PLL6;Q6NZ52;P46776;E9PLX7	E9PJD9;Q9BQQ5;E9PLL6;Q6NZ52;P46776;E9PLX7	2;2;2;2;2;1	2;2;2;2;2;1	2;2;2;2;2;1	60S ribosomal protein L27a	RPL27A;L27a	;;;;;	6	2	2	2	1	2	2	2	0	0	0	0	0	0	2	0	1	0	0	0	0	0	1	1	0	0	0	0	0	0	1	2	2	2	0	0	0	0	0	0	2	0
E9PKA1;F5H4Y5;E9PQK4;E9PSH0;F5H0D8;E9PKU1;G5EA30;Q92879-5;Q92879-2;Q92879-3;Q92879-6;Q92879;Q92879-4	E9PKA1;F5H4Y5;E9PQK4;E9PSH0;F5H0D8;E9PKU1;G5EA30;Q92879-5;Q92879-2;Q92879-3;Q92879-6;Q92879;Q92879-4	1;1;1;1;1;1;1;1;1;1;1;1;1	1;1;1;1;1;1;1;1;1;1;1;1;1	1;1;1;1;1;1;1;1;1;1;1;1;1	CUGBP Elav-like family member 1	CELF1	;;;;;;;;;;;;	13	1	1	1	0	0	0	0	0	0	0	0	0	0	0	0	0	0	0	0	0	0	0	1	0	0	0	0	0	0	0	0	0	0	0	0	0	0	0	0	0	0
E9PL09;Q53G83;P23396;P23396-2;E9PPU1;H0YEU2;F2Z2S8;H0YF32;H0YCJ7;E9PQ96;E9PJH4;E9PK82;Q9NQS8;H0YES8;E9PQX2;E9PSF4;A7E2S3	E9PL09;Q53G83;P23396;P23396-2;E9PPU1;H0YEU2;F2Z2S8;H0YF32;H0YCJ7;E9PQ96;E9PJH4;E9PK82;Q9NQS8	6;6;6;6;5;5;4;4;4;3;3;3;3;1;1;1;1	6;6;6;6;5;5;4;4;4;3;3;3;3;1;1;1;1	6;6;6;6;5;5;4;4;4;3;3;3;3;1;1;1;1	40S ribosomal protein S3	RPS3	;;;;;;;;;;;;	17	6	6	6	5	5	3	5	1	0	0	0	0	0	3	0	0	0	0	0	0	0	0	1	1	0	0	0	0	0	5	5	3	5	1	0	0	0	0	0	3	0
E9PR30;P62861	E9PR30;P62861	1;1	1;1	1;1	40S ribosomal protein S30	FAU	;	2	1	1	1	0	1	1	0	0	0	0	0	0	0	0	0	0	0	0	0	0	0	0	0	0	0	0	0	0	0	0	1	1	0	0	0	0	0	0	0	0	0
F5GX20;F5H2G6;Q4G176	F5GX20;F5H2G6;Q4G176	1;1;1	1;1;1	1;1;1	Acyl-CoA synthetase family member 3, mitochondrial	ACSF3	;;	3	1	1	1	0	1	0	0	0	0	0	0	0	0	0	0	0	0	0	0	0	0	0	0	0	0	0	0	0	0	0	1	0	0	0	0	0	0	0	0	0	0
F5GZS6;J3KPF3;P08195-3;P08195;P08195-4;B4E2Z3;P08195-2;A0A024R599;F5GZI0;H0YFS2;F5H0E2;H0YFX4	F5GZS6;J3KPF3;P08195-3;P08195;P08195-4;B4E2Z3;P08195-2;A0A024R599	16;16;16;16;16;15;15;10;5;3;2;1	16;16;16;16;16;15;15;10;5;3;2;1	16;16;16;16;16;15;15;10;5;3;2;1	4F2 cell-surface antigen heavy chain	SLC3A2	;;;;;;;	12	16	16	16	0	0	0	0	0	0	0	0	0	3	12	0	0	0	0	0	0	0	0	0	0	0	9	5	7	6	0	0	0	0	0	0	0	0	0	3	12	0
F5H6J0;Q86XL3-2;Q86XL3	F5H6J0;Q86XL3-2;Q86XL3	1;1;1	1;1;1	1;1;1	Ankyrin repeat and LEM domain-containing protein 2	ANKLE2	;;	3	1	1	1	0	0	0	0	0	0	0	0	0	0	0	0	0	0	0	0	0	0	0	0	0	0	1	1	1	1	0	0	0	0	0	0	0	0	0	0	0	0
F8VSC5;Q6P3W7;A0A0U1RQQ9;Q9NWE9;H0YIK6	F8VSC5;Q6P3W7;A0A0U1RQQ9;Q9NWE9	7;7;6;4;2	7;7;6;4;2	7;7;6;4;2	SCY1-like protein 2	SCYL2	;;;	5	7	7	7	0	0	0	0	0	0	0	0	0	1	7	0	0	0	0	0	0	0	0	0	0	0	1	0	0	0	0	0	0	0	0	0	0	0	0	1	7	0
F8VZG5;F8VY04;F8W1A4;P54819-4;P54819-6;P54819-3;P54819-2;P54819	F8VZG5;F8VY04;F8W1A4;P54819-4;P54819-6;P54819-3;P54819-2;P54819	1;1;1;1;1;1;1;1	1;1;1;1;1;1;1;1	1;1;1;1;1;1;1;1	Adenylate kinase 2, mitochondrial;Adenylate kinase 2, mitochondrial;Adenylate kinase 2, mitochondrial, N-terminally processed	AK2	;;;;;;;	8	1	1	1	0	0	0	0	0	0	0	0	0	0	0	0	0	0	0	0	0	0	0	0	0	0	1	0	0	0	0	0	0	0	0	0	0	0	0	0	0	0
F8W079;Q0QEN7;V9HW31;P06576	F8W079;Q0QEN7;V9HW31;P06576	1;1;1;1	1;1;1;1	1;1;1;1	ATP synthase subunit beta;ATP synthase subunit beta, mitochondrial	ATP5B;HEL-S-271	;;;	4	1	1	1	0	0	0	0	0	0	0	0	0	0	0	0	0	0	0	0	0	0	0	0	0	0	1	0	0	0	0	0	0	0	0	0	0	0	0	0	0	0
K7ENK9;K7EKX0;Q6FGG2;J3QRU4;F8WCA0;L7N2F9;Q15836;P63027	K7ENK9;K7EKX0;Q6FGG2;J3QRU4;F8WCA0;L7N2F9;Q15836;P63027	1;1;1;1;1;1;1;1	1;1;1;1;1;1;1;1	1;1;1;1;1;1;1;1	Vesicle-associated membrane protein 3;Vesicle-associated membrane protein 2	VAMP2;VAMP3	;;;;;;;	8	1	1	1	0	0	0	0	0	0	0	0	0	0	1	0	0	0	0	0	0	0	0	0	0	0	0	0	0	0	0	0	0	0	0	0	0	0	0	0	1	0
F8WE04;V9HW43;P04792;B4DL87	F8WE04;V9HW43;P04792	3;3;3;1	3;3;3;1	3;3;3;1	Heat shock protein beta-1	HSPB1;HEL-S-102	;;	4	3	3	3	2	2	2	2	1	0	0	1	0	2	3	1	1	0	0	0	0	0	0	0	0	1	0	0	0	0	2	2	2	2	1	0	0	1	0	2	3	1
V5J3L2;G0XQ39;Q13586-2;Q13586;E9PRE4;E9PR07;E9PJ19;E9PMB4;E9PRZ7;E9PR09;E9PN27;E9PIQ8;H0YDB2;E9PNJ4	V5J3L2;G0XQ39;Q13586-2;Q13586;E9PRE4;E9PR07;E9PJ19;E9PMB4;E9PRZ7;E9PR09;E9PN27;E9PIQ8;H0YDB2;E9PNJ4	2;2;2;2;1;1;1;1;1;1;1;1;1;1	2;2;2;2;1;1;1;1;1;1;1;1;1;1	2;2;2;2;1;1;1;1;1;1;1;1;1;1	Stromal interaction molecule 1	STIM1	;;;;;;;;;;;;;	14	2	2	2	0	0	0	0	0	0	0	0	0	0	2	0	0	0	0	0	0	0	0	0	0	0	1	0	0	0	0	0	0	0	0	0	0	0	0	0	2	0
G3V0E5;P02786;B7Z2I6;A8K6Q8;H7C3V5	G3V0E5;P02786;B7Z2I6;A8K6Q8	9;9;8;8;2	9;9;8;8;2	9;9;8;8;2	Transferrin receptor protein 1;Transferrin receptor protein 1, serum form	TFRC	;;;	5	9	9	9	0	0	0	0	1	0	0	2	0	3	6	0	0	0	2	2	4	2	0	0	0	0	5	1	4	1	0	0	0	0	1	0	0	2	0	3	6	0
G3V1B3;M0R181;Q6IAX2;Q59GK9;P46778	G3V1B3;M0R181;Q6IAX2;Q59GK9;P46778	1;1;1;1;1	1;1;1;1;1	1;1;1;1;1	60S ribosomal protein L21	RPL21	;;;;	5	1	1	1	0	0	1	0	0	0	0	0	0	0	1	0	0	0	0	0	0	0	1	0	0	1	1	0	0	0	0	0	1	0	0	0	0	0	0	0	1	0
G3V1S3;Q6ZUT9-4;Q6ZUT9;Q6ZUT9-2;H0YGE5;D3DUW2;Q6ZUT9-3	G3V1S3;Q6ZUT9-4;Q6ZUT9;Q6ZUT9-2;H0YGE5;D3DUW2;Q6ZUT9-3	2;2;2;2;1;1;1	2;2;2;2;1;1;1	2;2;2;2;1;1;1	DENN domain-containing protein 5B	DENND5B;MGC24039	;;;;;;	7	2	2	2	0	0	0	0	0	0	0	0	0	1	2	0	0	0	0	0	0	0	0	0	0	0	1	1	1	1	0	0	0	0	0	0	0	0	0	1	2	0
G5E9U6;P68106-2;P68106	G5E9U6;P68106-2;P68106	1;1;1	1;1;1	1;1;1	Peptidyl-prolyl cis-trans isomerase FKBP1B	FKBP1B	;;	3	1	1	1	0	0	0	0	0	0	0	0	0	0	0	0	0	0	0	0	0	1	0	0	0	0	0	0	0	0	0	0	0	0	0	0	0	0	0	0	0	0
G9BXQ3;Q13470-2;Q13470	G9BXQ3;Q13470-2;Q13470	2;2;2	2;2;2	2;2;2	Non-receptor tyrosine-protein kinase TNK1	TNK1	;;	3	2	2	2	0	0	0	0	0	0	0	0	0	0	0	0	0	0	0	0	0	0	0	2	0	0	0	0	0	0	0	0	0	0	0	0	0	0	0	0	0	0
H0YAZ4	H0YAZ4	1	1	1		CNGB3		1	1	1	1	0	1	0	0	0	0	0	1	0	0	1	0	0	1	0	0	0	0	0	0	0	0	0	0	0	0	0	1	0	0	0	0	0	1	0	0	1	0
H0YBR0;Q96Q05-3;Q96Q05;Q96Q05-2;A0A0J9YWK7	H0YBR0;Q96Q05-3;Q96Q05;Q96Q05-2;A0A0J9YWK7	2;2;2;2;1	2;2;2;2;1	2;2;2;2;1	Trafficking protein particle complex subunit 9	TRAPPC9	;;;;	5	2	2	2	0	0	0	0	0	0	0	0	0	0	0	0	0	0	0	0	0	0	0	0	0	0	2	0	0	0	0	0	0	0	0	0	0	0	0	0	0	0
Q6MZL5;H0YJ97;Q15643	Q6MZL5;H0YJ97;Q15643	4;4;4	4;4;4	4;4;4	Thyroid receptor-interacting protein 11	DKFZp686C06243;TRIP11	;;	3	4	4	4	0	0	0	0	0	0	0	0	0	0	3	0	0	0	0	0	0	0	0	0	0	0	1	1	1	1	0	0	0	0	0	0	0	0	0	0	3	0
H0YK42;Q59GU6;Q13596-2;Q13596;Q13596-3;Q53HL9;Q53GY8;Q53GG3;B3KN57;B3KML1;O60749-2;O60749	H0YK42;Q59GU6;Q13596-2;Q13596;Q13596-3;Q53HL9;Q53GY8	6;6;6;6;6;5;5;1;1;1;1;1	6;6;6;6;6;5;5;1;1;1;1;1	6;6;6;6;6;5;5;1;1;1;1;1	Sorting nexin-1	SNX1	;;;;;;	12	6	6	6	0	0	0	0	0	0	0	0	0	0	6	0	0	0	0	0	0	0	0	0	0	0	0	0	0	0	0	0	0	0	0	0	0	0	0	0	6	0
H0YLP6;H0YMF4;H0YKD8;P46779-4;P46779-5;P46779;P46779-2;P46779-3	H0YLP6;H0YMF4;H0YKD8;P46779-4;P46779-5;P46779;P46779-2;P46779-3	1;1;1;1;1;1;1;1	1;1;1;1;1;1;1;1	1;1;1;1;1;1;1;1	60S ribosomal protein L28	RPL28	;;;;;;;	8	1	1	1	0	0	0	0	1	0	0	0	0	0	0	0	0	0	0	0	0	0	1	0	0	1	1	0	0	0	0	0	0	0	1	0	0	0	0	0	0	0
H3BUH7;H3BPS8;H3BQN4;V9HWN7;J3KPS3;P04075;P04075-2	H3BUH7;H3BPS8;H3BQN4;V9HWN7;J3KPS3;P04075;P04075-2	1;1;1;1;1;1;1	1;1;1;1;1;1;1	1;1;1;1;1;1;1	Fructose-bisphosphate aldolase;Fructose-bisphosphate aldolase A	ALDOA;HEL-S-87p	;;;;;;	7	1	1	1	0	0	0	1	0	0	0	0	0	0	0	0	0	0	0	0	0	0	0	0	0	0	0	0	0	0	0	0	0	1	0	0	0	0	0	0	0	0
J3KSJ3;H7C101;Q12887	J3KSJ3;H7C101;Q12887	1;1;1	1;1;1	1;1;1	Protoheme IX farnesyltransferase, mitochondrial	COX10	;;	3	1	1	1	1	0	0	0	0	0	0	0	0	0	0	0	0	0	0	0	0	0	0	0	0	0	0	0	0	0	1	0	0	0	0	0	0	0	0	0	0	0
H9ZYJ2;P10599-2;P10599	H9ZYJ2;P10599-2;P10599	3;3;3	3;3;3	3;3;3	Thioredoxin	TXN	;;	3	3	3	3	1	1	1	1	2	1	2	2	0	3	3	0	1	1	0	0	1	0	1	3	1	0	1	0	1	0	1	1	1	1	2	1	2	2	0	3	3	0
J3QR72	J3QR72	1	1	1		BRD2		1	1	1	1	0	1	0	0	0	0	0	0	0	0	0	0	0	0	0	0	0	0	0	0	0	0	0	0	0	0	0	1	0	0	0	0	0	0	0	0	0	0
K7EJB5;P62316-2;P62316	K7EJB5;P62316-2;P62316	1;1;1	1;1;1	1;1;1	Small nuclear ribonucleoprotein Sm D2	SNRPD2	;;	3	1	1	1	0	0	0	0	1	1	1	0	1	1	1	0	0	0	0	0	0	0	1	1	1	1	1	1	1	1	0	0	0	0	1	1	1	0	1	1	1	0
K7EJT5;K7EP65;K7EKS7;K7ELC4;K7EMH1;K7ERI7;Q7Z4W8;P35268	K7EJT5;K7EP65;K7EKS7;K7ELC4;K7EMH1;K7ERI7;Q7Z4W8;P35268	1;1;1;1;1;1;1;1	1;1;1;1;1;1;1;1	1;1;1;1;1;1;1;1	60S ribosomal protein L22	RPL22	;;;;;;;	8	1	1	1	0	1	1	1	0	0	0	0	0	0	1	0	0	0	0	0	0	0	0	0	0	0	0	0	0	0	0	1	1	1	0	0	0	0	0	0	1	0
Q2VPJ6;K9JA46;P07900;P07900-2;Q8TBA7;Q86U12;Q96HX7;O75322;Q14568;B4DTA5;Q86SX1;G3V2J8;Q58FG1	Q2VPJ6;K9JA46;P07900;P07900-2;Q8TBA7;Q86U12;Q96HX7;O75322	8;8;8;8;7;6;6;6;3;2;2;1;1	4;4;4;4;3;3;3;3;1;1;1;1;0	4;4;4;4;3;3;3;3;1;1;1;1;0	Heat shock protein HSP 90-alpha	HSP90AA1;EL52	;;;;;;;	13	8	4	4	6	6	5	4	1	0	0	1	0	1	4	1	0	0	0	0	0	0	0	3	2	0	1	0	0	0	3	3	3	2	0	0	0	0	0	0	1	0
L8EBE0	L8EBE0	1	1	1		TET3		1	1	1	1	0	0	0	0	0	0	0	0	0	0	0	0	0	0	0	0	0	0	0	1	0	0	0	0	0	0	0	0	0	0	0	0	0	0	0	0	0	0
M0QZC5;P62280;M0R1H5	M0QZC5;P62280;M0R1H5	2;2;1	2;2;1	2;2;1	40S ribosomal protein S11	RPS11	;;	3	2	2	2	0	1	0	0	0	0	0	0	0	0	1	0	0	0	0	0	0	0	0	1	0	0	0	0	0	0	0	1	0	0	0	0	0	0	0	0	1	0
O00763-3;O00763-2;O00763;Q59GJ9;B4DYM0;Q4G170;F8W8T8;H0YGH5	O00763-3;O00763-2;O00763;Q59GJ9;B4DYM0	19;19;19;12;10;7;7;7	2;2;2;2;1;1;1;1	2;2;2;2;1;1;1;1	Acetyl-CoA carboxylase 2;Biotin carboxylase	ACACB	;;;;	8	19	2	2	6	12	9	7	3	2	2	1	0	1	3	2	1	1	2	0	3	2	9	13	9	8	6	8	8	6	0	1	0	0	0	0	0	0	0	0	0	0
Q6PK82;O14617-3;O14617-2;O14617;O14617-5	Q6PK82;O14617-3;O14617-2;O14617;O14617-5	1;1;1;1;1	1;1;1;1;1	1;1;1;1;1	AP-3 complex subunit delta-1	AP3D1	;;;;	5	1	1	1	0	0	0	0	0	0	0	0	0	0	1	0	0	0	0	0	0	0	0	0	0	0	0	0	0	0	0	0	0	0	0	0	0	0	0	0	1	0
O60493-3;O60493-4;O60493	O60493-3;O60493-4;O60493	1;1;1	1;1;1	1;1;1	Sorting nexin-3	SNX3	;;	3	1	1	1	0	0	0	0	0	0	0	0	0	0	1	0	0	0	0	0	0	0	0	0	0	0	0	0	0	0	0	0	0	0	0	0	0	0	0	0	1	0
O75396;A0A087X1A9	O75396;A0A087X1A9	6;3	6;3	6;3	Vesicle-trafficking protein SEC22b	SEC22B	;	2	6	6	6	0	0	0	0	0	0	0	0	0	0	2	0	0	0	0	0	0	0	0	0	0	0	6	4	5	2	0	0	0	0	0	0	0	0	0	0	2	0
O75420;A2VDH9;A4D2E1	O75420;A2VDH9;A4D2E1	4;2;2	4;2;2	4;2;2	PERQ amino acid-rich with GYF domain-containing protein 1	GIGYF1;PERQ1	;;	3	4	4	4	0	0	0	0	0	0	0	0	0	0	0	0	0	0	0	0	0	0	1	3	1	1	0	0	0	0	0	0	0	0	0	0	0	0	0	0	0	0
Q7Z497;O75533	Q7Z497;O75533	1;1	1;1	1;1	Splicing factor 3B subunit 1	SF3B1	;	2	1	1	1	0	0	0	0	0	0	0	0	0	0	0	0	0	0	0	0	0	0	0	0	1	1	0	0	0	0	0	0	0	0	0	0	0	0	0	0	0	0
Q5QPN5;Q5QPN9;Q5QPQ3;Q5QPQ2;O95372	Q5QPN5;Q5QPN9;Q5QPQ3;Q5QPQ2;O95372	1;1;1;1;1	1;1;1;1;1	1;1;1;1;1	Acyl-protein thioesterase 2	LYPLA2	;;;;	5	1	1	1	0	0	0	0	0	0	0	0	0	1	1	0	0	0	0	0	0	0	1	1	0	1	0	0	0	0	0	0	0	0	0	0	0	0	0	1	1	0
O95613-2;O95613;H7C2A3	O95613-2;O95613;H7C2A3	2;2;1	2;2;1	2;2;1	Pericentrin	PCNT	;;	3	2	2	2	0	0	1	0	0	0	0	0	0	0	1	0	0	0	0	0	0	0	0	0	0	0	0	0	0	0	0	0	1	0	0	0	0	0	0	0	1	0
V9HWB9;P00338;P00338-3;B4DJI1;F5GXY2;P00338-5;P00338-2;P00338-4;F5GXH2;F5GYU2;F5H5J4;F5H6W8	V9HWB9;P00338;P00338-3;B4DJI1;F5GXY2;P00338-5;P00338-2;P00338-4	5;5;5;4;3;3;3;3;2;2;1;1	5;5;5;4;3;3;3;3;2;2;1;1	5;5;5;4;3;3;3;3;2;2;1;1	L-lactate dehydrogenase;L-lactate dehydrogenase A chain	HEL-S-133P;LDHA	;;;;;;;	12	5	5	5	0	1	1	0	2	0	0	0	0	0	3	0	0	0	0	0	0	0	0	0	0	0	0	0	0	0	0	1	1	0	2	0	0	0	0	0	3	0
Q5TZZ9;P04083;B5BU38;Q5T3N1;Q5T3N0;B4DL19	Q5TZZ9;P04083;B5BU38;Q5T3N1	7;7;6;4;3;2	7;7;6;4;3;2	7;7;6;4;3;2	Annexin;Annexin A1	ANXA1	;;;	6	7	7	7	0	0	0	0	0	0	0	0	0	3	6	0	0	0	0	0	0	0	0	1	0	1	0	0	0	0	0	0	0	0	0	0	0	0	0	3	6	0
P05141;Q6NVC0;A0A0S2Z359;Q9H0C2;O75961	P05141;Q6NVC0	7;6;3;2;1	3;2;0;0;0	3;2;0;0;0	ADP/ATP translocase 2;ADP/ATP translocase 2, N-terminally processed	SLC25A5	;	5	7	3	3	1	3	1	1	1	0	0	1	0	0	2	0	0	1	0	0	0	0	3	5	3	2	4	2	2	1	0	1	0	0	1	0	0	1	0	0	1	0
P05165-2;P05165;B2RDE0;P05165-3;H0Y5U0;Q5JTW6;H0Y798;Q5JVH2;H0Y4B9	P05165-2;P05165;B2RDE0;P05165-3	28;28;27;26;4;4;1;1;1	28;28;27;26;4;4;1;1;1	27;27;26;25;4;3;1;1;1	Propionyl-CoA carboxylase alpha chain, mitochondrial	PCCA	;;;	9	28	28	27	23	23	22	22	12	8	10	11	6	16	20	9	9	8	11	4	15	7	17	22	19	15	12	5	12	7	23	23	22	22	12	8	10	11	6	16	20	9
P05556-2;P05556;P05556-5;P05556-4;P05556-3;E7EQW5;C9JPK5;Q5T3E6;E9PLR6;E7EUI6;E7ERX5	P05556-2;P05556;P05556-5;P05556-4;P05556-3	9;9;9;9;9;4;2;2;2;2;1	9;9;9;9;9;4;2;2;2;2;1	9;9;9;9;9;4;2;2;2;2;1	Integrin beta-1	ITGB1	;;;;	11	9	9	9	0	0	0	0	0	0	0	3	2	2	6	0	0	0	0	0	0	0	0	0	0	0	5	4	5	5	0	0	0	0	0	0	0	3	2	2	6	0
P07737;K7EJ44;CON__P02584;I3L3D5	P07737;K7EJ44;CON__P02584;I3L3D5	2;1;1;1	2;1;1;1	2;1;1;1	Profilin-1	PFN1	;;;	4	2	2	2	0	0	0	0	1	0	0	1	0	0	1	0	0	0	0	0	0	0	0	0	0	1	1	0	0	0	0	0	0	0	1	0	0	1	0	0	1	0
Q6IAX9;P08240-2;P08240;A0A024R3M0	Q6IAX9;P08240-2;P08240;A0A024R3M0	8;8;8;7	8;8;8;7	8;8;8;7	Signal recognition particle receptor subunit alpha	SRPR	;;;	4	8	8	8	0	0	0	0	0	0	0	0	0	1	6	0	0	0	0	0	0	0	0	0	0	0	4	5	5	5	0	0	0	0	0	0	0	0	0	1	6	0
V9HWE1;Q53HU8;P08670;B3KRK8;B0YJC4;B0YJC5;Q5JVS8;H7C5W5;B3KWQ6;P41219;P41219-2;F8W835	V9HWE1;Q53HU8;P08670;B3KRK8;B0YJC4;B0YJC5;Q5JVS8	6;6;6;5;5;4;3;2;2;2;2;1	6;6;6;5;5;4;3;2;2;2;2;1	6;6;6;5;5;4;3;2;2;2;2;1	Vimentin	HEL113;VIM	;;;;;;	12	6	6	6	0	0	0	0	1	1	0	1	1	0	2	0	0	0	0	0	0	0	1	5	0	1	1	1	0	0	0	0	0	0	1	1	0	1	1	0	2	0
P0C7V6	P0C7V6	1	1	1	Putative transcription factor SPT20 homolog-like 2	SUPT20HL2		1	1	1	1	0	0	0	0	0	0	0	0	0	0	0	0	0	1	0	0	0	0	0	1	0	0	0	0	0	0	0	0	0	0	0	0	0	0	0	0	0	0
Q59EZ3;P11717;Q13661;S4R328	Q59EZ3;P11717	5;5;1;1	5;5;1;1	5;5;1;1	Cation-independent mannose-6-phosphate receptor	IGF2R	;	4	5	5	5	0	0	0	0	0	0	0	0	0	0	5	0	0	0	0	0	0	0	0	0	0	0	0	0	0	0	0	0	0	0	0	0	0	0	0	0	5	0
Q6I9V5;P12236;Q59EI9;A8K787;A0A0S2Z3H3;P12235;V9GYG0;Q59EP7;A0A0S2Z3C4	Q6I9V5;P12236;Q59EI9;A8K787;A0A0S2Z3H3;P12235;V9GYG0	7;7;6;5;5;5;4;3;2	7;7;6;5;5;5;4;3;2	3;3;2;1;1;1;1;1;1	ADP/ATP translocase 3;ADP/ATP translocase 3, N-terminally processed;ADP/ATP translocase 1	SLC25A6;SLC25A4	;;;;;;	9	7	7	3	2	3	2	1	0	0	0	0	0	0	2	0	0	0	0	0	0	0	3	7	2	1	4	1	1	0	2	3	2	1	0	0	0	0	0	0	2	0
P13639;Q8TA90;B4DPU3;Q6PK56;B4DRE8;Q6W6M8;B4DMC6	P13639;Q8TA90;B4DPU3;Q6PK56;B4DRE8	6;4;4;4;3;2;2	6;4;4;4;3;2;2	6;4;4;4;3;2;2	Elongation factor 2	EEF2	;;;;	7	6	6	6	1	2	2	1	0	0	0	1	0	0	5	0	0	0	0	0	0	0	0	0	0	0	1	0	0	0	1	2	2	1	0	0	0	1	0	0	5	0
Q8J014;Q3KQT6;P15880;H0YEN5;E9PMM9;E9PQD7;Q8N5L9;Q6IPX5;I3L404;E9PPT0;Q8NI61;Q9BSW5;D3DU83;A4D0Y7;E9PM36;H3BNG3;H0YE27;O60249;Q8NI62	Q8J014;Q3KQT6;P15880;H0YEN5;E9PMM9;E9PQD7;Q8N5L9;Q6IPX5;I3L404;E9PPT0;Q8NI61	5;5;5;4;4;4;4;4;3;3;3;2;2;2;2;1;1;1;1	5;5;5;4;4;4;4;4;3;3;3;2;2;2;2;1;1;1;1	5;5;5;4;4;4;4;4;3;3;3;2;2;2;2;1;1;1;1	40S ribosomal protein S2	rps2;RPS2;OK/KNS-cl.7	;;;;;;;;;;	19	5	5	5	1	2	2	2	1	0	0	0	0	0	2	0	0	0	0	0	0	0	0	2	0	1	2	0	0	0	1	2	2	2	1	0	0	0	0	0	2	0
P16403	P16403	3	1	1	Histone H1.2	HIST1H1C		1	3	1	1	2	2	2	3	0	0	0	0	0	0	1	0	0	0	0	0	0	0	0	1	0	0	0	0	0	0	0	0	0	1	0	0	0	0	0	0	0	0
Q5HY54;Q60FE6;Q60FE5;P21333-2;P21333;A6NDY9;A0A087WWY3;Q8TES4;Q96C61;Q6NXF2;F8WE98;B4E2F9;B4DTD5;Q86TQ3;H0Y5C6;A0A024R321;O75369-5;O75369-4;O75369-6;O75369-3;O75369-2;O75369-9;O75369;O75369-8;Q14315-2;Q14315;H0Y5F3;Q2VP91;H7C2E7	Q5HY54;Q60FE6;Q60FE5;P21333-2;P21333;A6NDY9;A0A087WWY3;Q8TES4	47;47;47;47;47;42;42;25;14;14;12;10;9;4;4;4;4;4;4;4;4;4;4;4;3;3;2;2;1	47;47;47;47;47;42;42;25;14;14;12;10;9;4;4;4;4;4;4;4;4;4;4;4;3;3;2;2;1	47;47;47;47;47;42;42;25;14;14;12;10;9;4;4;4;4;4;4;4;4;4;4;4;3;3;2;2;1	Filamin-A	FLNA;FLJ00119	;;;;;;;	29	47	47	47	0	0	0	0	12	10	7	6	3	15	40	0	0	0	1	0	2	1	22	37	22	18	9	3	9	3	0	0	0	0	12	10	7	6	3	15	40	0
P21796;B4DEI3;B3KTS5;C9JI87	P21796;B4DEI3;B3KTS5;C9JI87	5;4;4;3	5;4;4;3	5;4;4;3	Voltage-dependent anion-selective channel protein 1	VDAC1	;;;	4	5	5	5	0	2	0	1	2	0	0	1	0	1	2	0	1	1	0	0	0	0	0	0	0	2	1	0	0	0	0	2	0	1	2	0	0	1	0	1	2	0
Q6PIX2;Q9BSV4;Q86VG2;P23246-2;P23246	Q6PIX2;Q9BSV4;Q86VG2;P23246-2;P23246	1;1;1;1;1	1;1;1;1;1	1;1;1;1;1	Splicing factor, proline- and glutamine-rich	SFPQ	;;;;	5	1	1	1	0	1	0	1	0	0	0	0	0	0	1	0	0	0	0	0	0	0	0	0	0	0	0	0	0	0	0	1	0	1	0	0	0	0	0	0	1	0
V9HWC6;P23284	V9HWC6;P23284	1;1	1;1	1;1	Peptidyl-prolyl cis-trans isomerase;Peptidyl-prolyl cis-trans isomerase B	HEL-S-39;PPIB	;	2	1	1	1	0	0	0	1	0	0	0	0	0	0	1	0	0	0	0	0	0	0	0	0	0	0	0	0	0	0	0	0	0	1	0	0	0	0	0	0	1	0
Q1RMG2;P23526-2;P23526	Q1RMG2;P23526-2;P23526	3;3;3	3;3;3	3;3;3	Adenosylhomocysteinase	AHCY	;;	3	3	3	3	0	0	0	0	0	0	0	0	0	0	3	0	0	0	0	0	0	0	0	0	0	0	0	0	0	0	0	0	0	0	0	0	0	0	0	0	3	0
V9HWI5;P23528;G3V1A4;E9PP50;E9PK25;B4E112;E9PQB7;Q549N0;Q9Y281-3;Q9Y281;E9PLJ3;E9PS23	V9HWI5;P23528;G3V1A4;E9PP50;E9PK25;B4E112;E9PQB7;Q549N0;Q9Y281-3;Q9Y281	4;4;3;3;3;2;2;2;2;2;1;1	4;4;3;3;3;2;2;2;2;2;1;1	4;4;3;3;3;2;2;2;2;2;1;1	Cofilin-1;Cofilin-2	HEL-S-15;CFL1;CFL2	;;;;;;;;;	12	4	4	4	2	2	2	3	0	0	0	1	0	0	1	0	0	0	0	0	0	0	0	0	0	0	2	0	0	0	2	2	2	3	0	0	0	1	0	0	1	0
V9HW26;P25705-2;P25705;P25705-3;K7EK77;B4DGW3;K7ERX7;K7EQH4;K7EJP1;K7ENJ4;K7ESA0	V9HW26;P25705-2;P25705;P25705-3;K7EK77;B4DGW3;K7ERX7	7;7;7;6;5;4;4;3;3;3;1	7;7;7;6;5;4;4;3;3;3;1	7;7;7;6;5;4;4;3;3;3;1	ATP synthase subunit alpha;ATP synthase subunit alpha, mitochondrial	HEL-S-123m;ATP5A1	;;;;;;	11	7	7	7	0	3	2	2	2	0	0	2	1	0	4	1	0	0	0	0	1	0	2	4	2	2	4	1	1	1	0	3	2	2	2	0	0	2	1	0	4	1
V9HWC7;P30041	V9HWC7;P30041	1;1	1;1	1;1	Peroxiredoxin-6	HEL-S-128m;PRDX6	;	2	1	1	1	0	0	0	0	1	0	0	0	0	0	0	0	0	0	0	0	0	0	0	0	0	1	0	0	0	0	0	0	0	0	1	0	0	0	0	0	0	0
X6RJP6;P37802;P37802-2;B7Z5A2	X6RJP6;P37802;P37802-2	5;5;5;1	5;5;5;1	5;5;5;1	Transgelin-2	TAGLN2	;;	4	5	5	5	0	0	0	0	0	0	0	0	0	2	4	0	0	0	0	0	0	0	3	3	2	1	0	0	1	0	0	0	0	0	0	0	0	0	0	2	4	0
P41091;F8W810;Q2VIR3-2;Q2VIR3;H7BZU1	P41091;F8W810;Q2VIR3-2;Q2VIR3	4;3;3;3;1	4;3;3;3;1	4;3;3;3;1	Eukaryotic translation initiation factor 2 subunit 3;Putative eukaryotic translation initiation factor 2 subunit 3-like protein	EIF2S3;EIF2S3L	;;;	5	4	4	4	2	2	2	2	1	0	0	0	0	0	3	0	0	1	0	0	0	0	0	0	0	0	0	0	0	0	2	2	2	2	1	0	0	0	0	0	3	0
P48634-4;P48634-3;P48634	P48634-4;P48634-3;P48634	1;1;1	1;1;1	1;1;1	Protein PRRC2A	PRRC2A	;;	3	1	1	1	0	0	0	0	0	0	0	0	0	0	0	0	0	0	0	0	0	0	0	1	0	0	0	0	0	0	0	0	0	0	0	0	0	0	0	0	0	0
P49069	P49069	1	1	1	Calcium signal-modulating cyclophilin ligand	CAMLG		1	1	1	1	0	0	0	0	0	0	0	0	0	0	0	0	0	0	0	0	0	0	0	0	0	0	1	0	0	0	0	0	0	0	0	0	0	0	0	0	0	0
P49411	P49411	3	3	3	Elongation factor Tu, mitochondrial	TUFM		1	3	3	3	0	2	0	0	1	0	0	1	0	0	2	0	0	0	0	0	0	0	1	1	1	1	1	0	1	1	0	2	0	0	1	0	0	1	0	0	2	0
P49792;J3KNE0;A6NKT7;D3DX73;Q7Z3J3;Q13073;B4DTM4;B4E0M7;B4DTT2;F8VYC4;B4DYH0;P0DJD0;P0DJD1;F8WBP7;H0YBN8;C9J6W1;Q5JC46;Q5JC45;F8W705;J3KQ37;V9HWE4;Q7Z3J3-2;Q99666-2;Q99666;O14715	P49792	15;4;4;3;3;2;2;2;2;2;2;2;2;1;1;1;1;1;1;1;1;1;1;1;1	15;4;4;3;3;2;2;2;2;2;2;2;2;1;1;1;1;1;1;1;1;1;1;1;1	15;4;4;3;3;2;2;2;2;2;2;2;2;1;1;1;1;1;1;1;1;1;1;1;1	E3 SUMO-protein ligase RanBP2	RANBP2		25	15	15	15	0	0	0	0	0	0	0	0	0	0	2	0	0	0	0	0	0	0	2	13	0	2	0	0	0	0	0	0	0	0	0	0	0	0	0	0	2	0
Q5HY57;P50402	Q5HY57;P50402	1;1	1;1	1;1	Emerin	EMD	;	2	1	1	1	0	0	0	0	0	0	0	0	0	0	1	0	0	0	0	0	0	0	0	0	0	0	0	0	0	0	0	0	0	0	0	0	0	0	0	0	1	0
Q53HU0;P50990;Q7Z759;P50990-2;P50990-3;H7C4C8;H7C2U0	Q53HU0;P50990;Q7Z759;P50990-2;P50990-3	16;16;15;15;14;7;3	16;16;15;15;14;7;3	16;16;15;15;14;7;3	T-complex protein 1 subunit theta	CCT8	;;;;	7	16	16	16	0	0	0	0	2	2	1	1	0	3	11	0	0	0	0	0	0	0	8	16	8	4	2	1	1	1	0	0	0	0	2	2	1	1	0	3	11	0
P51587	P51587	1	1	1	Breast cancer type 2 susceptibility protein	BRCA2		1	1	1	1	0	0	0	0	0	0	0	0	0	0	0	0	0	0	0	0	0	0	0	0	0	1	0	0	0	0	0	0	0	0	0	0	0	0	0	0	0	0
P54886-2;P54886	P54886-2;P54886	2;2	2;2	2;2	Delta-1-pyrroline-5-carboxylate synthase;Glutamate 5-kinase;Gamma-glutamyl phosphate reductase	ALDH18A1	;	2	2	2	2	0	0	0	0	0	0	0	0	0	0	1	0	0	0	0	0	0	0	0	0	0	0	1	0	0	0	0	0	0	0	0	0	0	0	0	0	1	0
Q9BS10;Q5JR95;Q5JR94;P62241	Q9BS10;Q5JR95;Q5JR94;P62241	3;3;3;3	3;3;3;3	3;3;3;3	40S ribosomal protein S8	RPS8	;;;	4	3	3	3	1	1	1	2	1	0	0	1	0	1	3	0	0	1	0	0	0	0	1	1	1	1	1	1	0	0	1	1	1	2	1	0	0	1	0	1	3	0
P62263	P62263	1	1	1	40S ribosomal protein S14	RPS14		1	1	1	1	0	0	1	1	0	0	0	0	0	0	1	0	0	0	0	0	0	0	0	0	0	0	0	0	0	0	0	0	1	1	0	0	0	0	0	0	1	0
P62277;J3KMX5	P62277;J3KMX5	2;1	2;1	2;1	40S ribosomal protein S13	RPS13	;	2	2	2	2	0	0	1	0	1	0	0	0	0	0	0	0	0	0	0	0	0	0	0	0	0	0	0	0	0	0	0	0	1	0	1	0	0	0	0	0	0	0
Q5T8U3;P62424;Q9BY74;Q5T8U2	Q5T8U3;P62424;Q9BY74;Q5T8U2	2;2;1;1	2;2;1;1	2;2;1;1	60S ribosomal protein L7a	RPL7A;RP-L7a	;;;	4	2	2	2	2	0	0	0	0	0	0	0	0	0	2	0	0	0	0	0	0	0	0	0	0	0	0	0	0	0	2	0	0	0	0	0	0	0	0	0	2	0
Q1JQ76;P62906	Q1JQ76;P62906	1;1	1;1	1;1	Ribosomal protein;60S ribosomal protein L10a	RPL10A	;	2	1	1	1	0	0	0	0	1	0	0	0	0	0	0	0	0	0	0	0	0	0	0	0	0	0	0	0	0	0	0	0	0	0	1	0	0	0	0	0	0	0
Q08ES8;Q5VVD0;P62913-2;P62913	Q08ES8;Q5VVD0;P62913-2;P62913	1;1;1;1	1;1;1;1	1;1;1;1	60S ribosomal protein L11	RPL11	;;;	4	1	1	1	0	1	1	1	0	0	0	0	0	0	1	0	0	0	0	0	0	0	0	0	0	0	0	0	0	0	0	1	1	1	0	0	0	0	0	0	1	0
P68366-2;P68366;C9JEV8;C9JQ00;C9JJQ8	P68366-2;P68366	10;10;2;2;2	2;2;1;1;1	2;2;1;1;1	Tubulin alpha-4A chain	TUBA4A	;	5	10	2	2	2	3	2	2	2	0	0	2	1	3	9	0	1	0	0	0	0	0	6	9	7	6	2	3	4	2	0	0	0	0	0	0	0	0	0	0	2	0
Q8N6N5;Q8IZ29;Q8IWP6;P68371;B3KML9;B4DNW1	Q8N6N5;Q8IZ29;Q8IWP6;P68371;B3KML9	7;7;7;7;6;1	1;1;1;1;1;1	1;1;1;1;1;1	Tubulin beta-4B chain	TUBB2C;TUBB4B	;;;;	6	7	1	1	3	5	3	4	3	1	1	2	1	2	7	1	2	2	1	0	1	0	3	5	4	2	2	2	2	1	0	0	0	0	0	0	0	0	0	0	1	0
P78527-2;P78527;B4DL41	P78527-2;P78527	3;3;1	3;3;1	3;3;1	DNA-dependent protein kinase catalytic subunit	PRKDC	;	3	3	3	3	0	0	0	0	0	0	0	0	0	0	0	0	0	0	0	0	0	0	0	0	0	2	2	0	1	1	0	0	0	0	0	0	0	0	0	0	0	0
P80723	P80723	2	2	2	Brain acid soluble protein 1	BASP1		1	2	2	2	0	0	0	0	0	0	0	0	0	0	2	0	0	0	0	0	0	0	0	0	0	0	0	0	0	0	0	0	0	0	0	0	0	0	0	0	2	0
Q04656-5;Q04656;Q04656-2;Q04656-3	Q04656-5;Q04656;Q04656-2;Q04656-3	1;1;1;1	1;1;1;1	1;1;1;1	Copper-transporting ATPase 1	ATP7A	;;;	4	1	1	1	0	0	0	0	0	0	0	0	0	0	0	0	0	0	0	0	0	0	0	0	0	0	0	1	0	0	0	0	0	0	0	0	0	0	0	0	0	0
Q05639;Q59GP5	Q05639;Q59GP5	8;6	1;1	1;1	Elongation factor 1-alpha 2	EEF1A2	;	2	8	1	1	6	5	6	5	2	2	3	3	2	3	5	6	6	4	3	2	3	2	3	4	4	2	3	0	3	2	1	1	1	1	0	0	0	0	0	0	1	1
Q05DH4	Q05DH4	1	1	1	Protein FAM160A1	FAM160A1		1	1	1	1	0	0	0	0	0	0	0	0	0	0	0	0	0	0	0	0	0	0	0	0	0	0	0	0	0	1	0	0	0	0	0	0	0	0	0	0	0	0
Q07960;H0YE29;B4DPZ4;E9PNR6;O15376	Q07960;H0YE29;B4DPZ4	3;2;2;1;1	3;2;2;1;1	3;2;2;1;1	Rho GTPase-activating protein 1	ARHGAP1	;;	5	3	3	3	0	0	0	0	0	0	0	0	0	0	3	0	0	0	0	0	0	0	0	0	0	0	0	0	0	0	0	0	0	0	0	0	0	0	0	0	3	0
Q08211;Q58F26;Q6PJK6;B3KU66	Q08211;Q58F26;Q6PJK6	5;3;3;1	5;3;3;1	5;3;3;1	ATP-dependent RNA helicase A	DHX9	;;	4	5	5	5	1	0	1	1	1	0	0	1	2	2	3	0	1	1	0	0	0	0	1	0	0	0	1	0	0	0	1	0	1	1	1	0	0	1	2	2	3	0
Q09666;Q6ZQN2;B4DTV0;Q8N274;Q13727;E9PQE3;E9PJZ0;E9PKR9;E9PJC6;E9PLK4;Q96EC4;Q9BVU3;Q09666-2;A8K171;P48552	Q09666	204;75;41;26;25;2;2;2;2;2;2;2;2;1;1	204;75;41;26;25;2;2;2;2;2;2;2;2;1;1	204;75;41;26;25;2;2;2;2;2;2;2;2;1;1	Neuroblast differentiation-associated protein AHNAK	AHNAK		15	204	204	204	0	1	0	0	65	43	52	84	50	121	175	0	0	0	1	0	1	3	44	62	46	38	107	62	86	60	0	1	0	0	65	43	52	84	50	121	175	0
Q8N9Z3;Q9BV61;Q59EK6;Q53G55;Q53FS6;Q12931-2;Q12931;I3L239;Q5CAQ4;I3L0K7;K0A7K7	Q8N9Z3;Q9BV61;Q59EK6;Q53G55;Q53FS6;Q12931-2;Q12931;I3L239;Q5CAQ4;I3L0K7;K0A7K7	2;2;2;2;2;2;2;1;1;1;1	2;2;2;2;2;2;2;1;1;1;1	2;2;2;2;2;2;2;1;1;1;1	Heat shock protein 75 kDa, mitochondrial	TRAP1	;;;;;;;;;;	11	2	2	2	0	0	0	0	0	0	0	0	0	0	1	0	0	0	0	0	0	0	0	0	0	0	1	0	0	0	0	0	0	0	0	0	0	0	0	0	1	0
Q4KMR3;Q12965	Q4KMR3;Q12965	1;1	1;1	1;1	Unconventional myosin-Ie	MYO1E	;	2	1	1	1	0	0	0	0	0	0	0	0	0	0	0	0	0	0	0	0	0	0	0	0	0	0	1	1	0	0	0	0	0	0	0	0	0	0	0	0	0	0
Q13439-3;Q13439-4;Q13439;Q13439-5;A8K3D5;H0Y6I0;B4DTF3;Q9H2G3;Q86W71;E7EVX2;C9JHJ5	Q13439-3;Q13439-4;Q13439;Q13439-5;A8K3D5;H0Y6I0;B4DTF3;Q9H2G3	4;4;4;4;3;3;2;2;1;1;1	4;4;4;4;3;3;2;2;1;1;1	4;4;4;4;3;3;2;2;1;1;1	Golgin subfamily A member 4	GOLGA4	;;;;;;;	11	4	4	4	0	0	0	0	0	0	0	0	0	1	3	0	0	0	0	0	0	0	0	0	0	0	0	0	0	1	0	0	0	0	0	0	0	0	0	1	3	0
Q8WX35;Q8WWB2;Q13939	Q8WX35;Q8WWB2;Q13939	1;1;1	1;1;1	1;1;1	Calicin	CCIN	;;	3	1	1	1	1	1	1	1	0	0	0	0	0	1	1	0	0	0	0	0	0	0	1	1	1	0	0	0	0	0	1	1	1	1	0	0	0	0	0	1	1	0
Q14126;J3KSI6	Q14126	7;1	7;1	7;1	Desmoglein-2	DSG2		2	7	7	7	0	0	0	0	0	0	0	0	0	1	4	0	0	0	0	0	0	0	0	0	0	0	6	2	5	3	0	0	0	0	0	0	0	0	0	1	4	0
Q14157-4;Q14157-1;B4DYY5;F8W726;Q14157-3;Q14157;Q14157-5;B4DZJ6;Q5VU77;Q5VU81;Q5VU80;Q5VU79;Q5VU78;H0Y5H6;H7C2T8	Q14157-4;Q14157-1;B4DYY5;F8W726;Q14157-3;Q14157;Q14157-5;B4DZJ6	13;13;12;12;12;12;12;10;5;3;3;3;3;2;2	13;13;12;12;12;12;12;10;5;3;3;3;3;2;2	13;13;12;12;12;12;12;10;5;3;3;3;3;2;2	Ubiquitin-associated protein 2-like	UBAP2L	;;;;;;;	15	13	13	13	0	0	0	0	2	2	2	0	0	0	1	2	3	1	0	0	0	0	9	10	10	7	0	0	0	0	0	0	0	0	2	2	2	0	0	0	1	2
Q53HG7;Q14247;A0A024R5M3;Q14247-3;B3KRK4;Q76MU0;Q14247-2;H0YEV2;H0YCD9;B4E358	Q53HG7;Q14247;A0A024R5M3;Q14247-3;B3KRK4;Q76MU0;Q14247-2	4;4;3;3;2;2;2;1;1;1	4;4;3;3;2;2;2;1;1;1	4;4;3;3;2;2;2;1;1;1	Src substrate cortactin	CTTN;EMS1	;;;;;;	10	4	4	4	0	0	0	0	1	1	1	0	0	3	4	0	0	0	0	0	0	0	2	4	2	0	1	0	1	0	0	0	0	0	1	1	1	0	0	3	4	0
Q14739;A0A024R3R5;C9JXK0;B4E0Z3;C9JES9	Q14739;A0A024R3R5;C9JXK0	7;6;4;2;1	7;6;4;2;1	7;6;4;2;1	Lamin-B receptor	LBR	;;	5	7	7	7	0	0	0	0	0	0	0	0	0	2	3	0	0	0	0	0	0	0	0	1	0	0	3	4	6	4	0	0	0	0	0	0	0	0	0	2	3	0
Q16380	Q16380	2	1	1		metastasis-associated gene		1	2	1	1	1	1	1	1	2	2	2	1	1	2	1	1	1	0	2	1	1	1	2	1	2	2	2	2	2	2	0	0	0	0	1	1	1	0	0	1	0	0
Q16666-3;Q16666-6;Q16666-2;Q16666	Q16666-3;Q16666-6;Q16666-2;Q16666	17;17;17;17	1;1;1;1	1;1;1;1	Gamma-interferon-inducible protein 16	IFI16	;;;	4	17	1	1	0	0	0	0	1	2	1	0	0	7	11	0	0	0	0	0	0	0	14	17	11	12	6	4	9	5	0	0	0	0	0	0	0	0	0	0	1	0
Q27J81-2;Q27J81;A0A0A0MQU1;Q27J81-3	Q27J81-2;Q27J81;A0A0A0MQU1	3;3;2;1	3;3;2;1	3;3;2;1	Inverted formin-2	INF2	;;	4	3	3	3	0	0	0	0	0	0	0	0	0	2	1	0	0	0	0	0	0	0	0	0	0	0	2	1	2	3	0	0	0	0	0	0	0	0	0	2	1	0
Q2KHT3-2;Q2KHT3	Q2KHT3-2;Q2KHT3	1;1	1;1	1;1	Protein CLEC16A	CLEC16A	;	2	1	1	1	0	0	0	0	0	0	0	0	0	0	1	0	0	0	0	0	0	0	0	0	0	0	0	0	0	0	0	0	0	0	0	0	0	0	0	0	1	0
Q59ER8;Q9BXB1	Q59ER8;Q9BXB1	1;1	1;1	1;1	Leucine-rich repeat-containing G-protein coupled receptor 4	LGR4	;	2	1	1	1	0	0	0	0	0	0	0	0	0	0	0	0	0	0	0	0	0	0	0	0	0	0	1	0	0	0	0	0	0	0	0	0	0	0	0	0	0	0
Q5SWA1;B7Z9X7;B4E0U9	Q5SWA1;B7Z9X7;B4E0U9	3;2;2	3;2;2	3;2;2	Protein phosphatase 1 regulatory subunit 15B	PPP1R15B	;;	3	3	3	3	0	0	0	0	0	0	0	0	0	0	1	0	0	0	0	0	0	0	0	1	0	0	2	1	2	0	0	0	0	0	0	0	0	0	0	0	1	0
Q5TBQ0;Q9BX40;B4DQC9;A0A0C4DFV2;Q5TBQ1;Q5TBP9;Q9BX40-3;Q9BX40-2	Q5TBQ0;Q9BX40;B4DQC9;A0A0C4DFV2;Q5TBQ1;Q5TBP9;Q9BX40-3;Q9BX40-2	2;2;1;1;1;1;1;1	2;2;1;1;1;1;1;1	2;2;1;1;1;1;1;1	Protein LSM14 homolog B	LSM14B	;;;;;;;	8	2	2	2	0	0	0	0	0	0	0	0	0	0	0	0	0	0	0	0	0	0	2	2	1	2	0	0	0	0	0	0	0	0	0	0	0	0	0	0	0	0
Q5VV42-2;Q5VV42	Q5VV42-2;Q5VV42	1;1	1;1	1;1	Threonylcarbamoyladenosine tRNA methylthiotransferase	CDKAL1	;	2	1	1	1	0	0	0	0	0	0	0	0	0	0	0	0	0	0	0	0	0	0	0	0	0	0	1	0	1	0	0	0	0	0	0	0	0	0	0	0	0	0
Q68CN2;Q71SV8;Q9HCS7	Q68CN2;Q71SV8;Q9HCS7	7;7;7	7;7;7	7;7;7	Pre-mRNA-splicing factor SYF1	DKFZp762C1015;XAB2	;;	3	7	7	7	0	0	0	0	0	0	0	0	0	0	0	0	0	0	0	0	0	0	2	5	4	3	1	2	2	2	0	0	0	0	0	0	0	0	0	0	0	0
Q6GYQ0-4;Q6GYQ0;Q6GYQ0-7;Q6GYQ0-5;Q6GYQ0-6;Q6GYQ0-2;Q6GYQ0-3;H0YJB5	Q6GYQ0-4;Q6GYQ0;Q6GYQ0-7;Q6GYQ0-5;Q6GYQ0-6;Q6GYQ0-2;Q6GYQ0-3	4;4;4;4;4;4;2;1	4;4;4;4;4;4;2;1	4;4;4;4;4;4;2;1	Ral GTPase-activating protein subunit alpha-1	RALGAPA1	;;;;;;	8	4	4	4	0	0	0	0	0	0	0	0	0	1	4	0	0	0	0	0	0	0	0	0	0	0	1	0	0	0	0	0	0	0	0	0	0	0	0	1	4	0
Q6IAA8;B4DUK2;F5GX19;F5H3Y3;H0YFI1;F5H479	Q6IAA8;B4DUK2;F5GX19;F5H3Y3	3;2;2;2;1;1	3;2;2;2;1;1	3;2;2;2;1;1	Ragulator complex protein LAMTOR1	LAMTOR1	;;;	6	3	3	3	0	0	0	0	0	0	0	0	0	1	2	0	0	0	0	0	0	0	0	0	0	0	1	1	1	1	0	0	0	0	0	0	0	0	0	1	2	0
Q6P2E9;I3L2F4;B7Z7V8;Q6P2E9-2	Q6P2E9;I3L2F4;B7Z7V8;Q6P2E9-2	2;1;1;1	2;1;1;1	2;1;1;1	Enhancer of mRNA-decapping protein 4	EDC4	;;;	4	2	2	2	0	0	0	0	0	0	0	0	0	0	0	0	0	0	0	0	0	0	1	1	0	0	0	0	0	0	0	0	0	0	0	0	0	0	0	0	0	0
Q6P996-4;Q6P996-5;Q6P996;B4DHL7;H3BND4;Q6P996-3;J3KNK7;Q86XE2;Q6P996-2;Q6P474;H3BPV5;H3BM88;A0A0J9YXH6;Q6XYB5	Q6P996-4;Q6P996-5;Q6P996;B4DHL7;H3BND4;Q6P996-3;J3KNK7;Q86XE2;Q6P996-2;Q6P474	4;4;4;3;3;3;2;2;2;2;1;1;1;1	4;4;4;3;3;3;2;2;2;2;1;1;1;1	4;4;4;3;3;3;2;2;2;2;1;1;1;1	Pyridoxal-dependent decarboxylase domain-containing protein 1;Putative pyridoxal-dependent decarboxylase domain-containing protein 2	PDXDC1;PDXDC2P	;;;;;;;;;	14	4	4	4	0	0	0	0	0	0	0	0	0	1	3	0	0	0	0	0	0	0	0	0	0	0	0	0	0	0	0	0	0	0	0	0	0	0	0	1	3	0
Q6WKZ4;Q6WKZ4-3;Q4JIW2;E7EX40;B3KRW2;Q6WKZ4-2;Q6WKZ4-5;Q6WKZ4-1;Q8NF43;Q6WKZ5;Q6WKZ3;Q67C35	Q6WKZ4;Q6WKZ4-3;Q4JIW2;E7EX40;B3KRW2	27;24;15;15;14;11;6;6;2;2;2;2	27;24;15;15;14;11;6;6;2;2;2;2	26;23;14;14;13;11;6;5;2;2;2;2	Rab11 family-interacting protein 1	RAB11FIP1	;;;;	12	27	27	26	0	0	0	0	0	0	0	11	3	14	22	0	0	0	0	0	0	0	0	0	0	0	18	6	17	12	0	0	0	0	0	0	0	11	3	14	22	0
Q7L804;Q7L804-2	Q7L804;Q7L804-2	8;8	7;7	7;7	Rab11 family-interacting protein 2	RAB11FIP2	;	2	8	7	7	0	0	0	0	0	0	0	1	0	2	8	0	0	0	0	0	0	0	0	0	0	0	2	1	1	1	0	0	0	0	0	0	0	0	0	1	7	0
Q7Z2K8	Q7Z2K8	1	1	1	G protein-regulated inducer of neurite outgrowth 1	GPRIN1		1	1	1	1	0	0	0	0	0	0	0	0	0	0	0	0	0	0	0	0	0	0	0	0	0	0	0	0	0	1	0	0	0	0	0	0	0	0	0	0	0	0
Q7Z434-4;Q7Z434	Q7Z434-4;Q7Z434	1;1	1;1	1;1	Mitochondrial antiviral-signaling protein	MAVS	;	2	1	1	1	0	0	0	0	0	0	0	0	0	0	1	0	0	0	0	0	0	0	0	0	0	0	0	0	0	0	0	0	0	0	0	0	0	0	0	0	1	0
Q86TB9-2;Q86TB9-4;Q86TB9;B3KXN0;B7Z1D3	Q86TB9-2;Q86TB9-4;Q86TB9;B3KXN0;B7Z1D3	3;3;3;2;2	3;3;3;2;2	3;3;3;2;2	Protein PAT1 homolog 1	PATL1	;;;;	5	3	3	3	0	0	0	0	0	0	0	0	0	0	0	0	0	0	0	0	0	0	0	3	0	0	0	0	0	0	0	0	0	0	0	0	0	0	0	0	0	0
Q8IVF2-3;Q8IVF2	Q8IVF2-3;Q8IVF2	13;13	13;13	13;13	Protein AHNAK2	AHNAK2	;	2	13	13	13	0	0	0	0	1	1	0	2	0	5	10	0	0	0	0	0	0	0	0	0	0	0	3	0	2	0	0	0	0	0	1	1	0	2	0	5	10	0
Q8IZH2-2;Q8IZH2;H7C5E4;B3KW17;B4E2K3;Q8IZH2-3;C9JCZ8	Q8IZH2-2;Q8IZH2;H7C5E4;B3KW17	10;10;8;7;2;2;1	10;10;8;7;2;2;1	10;10;8;7;2;2;1	5-3 exoribonuclease 1	XRN1	;;;	7	10	10	10	0	0	0	0	0	0	0	0	0	0	0	0	0	0	0	0	0	0	2	9	3	3	0	0	0	0	0	0	0	0	0	0	0	0	0	0	0	0
Q8N3C0;B4DR60	Q8N3C0	3;1	3;1	3;1	Activating signal cointegrator 1 complex subunit 3	ASCC3		2	3	3	3	0	0	0	0	0	0	0	0	0	0	0	0	0	0	0	0	0	0	2	2	2	2	0	0	0	0	0	0	0	0	0	0	0	0	0	0	0	0
Q8N8V4	Q8N8V4	1	1	1	Ankyrin repeat and SAM domain-containing protein 4B	ANKS4B		1	1	1	1	0	0	0	0	0	0	0	0	0	0	0	1	0	0	0	0	0	0	0	0	0	0	0	0	0	0	0	0	0	0	0	0	0	0	0	0	0	1
Q8ND23	Q8ND23	1	1	1	Leucine-rich repeat-containing protein 16B	LRRC16B		1	1	1	1	0	0	0	0	0	0	0	0	0	0	1	0	0	0	0	0	0	0	0	0	0	0	0	0	0	0	0	0	0	0	0	0	0	0	0	0	1	0
Q8NDV7-6;Q8NDV7-5;Q8NDV7;Q8NDV7-2;H7C269;B3KSX2;Q8NDV7-3;H3BTQ1;H3BRT3;I3L218;B4DST4	Q8NDV7-6;Q8NDV7-5;Q8NDV7;Q8NDV7-2;H7C269	25;25;25;24;16;6;6;4;3;1;1	25;25;25;24;16;6;6;4;3;1;1	24;24;24;23;15;6;6;4;2;1;1	Trinucleotide repeat-containing gene 6A protein	TNRC6A	;;;;	11	25	25	24	0	0	0	0	5	3	2	0	0	0	0	0	1	0	0	0	0	0	14	23	14	9	0	0	0	0	0	0	0	0	5	3	2	0	0	0	0	0
Q8TBN0;E9PK89;Q8TBN0-2	Q8TBN0;E9PK89	5;4;2	5;4;2	5;4;2	Guanine nucleotide exchange factor for Rab-3A	RAB3IL1	;	3	5	5	5	0	0	0	0	0	0	0	0	0	2	5	0	0	0	0	0	0	0	0	0	0	0	0	0	0	0	0	0	0	0	0	0	0	0	0	2	5	0
Q8TE56	Q8TE56	1	1	1	A disintegrin and metalloproteinase with thrombospondin motifs 17	ADAMTS17		1	1	1	1	0	1	0	1	0	0	0	0	0	0	1	0	0	0	0	0	0	0	0	0	0	0	0	0	0	0	0	1	0	1	0	0	0	0	0	0	1	0
Q8WUH6;B3KMF8	Q8WUH6;B3KMF8	4;3	4;3	4;3	Transmembrane protein 263	TMEM263	;	2	4	4	4	2	2	2	2	0	0	0	0	0	0	1	0	0	0	0	0	0	0	2	1	2	2	0	0	0	0	2	2	2	2	0	0	0	0	0	0	1	0
Q96F86	Q96F86	3	3	3	Enhancer of mRNA-decapping protein 3	EDC3		1	3	3	3	0	0	0	0	1	0	0	0	0	0	1	0	0	0	0	0	0	0	1	3	2	1	0	0	0	0	0	0	0	0	1	0	0	0	0	0	1	0
Q96H20-2;Q96H20	Q96H20-2;Q96H20	1;1	1;1	1;1	Vacuolar-sorting protein SNF8	SNF8	;	2	1	1	1	0	0	0	0	0	0	0	0	0	0	0	0	0	0	0	0	0	0	0	1	0	0	0	0	0	0	0	0	0	0	0	0	0	0	0	0	0	0
Q9BXB4;Q9GZM0;Q59ED9;H7C487;Q9NX98;B3KUL5;Q9BXB5-2;Q9BXB5	Q9BXB4;Q9GZM0;Q59ED9;H7C487;Q9NX98;B3KUL5;Q9BXB5-2;Q9BXB5	2;1;1;1;1;1;1;1	2;1;1;1;1;1;1;1	2;1;1;1;1;1;1;1	Oxysterol-binding protein-related protein 11;Oxysterol-binding protein;Oxysterol-binding protein-related protein 10	OSBPL11;OSBPL10	;;;;;;;	8	2	2	2	0	0	0	0	0	0	0	0	0	0	2	0	0	0	0	0	0	0	0	0	0	0	0	0	0	0	0	0	0	0	0	0	0	0	0	0	2	0
Q9BXF6;Q2Z1P3;Q53T28;Q9UFM0	Q9BXF6;Q2Z1P3	19;13;6;6	19;13;6;6	19;13;6;6	Rab11 family-interacting protein 5	RAB11FIP5;GAF1	;	4	19	19	19	0	0	0	0	0	0	0	7	4	10	17	0	0	0	0	0	0	0	0	0	0	0	8	4	9	5	0	0	0	0	0	0	0	7	4	10	17	0
Q9BZA0	Q9BZA0	1	1	1	Putative transcript Y 10 protein	TTTY10		1	1	1	1	0	0	0	0	0	1	0	0	0	0	0	0	0	0	0	0	0	0	0	0	0	0	0	0	0	0	0	0	0	0	0	1	0	0	0	0	0	0
Q9C0C4;Q9NX92;Q53RE7;Q6P5A5;C9J4M7;C9JV89;Q8NBN9;Q71RG3	Q9C0C4;Q9NX92;Q53RE7;Q6P5A5	3;2;2;2;1;1;1;1	3;2;2;2;1;1;1;1	3;2;2;2;1;1;1;1	Semaphorin-4C	SEMA4C	;;;	8	3	3	3	0	0	0	0	0	0	0	0	0	2	0	0	0	0	0	0	0	0	0	0	0	0	2	2	2	1	0	0	0	0	0	0	0	0	0	2	0	0
Q9H089	Q9H089	1	1	1	Large subunit GTPase 1 homolog	LSG1		1	1	1	1	0	0	0	0	0	0	0	0	0	0	1	0	0	0	0	0	0	0	0	0	0	0	1	1	1	1	0	0	0	0	0	0	0	0	0	0	1	0
Q9H3K6-2;Q9H3K6;H3BV85;H3BTW0;A0A0B4J295;A0A087WZT3;H3BVE0	Q9H3K6-2;Q9H3K6;H3BV85;H3BTW0;A0A0B4J295;A0A087WZT3;H3BVE0	2;2;1;1;1;1;1	2;2;1;1;1;1;1	2;2;1;1;1;1;1	BolA-like protein 2	BOLA2;BOLA2B	;;;;;;	7	2	2	2	1	1	2	1	0	0	0	0	0	0	0	0	0	0	0	0	0	0	0	0	0	0	0	0	0	0	1	1	2	1	0	0	0	0	0	0	0	0
Q9H3R2;C9IZG1	Q9H3R2;C9IZG1	5;3	5;3	5;3	Mucin-13	MUC13	;	2	5	5	5	0	0	0	0	0	0	0	3	1	5	5	0	0	0	0	0	0	0	0	0	0	0	3	2	3	3	0	0	0	0	0	0	0	3	1	5	5	0
Q9H6T3-2;Q9H6T3;Q9H6T3-3	Q9H6T3-2;Q9H6T3	3;3;1	3;3;1	3;3;1	RNA polymerase II-associated protein 3	RPAP3	;	3	3	3	3	0	0	0	0	2	1	1	0	0	0	0	0	0	0	0	0	0	0	1	1	1	2	0	0	0	0	0	0	0	0	2	1	1	0	0	0	0	0
Q9H920;E9PLR7;F8WDV7;A0PJP0;H0YEH6;Q9NUW5;E9PKE9;G3V148;Q9H920-2	Q9H920;E9PLR7;F8WDV7;A0PJP0	4;3;3;2;1;1;1;1;1	4;3;3;2;1;1;1;1;1	4;3;3;2;1;1;1;1;1	RING finger protein 121	RNF121	;;;	9	4	4	4	0	0	0	0	0	0	0	1	1	1	3	0	0	0	0	0	0	0	0	0	0	0	2	2	2	2	0	0	0	0	0	0	0	1	1	1	3	0
Q9HCJ0;Q9HCJ0-2	Q9HCJ0;Q9HCJ0-2	7;7	6;6	6;6	Trinucleotide repeat-containing gene 6C protein	TNRC6C	;	2	7	6	6	0	0	0	0	1	1	0	0	0	0	0	0	1	0	0	0	0	0	2	7	3	1	0	0	0	0	0	0	0	0	0	0	0	0	0	0	0	0
Q9HD26-2;Q9HD26;A0A0J9YVX5;T1WFC1;F5H1Y4;Q9HD26-3	Q9HD26-2;Q9HD26;A0A0J9YVX5;T1WFC1;F5H1Y4;Q9HD26-3	2;2;1;1;1;1	2;2;1;1;1;1	2;2;1;1;1;1	Golgi-associated PDZ and coiled-coil motif-containing protein	GOPC	;;;;;	6	2	2	2	0	0	0	0	0	0	0	0	0	0	0	0	0	0	0	0	0	0	0	0	0	0	1	0	0	1	0	0	0	0	0	0	0	0	0	0	0	0
Q9NQC3;Q3LIF4;Q9NQC3-4;Q9NQC3-6;Q53RF4;Q6IPN0;F8W914;Q9NQC3-2;Q9NQC3-5;A0A0U1RQR6;Q53R94;Q53SY1;A6XGP7;H7C106;D6W5C2;Q9NQC3-3	Q9NQC3;Q3LIF4;Q9NQC3-4;Q9NQC3-6;Q53RF4	5;4;4;4;3;2;2;2;2;1;1;1;1;1;1;1	5;4;4;4;3;2;2;2;2;1;1;1;1;1;1;1	5;4;4;4;3;2;2;2;2;1;1;1;1;1;1;1	Reticulon-4;Reticulon	RTN4;Nbla00271	;;;;	16	5	5	5	0	0	0	0	0	0	0	0	0	2	4	0	0	0	0	0	0	0	0	0	0	0	3	2	3	2	0	0	0	0	0	0	0	0	0	2	4	0
Q9NZM1-6;Q9NZM1;Q9NZM1-3;Q9NZM1-2;Q9NZM1-5;H0YD14;Q9NZM1-7;Q9NZM1-8;B3KSL7;Q9NZM1-4;O75923-15;O75923-3;O75923-9;O75923;O75923-14;O75923-6;O75923-12;O75923-5;O75923-11;O75923-4;O75923-10;O75923-2;O75923-8;O75923-7;O75923-13	Q9NZM1-6;Q9NZM1;Q9NZM1-3;Q9NZM1-2;Q9NZM1-5	40;40;38;36;30;19;10;9;4;4;1;1;1;1;1;1;1;1;1;1;1;1;1;1;1	40;40;38;36;30;19;10;9;4;4;1;1;1;1;1;1;1;1;1;1;1;1;1;1;1	40;40;38;36;30;19;10;9;4;4;1;1;1;1;1;1;1;1;1;1;1;1;1;1;1	Myoferlin	MYOF	;;;;	25	40	40	40	0	0	0	0	0	0	0	8	3	14	31	0	0	0	0	0	0	0	0	0	0	0	18	11	16	14	0	0	0	0	0	0	0	8	3	14	31	0
Q9UBG0;E7EME3;B3KSB2	Q9UBG0	3;1;1	3;1;1	3;1;1	C-type mannose receptor 2	MRC2		3	3	3	3	0	0	0	0	0	0	0	0	0	1	2	0	0	0	0	0	0	0	0	0	0	0	2	2	2	2	0	0	0	0	0	0	0	0	0	1	2	0
Q9UBU7	Q9UBU7	1	1	1	Protein DBF4 homolog A	DBF4		1	1	1	1	0	0	0	0	0	0	0	0	1	0	0	0	0	0	0	0	0	0	0	0	0	0	0	0	0	0	0	0	0	0	0	0	0	0	1	0	0	0
Q9UKV8-2;Q9UKV8;A4FVC0;B4E1P5;A8KA05;Q9H9G7;Q5TA58;B3KME0;B2RAD8;Q9UL18;B4DY67;Q9H9G7-2;Q9HCK5;E5RJY2;Q96JZ0;Q6NXU1;Q5TA56;Q9NXV9	Q9UKV8-2;Q9UKV8;A4FVC0	28;28;26;5;5;5;4;4;4;4;3;3;2;1;1;1;1;1	28;28;26;5;5;5;4;4;4;4;3;3;2;1;1;1;1;1	28;28;26;5;5;5;4;4;4;4;3;3;2;1;1;1;1;1	Protein argonaute-2;Protein argonaute	AGO2;EIF2C2	;;	18	28	28	28	0	0	0	0	9	8	7	0	0	0	0	2	3	1	0	0	0	0	20	26	19	17	0	0	0	0	0	0	0	0	9	8	7	0	0	0	0	2
Q9UPY3-2;Q9UPY3;A0A076VAC5;Q9UPY3-3;Q9UFF3;B3KMJ0	Q9UPY3-2;Q9UPY3	8;8;3;3;2;2	8;8;3;3;2;2	8;8;3;3;2;2	Endoribonuclease Dicer	DICER1	;	6	8	8	8	0	0	0	0	1	0	0	0	0	0	0	0	0	0	0	0	0	0	2	7	2	3	0	0	0	0	0	0	0	0	1	0	0	0	0	0	0	0
Q9Y277;Q9Y277-2	Q9Y277;Q9Y277-2	1;1	1;1	1;1	Voltage-dependent anion-selective channel protein 3	VDAC3	;	2	1	1	1	0	1	1	0	0	0	0	0	0	0	0	0	0	0	0	0	0	0	0	0	0	0	0	0	0	0	0	1	1	0	0	0	0	0	0	0	0	0
Q9Y3P9;B7Z2B4;Q9Y3P9-3;Q9Y3P9-2;B4DQA5;Q9Y6Y7;Q9UEL5;Q6AI42;F5H8L0;Q5R372-7;Q5R372-8;Q5R372-6;Q5R372-5;B7ZAP0;A0A0U1RQV7;E9PS63	Q9Y3P9;B7Z2B4	10;6;4;4;2;2;2;2;2;2;2;2;2;2;1;1	10;6;4;4;2;2;2;2;2;2;2;2;2;2;1;1	10;6;4;4;2;2;2;2;2;2;2;2;2;2;1;1	Rab GTPase-activating protein 1	RABGAP1	;	16	10	10	10	0	0	0	0	0	0	0	0	0	3	9	0	0	0	0	0	0	0	0	0	0	0	0	0	0	0	0	0	0	0	0	0	0	0	0	3	9	0
Q9Y6D5;Q86TH5;B4DYN7	Q9Y6D5;Q86TH5	11;9;3	6;6;1	6;6;1	Brefeldin A-inhibited guanine nucleotide-exchange protein 2	ARFGEF2	;	3	11	6	6	0	0	0	0	0	0	0	2	2	4	11	0	0	0	0	0	0	0	0	0	0	0	1	2	2	2	0	0	0	0	0	0	0	0	0	0	6	0
R4GNB2;R4GN35;B3KXP9;Q5VZ89-5;Q5VZ89-6;Q5VZ89	R4GNB2;R4GN35;B3KXP9;Q5VZ89-5;Q5VZ89-6;Q5VZ89	2;2;1;1;1;1	2;2;1;1;1;1	2;2;1;1;1;1	DENN domain-containing protein 4C	DENND4C	;;;;;	6	2	2	2	0	0	0	0	0	0	0	0	0	1	2	0	0	0	0	0	0	0	0	0	0	0	1	0	1	1	0	0	0	0	0	0	0	0	0	1	2	0
REV__A0A0A0MSP7;REV__Q5JV73	REV__A0A0A0MSP7;REV__Q5JV73	1;1	1;1	1;1			;	2	1	1	1	0	0	0	0	0	0	0	0	0	0	0	0	0	0	0	0	0	0	0	0	0	0	0	1	0	0	0	0	0	0	0	0	0	0	0	0	0	0
REV__A4D2M8	REV__A4D2M8	1	1	1				1	1	1	1	1	1	1	1	0	0	0	0	0	0	1	0	0	0	0	0	1	0	0	1	0	0	0	0	0	0	1	1	1	1	0	0	0	0	0	0	1	0
REV__A7KMP4	REV__A7KMP4	1	1	1				1	1	1	1	0	0	0	0	0	0	0	0	0	0	0	0	0	0	0	0	0	0	0	1	0	0	0	0	0	0	0	0	0	0	0	0	0	0	0	0	0	0
REV__B2R7G4	REV__B2R7G4	1	1	1				1	1	1	1	1	1	0	0	0	0	0	0	0	0	0	0	0	0	0	0	0	0	0	0	0	0	0	0	0	0	1	1	0	0	0	0	0	0	0	0	0	0
REV__Q86YN6-6;REV__Q86YN6-5;REV__B7ZM40;REV__Q86YN6-2;REV__Q86YN6	REV__Q86YN6-6;REV__Q86YN6-5;REV__B7ZM40;REV__Q86YN6-2;REV__Q86YN6	1;1;1;1;1	1;1;1;1;1	1;1;1;1;1			;;;;	5	1	1	1	0	0	0	1	0	0	0	0	0	0	0	0	0	0	0	0	0	0	0	0	0	0	0	0	0	0	0	0	0	1	0	0	0	0	0	0	0	0
REV__F5H423	REV__F5H423	1	1	1				1	1	1	1	0	0	0	0	0	0	0	0	0	1	0	0	0	0	0	0	0	0	0	0	0	0	0	0	0	0	0	0	0	0	0	0	0	0	0	1	0	0
REV__F5H4W5;REV__F5H4X2	REV__F5H4W5;REV__F5H4X2	1;1	1;1	1;1			;	2	1	1	1	0	0	0	0	0	0	0	0	0	0	1	0	0	0	0	0	0	0	0	0	0	0	0	0	0	0	0	0	0	0	0	0	0	0	0	0	1	0
REV__V9GYW4	REV__V9GYW4	1	1	1				1	1	1	1	0	0	0	0	0	0	0	0	0	0	0	0	0	0	0	0	0	0	0	0	1	0	0	0	0	0	0	0	0	0	0	0	0	0	0	0	0	0
[truncated: 193 more columns]

## Sheet: full proDA TurboID-Ago2 vsRab11
	name	pval	adj_pval	diff	t_statistic	se	df	avg_abundance	n_approx	n_obs
1	EIF3C	0.927442	0.936979	-0.102318	-0.0949554	1.07753	6	20.6944	2.001	0
2	SDHA	0.138171	0.559806	-1.82396	-1.70973	1.06681	6	21.6225	2.001	1
3	HNRNPA1	0.51159	0.936979	1.24319	0.697515	1.78231	6	20.7439	3.02145	1
4	RPL18	0.927442	0.936979	-0.102318	-0.0949554	1.07753	6	20.6944	2.001	0
5	FLJ20643	0.363103	0.864845	1.33937	0.984028	1.36111	6	21.1568	2.29018	1
6	C10orf70	0.113155	0.504415	-1.92744	-1.85404	1.03959	6	21.6724	2.001	1
7	VDAC2	0.927442	0.936979	-0.102318	-0.0949554	1.07753	6	20.6944	2.001	0
8	CDK3	0.927442	0.936979	-0.102318	-0.0949554	1.07753	6	20.6944	2.001	0
9	HIST1H2AH	0.927442	0.936979	-0.102318	-0.0949554	1.07753	6	20.6944	2.001	0
10	NUP155	0.618112	0.936979	-0.762346	-0.525453	1.45084	6	21.0929	2.001	1
11	CSDE1	0.17291	0.620965	1.82318	1.54664	1.1788	6	21.5707	1.809	1
12	SLC16A1	0.927442	0.936979	-0.102318	-0.0949554	1.07753	6	20.6944	2.001	0
13	TIMM50	0.0364628	0.298539	-2.54465	-2.68151	0.948963	6	21.9636	2.001	1
14	SH3BP5L	0.927442	0.936979	-0.102318	-0.0949554	1.07753	6	20.6944	2.001	0
15	AP1GBP1	0.499021	0.936979	-1.2448	-0.719265	1.73066	6	21.9379	4.32422	3
16	SLC38A1	0.360066	0.862842	-1.72241	-0.990747	1.7385	6	20.8351	3.14662	1
17	MYH9	0.613314	0.936979	0.723053	0.532806	1.35707	6	21.1522	2.001	1
18	RPL23	0.477762	0.936979	-0.969185	-0.756911	1.28045	6	21.1964	2.001	1
19	TNRC6B	0.00108164	0.0170034	6.16482	5.87004	1.05022	6	23.7298	4.24751	4
20	RPL27	0.927442	0.936979	-0.102318	-0.0949554	1.07753	6	20.6944	2.001	0
21	JUP	0.234581	0.720237	-1.51877	-1.3212	1.14954	6	21.4708	2.001	1
22	HNRNPK	0.0666827	0.401438	-2.42101	-2.23633	1.08258	6	21.7973	2.001	1
23	TMEM2	0.0025987	0.0300379	-4.96321	-4.942	1.00429	6	23.0648	2.00113	3
24	RPL17	0.224784	0.697482	-1.86963	-1.35309	1.38175	6	21.1944	2.6456	1
25	TMF1	0.000737729	0.0131785	-4.07324	-6.31254	0.645262	6	22.7581	2.89432	3
26	MRE11A	0.16999	0.618574	1.55871	1.55909	0.999759	6	21.5633	2.001	1
27	MCAM	0.602862	0.936979	-0.74653	-0.548937	1.35996	6	21.0851	2.001	1
28	HSPD1	0.721107	0.936979	0.756088	0.374223	2.02042	6	22.7591	6.26934	6
29	HSPE1	0.275361	0.763234	-1.41872	-1.20002	1.18225	6	21.4209	2.001	1
30	CPS1	0.927442	0.936979	-0.102318	-0.0949554	1.07753	6	20.6944	2.001	0
31	HRB	0.278795	0.763234	-1.86073	-1.19054	1.56293	6	21.0332	3.00986	1
32	NCL	0.927442	0.936979	-0.102318	-0.0949554	1.07753	6	20.6944	2.001	0
33	TNRC15	0.430713	0.936979	1.01521	0.844609	1.20199	6	21.2984	2.001	1
34	HDLBP	0.0867287	0.473594	2.00595	2.04594	0.980458	6	21.7817	2.001	1
35	ENO1	0.927442	0.936979	-0.102318	-0.0949554	1.07753	6	20.6944	2.001	0
36	RPS9	0.721874	0.936979	0.54537	0.373137	1.46158	6	21.0634	2.001	1
37	CTNND1	0.927442	0.936979	-0.102318	-0.0949554	1.07753	6	20.6944	2.001	0
38	TNKS1BP1	0.927442	0.936979	-0.102318	-0.0949554	1.07753	6	20.6944	2.001	0
39	EHD1	0.927442	0.936979	-0.102318	-0.0949554	1.07753	6	20.6944	2.001	0
40	PC	0.437133	0.936979	-0.134437	-0.832248	0.161535	6	31.6086	8	8
41	PPP6R3	0.965229	0.967691	0.0764325	0.0454434	1.68193	6	20.8288	2.001	1
42	RAB6B	0.927442	0.936979	-0.102318	-0.0949554	1.07753	6	20.6944	2.001	0
43	HEL-S-270	0.927442	0.936979	-0.102318	-0.0949554	1.07753	6	20.6944	2.001	0
44	RAB11A	2.07631e-06	0.00081599	-11.1019	-17.7176	0.626605	6	26.2765	4.01182	4
45	TMEM219	0.101845	0.488109	1.89044	1.93	0.979505	6	21.7309	2.001	1
46	MTHFD1	0.927442	0.936979	-0.102318	-0.0949554	1.07753	6	20.6944	2.001	0
47	PLEKHC1	0.927442	0.936979	-0.102318	-0.0949554	1.07753	6	20.6944	2.001	0
48	MET	0.052318	0.348491	-2.36033	-2.41358	0.977936	6	21.8787	2.001	1
49	CAV1	0.927442	0.936979	-0.102318	-0.0949554	1.07753	6	20.6944	2.001	0
50	ILF3	0.927442	0.936979	-0.102318	-0.0949554	1.07753	6	20.6944	2.001	0
51	UPF1	0.0558325	0.365703	3.15055	2.3659	1.33165	6	22.0441	3.35637	3
52	DKFZp451J085	0.389348	0.900082	1.47308	0.927719	1.58785	6	21.0204	2.88511	1
53	ARFGEF1	0.353409	0.852084	-1.73428	-1.00564	1.72456	6	20.8499	3.14333	1
54	RPL7	0.927442	0.936979	-0.102318	-0.0949554	1.07753	6	20.6944	2.001	0
55	C9orf88	0.927442	0.936979	-0.102318	-0.0949554	1.07753	6	20.6944	2.001	0
56	hCG_31253	0.18602	0.635702	1.49825	1.4931	1.00344	6	21.5349	2.001	1
57	SLC16A3	0.927442	0.936979	-0.102318	-0.0949554	1.07753	6	20.6944	2.001	0
58	PABPC1	0.742926	0.936979	0.430234	0.343518	1.25243	6	21.0059	2.001	1
59	MTDH	0.927442	0.936979	-0.102318	-0.0949554	1.07753	6	20.6944	2.001	0
60	HNRNPA2B1	0.927442	0.936979	-0.102318	-0.0949554	1.07753	6	20.6944	2.001	0
61	ECE1	5.42009e-06	0.000983326	-9.46736	-15.0516	0.628995	6	25.458	4.01298	4
62	STEAP3	0.000205802	0.00539202	-5.3189	-7.98354	0.666233	6	23.3641	4.03362	4
63	ZFYVE16	0.927442	0.936979	-0.102318	-0.0949554	1.07753	6	20.6944	2.001	0
64	YBX3	0.927442	0.936979	-0.102318	-0.0949554	1.07753	6	20.6944	2.001	0
65	KRT18	0.974604	0.974604	-0.0621878	-0.0331844	1.874	6	21.1369	3.62184	2
66	FAM62A	0.0504212	0.348491	-2.44326	-2.44074	1.00104	6	21.8848	2.001	1
67	TMPO	0.271224	0.763234	-2.87382	-1.21157	2.37199	6	21.3384	4.10814	3
68	SLC25A3	0.927442	0.936979	-0.102318	-0.0949554	1.07753	6	20.6944	2.001	0
69	RPL6	0.927442	0.936979	-0.102318	-0.0949554	1.07753	6	20.6944	2.001	0
70	RPLP0	0.192111	0.65086	1.44352	1.46942	0.982375	6	21.5079	2.001	1
71	SCARB1	0.173807	0.620965	-2.03854	-1.54286	1.32127	6	21.3479	2.46906	1
72	HIST1H2BJ	0.927442	0.936979	-0.102318	-0.0949554	1.07753	6	20.6944	2.001	0
73	hCG_2005638	0.927442	0.936979	-0.102318	-0.0949554	1.07753	6	20.6944	2.001	0
74	HSP90AB1	0.384363	0.895602	1.47952	0.938184	1.577	6	21.0332	2.86636	1
75	HNRNPDL	0.927442	0.936979	-0.102318	-0.0949554	1.07753	6	20.6944	2.001	0
76	CCT6A	0.927442	0.936979	-0.102318	-0.0949554	1.07753	6	20.6944	2.001	0
77	HLA-A	0.200806	0.660449	-1.58771	-1.43679	1.10504	6	21.5046	2.001	1
78	KIAA1468	0.156661	0.597747	-1.97802	-1.6186	1.22206	6	21.4179	2.12664	1
79	HELLS	0.282365	0.765307	0.273915	1.1808	0.231975	6	25.7164	6.20533	7
80	DCP1A	0.927442	0.936979	-0.102318	-0.0949554	1.07753	6	20.6944	2.001	0
81	PTPRJ	0.0924263	0.477941	-1.95776	-2	0.978878	6	21.6851	2.001	1
82	ROBO1	0.0484639	0.346296	-2.40659	-2.46991	0.974364	6	21.8979	2.001	1
83	PIBF1	0.927442	0.936979	-0.102318	-0.0949554	1.07753	6	20.6944	2.001	0
84	PEG10	0.507009	0.936979	1.24816	0.705401	1.76944	6	20.7556	3.01692	1
85	RPS24	0.244448	0.738095	-1.96151	-1.29027	1.52023	6	21.1191	2.98105	1
86	RPL10	0.927442	0.936979	-0.102318	-0.0949554	1.07753	6	20.6944	2.001	0
87	MST069	0.927442	0.936979	-0.102318	-0.0949554	1.07753	6	20.6944	2.001	0
88	UQCRC2	0.927442	0.936979	-0.102318	-0.0949554	1.07753	6	20.6944	2.001	0
89	DEPDC7	0.0839658	0.471408	-3.96658	-2.06933	1.91685	6	21.9048	4.12845	3
90	LRP8	0.927442	0.936979	-0.102318	-0.0949554	1.07753	6	20.6944	2.001	0
91	MYPN	0.927442	0.936979	-0.102318	-0.0949554	1.07753	6	20.6944	2.001	0
92	SCAMP1	0.927442	0.936979	-0.102318	-0.0949554	1.07753	6	20.6944	2.001	0
93	DKFZp686A1765	0.927442	0.936979	-0.102318	-0.0949554	1.07753	6	20.6944	2.001	0
94	RPS16	0.927442	0.936979	-0.102318	-0.0949554	1.07753	6	20.6944	2.001	0
95	MARCKS	0.927442	0.936979	-0.102318	-0.0949554	1.07753	6	20.6944	2.001	0
96	CAPRIN1	0.963602	0.967691	0.0799569	0.0475707	1.6808	6	20.8305	2.001	1
97	ORF	0.505858	0.936979	0.788934	0.707389	1.11527	6	21.1852	2.001	1
98	ARFIP2	0.927442	0.936979	-0.102318	-0.0949554	1.07753	6	20.6944	2.001	0
99	CNN2	0.927442	0.936979	-0.102318	-0.0949554	1.07753	6	20.6944	2.001	0
100	RHEB	0.201664	0.660449	1.76014	1.43364	1.22774	6	21.4936	1.9774	1
101	LSM14A	0.721476	0.936979	0.546047	0.373701	1.46119	6	21.0637	2.001	1
102	RPL13A	0.223178	0.697482	-2.00065	-1.35844	1.47276	6	21.18	2.89889	1
103	PCMT1	0.927442	0.936979	-0.102318	-0.0949554	1.07753	6	20.6944	2.001	0
104	GPATCH4	0.261328	0.75516	1.27633	1.23983	1.02944	6	21.4271	2.001	1
105	MYO6	0.134051	0.559806	1.72614	1.73164	0.996825	6	21.6516	2.001	1
106	PRDX1	0.420297	0.936979	1.43317	0.864953	1.65694	6	20.9408	2.98614	1
107	LMO7	0.137332	0.559806	-1.81557	-1.71414	1.05917	6	21.6174	2.001	1
108	LARP1	0.0948411	0.481188	1.93652	1.98139	0.977355	6	21.7523	2.001	1
109	LRPPRC	0.0970779	0.481188	-2.29099	-1.96457	1.16615	6	21.6336	1.99263	1
110	FAM120A	0.927442	0.936979	-0.102318	-0.0949554	1.07753	6	20.6944	2.001	0
111	SEC23IP	0.927442	0.936979	-0.102318	-0.0949554	1.07753	6	20.6944	2.001	0
112	DDX3X	0.0190265	0.173893	3.51943	3.18205	1.10603	6	24.8029	5.54409	5
113	FXR1	0.0440679	0.328513	2.68103	2.54022	1.05543	6	22.0578	2.11105	2
114	HEL-S-103	0.0871635	0.473594	2.0283	2.04232	0.993135	6	21.7851	2.001	1
115	SCRIB	0.927442	0.936979	-0.102318	-0.0949554	1.07753	6	20.6944	2.001	0
116	CGI-87	0.927442	0.936979	-0.102318	-0.0949554	1.07753	6	20.6944	2.001	0
117	PUF60	0.185869	0.635702	1.49878	1.4937	1.0034	6	21.5351	2.001	1
118	RCC1	0.927442	0.936979	-0.102318	-0.0949554	1.07753	6	20.6944	2.001	0
119	NPM1	0.422161	0.936979	-1.62289	-0.861286	1.88427	6	20.7111	3.12956	1
120	CLINT1	0.927442	0.936979	-0.102318	-0.0949554	1.07753	6	20.6944	2.001	0
121	RBM14	0.0991762	0.481188	1.90727	1.94915	0.978518	6	21.7388	2.001	1
122	NONO	0.293759	0.772484	-1.87176	-1.15039	1.62706	6	20.9881	3.11324	1
123	SLC39A14	0.0981365	0.481188	-2.13025	-1.95675	1.08867	6	21.6525	2.001	1
124	AP3B1	0.927442	0.936979	-0.102318	-0.0949554	1.07753	6	20.6944	2.001	0
125	MCCC1	0.782959	0.936979	0.062244	0.288106	0.216045	6	27.9061	8	8
126	FASN	0.00322547	0.0362174	4.00861	4.72972	0.847538	6	22.7787	2.62698	3
127	PTBP1	0.279658	0.763234	-1.89745	-1.18818	1.59695	6	21.0242	3.0834	1
128	RABL6	0.927442	0.936979	-0.102318	-0.0949554	1.07753	6	20.6944	2.001	0
129	UHRF1BP1L	0.927442	0.936979	-0.102318	-0.0949554	1.07753	6	20.6944	2.001	0
130	KIAA1598	0.927442	0.936979	-0.102318	-0.0949554	1.07753	6	20.6944	2.001	0
131	NUFIP2	0.330332	0.811378	1.55128	1.05906	1.46477	6	21.1714	2.63245	1
132	RALGAPB	0.927442	0.936979	-0.102318	-0.0949554	1.07753	6	20.6944	2.001	0
133	RPS6	0.927442	0.936979	-0.102318	-0.0949554	1.07753	6	20.6944	2.001	0
134	A2NX49	0.927442	0.936979	-0.102318	-0.0949554	1.07753	6	20.6944	2.001	0
135	TMSB4X	0.927442	0.936979	-0.102318	-0.0949554	1.07753	6	20.6944	2.001	0
136	HIST1H1E	0.927442	0.936979	-0.102318	-0.0949554	1.07753	6	20.6944	2.001	0
137	RPS27	0.927442	0.936979	-0.102318	-0.0949554	1.07753	6	20.6944	2.001	0
138	GAPDH	0.452947	0.936979	1.2992	0.802356	1.61923	6	20.9023	2.8704	1
139	CNOT1	0.000868505	0.0142218	5.02435	6.12083	0.820861	6	23.283	4.03512	4
140	KRT87P	0.927442	0.936979	-0.102318	-0.0949554	1.07753	6	20.6944	2.001	0
141	HN1L	0.722762	0.936979	0.54386	0.37188	1.46246	6	21.0626	2.001	1
142	DNAJC13	0.259003	0.753987	-1.89307	-1.2466	1.51858	6	21.0871	2.94202	1
143	SPATA2	0.323584	0.807974	1.56065	1.07526	1.45141	6	21.1885	2.60042	1
144	EGFR	0.314686	0.800774	-1.80117	-1.09705	1.64183	6	20.9412	3.09712	1
145	GSPT1	0.927442	0.936979	-0.102318	-0.0949554	1.07753	6	20.6944	2.001	0
146	CD44	0.269954	0.763234	-1.80735	-1.21514	1.48735	6	21.0646	2.87616	1
147	MB21D2	0.161791	0.605561	-2.06202	-1.59514	1.29269	6	21.3898	2.37488	1
148	CCT4	0.927442	0.936979	-0.102318	-0.0949554	1.07753	6	20.6944	2.001	0
149	ACTA2	0.0443033	0.328513	-2.42858	-2.53627	0.95754	6	21.9157	2.001	1
150	PTPN1	0.927442	0.936979	-0.102318	-0.0949554	1.07753	6	20.6944	2.001	0
151	PHB	0.284725	0.766417	-1.39717	-1.17442	1.18967	6	21.4102	2.001	1
152	PPIA	0.927442	0.936979	-0.102318	-0.0949554	1.07753	6	20.6944	2.001	0
153	RPL13	0.927442	0.936979	-0.102318	-0.0949554	1.07753	6	20.6944	2.001	0
154	RPS3A	0.927442	0.936979	-0.102318	-0.0949554	1.07753	6	20.6944	2.001	0
155	RPS23	0.112846	0.504415	-2.1891	-1.85601	1.17947	6	21.5945	1.87257	1
156	GPRC5A	0.927442	0.936979	-0.102318	-0.0949554	1.07753	6	20.6944	2.001	0
157	SH3BP4	0.000249452	0.00612715	-5.20624	-7.71075	0.675192	6	23.3029	4.03931	4
158	UBB	0.0458595	0.333756	-2.4514	-2.5107	0.976381	6	21.9114	2.001	1
159	EIF4A1	0.927442	0.936979	-0.102318	-0.0949554	1.07753	6	20.6944	2.001	0
160	G6PD	0.495908	0.936979	0.908924	0.724709	1.25419	6	21.2452	2.001	1
161	SYTL4	0.380816	0.895602	-1.70709	-0.945691	1.80513	6	20.7899	3.17	1
162	EEF1A1	0.288786	0.77206	0.842977	1.16354	0.724495	6	25.9694	6.18372	7
163	ZC3HAV1	0.315827	0.800774	1.57156	1.09423	1.43623	6	21.208	2.56311	1
164	GOLGA5	0.927442	0.936979	-0.102318	-0.0949554	1.07753	6	20.6944	2.001	0
165	DKFZp686P12272	0.927442	0.936979	-0.102318	-0.0949554	1.07753	6	20.6944	2.001	0
166	TOB2	0.248169	0.738867	1.3694	1.27889	1.07077	6	21.4751	2.001	1
167	CAPZB	0.927442	0.936979	-0.102318	-0.0949554	1.07753	6	20.6944	2.001	0
168	B1N7B9	0.927442	0.936979	-0.102318	-0.0949554	1.07753	6	20.6944	2.001	0
169	RPS4X	0.927442	0.936979	-0.102318	-0.0949554	1.07753	6	20.6944	2.001	0
170	RPL18A	0.0666365	0.401438	-2.21409	-2.23684	0.989831	6	21.8141	2.001	1
171	H3F3B	0.927442	0.936979	-0.102318	-0.0949554	1.07753	6	20.6944	2.001	0
172	HIST1H4H	0.927442	0.936979	-0.102318	-0.0949554	1.07753	6	20.6944	2.001	0
173	RPS28	0.927442	0.936979	-0.102318	-0.0949554	1.07753	6	20.6944	2.001	0
174	RPS15A	0.096121	0.481188	1.9276	1.97172	0.977624	6	21.7482	2.001	1
175	SYNCRIP	0.495908	0.936979	0.908924	0.724709	1.25419	6	21.2452	2.001	1
176	DDX6	0.00936694	0.0920302	4.07035	3.76286	1.08172	6	22.7176	2.49048	3
177	LNPEP	0.0025986	0.0300379	-3.59033	-4.94204	0.726488	6	22.5115	1.97982	2
178	SYAP1	0.927442	0.936979	-0.102318	-0.0949554	1.07753	6	20.6944	2.001	0
179	UHRF1BP1	0.909127	0.936979	-0.186115	-0.119043	1.56344	6	20.6976	2.001	1
180	EIF4G1	0.297139	0.773349	1.59856	1.14156	1.40033	6	21.2548	2.47154	1
181	ACACA	0.00161272	0.0226357	1.15474	5.43314	0.212536	6	31.0925	8	8
182	TECR	0.122393	0.530488	-1.89048	-1.7974	1.05179	6	21.6554	2.001	1
183	STBD1	0.421184	0.936979	-1.57411	-0.863205	1.82357	6	20.7094	3.10197	1
184	RAI14	0.927442	0.936979	-0.102318	-0.0949554	1.07753	6	20.6944	2.001	0
185	TUBA1C	0.000466257	0.00959174	1.62594	6.87674	0.23644	6	28.1559	8	8
186	UBAP2	0.572277	0.936979	0.788022	0.597086	1.31978	6	21.1847	2.001	1
187	EIF3F	0.927442	0.936979	-0.102318	-0.0949554	1.07753	6	20.6944	2.001	0
188	C16orf62	0.0882837	0.473594	-2.27839	-2.0331	1.12065	6	21.7104	2.001	1
189	HSPA8	0.183598	0.635702	1.7983	1.50272	1.1967	6	21.5412	1.87416	1
190	LIMA1	0.927442	0.936979	-0.102318	-0.0949554	1.07753	6	20.6944	2.001	0
191	SLC2A1	0.927442	0.936979	-0.102318	-0.0949554	1.07753	6	20.6944	2.001	0
192	CCT3	0.927442	0.936979	-0.102318	-0.0949554	1.07753	6	20.6944	2.001	0
193	ANO6	0.150487	0.587997	-1.76186	-1.64782	1.06921	6	21.5909	2.001	1
194	HNRNPU	0.927442	0.936979	-0.102318	-0.0949554	1.07753	6	20.6944	2.001	0
195	MBOAT7	0.638352	0.936979	-0.68427	-0.494775	1.38299	6	21.0539	2.001	1
196	CCT5	0.927442	0.936979	-0.102318	-0.0949554	1.07753	6	20.6944	2.001	0
197	SLC1A5	0.927442	0.936979	-0.102318	-0.0949554	1.07753	6	20.6944	2.001	0
198	HEL-S-89n	0.927442	0.936979	-0.102318	-0.0949554	1.07753	6	20.6944	2.001	0
199	EIF4B	0.445333	0.936979	1.4003	0.816652	1.71468	6	20.8774	3.04487	1
200	LMNA	0.0907207	0.475376	-2.05156	-2.01344	1.01893	6	21.7348	2.001	1
201	HEL-S-68p	0.927442	0.936979	-0.102318	-0.0949554	1.07753	6	20.6944	2.001	0
202	TBC1D14	0.927442	0.936979	-0.102318	-0.0949554	1.07753	6	20.6944	2.001	0
203	ERBB2IP	0.42005	0.936979	-1.62731	-0.865439	1.88032	6	20.7148	3.13253	1
204	STX5	0.927442	0.936979	-0.102318	-0.0949554	1.07753	6	20.6944	2.001	0
205	ABCD3	0.219109	0.69575	-1.53322	-1.37214	1.11739	6	21.4775	2.001	1
206	PCBP2	0.150699	0.587997	1.65348	1.6468	1.00406	6	21.603	2.001	1
207	RPL9	0.246032	0.738095	-1.95862	-1.28541	1.52373	6	21.1147	2.98654	1
208	RABEP1	0.0522937	0.348491	-2.08336	-2.41392	0.863058	6	21.7174	2.1792	2
209	DDX5	0.927442	0.936979	-0.102318	-0.0949554	1.07753	6	20.6944	2.001	0
210	AKAP1	0.345377	0.841284	-2.17161	-1.0239	2.12091	6	20.9527	3.42771	2
211	PKM	0.314624	0.800774	1.57326	1.0972	1.43389	6	21.211	2.55729	1
212	ANKHD1	0.927442	0.936979	-0.102318	-0.0949554	1.07753	6	20.6944	2.001	0
213	EEF1G	0.927442	0.936979	-0.102318	-0.0949554	1.07753	6	20.6944	2.001	0
214	UQCRC1	0.927442	0.936979	-0.102318	-0.0949554	1.07753	6	20.6944	2.001	0
215	PHB2	0.251142	0.742095	-1.47679	-1.26991	1.16291	6	21.4499	2.001	1
216	PS1TP5BP1	0.257337	0.753987	1.29874	1.25149	1.03776	6	23.5998	5.5975	5
217	PIGU	0.41897	0.936979	-1.57807	-0.867572	1.81896	6	20.7136	3.10387	1
218	EIF4G2	0.00527218	0.0545255	4.02878	4.26843	0.943855	6	22.7577	2.49171	3
219	NDC1	0.475583	0.936979	-1.4704	-0.760835	1.93262	6	20.6157	3.01786	1
220	DHX15	0.144765	0.580537	-1.79813	-1.67595	1.0729	6	21.6097	2.001	1
221	MYO19	0.294265	0.772484	-1.27303	-1.14906	1.10789	6	21.348	2.001	1
222	ARFIP1	0.927442	0.936979	-0.102318	-0.0949554	1.07753	6	20.6944	2.001	0
223	APBB2	0.927442	0.936979	-0.102318	-0.0949554	1.07753	6	20.6944	2.001	0
224	SLC4A7	0.927442	0.936979	-0.102318	-0.0949554	1.07753	6	20.6944	2.001	0
225	RPS7	0.0362285	0.298539	-2.56879	-2.68635	0.956239	6	21.9655	2.001	1
226	RAN	0.927442	0.936979	-0.102318	-0.0949554	1.07753	6	20.6944	2.001	0
227	CCT7	0.0789302	0.449559	-2.12523	-2.11405	1.00529	6	21.7709	2.001	1
228	IMPDH2	0.927442	0.936979	-0.102318	-0.0949554	1.07753	6	20.6944	2.001	0
229	HEL-S-124m	0.927442	0.936979	-0.102318	-0.0949554	1.07753	6	20.6944	2.001	0
230	MYO1C	0.051476	0.348491	-2.36982	-2.42551	0.977042	6	21.8828	2.001	1
231	CCT2	0.927442	0.936979	-0.102318	-0.0949554	1.07753	6	20.6944	2.001	0
232	B7Z4Y1	0.927442	0.936979	-0.102318	-0.0949554	1.07753	6	20.6944	2.001	0
233	CNOT8	0.0354242	0.298539	3.99687	2.70322	1.47856	6	22.3732	3.43337	3
234	GALNT2	0.201552	0.660449	-1.6095	-1.43405	1.12235	6	21.516	2.001	1
235	ETF1	0.151114	0.587997	1.65002	1.6448	1.00317	6	21.6019	2.001	1
236	TUBB	0.0166253	0.155565	1.53725	3.28945	0.467328	6	24.8198	6.05377	6
237	PODXL	0.927442	0.936979	-0.102318	-0.0949554	1.07753	6	20.6944	2.001	0
238	AFTPH	0.927442	0.936979	-0.102318	-0.0949554	1.07753	6	20.6944	2.001	0
239	VPS8	0.000312367	0.00682002	-5.12205	-7.40175	0.692006	6	23.2515	4.05078	4
240	KIF15	0.320039	0.806252	-1.73688	-1.08388	1.60247	6	20.9331	3.03857	1
241	RPL24	0.927442	0.936979	-0.102318	-0.0949554	1.07753	6	20.6944	2.001	0
242	ITGB5	0.000706603	0.0131785	-4.01559	-6.36394	0.630991	6	22.7349	2.94174	3
243	DKFZp686P17171	0.493582	0.936979	1.33249	0.728792	1.82835	6	20.7614	3.0887	1
244	IFI16	0.00152614	0.0222137	1.47614	5.49205	0.268778	6	27.024	8	8
245	NES	0.927442	0.936979	-0.102318	-0.0949554	1.07753	6	20.6944	2.001	0
246	HNRNPH1	0.324834	0.807974	-1.30946	-1.07224	1.22124	6	21.3664	2.001	1
247	YTHDC2	0.16464	0.610409	1.58099	1.58243	0.999092	6	21.5734	2.001	1
248	DDX60L	0.927442	0.936979	-0.102318	-0.0949554	1.07753	6	20.6944	2.001	0
249	SLCO4A1	0.384278	0.895602	-1.58561	-0.938362	1.68976	6	20.7884	3.07983	1
250	RPL26	0.927442	0.936979	-0.102318	-0.0949554	1.07753	6	20.6944	2.001	0
251	PRRC2C	0.700539	0.936979	0.581308	0.40354	1.44052	6	21.0813	2.001	1
252	HEL-S-105	0.042508	0.328513	-2.45107	-2.56697	0.954851	6	21.9259	2.001	1
253	TCP1	0.927442	0.936979	-0.102318	-0.0949554	1.07753	6	20.6944	2.001	0
254	MAP4	0.111074	0.504415	1.62976	1.86743	0.872732	6	25.0049	4.84177	6
255	GNB2L1	0.0675892	0.401438	-2.41729	-2.22652	1.08568	6	21.7931	2.001	1
256	LRBA	0.927442	0.936979	-0.102318	-0.0949554	1.07753	6	20.6944	2.001	0
257	EPB41L2	0.927442	0.936979	-0.102318	-0.0949554	1.07753	6	20.6944	2.001	0
258	EEF1D	0.176263	0.624067	1.56841	1.5326	1.02337	6	21.574	2.001	1
259	RPL27A	0.927442	0.936979	-0.102318	-0.0949554	1.07753	6	20.6944	2.001	0
260	CELF1	0.213126	0.686546	1.45875	1.39271	1.04742	6	21.5196	2.001	1
261	RPS3	0.927442	0.936979	-0.102318	-0.0949554	1.07753	6	20.6944	2.001	0
262	FAU	0.927442	0.936979	-0.102318	-0.0949554	1.07753	6	20.6944	2.001	0
263	SLC3A2	3.40225e-05	0.00146144	-7.2475	-10.9735	0.660455	6	24.3316	4.03007	4
264	ANKLE2	0.161029	0.605561	-1.96962	-1.59858	1.2321	6	21.4018	2.16753	1
265	SCYL2	0.927442	0.936979	-0.102318	-0.0949554	1.07753	6	20.6944	2.001	0
266	AK2	0.12673	0.541357	-2.20234	-1.77224	1.24269	6	21.503	2.29452	1
267	ATP5B	0.03907	0.313357	-2.49887	-2.6298	0.950212	6	21.9465	2.001	1
268	VAMP2	0.927442	0.936979	-0.102318	-0.0949554	1.07753	6	20.6944	2.001	0
269	HSPB1	0.927442	0.936979	-0.102318	-0.0949554	1.07753	6	20.6944	2.001	0
270	STIM1	0.927442	0.936979	-0.102318	-0.0949554	1.07753	6	20.6944	2.001	0
271	TFRC	0.00492484	0.0523098	-3.95134	-4.33072	0.9124	6	22.645	2.001	2
272	RPL21	0.313144	0.800774	-1.33433	-1.10088	1.21207	6	21.3788	2.001	1
273	DENND5B	0.927442	0.936979	-0.102318	-0.0949554	1.07753	6	20.6944	2.001	0
274	TNK1	0.763369	0.936979	0.473513	0.315083	1.50282	6	21.0274	2.001	1
275	CNGB3	0.927442	0.936979	-0.102318	-0.0949554	1.07753	6	20.6944	2.001	0
276	TRAPPC9	0.0436055	0.328513	-2.43717	-2.54804	0.956486	6	21.9196	2.001	1
277	DKFZp686C06243	0.927442	0.936979	-0.102318	-0.0949554	1.07753	6	20.6944	2.001	0
278	SNX1	0.927442	0.936979	-0.102318	-0.0949554	1.07753	6	20.6944	2.001	0
279	RPL28	0.927442	0.936979	-0.102318	-0.0949554	1.07753	6	20.6944	2.001	0
280	ALDOA	0.927442	0.936979	-0.102318	-0.0949554	1.07753	6	20.6944	2.001	0
281	TXN	0.522706	0.936979	1.28696	0.678571	1.89657	6	20.6979	3.0689	1
282	SNRPD2	0.195493	0.656655	-1.91215	-1.45657	1.31278	6	21.2851	2.45035	1
283	RPL22	0.927442	0.936979	-0.102318	-0.0949554	1.07753	6	20.6944	2.001	0
284	HSP90AA1	0.927442	0.936979	-0.102318	-0.0949554	1.07753	6	20.6944	2.001	0
285	RPS11	0.927442	0.936979	-0.102318	-0.0949554	1.07753	6	20.6944	2.001	0
286	ACACB	0.412995	0.936979	1.29598	0.87944	1.47364	6	21.0281	2.5863	1
287	AP3D1	0.927442	0.936979	-0.102318	-0.0949554	1.07753	6	20.6944	2.001	0
288	SNX3	0.927442	0.936979	-0.102318	-0.0949554	1.07753	6	20.6944	2.001	0
289	SEC22B	0.000307972	0.00682002	-5.00017	-7.42091	0.673794	6	23.2007	4.03841	4
290	GIGYF1	0.110679	0.504415	1.97241	1.87	1.05477	6	21.7253	2.001	1
291	SF3B1	0.225395	0.697482	1.37301	1.35106	1.01624	6	21.4744	2.001	1
292	LYPLA2	0.457491	0.936979	1.29529	0.793906	1.63154	6	20.8896	2.88886	1
293	PCNT	0.927442	0.936979	-0.102318	-0.0949554	1.07753	6	20.6944	2.001	0
294	HEL-S-133P	0.927442	0.936979	-0.102318	-0.0949554	1.07753	6	20.6944	2.001	0
295	ANXA1	0.927442	0.936979	-0.102318	-0.0949554	1.07753	6	20.6944	2.001	0
296	SLC25A5	0.960811	0.967691	-0.105921	-0.0512219	2.06788	6	21.7231	4.59483	4
297	PCCA	0.0160311	0.153664	0.561742	3.31866	0.169268	6	28.0645	8	8
298	ITGB1	2.91472e-05	0.00146144	-7.1668	-11.2723	0.635788	6	24.3042	4.01638	4
299	SRPR	0.00019323	0.00539202	-5.17837	-8.0747	0.641308	6	23.3071	4.01927	4
300	HEL113	0.328806	0.811378	1.55339	1.0627	1.46173	6	21.1753	2.62524	1
301	IGF2R	0.927442	0.936979	-0.102318	-0.0949554	1.07753	6	20.6944	2.001	0
302	SLC25A6	0.385132	0.895602	1.726	0.936563	1.84291	6	22.2723	4.85315	4
303	EEF2	0.927442	0.936979	-0.102318	-0.0949554	1.07753	6	20.6944	2.001	0
304	rps2	0.129405	0.54684	1.92433	1.75715	1.09514	6	21.679	2.001	1
305	HIST1H1C	0.927442	0.936979	-0.102318	-0.0949554	1.07753	6	20.6944	2.001	0
306	FLNA	0.00178144	0.0241416	2.86109	5.32806	0.536986	6	26.6118	8	8
307	VDAC1	0.456844	0.936979	1.29585	0.795105	1.62978	6	20.8914	2.8863	1
308	SFPQ	0.927442	0.936979	-0.102318	-0.0949554	1.07753	6	20.6944	2.001	0
309	AHCY	0.927442	0.936979	-0.102318	-0.0949554	1.07753	6	20.6944	2.001	0
310	HEL-S-15	0.927442	0.936979	-0.102318	-0.0949554	1.07753	6	20.6944	2.001	0
311	HEL-S-123m	0.619262	0.936979	0.672197	0.523695	1.28357	6	22.6758	4.52443	4
312	HEL-S-128m	0.927442	0.936979	-0.102318	-0.0949554	1.07753	6	20.6944	2.001	0
313	TAGLN2	0.0322326	0.287895	3.49261	2.77445	1.25885	6	22.291	2.78968	3
314	EIF2S3	0.927442	0.936979	-0.102318	-0.0949554	1.07753	6	20.6944	2.001	0
315	PRRC2A	0.576612	0.936979	0.781181	0.590171	1.32365	6	21.1813	2.001	1
316	CAMLG	0.153375	0.590946	-1.76591	-1.63401	1.08072	6	21.5937	2.001	1
317	TUFM	0.927442	0.936979	-0.102318	-0.0949554	1.07753	6	20.6944	2.001	0
318	RANBP2	0.460819	0.936979	1.37934	0.787754	1.75098	6	20.8391	3.0693	1
319	EMD	0.927442	0.936979	-0.102318	-0.0949554	1.07753	6	20.6944	2.001	0
320	CCT8	0.000821241	0.0140325	5.48031	6.18605	0.885914	6	23.4806	4.07718	4
321	BRCA2	0.927442	0.936979	-0.102318	-0.0949554	1.07753	6	20.6944	2.001	0
322	ALDH18A1	0.0646605	0.401438	-2.22982	-2.25873	0.987201	6	21.8218	2.001	1
323	RPS8	0.927442	0.936979	-0.102318	-0.0949554	1.07753	6	20.6944	2.001	0
324	RPS14	0.927442	0.936979	-0.102318	-0.0949554	1.07753	6	20.6944	2.001	0
325	RPS13	0.927442	0.936979	-0.102318	-0.0949554	1.07753	6	20.6944	2.001	0
326	RPL7A	0.927442	0.936979	-0.102318	-0.0949554	1.07753	6	20.6944	2.001	0
327	RPL10A	0.927442	0.936979	-0.102318	-0.0949554	1.07753	6	20.6944	2.001	0
328	RPL11	0.927442	0.936979	-0.102318	-0.0949554	1.07753	6	20.6944	2.001	0
329	TUBA4A	0.927442	0.936979	-0.102318	-0.0949554	1.07753	6	20.6944	2.001	0
330	TUBB2C	0.927442	0.936979	-0.102318	-0.0949554	1.07753	6	20.6944	2.001	0
331	PRKDC	0.276869	0.763234	-1.90253	-1.19585	1.59095	6	21.0315	3.07676	1
332	BASP1	0.927442	0.936979	-0.102318	-0.0949554	1.07753	6	20.6944	2.001	0
333	ATP7A	0.294841	0.772484	-1.70262	-1.14755	1.48369	6	21.0076	2.88846	1
334	EEF1A2	0.927442	0.936979	-0.102318	-0.0949554	1.07753	6	20.6944	2.001	0
335	FAM160A1	0.114231	0.504415	-2.08787	-1.84721	1.13028	6	21.597	2.001	1
336	ARHGAP1	0.927442	0.936979	-0.102318	-0.0949554	1.07753	6	20.6944	2.001	0
337	DHX9	0.927442	0.936979	-0.102318	-0.0949554	1.07753	6	20.6944	2.001	0
338	AHNAK	0.000188707	0.00539202	-1.10916	-8.10919	0.136778	6	30.1901	8	8
339	TRAP1	0.275546	0.763234	-1.41829	-1.1995	1.18239	6	21.4207	2.001	1
340	MYO1E	0.106193	0.496833	-1.96735	-1.89984	1.03554	6	21.6934	2.001	1
341	GOLGA4	0.169114	0.618574	-1.95493	-1.56286	1.25087	6	21.3731	2.23985	1
342	CCIN	0.530519	0.936979	1.274	0.665413	1.9146	6	20.682	3.05792	1
343	DSG2	0.122836	0.530488	-3.00956	-1.79479	1.67683	6	21.5219	3.57216	2
344	UBAP2L	3.71868e-05	0.00146144	8.08275	10.805	0.748058	6	24.8414	4.00533	4
345	CTTN	0.0757121	0.437571	2.72483	2.14418	1.2708	6	21.9174	2.40639	2
346	LBR	0.000169375	0.00539202	-5.65169	-8.26814	0.683551	6	23.5211	4.04486	4
347	metastasis-associated gene	0.0891755	0.473594	-1.97834	-2.02584	0.976552	6	21.6949	2.001	1
348	IFI16.1	0.243536	0.738095	1.32257	1.29308	1.0228	6	21.4498	2.001	1
349	INF2	0.00587927	0.059245	-3.63269	-4.16989	0.871172	6	22.5175	2.001	2
350	CLEC16A	0.927442	0.936979	-0.102318	-0.0949554	1.07753	6	20.6944	2.001	0
351	LGR4	0.136141	0.559806	-2.17895	-1.72044	1.2665	6	21.4665	2.37429	1
352	PPP1R15B	0.00358021	0.0390839	-3.28953	-4.62933	0.710584	6	22.3631	2.05827	2
353	LSM14B	0.00243297	0.0298799	4.04853	5.00797	0.808417	6	22.81	2.70001	3
354	CDKAL1	0.767891	0.936979	-0.482321	-0.308833	1.56175	6	20.9529	2.001	1
355	DKFZp762C1015	0.595514	0.936979	0.158499	0.560372	0.282846	6	24.9408	5.81405	7
356	RALGAPA1	0.927442	0.936979	-0.102318	-0.0949554	1.07753	6	20.6944	2.001	0
357	LAMTOR1	0.927442	0.936979	-0.102318	-0.0949554	1.07753	6	20.6944	2.001	0
358	EDC4	0.219524	0.69575	1.44153	1.37073	1.05165	6	21.511	2.001	1
359	PDXDC1	0.927442	0.936979	-0.102318	-0.0949554	1.07753	6	20.6944	2.001	0
360	RAB11FIP1	1.1753e-05	0.000983326	-8.85738	-13.1849	0.671784	6	25.1304	4.03705	4
361	RAB11FIP2	0.927442	0.936979	-0.102318	-0.0949554	1.07753	6	20.6944	2.001	0
362	GPRIN1	0.105823	0.496833	-1.88023	-1.90236	0.988368	6	21.6477	2.001	1
363	MAVS	0.927442	0.936979	-0.102318	-0.0949554	1.07753	6	20.6944	2.001	0
364	PATL1	0.180805	0.634433	1.80461	1.51396	1.19198	6	21.5488	1.8575	1
365	AHNAK2	0.0362389	0.298539	-2.56884	-2.68613	0.956336	6	21.9654	2.001	1
366	XRN1	0.00216943	0.0275028	4.05403	5.12413	0.791165	6	22.8104	4.02088	4
367	ASCC3	0.0626755	0.397282	2.27496	2.28144	0.997157	6	21.8695	2.14361	2
368	LRRC16B	0.927442	0.936979	-0.102318	-0.0949554	1.07753	6	20.6944	2.001	0
369	TNRC6A	0.00190212	0.0249178	6.32975	5.25961	1.20346	6	23.7115	4.46999	4
370	RAB3IL1	0.927442	0.936979	-0.102318	-0.0949554	1.07753	6	20.6944	2.001	0
371	TMEM263	0.927442	0.936979	-0.102318	-0.0949554	1.07753	6	20.6944	2.001	0
372	EDC3	0.267998	0.763234	2.27679	1.22068	1.86518	6	21.2225	3.55518	2
373	SNF8	0.927442	0.936979	-0.102318	-0.0949554	1.07753	6	20.6944	2.001	0
374	OSBPL11	0.927442	0.936979	-0.102318	-0.0949554	1.07753	6	20.6944	2.001	0
375	RAB11FIP5	4.56979e-05	0.00163266	-6.77756	-10.4235	0.650218	6	24.1021	4.02413	4
376	TTTY10	0.927442	0.936979	-0.102318	-0.0949554	1.07753	6	20.6944	2.001	0
377	SEMA4C	0.205414	0.667172	-2.03401	-1.42002	1.43238	6	21.2331	2.81775	1
378	LSG1	0.0611108	0.393714	-2.20676	-2.29988	0.959514	6	21.7984	2.001	1
379	BOLA2	0.927442	0.936979	-0.102318	-0.0949554	1.07753	6	20.6944	2.001	0
380	MUC13	3.35562e-05	0.00146144	-6.90335	-10.9999	0.627586	6	24.1767	4.01229	4
381	RPAP3	0.471674	0.936979	1.28277	0.767905	1.67048	6	20.8502	2.93975	1
382	RNF121	1.48575e-05	0.000983326	-8.00236	-12.6642	0.631888	6	24.724	4.01441	4
383	TNRC6C	0.44011	0.936979	1.40724	0.826562	1.70253	6	20.8905	3.03452	1
384	GOPC	0.346789	0.841284	-1.77312	-1.02067	1.73722	6	20.8623	3.1725	1
385	RTN4	0.00131429	0.019866	-4.03012	-5.65389	0.712805	6	22.706	2.91196	3
386	MYOF	1.50126e-05	0.000983326	-7.84537	-12.6416	0.6206	6	24.6512	4.00899	4
387	MRC2	0.000488129	0.00959174	-4.30788	-6.81864	0.63178	6	22.8812	2.78692	3
388	AGO2	8.84196e-06	0.000983326	10.6858	13.8442	0.771867	6	26.134	4.01315	4
389	DICER1	0.0684385	0.401438	3.45458	2.21744	1.55791	6	22.0313	3.51963	3
390	VDAC3	0.927442	0.936979	-0.102318	-0.0949554	1.07753	6	20.6944	2.001	0
391	RABGAP1	0.927442	0.936979	-0.102318	-0.0949554	1.07753	6	20.6944	2.001	0
392	ARFGEF2	0.927442	0.936979	-0.102318	-0.0949554	1.07753	6	20.6944	2.001	0
393	DENND4C	0.927442	0.936979	-0.102318	-0.0949554	1.07753	6	20.6944	2.001	0

## Sheet: only detected in TurboID-Ago2
Majority protein IDs	Protein names	Gene names	Unique peptides 10tAgo1	Unique peptides 10tAgo2	Unique peptides 10tAgo3	Unique peptides 10tAgo4	Peptides 10tRab1	Peptides 10tRab2	Peptides 10tRab3	Peptides 10tRab4	Intensity 10tAgo1	Intensity 10tAgo2	Intensity 10tAgo3	Intensity 10tAgo4	Intensity 10tRab1	Intensity 10tRab2	Intensity 10tRab3	Intensity 10tRab4	iBAQ 10tAgo1	iBAQ 10tAgo2	iBAQ 10tAgo3	iBAQ 10tAgo4	iBAQ 10tRab1	iBAQ 10tRab2	iBAQ 10tRab3	iBAQ 10tRab4	LFQ intensity 10tAgo1	LFQ intensity 10tAgo2	LFQ intensity 10tAgo3	LFQ intensity 10tAgo4	LFQ intensity 10tRab1	LFQ intensity 10tRab2	LFQ intensity 10tRab3	LFQ intensity 10tRab4	MS/MS count 10tAgo1	MS/MS count 10tAgo2	MS/MS count 10tAgo3	MS/MS count 10tAgo4	MS/MS count 10tRab1	MS/MS count 10tRab2	MS/MS count 10tRab3	MS/MS count 10tRab4
Q9UKV8-2;Q9UKV8;A4FVC0	Protein argonaute-2	AGO2	20	26	19	17	0	0	0	0	1784800000	3482100000	1190400000	1979200000	0	0	0	0	36425000	71064000	24293000	40392000	0	0	0	0	2814800000	2775200000	2761300000	3864100000	0	0	0	0	34	51	32	38	0	0	0	0
Q8NDV7-6;Q8NDV7-5;Q8NDV7;Q8NDV7-2;H7C269	Trinucleotide repeat-containing gene 6A protein	TNRC6A	13	22	13	8	0	0	0	0	87728000	488330000	69341000	19265000	0	0	0	0	1069900	5955200	845630	234940	0	0	0	0	204510000	304420000	196590000	46410000	0	0	0	0	16	28	15	8	0	0	0	0
H0Y720;A0A024R1T4;Q9UPQ9-1;Q9UPQ9;B4E231	Trinucleotide repeat-containing gene 6B protein	TNRC6B	14	20	12	12	0	0	0	0	65072000	392280000	60139000	37116000	0	0	0	0	929600	5604000	859130	530230	0	0	0	0	123760000	289160000	139530000	63905000	0	0	0	0	16	31	13	12	0	0	0	0
Q14157-4;Q14157-1;B4DYY5;F8W726;Q14157-3;Q14157;Q14157-5;B4DZJ6	Ubiquitin-associated protein 2-like	UBAP2L	9	10	10	7	0	0	0	0	265330000	559740000	274530000	253510000	0	0	0	0	9476200	19991000	9804500	9053800	0	0	0	0	453940000	507140000	541510000	491810000	0	0	0	0	12	15	12	9	0	0	0	0
A5YKK6-3;A5YKK6-2;A5YKK6;B4DYL7	CCR4-NOT transcription complex subunit 1	CNOT1	5	18	4	5	0	0	0	0	20283000	115550000	27815000	25011000	0	0	0	0	186090	1060100	255180	229450	0	0	0	0	44262000	82581000	66931000	52209000	0	0	0	0	5	18	4	5	0	0	0	0
A0A024R7L5;A0A024R7L8;Q92900-2;Q92900	Regulator of nonsense transcripts 1	UPF1	5	9	3	3	0	0	0	0	10565000	77674000	2783200	3824700	0	0	0	0	185360	1362700	48827	67100	0	0	0	0	19314000	54171000	12097000	0	0	0	0	0	4	9	3	2	0	0	0	0
E5RIL2;B7Z5Z0;Q9UFF9-3;Q9UFF9;B7Z9U0;Q9UFF9-2	CCR4-NOT transcription complex subunit 8	CNOT8	4	6	4	4	0	0	0	0	14909000	96999000	25320000	20751000	0	0	0	0	1146900	7461500	1947700	1596200	0	0	0	0	0	103500000	40180000	37380000	0	0	0	0	3	9	3	3	0	0	0	0
B2R858;P26196	Probable ATP-dependent RNA helicase DDX6	DDX6	4	6	2	4	0	0	0	0	22721000	31283000	6564800	24326000	0	0	0	0	811450	1117300	234460	868780	0	0	0	0	34532000	23901000	0	57930000	0	0	0	0	4	6	2	4	0	0	0	0
Q8IZH2-2;Q8IZH2;H7C5E4;B3KW17	5-3 exoribonuclease 1	XRN1	2	9	3	3	0	0	0	0	8736000	54587000	16911000	12243000	0	0	0	0	113450	708930	219620	159000	0	0	0	0	25017000	36627000	36637000	25644000	0	0	0	0	2	9	3	3	0	0	0	0
H0Y3P2;D3DQV9;Q59G42;B4DZF2;P78344-2;P78344;Q2TU89	Eukaryotic translation initiation factor 4 gamma 2	EIF4G2	3	8	2	2	0	0	0	0	12157000	60448000	8265700	18229000	0	0	0	0	253270	1259300	172200	379770	0	0	0	0	22248000	40055000	0	39759000	0	0	0	0	3	8	2	1	0	0	0	0
Q9UPY3-2;Q9UPY3	Endoribonuclease Dicer	DICER1	2	7	2	3	0	0	0	0	26474000	52011000	10595000	29729000	0	0	0	0	259550	509910	103880	291460	0	0	0	0	46373000	0	31674000	52871000	0	0	0	0	2	7	2	3	0	0	0	0
Q8N3C0	Activating signal cointegrator 1 complex subunit 3	ASCC3	2	2	2	2	0	0	0	0	3188800	8863400	6620300	4497500	0	0	0	0	26574	73862	55169	37479	0	0	0	0	0	7991700	14046000	0	0	0	0	0	2	2	2	3	0	0	0	0
Q5TBQ0;Q9BX40;B4DQC9;A0A0C4DFV2;Q5TBQ1;Q5TBP9;Q9BX40-3;Q9BX40-2	Protein LSM14 homolog B	LSM14B	2	2	1	2	0	0	0	0	21999000	28188000	17152000	17750000	0	0	0	0	1692300	2168300	1319400	1365400	0	0	0	0	37001000	25649000	0	32813000	0	0	0	0	3	2	1	4	0	0	0	0
Q8WUH6;B3KMF8	Transmembrane protein 263	TMEM263	2	1	2	2	0	0	0	0	5988000	4237800	3559500	7017500	0	0	0	0	997990	706300	593240	1169600	0	0	0	0	0	0	0	0	0	0	0	0	2	1	2	1	0	0	0	0
in this list: proteins detected in all TurboID-Ago2 replicates with at least 2 unique peptides in 3 out of 4 replicates, AND no peptide in any TurboID-Rab11 replicate

## Sheet: iBAQs no biotin added
Majority protein IDs	Protein names	Gene names	iBAQ 0tAgo1	iBAQ 0tAgo2	iBAQ 0tAgo3	Log(iBAQ) 0tAgo1	Log(iBAQ) 0tAgo2	Log(iBAQ) 0tAgo3	average Log(iBAQ) TurboID-Ago2 0min biotin	iBAQ 0uAgo1	iBAQ 0uAgo3	iBAQ 0uAgo4	Log(iBAQ) 0uAgo1	Log(iBAQ) 0uAgo2	Log(iBAQ) 0uAgo3	average ultraID-Ago2 0min biotin	iBAQ 0tRab1	iBAQ 0tRab2	iBAQ 0tRab3	iBAQ 0tRab4	Log(iBAQ) 0T Rab1	Log(iBAQ) 0T Rab2	Log(iBAQ) 0T Rab3	Log(iBAQ) 0T Rab4	average Log(iBAQ) TurboID-Rab11 0min biotin	iBAQ 0uRab1	iBAQ 0uRab2	iBAQ 0uRab3	iBAQ 0uRab4	Log(iBAQ) 0uRab 1	Log(iBAQ) 0uRab 2	Log(iBAQ) 0uRab 3	Log(iBAQ) 0uRab 4	average ultraID-Rab11 0min biotin
A0A024R5C5;P11498	Pyruvate carboxylase;Pyruvate carboxylase, mitochondrial	PC	16857000	15670000	12340000	7.22678	7.19507	7.09132	7.17105	12158000	12209000	12374000	7.08486	7.08668	7.09251	7.08802	16284000	11057000	21978000	64596000	7.21176	7.04364	7.34199	7.81021	7.3519	13046000	6033400	23654000	7228200	6.78056	7.3739	7.3739	6.85903	7.09685
P05165-2;P05165;B2RDE0;P05165-3	Propionyl-CoA carboxylase alpha chain, mitochondrial	PCCA	3487000	2436700	1863500	6.54245	6.3868	6.27033	6.39986	1368600	1349300	984720	6.13628	6.13011	5.99331	6.08657	3029600	1421700	3609300	22478000	6.48139	6.15281	6.55742	7.35176	6.63584	2166300	727090	3729700	1127000	5.86159	6.57167	6.57167	6.05192	6.26421
A0A0S2Z693;Q96RQ3;E9PHF7;Q68D27;F5GYT8;E9PG35;G5E9X5;B4DH16	Methylcrotonoyl-CoA carboxylase subunit alpha, mitochondrial	MCCC1	2434600	883150	1603700	6.38643	5.94603	6.20512	6.1792	1492300	1468300	1049900	6.17386	6.16681	6.02115	6.12061	1408900	1024200	2080700	6411600	6.14888	6.01038	6.31821	6.80697	6.32111	1701300	256960	2267400	720580	5.40987	6.35553	6.35553	5.85768	5.99465
Q9UKV8-2;Q9UKV8;A4FVC0	Protein argonaute-2	AGO2	4110700	3685500	4123900	6.61392	6.5665	6.61531	6.59857	182950	185740	144980	5.26233	5.26891	5.16131	5.23085	0	0	0	0	1	1	1	1	1	0	0	0	0	1	1	1	1	1
H0Y720;A0A024R1T4;Q9UPQ9-1;Q9UPQ9;B4E231	Trinucleotide repeat-containing gene 6B protein	TNRC6B	168750	130980	140360	5.22724	5.1172	5.14724	5.1639	0	0	22367	1	1	4.34961	2.11654	0	0	0	0	1	1	1	1	1	0	0	0	0	1	1	1	1	1
Q8NDV7-6;Q8NDV7-5;Q8NDV7;Q8NDV7-2;H7C269	Trinucleotide repeat-containing gene 6A protein	TNRC6A	43721	29178	24992	4.64069	4.46506	4.3978	4.50118	0	0	0	1	1	1	1	0	0	0	0	1	1	1	1	1	0	0	0	0	1	1	1	1	1
A0A024R5Z8;P62491;H3BSC1;H3BMH2;B4DMN1;P62491-2;Q15907-2;Q15907;B4DQU5	Ras-related protein Rab-11A;Ras-related protein Rab-11B	RAB11A;RAB11B	0	0	0	1	1	1	1	0	0	0	1	1	1	1	19635000	10077000	57872000	293130000	7.29303	7.00333	7.76247	8.46706	7.63147	951300	469470	4625800	919780	5.67161	6.66519	6.66519	5.96368	6.24142
Q9BXF6;Q2Z1P3	Rab11 family-interacting protein 5	RAB11FIP5	0	0	0	1	1	1	1	0	0	0	1	1	1	1	2031200	637280	4421600	14056000	6.30775	5.80433	6.64558	7.14786	6.47638	0	0	0	0	1	1	1	1	1
Q6WKZ4;Q6WKZ4-3;Q4JIW2;E7EX40;B3KRW2	Rab11 family-interacting protein 1	RAB11FIP1	0	0	0	1	1	1	1	0	0	0	1	1	1	1	2863200	361490	5114700	13092000	6.45685	5.5581	6.70882	7.11701	6.46019	0	0	0	0	1	1	1	1	1
iBAQ values measured from the ultraID and TurboID cell lines with no addition of extra biotin
0tAgo = TurboID-Ago2 no biotin, 0uAgo = ultraID-Ago2 no biotin, 0tRab = TurboID-Rab11 no biotin, 0uRab = ultraID-Rab11 no biotin
Log(iBAQ) was arbitrary set to 1 for iBAQ = 0
