# Supplementary material for: Engineering of ultraID, a compact and hyperactive enzyme for proximity-dependent biotinylation in living cells
Source: Commun Biol. 2022 Jul 4;5:657. doi: 10.1038/s42003-022-03604-5 (PMC9253107; doi:10.1038/s42003-022-03604-5)
Supplement: Supplementary file 6 — Supplementary Data 3 [file 42003_2022_3604_MOESM6_ESM.xlsx]

## Sheet: g1-COP all membrane hits
Protein name	name	pval	adj_pval	diff (Copg1 - Copg1+BFA)	t_statistic	se	df	avg_abundance	n_approx	n_obs		Thresholds: diff > 2, pval < 0.01
ArfGAP2	Arfgap2	3.07524e-05	0.00734368	5.9103	6.46856	0.913696	12	23.6753	6.10354	6
SCYL1	Scyl1	0.000283979	0.0376746	5.50303	5.05114	1.08946	12	23.4276	6.39024	6
Giantin	Golgb1	9.13628e-06	0.00363624	5.42744	7.32688	0.740757	12	25.6194	14.3854	14
TMF	Tmf1	0.000446518	0.0380013	4.86685	4.78267	1.0176	12	22.9673	6.25535	6
GOS-28	Gosr1	0.000856881	0.0568398	4.71228	4.40564	1.0696	12	23.1983	6.35383	6
syntaxin-5	Stx5a	0.000814122	0.0568398	4.18441	4.43487	0.943524	12	22.9505	6.14315	6
ArfGAP1	Arfgap1	0.000477403	0.0380013	4.11267	4.74349	0.867014	12	23.3657	7.1015	7
GCC88	Gcc1	1.42629e-05	0.00425748	3.88848	7.00403	0.555178	12	23.8268	8.08227	8
Arf (all paralogs except Arf6)	Arf1; Arf2;Arf3;Arf4;Arf5	0.00206423	0.0983004	3.67109	3.91214	0.938383	12	25.2299	10.5452	11
GCC185	Gcc2	0.00707693	0.240911	3.65844	3.24074	1.12889	12	22.679	6.50199	6
Sly1-homolog	Scfd1	0.00701171	0.240911	3.5296	3.24573	1.08746	12	22.5962	6.4026	6
emerin	Emd	9.22004e-07	0.00110087	2.43517	9.1546	0.266005	12	25.0271	9.97066	10
a-COP	Copa	3.1211e-06	0.0018633	2.36815	8.14645	0.290697	12	27.5555	12.0557	12
d-COP	Arcn1	0.000463494	0.0380013	2.01975	4.7608	0.424246	12	25.5527	12.1207	12
Hits not picked up by proDA but considered as valid (detected in all three ultra-g1-COP samples with 2 unique in each or at least 3 unique in two replicates AND no peptide in all Ago2 controls)
Golgin-245	Golga4	0.0112634	0.298941	3.91177	2.99052	1.30806	12	22.9231	6.001	4
Golgin-84	Golga5	0.0225299	0.395599	4.60048	2.6165	1.75826	12	22.9394	6.001	3
Copper-transporting ATPase 1	Atp7a	0.214979	0.998218	3.83512	1.30921	2.92935	12	22.2441	6.001	3
WWOX	Wwox	0.0502909	0.598451	3.1068	2.17557	1.42804	12	22.5798	6.001	3
GORAB	Gorab	0.0642171	0.653417	3.39681	2.038	1.66674	12	22.2078	6.001	2
TMEM165	Tmem165	0.0312274	0.466069	4.01365	2.43878	1.64576	12	22.8526	6.001	3
ERGIC-53	Lman1	0.0994546	0.762733	2.46315	1.78551	1.37953	12	21.9388	6.001	1

## Sheet: g2-COP all membrane hits
Protein name	name	pval	adj_pval	diff (Copg2 - Copg2+BFA)	t_statistic	se	df	avg_abundance	n_approx	n_obs		Thresholds: diff > 2, pval < 0.01
ArfGAP2	Arfgap2	6.07486e-05	0.012089	6.18197	6.01506	1.02775	12	23.6753	6.10354	6
Giantin	Golgb1	2.7371e-06	0.00163405	6.08564	8.25085	0.737577	12	25.6194	14.3854	14
SCYL1	Scyl1	0.000678087	0.115662	5.3725	4.53979	1.18343	12	23.4276	6.39024	6
GOS-28	Gosr1	0.00153034	0.175309	4.75558	4.07842	1.16604	12	23.1983	6.35383	6
GCC88	Gcc1	0.00156022	0.175309	4.25041	4.06763	1.04493	12	23.8268	8.08227	8
SCYL3	Scyl3	0.00331201	0.329545	3.7254	3.65239	1.01999	12	23.4183	7.99839	8
syntaxin-5	Stx5a	0.00510309	0.435221	3.59945	3.41739	1.05327	12	22.9505	6.14315	6
Arf (all paralogs except Arf6)	Arf1; Arf2;Arf3;Arf4;Arf5	0.00470215	0.431874	3.14162	3.46173	0.907529	12	25.2299	10.5452	11
d-COP	Arcn1	1.31336e-05	0.00392039	2.99396	7.0631	0.423887	12	25.5527	12.1207	12
b'-COP	Copb2	3.19182e-07	0.000381103	2.63091	10.107	0.260305	12	27.2602	15.0238	15
a-COP	Copa	5.40937e-06	0.00215293	2.2437	7.7193	0.29066	12	27.5555	12.0557	12
emerin	Emd	4.34834e-05	0.0103838	2.2393	6.23545	0.359124	12	25.0271	9.97066	10
ArfGAP1	Arfgap1	0.00122768	0.175309	1.96516	4.20193	0.46768	12	23.3657	7.1015	7
Hits not picked up by proDA but considered as valid (detected in all three ultra-g1-COP samples with 2 unique in each or at least 3 unique in two replicates AND no peptide in all Ago2 controls)
Golgin-245	Golga4	0.0399729	0.946152	3.67965	2.3031	1.5977	12	22.9231	6.001	4
GCC185	Gcc2	0.0385591	0.939583	2.82157	2.32297	1.21464	12	22.679	6.50199	6
TMF	Tmf1	0.0159999	0.764155	3.12547	2.80149	1.11565	12	22.9673	6.25535	6
Sly1-homolog	Scfd1	0.0671505	0.999701	2.36875	2.01262	1.17695	12	22.5962	6.4026	6

## Sheet: g1-COP all hits(mock conditions
name	pval	adj_pval	diff (Copg1-Ago2)	t_statistic	se	df	avg_abundance	n_approx	n_obs	Golgi localization
Copa	3.45052e-07	4.57769e-05	10.7363	10.0345	1.06994	12	27.5555	12.0557	12	1
Copg1	8.40914e-05	0.00271365	9.58614	5.80487	1.6514	12	25.1477	7.11557	7	1
Copb1	1.41617e-06	0.000140909	9.42024	8.78973	1.07173	12	27.7485	12.059	12	1
Golgb1	1.00543e-05	0.000600241	8.96256	7.25668	1.23508	12	25.6194	14.3854	14	1
Copb2	6.32605e-13	7.5533e-10	8.20934	31.613	0.259682	12	27.2602	15.0238	15	1
Arcn1	2.41259e-05	0.0010288	7.32817	6.63487	1.10449	12	25.5527	12.1207	12	1
Emd	2.61237e-05	0.00107558	6.99719	6.58007	1.06339	12	25.0271	9.97066	10	1
Rps28	6.31833e-05	0.00221885	6.77521	5.98944	1.13119	12	25.9383	10.2664	11
Gcc1	7.23184e-05	0.00246709	6.62882	5.90187	1.12317	12	23.8268	8.08227	8	1
Arfgap2	0.000125587	0.0035865	6.17125	5.55093	1.11175	12	23.6753	6.10354	6	1
Scyl1	0.000610662	0.0121522	5.73674	4.60026	1.24705	12	23.4276	6.39024	6	1
Copz1	0.000188706	0.00495563	5.67457	5.29882	1.07091	12	25.6765	12.0576	12	1
Ttpal	0.000451155	0.00961928	5.18994	4.77661	1.08653	12	23.7057	7.10274	7	1
Tmf1	0.00104437	0.01674	5.11268	4.29319	1.19088	12	22.9673	6.25535	6	1
Gosr1	0.00170077	0.0225635	4.94916	4.01957	1.23126	12	23.1983	6.35383	6	1
Arf1; Arf2;Arf3;Arf4;Arf5	0.000646833	0.012661	4.65091	4.567	1.01837	12	25.2299	10.5452	11	1
Tpi1	0.000862703	0.0153741	4.63593	4.40178	1.0532	12	25.1316	13.0249	13
Rab3gap2	0.00276764	0.0330456	4.51603	3.75066	1.20406	12	24.1794	11.2486	11
Txn	0.00142452	0.0207424	4.51167	4.11848	1.09547	12	24.4327	12.1038	12
Stx5a	0.00205022	0.025768	4.44124	3.91591	1.13415	12	22.9505	6.14315	6	1
Arfgap1	0.0015544	0.0215808	4.37652	4.06972	1.07539	12	23.3657	7.1015	7	1
Scyl3	0.00194543	0.0249769	4.34731	3.94495	1.10199	12	23.4183	7.99839	8	1
Vps51	0.00230953	0.0284286	4.24009	3.85015	1.10128	12	23.8953	9.20992	9	1
Ppp2r2a	0.00436964	0.0463871	4.12631	3.50152	1.17844	12	24.2311	10.1007	10
Rpl12	0.00374406	0.0417795	4.02676	3.58553	1.12306	12	24.1148	7.68109	8
Ophn1	0.00467246	0.0487067	3.84361	3.46516	1.10922	12	23.4138	7.10147	7
Rpl10	0.00499147	0.0496651	3.83736	3.42937	1.11897	12	24.1085	7.62358	8
Rcc2	5.13645e-06	0.00036076	3.80523	7.75883	0.490439	12	26.967	15.7718	16
Gbf1	0.00724037	0.064515	3.67951	3.22843	1.13972	12	23.1032	6.13232	6	1
Prmt1	0.0048477	0.0490521	3.67183	3.4452	1.06578	12	23.8006	8.86457	9
Glod4	0.00532437	0.0520454	3.66254	3.39442	1.07899	12	24.1346	7.00168	7
Cct3	0.00609342	0.0568401	3.5895	3.32148	1.08069	12	23.972	11.0488	11
Rbbp4	0.00827321	0.0690784	3.56217	3.15658	1.12849	12	23.7691	5.77033	6
Map7d3	0.00872318	0.0718309	3.54402	3.12806	1.13298	12	23.9006	9.20876	9
SEPTIN6	0.0066758	0.0613146	3.47875	3.27221	1.06312	12	24.3089	12.0374	12
Eif2s3x	0.00998063	0.0784005	3.28577	3.05558	1.07533	12	23.8277	9.97909	10
Dars	0.000965588	0.0160127	2.89885	4.33766	0.668298	12	25.0921	12.8254	13
Prdx1	0.00335917	0.0381985	2.7074	3.64467	0.742838	12	26.8203	15.7739	17
Mif	0.0011744	0.0182108	2.65904	4.22692	0.629073	12	25.8441	10.0873	12
Txnl1	0.00535283	0.0520454	2.57139	3.39153	0.75818	12	25.7489	12.4368	13
Tmem263	0.00149561	0.0212591	2.35687	4.09124	0.576076	12	25.1981	9.78377	11	1
Hits not picked up by proDA but considered as valid (detected in all three ultra-g1-COP samples with 2 unique in each or at least 3 unique in two replicates AND no peptide in all Ago2 controls
Gcc2	0.0102783	0.0790746	3.88278	3.03977	1.27733	12	22.679	6.50199	6	1
Trip11	0.0176348	0.117631	4.13318	2.749	1.50352	12	22.6389	5.70883	5	1
Golga4	0.0140548	0.0988418	4.17147	2.87134	1.4528	12	22.9231	6.001	4	1
Golga5	0.0233176	0.148883	4.82233	2.59786	1.85627	12	22.9394	6.001	3	1
Atp7a	0.199178	0.60668	4.06379	1.35888	2.99054	12	22.2441	6.001	3	1
Scfd1	0.0106157	0.0802225	3.76224	3.02239	1.24479	12	22.5962	6.4026	6	1
Impa1	0.016222	0.111316	3.03445	2.79406	1.08604	12	23.0448	8.11443	8
Copz2	0.0130207	0.0936546	5.09461	2.91249	1.74923	12	23.2217	4.95862	5	1
Peg10	0.041314	0.234899	3.1981	2.28486	1.39969	12	22.9504	5.05785	5
Wwox	0.0522968	0.273854	3.34732	2.1537	1.55422	12	22.5798	6.001	3	1
Gorab	0.0628842	0.30809	3.64834	2.04989	1.77978	12	22.2078	6.001	2	1
Tmem165	0.0320847	0.195455	4.27376	2.42396	1.76313	12	22.8526	6.001	3	1
Tomm40	0.0129006	0.0933533	3.31053	2.91748	1.13472	12	23.497	8.00077	8
Lman1	0.100532	0.40932	2.64742	1.77916	1.48802	12	21.9388	6.001	1	1
Ebag9	0.0351533	0.209865	4.19399	2.37386	1.76673	12	22.7913	6.001	3	1
Ruvbl1	0.863054	0.930336	0.252227	0.176228	1.43126	12	22.147	6.001	1
total: 56 hits										33
in green: known Golgi localization								% known Golgi localization		0.589286

## Sheet: g2-COP all hits(mock conditions
name	pval	adj_pval	diff (Copg2-Ago2)	t_statistic	se	df	avg_abundance	n_approx	n_obs	Golgi localization
Copa	8.6351e-07	7.931e-05	9.85553	9.21133	1.06994	12	27.5555	12.0557	12	1
Copb1	1.02618e-06	8.69754e-05	9.71262	9.06253	1.07173	12	27.7485	12.059	12	1
Golgb1	1.37108e-05	0.000689161	8.68492	7.03226	1.23501	12	25.6194	14.3854	14	1
Copb2	8.27116e-13	9.87577e-10	8.02579	30.9065	0.25968	12	27.2602	15.0238	15	1
Copg2	4.71484e-05	0.00174371	7.70364	6.18171	1.2462	12	23.9358	6.40519	6	1
Arcn1	1.92582e-05	0.000851642	7.50137	6.79161	1.1045	12	25.5527	12.1207	12	1
Copz1	3.21841e-05	0.00128093	6.89437	6.43765	1.07094	12	25.6765	12.0576	12	1
Rps28	4.824e-05	0.00174371	6.85857	6.16655	1.11222	12	25.9383	10.2664	11
Arfgap2	7.68827e-05	0.00248103	6.51804	5.8624	1.11184	12	23.6753	6.10354	6	1
Emd	0.000104026	0.00302945	6.02877	5.66946	1.06338	12	25.0271	9.97066	10	1
Scyl1	0.000645571	0.0120439	5.6962	4.56813	1.24695	12	23.4276	6.39024	6	1
Ppp2r2a	0.000480471	0.00940463	5.59231	4.73974	1.17988	12	24.2311	10.1007	10
Tpi1	0.000313183	0.00733217	5.25818	4.99257	1.0532	12	25.1316	13.0249	13
Gosr1	0.00140742	0.0200055	5.08075	4.12524	1.23163	12	23.1983	6.35383	6	1
Txn	0.000682984	0.0125459	4.96897	4.53564	1.09554	12	24.4327	12.1038	12
Sdhb	0.00207148	0.0257641	4.83654	3.9102	1.2369	12	23.506	5.92742	6
Rpl12	0.00101535	0.0153659	4.75719	4.30916	1.10397	12	24.1148	7.68109	8
Dstn	0.00101667	0.0153659	4.65405	4.30842	1.08022	12	24.3484	10.3814	11
Csrp1	0.00588781	0.0502146	4.58572	3.34003	1.37296	12	23.5267	6.28092	6
Gcc1	0.00152327	0.021358	4.58092	4.08101	1.1225	12	23.8268	8.08227	8	1
Rcc2	8.19684e-07	7.931e-05	4.54124	9.2566	0.490595	12	26.967	15.7718	16
Tomm40	0.00167435	0.0222131	4.5008	4.02828	1.1173	12	23.497	8.00077	8
Arfgap1	0.0015795	0.0216333	4.3669	4.06078	1.07539	12	23.3657	7.1015	7	1
Rpl10	0.00311417	0.0330733	4.27904	3.68605	1.16087	12	24.1085	7.62358	8
Scyl3	0.00313005	0.0330733	4.05864	3.68327	1.10191	12	23.4183	7.99839	8	1
Stx5a	0.00463339	0.0428418	3.93367	3.46971	1.13372	12	22.9505	6.14315	6	1
Arf1; Arf2;Arf3;Arf4;Arf5	0.00245417	0.0293027	3.88019	3.8167	1.01664	12	25.2299	10.5452	11	1
Cct3	0.00399339	0.0390829	3.80286	3.55044	1.07109	12	23.972	11.0488	11
Eif2s3x	0.00443065	0.0419857	3.79601	3.49399	1.08644	12	23.8277	9.97909	10
Prmt1	0.00437611	0.0418006	3.76111	3.50071	1.07438	12	23.8006	8.86457	9
Glod4	0.00690101	0.056437	3.60073	3.25431	1.10645	12	24.1346	7.00168	7
Septin6	0.00573868	0.0496521	3.59005	3.35389	1.07041	12	24.3089	12.0374	12
Mif	0.000412034	0.00846157	3.20922	4.82993	0.664444	12	25.8441	10.0873	12
Acaca	0.00133499	0.0193662	3.09606	4.15485	0.745166	12	24.9925	11.7573	12
Ldha	0.00088136	0.0136668	2.90424	4.38958	0.661621	12	25.7576	15.4246	16
Pcx	1.79801e-06	0.000112991	2.47853	8.59159	0.288483	12	32.782	18	18
Dars	0.00718512	0.05708	2.15849	3.23256	0.667736	12	25.0921	12.8254	13
Rps21	0.00810605	0.0624427	2.07742	3.16757	0.655839	12	24.9113	11.7709	12
Vdac2	3.96848e-05	0.0015285	1.98761	6.29648	0.31567	12	25.7308	18	18
Gnb2l1	0.00646411	0.0535983	1.97999	3.2896	0.601893	12	26.5167	13.9629	15
Tmem263	0.0049407	0.0440239	1.97828	3.43491	0.575934	12	25.1981	9.78377	11	1
Hits not picked up by proDA but considered as valid (detected in all three ultra-g2-COP samples with 2 unique in each or at least 3 unique in two replicates AND no peptide in all Ago2 controls
Golga4	0.031762	0.173168	4.01517	2.42949	1.65268	12	22.9231	6.001	4	1
Rab3gap2	0.0156705	0.101688	3.38172	2.81271	1.2023	12	24.1794	11.2486	11
Gcc2	0.0296713	0.164779	3.14093	2.46672	1.27332	12	22.679	6.50199	6	1
Tmf1	0.0131002	0.0898944	3.45473	2.90921	1.18751	12	22.9673	6.25535	6	1
Hspb1	0.0129079	0.0890871	4.35472	2.91717	1.49279	12	22.9376	5.05588	5
Scfd1	0.0507754	0.25052	2.69197	2.17021	1.24041	12	22.5962	6.4026	6	1
Emg1	0.0578522	0.276302	2.78054	2.097	1.32596	12	22.8093	5.10009	5
Wwox	0.0790021	0.343013	2.94021	1.91955	1.53172	12	22.5798	6.001	3	1
Dpysl2	0.0261392	0.152245	2.84889	2.5358	1.12347	12	23.0763	5.93689	6
Nudcd1	0.11438	0.449241	2.57449	1.70261	1.51209	12	22.0164	6.001	1
Cul2	0.141713	0.517449	2.3788	1.57294	1.51232	12	22.6893	6.001	3
Rpn1	0.427412	0.909217	1.45053	0.821445	1.76583	12	21.8357	6.001	2
total: 53 hits										22
in green: known Golgi localization								% known Golgi localization		0.415094

## Sheet: COPI full dataset
Protein IDs	Majority protein IDs	Peptide counts (all)	Peptide counts (razor+unique)	Peptide counts (unique)	Protein names	Gene names	Fasta headers	Number of proteins	Peptides	Razor + unique peptides	Unique peptides	Peptides Ago2+BfA1	Peptides Ago2+BfA2	Peptides Ago2+BfA3	Peptides Ago2-1	Peptides Ago2-2	Peptides Ago2-3	Peptides Copg1+BfA1	Peptides Copg1+BfA2	Peptides Copg1+BfA3	Peptides Copg1-1	Peptides Copg1-2	Peptides Copg1-3	Peptides Copg2+BfA1	Peptides Copg2+BfA2	Peptides Copg2+BfA3	Peptides Copg2-1	Peptides Copg2-2	Peptides Copg2-3	Razor + unique peptides Ago2+BfA1	Razor + unique peptides Ago2+BfA2	Razor + unique peptides Ago2+BfA3	Razor + unique peptides Ago2-1	Razor + unique peptides Ago2-2	Razor + unique peptides Ago2-3	Razor + unique peptides Copg1+BfA1	Razor + unique peptides Copg1+BfA2	Razor + unique peptides Copg1+BfA3	Razor + unique peptides Copg1-1	Razor + unique peptides Copg1-2	Razor + unique peptides Copg1-3	Razor + unique peptides Copg2+BfA1	Razor + unique peptides Copg2+BfA2	Razor + unique peptides Copg2+BfA3	Razor + unique peptides Copg2-1	Razor + unique peptides Copg2-2	Razor + unique peptides Copg2-3	Unique peptides Ago2+BfA1	Unique peptides Ago2+BfA2
G3UZW7;G3UYI5;A0A023T778;Q9CQL1;P61327	G3UZW7;G3UYI5;A0A023T778;Q9CQL1;P61327	2;2;2;2;2	2;2;2;2;2	2;2;2;2;2	Protein mago nashi homolog 2;Protein mago nashi homolog	Magohb;Magoh	;;;;	5	2	2	2	0	0	0	0	1	0	0	0	0	1	0	0	0	1	0	0	0	0	0	0	0	0	1	0	0	0	0	1	0	0	0	1	0	0	0	0	0	0
A0A068WAZ7;A2A839;A2A838;A0A068WAQ5;A2A842;A2A841;P48193-2;P48193;Q3UH12;A2AD32;B6ZHC8;Q3U0G7;Q3V048;B6ZHC3;F7CR30;F7BUB8;B6ZHC2;F6S4K9	A0A068WAZ7;A2A839;A2A838;A0A068WAQ5;A2A842;A2A841;P48193-2;P48193;Q3UH12;A2AD32;B6ZHC8	3;3;3;3;3;3;3;3;2;2;2;1;1;1;1;1;1;1	3;3;3;3;3;3;3;3;2;2;2;1;1;1;1;1;1;1	3;3;3;3;3;3;3;3;2;2;2;1;1;1;1;1;1;1	Protein 4.1	Epb4.1;Epb41	;;;;;;;;;;	18	3	3	3	1	1	0	2	1	1	0	0	1	0	0	0	0	0	0	0	0	0	1	1	0	2	1	1	0	0	1	0	0	0	0	0	0	0	0	0	1	1
A0A087WQE6;A0A087WNT1;P83940	A0A087WQE6;A0A087WNT1;P83940	1;1;1	1;1;1	1;1;1	Transcription elongation factor B polypeptide 1	Tceb1	;;	3	1	1	1	0	0	0	1	0	0	0	0	0	0	0	0	0	0	0	0	0	0	0	0	0	1	0	0	0	0	0	0	0	0	0	0	0	0	0	0	0	0
Q8BLM1;A0A087WSF5;Q8BLV4;G5E8E1;A0A087WNU6	Q8BLM1;A0A087WSF5;Q8BLV4;G5E8E1;A0A087WNU6	1;1;1;1;1	1;1;1;1;1	1;1;1;1;1		Lrrfip1	;;;;	5	1	1	1	0	0	0	0	0	0	0	1	0	0	0	0	0	0	0	0	0	0	0	0	0	0	0	0	0	1	0	0	0	0	0	0	0	0	0	0	0	0
A0A087WP00;A0A087WQ46;A0A0A0MQ76;Q6DFW4	A0A087WP00;A0A087WQ46;A0A0A0MQ76;Q6DFW4	2;2;2;2	2;2;2;2	2;2;2;2	Nucleolar protein 58	Nop58	;;;	4	2	2	2	0	0	0	0	0	0	0	0	0	1	1	0	2	2	0	2	1	0	0	0	0	0	0	0	0	0	0	1	1	0	2	2	0	2	1	0	0	0
A0A087WQG4;A0A087WPW5;A0A087WS23;A0A087WP14;A0A087WPX0;A0A087WQF8;A0A087WP48;A0A087WS04;A0A087WS29;A0A087WQD0;A0A087WP85;Q6A0E9;A0A087WR91;A0A087WPY8	A0A087WQG4;A0A087WPW5;A0A087WS23;A0A087WP14;A0A087WPX0;A0A087WQF8;A0A087WP48;A0A087WS04;A0A087WS29;A0A087WQD0;A0A087WP85	26;26;26;26;26;25;25;25;25;25;25;3;2;2	1;1;1;1;1;1;1;1;1;1;1;0;0;0	0;0;0;0;0;0;0;0;0;0;0;0;0;0		Ktn1	;;;;;;;;;;	14	26	1	0	13	19	11	13	15	14	8	11	10	6	6	5	4	4	2	2	2	2	0	0	1	0	0	0	0	0	0	0	0	0	0	0	0	0	0	0	0	0
A0A087WP47;A0A087WP74;B2KFD2;Q5DTW7-3;Q5DTW7	A0A087WP47;A0A087WP74;B2KFD2;Q5DTW7-3;Q5DTW7	1;1;1;1;1	1;1;1;1;1	1;1;1;1;1	Uncharacterized protein KIAA1551	2810474O19Rik;Kiaa1551	;;;;	5	1	1	1	0	0	0	0	0	0	0	0	0	0	0	0	0	1	0	0	0	0	0	0	0	0	0	0	0	0	0	0	0	0	0	1	0	0	0	0	0	0
A0A087WPL5;E9QNN1;O70133;O70133-2;Q3UR42;O70133-3;Q3TEB2;Q05BR6	A0A087WPL5;E9QNN1;O70133;O70133-2;Q3UR42;O70133-3	3;3;3;3;2;2;1;1	3;3;3;3;2;2;1;1	3;3;3;3;2;2;1;1	ATP-dependent RNA helicase A	Dhx9	;;;;;	8	3	3	3	0	0	0	0	0	0	0	0	0	3	0	0	0	0	0	0	0	0	0	0	0	0	0	0	0	0	0	3	0	0	0	0	0	0	0	0	0	0
A0A087WRN1;Q3TSZ0;A0A087WQA0;Q3UR37;F8WI22;Q3UDL9;Q8K019-3;Q8K019-2;Q8K019	A0A087WRN1;Q3TSZ0;A0A087WQA0;Q3UR37;F8WI22;Q3UDL9;Q8K019-3;Q8K019-2;Q8K019	1;1;1;1;1;1;1;1;1	1;1;1;1;1;1;1;1;1	1;1;1;1;1;1;1;1;1	Bcl-2-associated transcription factor 1	Bclaf1	;;;;;;;;	9	1	1	1	0	1	0	1	1	0	1	0	1	0	0	0	1	1	0	0	0	0	0	1	0	1	1	0	1	0	1	0	0	0	1	1	0	0	0	0	0	1
A0A087WQI3;A0A087WRS1;F8VQC7;A0A087WNW3;A0A087WQ25;A0A087WQQ5	A0A087WQI3;A0A087WRS1;F8VQC7;A0A087WNW3;A0A087WQ25;A0A087WQQ5	27;27;27;26;26;26	27;27;27;26;26;26	0;0;0;0;0;0		Ktn1	;;;;;	6	27	27	0	14	20	11	15	17	15	9	12	11	6	6	5	4	4	2	2	2	2	14	20	11	15	17	15	9	12	11	6	6	5	4	4	2	2	2	2	0	0
Q3TBB4;Q3UHR1;B7ZNJ1;Q3UH17;A0A087WS56;B9EHT6;Q3TCF1;A0A087WSN6;Q3UHL6;Q3UGY5;A0A087WR50;P11276;Q3UZF9;A0A087WS99;Q8R3F3;Q3TCL7	Q3TBB4;Q3UHR1;B7ZNJ1;Q3UH17;A0A087WS56;B9EHT6;Q3TCF1;A0A087WSN6;Q3UHL6;Q3UGY5;A0A087WR50;P11276;Q3UZF9	4;4;4;4;4;4;4;4;4;4;4;4;2;1;1;1	4;4;4;4;4;4;4;4;4;4;4;4;2;1;1;1	4;4;4;4;4;4;4;4;4;4;4;4;2;1;1;1	Fibronectin;Anastellin	Fn1	;;;;;;;;;;;;	16	4	4	4	0	0	0	1	1	0	0	0	0	1	0	0	3	1	0	0	0	0	0	0	0	1	1	0	0	0	0	1	0	0	3	1	0	0	0	0	0	0
A0A087WRL8	A0A087WRL8	1	1	1		Amotl2		1	1	1	1	0	0	1	0	0	0	0	0	0	0	0	0	0	0	0	0	0	0	0	0	1	0	0	0	0	0	0	0	0	0	0	0	0	0	0	0	0	0
A0A087WS46;O70251;M0QWK5;M0QWH8;G3UX43;G3UZ47	A0A087WS46;O70251	4;4;1;1;1;1	4;4;1;1;1;1	4;4;1;1;1;1	Elongation factor 1-beta	Eef1b2;Eef1b	;	6	4	4	4	2	2	1	0	1	0	2	3	2	1	1	0	1	0	0	1	1	1	2	2	1	0	1	0	2	3	2	1	1	0	1	0	0	1	1	1	2	2
D3Z0U5;D6RGM7;A0A0E4D027;A0A0E4HJ81;D3Z4J2;A0A0E3WJP9;A0A0E4D014;A0A0E4HEY7;A0A0A0MQ80;B7ZNK9;Q9D3R6-3;Q9D3R6;Q3UMC0	D3Z0U5;D6RGM7;A0A0E4D027;A0A0E4HJ81;D3Z4J2;A0A0E3WJP9;A0A0E4D014;A0A0E4HEY7;A0A0A0MQ80;B7ZNK9;Q9D3R6-3;Q9D3R6;Q3UMC0	1;1;1;1;1;1;1;1;1;1;1;1;1	1;1;1;1;1;1;1;1;1;1;1;1;1	1;1;1;1;1;1;1;1;1;1;1;1;1	Katanin p60 ATPase-containing subunit A-like 2;Spermatogenesis-associated protein 5	Katnal2;Spata5	;;;;;;;;;;;;	13	1	1	1	1	0	0	1	0	1	0	0	0	0	0	0	1	1	0	1	0	0	1	0	0	1	0	1	0	0	0	0	0	0	1	1	0	1	0	0	1	0
A0A0A0MQA5;P68368;Q9JJZ2;A0A087WQS4;A0A087WRB4;A0A087WSB0;A0A087WSL5;Q3UX10	A0A0A0MQA5;P68368;Q9JJZ2	12;12;9;3;2;1;1;1	1;1;0;1;0;0;0;0	1;1;0;1;0;0;0;0	Tubulin alpha-4A chain;Tubulin alpha-8 chain	Tuba4a;Tuba8	;;	8	12	1	1	8	7	7	9	9	7	7	7	8	7	7	6	7	7	6	7	7	5	0	0	0	0	0	0	0	0	0	0	0	0	0	0	0	1	0	0	0	0
Q64369;A0A0A0MQD2;Q71V06;Q68G78;Q61478;Q810K5;Q60951;Q60950;Q3UBT1;B2RUF0;Q9Z2C8-2;Q9JKB3-2;P62960;Q9Z2C8;Q9JKB3	Q64369;A0A0A0MQD2;Q71V06;Q68G78;Q61478;Q810K5;Q60951;Q60950;Q3UBT1;B2RUF0;Q9Z2C8-2;Q9JKB3-2;P62960;Q9Z2C8;Q9JKB3	1;1;1;1;1;1;1;1;1;1;1;1;1;1;1	1;1;1;1;1;1;1;1;1;1;1;1;1;1;1	1;1;1;1;1;1;1;1;1;1;1;1;1;1;1	Y-box-binding protein 2;Y-box-binding protein 3;Nuclease-sensitive element-binding protein 1	Igf2bp3;Ybx2;Ybx1;Ybx3	;;;;;;;;;;;;;;	15	1	1	1	1	0	1	0	0	0	0	1	1	1	0	1	0	1	1	1	1	0	1	0	1	0	0	0	0	1	1	1	0	1	0	1	1	1	1	0	1	0
A0A0A0MQD4;Q3UMU2;Q3ULW9;Q3U339;Q8K201	A0A0A0MQD4;Q3UMU2;Q3ULW9;Q3U339;Q8K201	1;1;1;1;1	1;1;1;1;1	1;1;1;1;1	Keratinocyte-associated transmembrane protein 2	9530068E07Rik;Kct2	;;;;	5	1	1	1	0	0	0	0	0	0	0	0	0	1	0	1	0	0	0	0	0	0	0	0	0	0	0	0	0	0	0	1	0	1	0	0	0	0	0	0	0	0
A2AHC4;A0A0A0MQE5;A2AHC3-2;A2AHC3;V9GXD7;F6QF29;F6Q2D3	A2AHC4;A0A0A0MQE5;A2AHC3-2;A2AHC3	3;3;3;3;1;1;1	3;3;3;3;1;1;1	3;3;3;3;1;1;1	Calmodulin-regulated spectrin-associated protein 1	Camsap1	;;;	7	3	3	3	0	1	0	0	1	1	2	1	0	0	0	0	0	0	0	0	0	0	0	1	0	0	1	1	2	1	0	0	0	0	0	0	0	0	0	0	0	1
S4R1W1;D2KHZ9;A0A0A0MQF6;P16858;S4R257;D3YYI5;Q3TUZ9;S4R1W8;Q4VBD1;Q6IWE3;W8QM43;Q8CEV2;Q3V2I5;S4R2G5;Q64467	S4R1W1;D2KHZ9;A0A0A0MQF6;P16858;S4R257;D3YYI5	12;12;12;12;10;6;5;3;3;2;1;1;1;1;1	12;12;12;12;10;6;5;3;3;2;1;1;1;1;1	10;10;10;10;10;4;3;3;1;2;1;1;1;1;1	Glyceraldehyde-3-phosphate dehydrogenase	Gm3839;GAPDH;Gapdh;Gm7293	;;;;;	15	12	12	10	6	5	5	5	4	4	11	7	7	9	7	9	9	4	6	7	6	9	6	5	5	5	4	4	11	7	7	9	7	9	9	4	6	7	6	9	4	4
A0A0A0MQG1;D3YYU8;A0A0B4J1L4;Q80TU8;D3YYU8-2	A0A0A0MQG1;D3YYU8;A0A0B4J1L4	4;4;3;1;1	4;4;3;1;1	4;4;3;1;1	Obscurin-like protein 1	Obsl1	;;	5	4	4	4	0	1	0	2	1	2	0	0	0	0	0	0	0	0	0	0	0	0	0	1	0	2	1	2	0	0	0	0	0	0	0	0	0	0	0	0	0	1
A0A0A0MQM0;P63242;J3QPS8;Q66JR8;Q8BGY2	A0A0A0MQM0;P63242;J3QPS8	6;6;4;2;2	6;6;4;2;2	6;6;4;2;2	Eukaryotic translation initiation factor 5A;Eukaryotic translation initiation factor 5A-1	Eif5a	;;	5	6	6	6	2	2	2	3	2	3	3	2	2	2	3	2	3	2	3	1	2	1	2	2	2	3	2	3	3	2	2	2	3	2	3	2	3	1	2	1	2	2
A5JUZ1;A0A0A6YW67;E9Q9J0;Q66JP1;J3QK04;Q8C2K3;Q642L7;E9Q4P0;E9Q5F6;Q922B0;E9QNP0;Q5SX22;Q3TH47;Q78XY9;Q6NZC5;Q8R0Z9;Q922Z8;Q8VC46;P62984;P62983;P0CG49;P0CG50;B0LAC2	A5JUZ1;A0A0A6YW67;E9Q9J0;Q66JP1;J3QK04;Q8C2K3;Q642L7;E9Q4P0;E9Q5F6;Q922B0;E9QNP0;Q5SX22;Q3TH47;Q78XY9;Q6NZC5;Q8R0Z9;Q922Z8;Q8VC46;P62984;P62983;P0CG49;P0CG50;B0LAC2	2;2;2;2;2;2;2;2;2;2;2;2;2;2;2;2;2;2;2;2;2;2;1	2;2;2;2;2;2;2;2;2;2;2;2;2;2;2;2;2;2;2;2;2;2;1	2;2;2;2;2;2;2;2;2;2;2;2;2;2;2;2;2;2;2;2;2;2;1	Ubiquitin-60S ribosomal protein L40;Ubiquitin;60S ribosomal protein L40;Ubiquitin-40S ribosomal protein S27a;Ubiquitin;40S ribosomal protein S27a;Polyubiquitin-B;Ubiquitin;Polyubiquitin-C;Ubiquitin;Ubiquitin-related 1;Ubiquitin-related 2	Ubc;Gm8797;Uba52;Gm7808;Gm1821;Rps27a;Kxd1;Ubb	;;;;;;;;;;;;;;;;;;;;;;	23	2	2	2	2	1	2	1	1	1	1	2	1	1	1	2	0	1	0	2	1	1	2	1	2	1	1	1	1	2	1	1	1	2	0	1	0	2	1	1	2	1
Q8K2S4;A0A0A6YW80;G3X8Y3;Q80UM3	Q8K2S4;A0A0A6YW80;G3X8Y3;Q80UM3	1;1;1;1	1;1;1;1	1;1;1;1	N-alpha-acetyltransferase 15, NatA auxiliary subunit	Naa15	;;;	4	1	1	1	0	0	0	0	0	1	1	1	1	0	0	0	0	0	0	0	0	0	0	0	0	0	0	1	1	1	1	0	0	0	0	0	0	0	0	0	0	0
Q3UD36;A0A0A6YWC8;Q5FWJ3;Q3UAX1;Q3U6S1;Q3TWV0;Q3TFD9;P20152;A4IF59;Q3V2S4	Q3UD36;A0A0A6YWC8;Q5FWJ3;Q3UAX1;Q3U6S1;Q3TWV0;Q3TFD9;P20152;A4IF59;Q3V2S4	2;2;2;2;2;2;2;2;1;1	2;2;2;2;2;2;2;2;1;1	2;2;2;2;2;2;2;2;1;1	Vimentin	Vim	;;;;;;;;;	10	2	2	2	0	1	0	2	0	0	0	0	0	0	0	0	0	0	0	0	0	0	0	1	0	2	0	0	0	0	0	0	0	0	0	0	0	0	0	0	0	1
D3YVN1;A0A0A6YWG8;Q505L1;Q3TF62;Q9Z2N8	D3YVN1;A0A0A6YWG8;Q505L1;Q3TF62;Q9Z2N8	2;2;2;2;2	2;2;2;2;2	2;2;2;2;2	Actin-like protein 6A	Actl6a	;;;;	5	2	2	2	0	0	0	0	0	0	0	0	1	1	0	1	0	0	0	0	1	0	0	0	0	0	0	0	0	0	1	1	0	1	0	0	0	0	1	0	0	0
A0A0A6YWJ1;A0A0A6YXF6;Q9CR99;Q4VAE6;C0IQA7;Q9QUI0	A0A0A6YWJ1;A0A0A6YXF6;Q9CR99;Q4VAE6;C0IQA7;Q9QUI0	1;1;1;1;1;1	1;1;1;1;1;1	1;1;1;1;1;1	Transforming protein RhoA	Rhoa;4930544G11Rik	;;;;;	6	1	1	1	0	0	0	0	0	0	0	0	0	0	0	0	0	0	0	0	1	0	0	0	0	0	0	0	0	0	0	0	0	0	0	0	0	0	1	0	0	0
A0A0A6YWM5;E9QKE4;Q8BMG7;Q3UEY3;Q8BMG7-2;Q8BYZ6;Q3TZV1	A0A0A6YWM5;E9QKE4;Q8BMG7	18;18;18;6;5;3;1	18;18;18;6;5;3;1	18;18;18;6;5;3;1	Rab3 GTPase-activating protein non-catalytic subunit	Rab3gap2	;;	7	18	18	18	0	0	0	0	0	0	12	12	15	9	6	7	1	3	4	2	2	5	0	0	0	0	0	0	12	12	15	9	6	7	1	3	4	2	2	5	0	0
A0A0A6YX05;Q545P0;Q3TV47;Q3TSQ1;P14094	A0A0A6YX05;Q545P0;Q3TV47;Q3TSQ1;P14094	2;2;2;2;2	2;2;2;2;2	2;2;2;2;2	Sodium/potassium-transporting ATPase subunit beta-1	Atp1b1	;;;;	5	2	2	2	0	0	0	0	0	0	1	0	0	0	1	0	1	1	1	1	0	0	0	0	0	0	0	0	1	0	0	0	1	0	1	1	1	1	0	0	0	0
Q3TM37;A0A0B4J1E2;Q9CSN1;Q9CV75	Q3TM37;A0A0B4J1E2;Q9CSN1;Q9CV75	2;2;2;1	2;2;2;1	2;2;2;1	SNW domain-containing protein 1	Snw1	;;;	4	2	2	2	0	1	1	0	1	2	0	0	0	1	0	1	1	0	0	0	0	0	0	1	1	0	1	2	0	0	0	1	0	1	1	0	0	0	0	0	0	1
A0A0B4J1M9;A0A0B4J1F2;P27546-3;P27546-2;P27546;Q78TF3;E9PZ43;P27546-4	A0A0B4J1M9;A0A0B4J1F2;P27546-3;P27546-2;P27546	8;8;8;8;8;2;1;1	8;8;8;8;8;2;1;1	8;8;8;8;8;2;1;1	Microtubule-associated protein;Microtubule-associated protein 4	Map4	;;;;	8	8	8	8	1	7	1	3	6	3	0	0	0	1	0	0	0	0	0	0	0	0	1	7	1	3	6	3	0	0	0	1	0	0	0	0	0	0	0	0	1	7
A0AUV1;A3KPD0;B2RVF0;A2AB79;Q8CGP6;Q8R1M2;Q8CGP7;Q8CGP5;Q8BFU2;P22752;Q8CGP4;P27661;Q61668;G3UWL7	A0AUV1;A3KPD0;B2RVF0;A2AB79;Q8CGP6;Q8R1M2;Q8CGP7;Q8CGP5;Q8BFU2;P22752;Q8CGP4;P27661	5;5;5;5;5;5;5;5;5;5;4;3;1;1	5;5;5;5;5;5;5;5;5;5;4;3;1;1	2;2;2;2;2;2;2;2;2;2;1;1;0;0	Histone H2A;Histone H2A type 1-H;Histone H2A.J;Histone H2A type 1-K;Histone H2A type 1-F;Histone H2A type 3;Histone H2A type 1;Histone H2AX	Hist1h2ah;Hist1h2ad;Hist3h2a;H2afj;Hist1h2ak;Hist1h2af;Hist1h2ab;Hist1h2aa;H2afx	;;;;;;;;;;;	14	5	5	2	4	1	2	3	2	2	2	2	2	2	3	2	2	2	2	2	1	2	4	1	2	3	2	2	2	2	2	2	3	2	2	2	2	2	1	2	1	0
A0ELI5;Q8K2D3	A0ELI5;Q8K2D3	4;4	4;4	4;4	Enhancer of mRNA-decapping protein 3	Edc3	;	2	4	4	4	2	3	2	3	1	1	0	0	0	0	0	0	0	0	0	0	0	0	2	3	2	3	1	1	0	0	0	0	0	0	0	0	0	0	0	0	2	3
Q3UZL8;A0JLN1;E9Q740;F8VQC1;A0PJ97;Q3UU23;Q9CS54	Q3UZL8;A0JLN1;E9Q740;F8VQC1;A0PJ97;Q3UU23	4;4;4;4;3;2;1	4;4;4;4;3;2;1	4;4;4;4;3;2;1	Signal recognition particle subunit SRP72	Srp72	;;;;;	7	4	4	4	0	1	0	1	0	0	1	2	3	1	0	0	0	0	0	0	0	0	0	1	0	1	0	0	1	2	3	1	0	0	0	0	0	0	0	0	0	1
A0JLV3;B2RVD5;B2RTK3;Q8CBB6;Q921L4;Q8CGP2;Q8CGP1;Q6ZWY9;Q64525;Q64478;Q64475;P10854;P10853;Q8CGP2-2;Q8VEE3;G3X9D5;Q9D2U9;Q8CGP0;Q64524;A0JNS9;Q8C622;P70696	A0JLV3;B2RVD5;B2RTK3;Q8CBB6;Q921L4;Q8CGP2;Q8CGP1;Q6ZWY9;Q64525;Q64478;Q64475;P10854;P10853;Q8CGP2-2;Q8VEE3;G3X9D5;Q9D2U9;Q8CGP0;Q64524	3;3;3;3;3;3;3;3;3;3;3;3;3;3;2;2;2;2;2;1;1;1	3;3;3;3;3;3;3;3;3;3;3;3;3;3;2;2;2;2;2;1;1;1	3;3;3;3;3;3;3;3;3;3;3;3;3;3;2;2;2;2;2;1;1;1	Histone H2B;Histone H2B type 1-P;Histone H2B type 1-K;Histone H2B type 1-C/E/G;Histone H2B type 2-B;Histone H2B type 1-H;Histone H2B type 1-B;Histone H2B type 1-M;Histone H2B type 1-F/J/L;Histone H2B type 3-A;Histone H2B type 3-B;Histone H2B type 2-E	Hist1h2bj;Hist1h2bk;Hist1h2bm;Hist1h2br;LOC665622;Hist1h2bp;Hist1h2bc;Hist2h2bb;Hist1h2bh;Hist1h2bb;Hist1h2bf;Hist3h2ba;Hist3h2bb;Hist2h2be	;;;;;;;;;;;;;;;;;;	22	3	3	3	3	2	3	2	2	2	2	3	2	2	2	2	2	2	3	2	2	3	3	2	3	2	2	2	2	3	2	2	2	2	2	2	3	2	2	3	3	2
A0JNU3	A0JNU3	1	1	1	60 kDa lysophospholipase;L-asparaginase;Platelet-activating factor acetylhydrolase	Aspg		1	1	1	1	0	1	1	1	0	0	1	1	1	1	0	0	1	0	0	1	0	0	0	1	1	1	0	0	1	1	1	1	0	0	1	0	0	1	0	0	0	1
F7CBP1;G3XA17;A0JNY7;Q62448-2;Q62448;Q3U9U9;Q3URI0;F6TW20	F7CBP1;G3XA17;A0JNY7;Q62448-2;Q62448;Q3U9U9	13;13;13;13;13;11;4;2	13;13;13;13;13;11;4;2	13;13;13;13;13;11;4;2	Eukaryotic translation initiation factor 4 gamma 2	Eif4g2	;;;;;	8	13	13	13	7	9	4	6	8	5	7	8	5	4	2	2	0	0	0	0	0	0	7	9	4	6	8	5	7	8	5	4	2	2	0	0	0	0	0	0	7	9
A0PJ64;P61406	A0PJ64;P61406	1;1	1;1	1;1	Telomerase-binding protein EST1A	Smg6	;	2	1	1	1	0	1	0	0	0	0	0	0	0	0	0	0	0	0	0	0	0	0	0	1	0	0	0	0	0	0	0	0	0	0	0	0	0	0	0	0	0	1
A0PJI0;Q9R1C7-2;Q9R1C7	A0PJI0;Q9R1C7-2;Q9R1C7	2;2;2	2;2;2	2;2;2	Pre-mRNA-processing factor 40 homolog A	Prpf40a	;;	3	2	2	2	1	1	0	2	2	1	2	2	0	1	2	0	2	2	1	2	1	1	1	1	0	2	2	1	2	2	0	1	2	0	2	2	1	2	1	1	1	1
A1A547	A1A547	1	1	1	Peptidoglycan recognition protein 3	Pglyrp3		1	1	1	1	0	0	0	0	1	0	0	0	1	0	0	0	0	0	0	0	0	0	0	0	0	0	1	0	0	0	1	0	0	0	0	0	0	0	0	0	0	0
D3Z761;D3Z0L8;E9Q2W9;A1BN54;Q8K3Q4;Q5FW75;Q1A602;Q3ULT2;Q3UDJ7;Q7TPR4;Q9JI91;O88990;P57780	D3Z761;D3Z0L8;E9Q2W9;A1BN54;Q8K3Q4;Q5FW75;Q1A602;Q3ULT2;Q3UDJ7;Q7TPR4;Q9JI91;O88990;P57780	1;1;1;1;1;1;1;1;1;1;1;1;1	1;1;1;1;1;1;1;1;1;1;1;1;1	1;1;1;1;1;1;1;1;1;1;1;1;1	Alpha-actinin-1;Alpha-actinin-2;Alpha-actinin-3;Alpha-actinin-4	Actn4;Actn1;Actn2;Actn3	;;;;;;;;;;;;	13	1	1	1	0	0	0	0	1	0	0	0	0	0	0	0	0	0	0	0	0	0	0	0	0	0	1	0	0	0	0	0	0	0	0	0	0	0	0	0	0	0
A1IGX7;Q7TMD7	A1IGX7;Q7TMD7	1;1	1;1	1;1	Desmoglein-4	Dsg4	;	2	1	1	1	0	0	0	0	0	0	0	0	0	0	0	0	0	0	0	1	0	0	0	0	0	0	0	0	0	0	0	0	0	0	0	0	0	1	0	0	0	0
Q05BC8;A2A4N5;Q6ZQK3;A2A4N8;A2A4N7;A1L329;P97432;K3W4P1;F6S397;Q91ZQ8	Q05BC8;A2A4N5;Q6ZQK3;A2A4N8;A2A4N7;A1L329;P97432;K3W4P1;F6S397	5;5;5;5;5;5;5;4;3;2	5;5;5;5;5;5;5;4;3;2	5;5;5;5;5;5;5;4;3;2	Next to BRCA1 gene 1 protein	Nbr1	;;;;;;;;	10	5	5	5	3	1	1	0	1	0	0	1	1	0	0	0	1	0	1	0	0	0	3	1	1	0	1	0	0	1	1	0	0	0	1	0	1	0	0	0	3	1
Q8BTS0;A1L333;Q5U222;Q3V0Z8;Q61656;Q3UXW3;S4R1I6;Q9CSD9	Q8BTS0;A1L333;Q5U222;Q3V0Z8;Q61656;Q3UXW3;S4R1I6;Q9CSD9	7;7;7;7;7;6;5;4	6;6;6;6;6;5;4;4	5;5;5;5;5;4;3;3	Probable ATP-dependent RNA helicase DDX5	Ddx5	;;;;;;;	8	7	6	5	3	5	4	5	4	2	5	5	4	4	4	3	2	4	4	3	3	2	2	4	3	4	3	1	5	4	4	4	4	2	2	4	4	3	2	2	1	3
A1L3B8;P26516	A1L3B8;P26516	7;7	7;7	7;7	26S proteasome non-ATPase regulatory subunit 7	Psmd7	;	2	7	7	7	3	5	3	4	4	3	0	0	1	0	0	1	0	0	0	0	0	0	3	5	3	4	4	3	0	0	1	0	0	1	0	0	0	0	0	0	3	5
F7CGC9;A2A4A1;Q91ZF0	F7CGC9;A2A4A1;Q91ZF0	1;1;1	1;1;1	1;1;1	DnaJ homolog subfamily C member 24	Dnajc24	;;	3	1	1	1	0	0	0	0	1	0	0	1	0	0	0	0	0	0	0	0	0	0	0	0	0	0	1	0	0	1	0	0	0	0	0	0	0	0	0	0	0	0
A2A4P3;A2A4P4;Q3THG9	A2A4P3;A2A4P4;Q3THG9	3;3;3	3;3;3	3;3;3	Alanyl-tRNA editing protein Aarsd1	Gm27029;Aarsd1	;;	3	3	3	3	0	0	0	0	0	0	3	1	0	1	1	0	0	0	0	0	0	0	0	0	0	0	0	0	3	1	0	1	1	0	0	0	0	0	0	0	0	0
A2A4Z1;Q3UWQ1;A2A4Z0;Q9D1C1	A2A4Z1;Q3UWQ1;A2A4Z0;Q9D1C1	1;1;1;1	1;1;1;1	1;1;1;1	Ubiquitin-conjugating enzyme E2 C	Ube2c	;;;	4	1	1	1	0	0	0	0	0	0	0	0	0	0	1	0	0	0	0	0	0	0	0	0	0	0	0	0	0	0	0	0	1	0	0	0	0	0	0	0	0	0
A2A547;Q5I0T8;P84099	A2A547;Q5I0T8;P84099	1;1;1	1;1;1	1;1;1	Ribosomal protein L19;60S ribosomal protein L19	Rpl19	;;	3	1	1	1	0	0	0	0	1	1	1	0	1	1	1	0	1	1	0	1	0	0	0	0	0	0	1	1	1	0	1	1	1	0	1	1	0	1	0	0	0	0
A2A5R2;Q3U2F2;Q3U5C3;F6YCJ0;G3X9K3;D3YYK9	A2A5R2;Q3U2F2	21;12;9;4;4;1	21;12;9;4;4;1	21;12;9;4;4;1	Brefeldin A-inhibited guanine nucleotide-exchange protein 2	Arfgef2	;	6	21	21	21	2	2	1	0	0	0	17	7	15	2	0	0	1	2	5	0	0	0	2	2	1	0	0	0	17	7	15	2	0	0	1	2	5	0	0	0	2	2
A2A6H1;A2A6G6;A2A6G7;A2A6G8;A2A6G9;A2A6H0;Q543N3;Q61792	A2A6H1;A2A6G6;A2A6G7;A2A6G8;A2A6G9;A2A6H0;Q543N3;Q61792	2;2;2;2;2;2;2;2	2;2;2;2;2;2;2;2	2;2;2;2;2;2;2;2	LIM and SH3 domain protein 1	Lasp1	;;;;;;;	8	2	2	2	0	0	0	0	0	0	1	0	0	1	1	0	0	0	1	1	0	0	0	0	0	0	0	0	1	0	0	1	1	0	0	0	1	1	0	0	0	0
A2A6Q3;A2A6Q2;Q3TH99;Q9JM96	A2A6Q3;A2A6Q2;Q3TH99;Q9JM96	1;1;1;1	1;1;1;1	1;1;1;1	Cdc42 effector protein 4	Cdc42ep4	;;;	4	1	1	1	0	0	0	1	0	0	0	0	0	0	0	0	0	0	0	0	0	0	0	0	0	1	0	0	0	0	0	0	0	0	0	0	0	0	0	0	0	0
A2A9H0;Q9EQN6;A2A8R7;B2RX14	A2A9H0;Q9EQN6;A2A8R7;B2RX14	1;1;1;1	1;1;1;1	1;1;1;1	Terminal uridylyltransferase 4	Zcchc11	;;;	4	1	1	1	0	0	0	0	0	0	0	1	0	0	0	0	0	0	0	0	0	0	0	0	0	0	0	0	0	1	0	0	0	0	0	0	0	0	0	0	0	0
A2A9K3;Q8BMK0;Q8VDN9;Q8C1L6	A2A9K3;Q8BMK0	13;13;3;1	13;13;3;1	13;13;3;1	Centrosomal protein of 85 kDa	Cep85	;	4	13	13	13	8	6	7	10	10	8	0	0	1	0	0	0	0	1	0	0	1	0	8	6	7	10	10	8	0	0	1	0	0	0	0	1	0	0	1	0	8	6
S4R2D2;A2A9W7;Q8BMI3	S4R2D2;A2A9W7;Q8BMI3	1;1;1	1;1;1	1;1;1	ADP-ribosylation factor-binding protein GGA3	Gga3	;;	3	1	1	1	0	1	0	0	0	0	0	0	0	0	0	0	0	0	0	0	0	0	0	1	0	0	0	0	0	0	0	0	0	0	0	0	0	0	0	0	0	1
A2AA85;Q6NXN1-2;Q6NXN1	A2AA85;Q6NXN1-2;Q6NXN1	1;1;1	1;1;1	1;1;1	SUZ domain-containing protein 1	Szrd1	;;	3	1	1	1	0	1	0	1	1	0	1	1	1	1	1	0	0	0	0	0	0	0	0	1	0	1	1	0	1	1	1	1	1	0	0	0	0	0	0	0	0	1
A2AE27;Q9DBT5	A2AE27;Q9DBT5	1;1	1;1	1;1	AMP deaminase 2	Ampd2	;	2	1	1	1	0	0	0	0	1	0	0	0	0	0	0	0	0	0	0	0	0	0	0	0	0	0	1	0	0	0	0	0	0	0	0	0	0	0	0	0	0	0
Q7M0F3;F6Y363;D3YZ29;D3YVP6;D3YX76;A2AE91;E9QAC8;A2AE89;D3YVP5;Q8R5I6;Q6PJ91;Q80W21;P15626;P10649	Q7M0F3;F6Y363;D3YZ29;D3YVP6;D3YX76;A2AE91;E9QAC8;A2AE89;D3YVP5;Q8R5I6;Q6PJ91;Q80W21;P15626;P10649	1;1;1;1;1;1;1;1;1;1;1;1;1;1	1;1;1;1;1;1;1;1;1;1;1;1;1;1	1;1;1;1;1;1;1;1;1;1;1;1;1;1	Glutathione S-transferase Mu 7;Glutathione S-transferase Mu 2;Glutathione S-transferase Mu 1	Gm6665;Gstm7;Gstm2;Gstm4;Gstm1	;;;;;;;;;;;;;	14	1	1	1	0	0	0	0	0	0	0	0	1	0	0	0	0	0	0	0	0	0	0	0	0	0	0	0	0	0	1	0	0	0	0	0	0	0	0	0	0	0
A2AEE4;Q9D0P7;Q922A4;A2AEF3	A2AEE4;Q9D0P7;Q922A4;A2AEF3	6;6;3;3	6;6;3;3	6;6;3;3	Proline/serine-rich coiled-coil protein 1	Psrc1	;;;	4	6	6	6	2	2	5	3	4	4	2	2	2	2	1	0	4	2	0	1	1	1	2	2	5	3	4	4	2	2	2	2	1	0	4	2	0	1	1	1	2	2
A2AEG2;Q80Z25;Q3URP3	A2AEG2;Q80Z25	5;5;1	5;5;1	5;5;1	Oral-facial-digital syndrome 1 protein homolog	Ofd1	;	3	5	5	5	1	3	1	3	1	1	1	2	1	1	0	1	0	0	0	0	1	1	1	3	1	3	1	1	1	2	1	1	0	1	0	0	0	0	1	1	1	3
A2AEY4;A2AEY4-2	A2AEY4;A2AEY4-2	9;8	9;8	9;8	MAP7 domain-containing protein 3	Map7d3	;	2	9	9	9	0	0	0	0	0	0	5	7	8	6	4	2	4	2	2	2	0	0	0	0	0	0	0	0	5	7	8	6	4	2	4	2	2	2	0	0	0	0
A2AFI4;A2AFI3;Q9WV02-2;Q91VM5;Q9WV02	A2AFI4;A2AFI3;Q9WV02-2;Q91VM5;Q9WV02	1;1;1;1;1	1;1;1;1;1	1;1;1;1;1	RNA-binding motif protein, X chromosome;RNA-binding motif protein, X chromosome, N-terminally processed;RNA binding motif protein, X-linked-like-1	Rbmx;Rbmxl1	;;;;	5	1	1	1	0	0	1	0	0	0	0	0	0	0	0	0	0	0	0	0	0	0	0	0	1	0	0	0	0	0	0	0	0	0	0	0	0	0	0	0	0	0
Q3UX53;A2AFJ1;Q8C5H3;Q3UJI2;Q60973;A2AFI9;F6U539;F6ZLC6	Q3UX53;A2AFJ1;Q8C5H3;Q3UJI2;Q60973;A2AFI9	6;6;6;6;6;5;2;2	6;6;6;6;6;5;2;2	3;3;3;3;3;2;1;1	Histone-binding protein RBBP7	Rbbp7	;;;;;	8	6	6	3	2	2	3	4	3	3	4	5	4	3	3	1	4	4	3	4	1	2	2	2	3	4	3	3	4	5	4	3	3	1	4	4	3	4	1	2	0	1
F6XP90;Q8BKX3;Q4JG03;A2AFQ0;Q7TMY8-2;Q7TMY8-4;Q7TMY8-3;Q7TMY8	F6XP90;Q8BKX3;Q4JG03;A2AFQ0;Q7TMY8-2;Q7TMY8-4;Q7TMY8-3;Q7TMY8	1;1;1;1;1;1;1;1	1;1;1;1;1;1;1;1	1;1;1;1;1;1;1;1	E3 ubiquitin-protein ligase HUWE1	Huwe1	;;;;;;;	8	1	1	1	0	0	0	0	0	0	0	0	0	0	0	0	1	1	0	0	0	0	0	0	0	0	0	0	0	0	0	0	0	0	1	1	0	0	0	0	0	0
A2AFQ7;Q9D8X5	A2AFQ7;Q9D8X5	1;1	1;1	1;1	CCR4-NOT transcription complex subunit 8	Cnot8	;	2	1	1	1	0	0	0	0	1	0	0	0	0	0	0	0	0	0	0	0	0	0	0	0	0	0	1	0	0	0	0	0	0	0	0	0	0	0	0	0	0	0
A2AG10;Q497V0;A2AG11	A2AG10;Q497V0;A2AG11	2;2;1	2;2;1	2;2;1		Nup62cl	;;	3	2	2	2	1	1	1	0	1	0	1	2	2	0	2	1	0	0	0	0	1	0	1	1	1	0	1	0	1	2	2	0	2	1	0	0	0	0	1	0	1	1
A2AG46;Q99PB4;Q9ER67;Q3TFU3;A2AG48;A2AG47	A2AG46;Q99PB4;Q9ER67;Q3TFU3;A2AG48	3;3;3;3;2;1	3;3;3;3;2;1	3;3;3;3;2;1		Maged2	;;;;	6	3	3	3	0	1	0	1	1	0	1	2	2	0	0	0	0	0	0	0	0	0	0	1	0	1	1	0	1	2	2	0	0	0	0	0	0	0	0	0	0	1
B9EJ97;A2AG68;Q64430;Q3TAY6;Q3T9Y7	B9EJ97;A2AG68;Q64430	9;9;9;1;1	9;9;9;1;1	9;9;9;1;1	Copper-transporting ATPase 1	Atp7a	;;	5	9	9	9	0	0	0	0	0	0	0	0	0	3	4	8	0	0	0	0	1	0	0	0	0	0	0	0	0	0	0	3	4	8	0	0	0	0	1	0	0	0
E9PW34;A2AGL3-2;A2AGL3	E9PW34;A2AGL3-2;A2AGL3	1;1;1	1;1;1	1;1;1	Ryanodine receptor 3	Ryr3	;;	3	1	1	1	0	0	0	0	0	0	1	0	0	0	0	0	0	0	0	0	0	0	0	0	0	0	0	0	1	0	0	0	0	0	0	0	0	0	0	0	0	0
A2AGN7;Q3THI5;Q3U8Y7;Q3TKC2;Q8BUP7;B7ZCF1;Q3TKG4;O88685;Q3UD94;F6Q2E3;A0A087WPH7	A2AGN7;Q3THI5;Q3U8Y7;Q3TKC2;Q8BUP7;B7ZCF1;Q3TKG4;O88685;Q3UD94	3;3;3;3;3;3;3;3;2;1;1	3;3;3;3;3;3;3;3;2;1;1	3;3;3;3;3;3;3;3;2;1;1	26S protease regulatory subunit 6A	Psmc3	;;;;;;;;	11	3	3	3	0	1	0	1	3	1	0	0	0	0	0	0	0	0	0	0	0	0	0	1	0	1	3	1	0	0	0	0	0	0	0	0	0	0	0	0	0	1
Z4YL78;K3W4R5;A2AGT5-2;A2AGT5-3;A2AGT5;Q80U79;Q4V782;Q8K250;Q6PB55	Z4YL78;K3W4R5;A2AGT5-2;A2AGT5-3;A2AGT5;Q80U79	15;15;15;15;15;11;6;6;6	15;15;15;15;15;11;6;6;6	15;15;15;15;15;11;6;6;6	Cytoskeleton-associated protein 5	Ckap5	;;;;;	9	15	15	15	0	3	0	1	0	1	6	7	9	1	0	0	0	0	0	0	0	0	0	3	0	1	0	1	6	7	9	1	0	0	0	0	0	0	0	0	0	3
Q8C5A0;Q8BQW4;A2AH25;Q5FWK3;Q91Z04	Q8C5A0;Q8BQW4;A2AH25;Q5FWK3;Q91Z04	6;6;6;6;4	6;6;6;6;4	6;6;6;6;4	Rho GTPase-activating protein 1	Arhgap1	;;;;	5	6	6	6	1	4	2	1	2	2	1	1	1	1	1	1	1	0	0	0	0	1	1	4	2	1	2	2	1	1	1	1	1	1	1	0	0	0	0	1	1	4
Q3UY61;A2AH75;Q60575-3;Q60575-2;Q60575;Q6P5H4;E9QAN4;G3UW47;Q6TA13;Q3UH16;E9Q9G6;A0A087WQE8;P33173;Q8VI89;E9Q9B0;Q6A011;Q5DTN3;O35071	Q3UY61;A2AH75;Q60575-3;Q60575-2;Q60575;Q6P5H4;E9QAN4;G3UW47;Q6TA13;Q3UH16;E9Q9G6;A0A087WQE8;P33173	3;3;3;3;3;2;2;2;2;2;2;2;2;1;1;1;1;1	3;3;3;3;3;2;2;2;2;2;2;2;2;1;1;1;1;1	3;3;3;3;3;2;2;2;2;2;2;2;2;1;1;1;1;1	Kinesin-like protein;Kinesin-like protein KIF1B;Kinesin-like protein KIF1A	Kif1b;Kif1a	;;;;;;;;;;;;	18	3	3	3	0	1	0	0	1	0	0	0	2	0	1	2	0	0	0	2	1	1	0	1	0	0	1	0	0	0	2	0	1	2	0	0	0	2	1	1	0	1
G3UZ34;Q543F1;Q3U5Q3;Q3TMY8;A2AH85;Q6A0E3;O08810;Q7TMX4;G3UXK8	G3UZ34;Q543F1;Q3U5Q3;Q3TMY8;A2AH85;Q6A0E3;O08810;Q7TMX4	15;15;15;15;15;15;15;14;2	15;15;15;15;15;15;15;14;2	15;15;15;15;15;15;15;14;2	116 kDa U5 small nuclear ribonucleoprotein component	Eftud2	;;;;;;;	9	15	15	15	4	11	8	13	8	7	1	1	1	1	2	0	1	0	0	0	0	1	4	11	8	13	8	7	1	1	1	1	2	0	1	0	0	0	0	1	4	11
A2AIX1;E9QAT4;Q8K000;Q811L5;Q80U43;F7BPW6;Q8R336;Q3TRA8;Q3TZR0	A2AIX1;E9QAT4	20;19;8;8;7;7;5;1;1	20;19;8;8;7;7;5;1;1	20;19;8;8;7;7;5;1;1		Sec16a	;	9	20	20	20	5	13	8	10	14	11	0	0	0	0	0	0	0	0	0	0	0	0	5	13	8	10	14	11	0	0	0	0	0	0	0	0	0	0	0	0	5	13
A2AJ72;Q3TIX6;Q3ULP9;A0A0A6YVV5;A2AJ71;A0A0A6YY39;F7AM43;A0A0A6YX76	A2AJ72;Q3TIX6;Q3ULP9	13;13;12;6;4;3;3;2	13;13;12;6;4;3;3;2	13;13;12;6;4;3;3;2		Fubp3	;;	8	13	13	13	8	7	11	11	10	8	0	1	0	0	0	0	0	0	0	0	0	0	8	7	11	11	10	8	0	1	0	0	0	0	0	0	0	0	0	0	8	7
Q8CFK1;A2AJH3;Q3THR4;O70311	Q8CFK1;A2AJH3;Q3THR4;O70311	10;10;10;10	10;10;10;10	9;9;9;9	Glycylpeptide N-tetradecanoyltransferase;Glycylpeptide N-tetradecanoyltransferase 2	Nmt2	;;;	4	10	10	9	3	7	6	9	7	5	3	3	4	2	2	2	1	0	0	1	1	0	3	7	6	9	7	5	3	3	4	2	2	2	1	0	0	1	1	0	3	6
F6WF36;A2AJI1;A8Y5P4;A2AJI0-2;A2AJI0	F6WF36;A2AJI1;A8Y5P4;A2AJI0-2;A2AJI0	1;1;1;1;1	1;1;1;1;1	1;1;1;1;1	MAP7 domain-containing protein 1	Map7d1	;;;;	5	1	1	1	0	0	0	0	1	0	0	0	0	0	0	0	0	0	0	0	0	0	0	0	0	0	1	0	0	0	0	0	0	0	0	0	0	0	0	0	0	0
B0R029;E9Q8A1;B0R030;A2AKH4;Q9D3L3;O09044	B0R029;E9Q8A1;B0R030;A2AKH4;Q9D3L3;O09044	1;1;1;1;1;1	1;1;1;1;1;1	1;1;1;1;1;1	Synaptosomal-associated protein;Synaptosomal-associated protein 23	Snap23	;;;;;	6	1	1	1	0	0	0	0	0	0	0	1	1	0	0	0	0	0	0	0	0	0	0	0	0	0	0	0	0	1	1	0	0	0	0	0	0	0	0	0	0	0
A2AKJ9;A2AKJ6;H3BLG5;Q3UC68;Q3TXC7;Q3TWV1;Q3TMX0;O88601;Q3UBE4;Q3UB97;Q3U902;Q3U724;Q3U6J5;Q3TET7;O08992	A2AKJ9;A2AKJ6;H3BLG5;Q3UC68;Q3TXC7;Q3TWV1;Q3TMX0;O88601;Q3UBE4;Q3UB97;Q3U902;Q3U724;Q3U6J5;Q3TET7;O08992	1;1;1;1;1;1;1;1;1;1;1;1;1;1;1	1;1;1;1;1;1;1;1;1;1;1;1;1;1;1	1;1;1;1;1;1;1;1;1;1;1;1;1;1;1	Syntenin-1	Sdcbp	;;;;;;;;;;;;;;	15	1	1	1	1	1	0	0	0	0	0	0	0	0	0	0	0	0	0	0	0	0	1	1	0	0	0	0	0	0	0	0	0	0	0	0	0	0	0	0	1	1
Q8C5T7;E9Q1I1;Q6PCY5;Q6GQS8;A2AKP6	Q8C5T7;E9Q1I1;Q6PCY5;Q6GQS8;A2AKP6	1;1;1;1;1	1;1;1;1;1	1;1;1;1;1		Gm3893;4933409K07Rik;Gm12394	;;;;	5	1	1	1	0	0	0	0	0	0	0	1	0	1	0	0	0	0	0	0	0	0	0	0	0	0	0	0	0	1	0	1	0	0	0	0	0	0	0	0	0	0
Q58E39;E9Q7H5;Q6PFA7;Q5U3M2;Q6P6I7;A2AL12;B2RXM2;Q0VG47;J3QNY1;Q5FB19;Q3UZG3;Q8BG05-2;Q8BG05	Q58E39;E9Q7H5;Q6PFA7;Q5U3M2;Q6P6I7;A2AL12;B2RXM2;Q0VG47;J3QNY1;Q5FB19;Q3UZG3;Q8BG05-2;Q8BG05	1;1;1;1;1;1;1;1;1;1;1;1;1	1;1;1;1;1;1;1;1;1;1;1;1;1	1;1;1;1;1;1;1;1;1;1;1;1;1	Heterogeneous nuclear ribonucleoprotein A3	Hnrnpa3;Gm8991;Gm6793;Gm9242	;;;;;;;;;;;;	13	1	1	1	0	0	0	0	0	0	1	1	0	0	0	0	0	0	0	0	1	0	0	0	0	0	0	0	1	1	0	0	0	0	0	0	0	0	1	0	0	0
A7TU71;A2ALU4-2;A2ALU4;Q8C7N5;E9Q6I3;B7ZNA0;E9QMY5;Q9QXN0-4;Q9QXN0-2;Q9QXN0-3;Q9QXN0	A7TU71;A2ALU4-2;A2ALU4;Q8C7N5;E9Q6I3;B7ZNA0;E9QMY5;Q9QXN0-4;Q9QXN0-2;Q9QXN0-3;Q9QXN0	2;2;2;1;1;1;1;1;1;1;1	1;1;1;0;0;0;0;0;0;0;0	1;1;1;0;0;0;0;0;0;0;0	Protein Shroom2;Protein Shroom3	Shroom2;Shroom3	;;;;;;;;;;	11	2	1	1	1	2	1	2	1	1	0	0	0	0	0	0	0	0	0	0	0	0	0	1	0	1	1	0	0	0	0	0	0	0	0	0	0	0	0	0	0	1
Q3V075;Q6DI78;A2AMI7;Z4YKC4;A2AMI2;Q80XI3-2;Q80XI3-4;Q80XI3;Q80XI3-3	Q3V075;Q6DI78;A2AMI7;Z4YKC4;A2AMI2;Q80XI3-2;Q80XI3-4;Q80XI3;Q80XI3-3	1;1;1;1;1;1;1;1;1	1;1;1;1;1;1;1;1;1	1;1;1;1;1;1;1;1;1	Eukaryotic translation initiation factor 4 gamma 3	Eif4g3	;;;;;;;;	9	1	1	1	0	0	0	0	0	0	0	1	0	0	0	0	0	0	0	0	0	0	0	0	0	0	0	0	0	1	0	0	0	0	0	0	0	0	0	0	0	0
Q3TRH8;A2AMW0;Q923G3;Q3TVK4;P47757-2;P47757;P47757-4;F7CAZ6;A0A0A0MQI9;F6YHZ8	Q3TRH8;A2AMW0;Q923G3;Q3TVK4;P47757-2;P47757;P47757-4;F7CAZ6;A0A0A0MQI9;F6YHZ8	4;4;4;4;4;4;4;3;2;2	4;4;4;4;4;4;4;3;2;2	4;4;4;4;4;4;4;3;2;2	F-actin-capping protein subunit beta	Capzb	;;;;;;;;;	10	4	4	4	1	0	2	1	0	0	2	2	1	4	2	1	2	1	0	1	1	2	1	0	2	1	0	0	2	2	1	4	2	1	2	1	0	1	1	2	1	0
A2AMY5;Q91VX2;A2AMY7;F6PYV5;F6WTC8	A2AMY5;Q91VX2	15;15;3;3;1	15;15;3;3;1	15;15;3;3;1	Ubiquitin-associated protein 2	Ubap2	;	5	15	15	15	9	13	10	12	9	10	3	3	2	0	2	1	1	2	2	2	1	0	9	13	10	12	9	10	3	3	2	0	2	1	1	2	2	2	1	0	9	13
Q684Q6;B7ZCL8;A2AN84;Q542P4;P70290;B7ZCL9;B7ZCM0;Q3THA8;D6RFD5;B7ZCM1	Q684Q6;B7ZCL8;A2AN84;Q542P4;P70290;B7ZCL9;B7ZCM0	5;5;5;5;5;4;3;2;1;1	5;5;5;5;5;4;3;2;1;1	5;5;5;5;5;4;3;2;1;1	55 kDa erythrocyte membrane protein	Mpp1	;;;;;;	10	5	5	5	0	4	0	0	2	0	0	0	0	0	0	0	0	0	0	0	0	0	0	4	0	0	2	0	0	0	0	0	0	0	0	0	0	0	0	0	0	4
Q69Z59;A2ANX3	Q69Z59;A2ANX3	1;1	1;1	1;1	Phospholipid-transporting ATPase	Atp8b4	;	2	1	1	1	0	0	0	0	0	0	0	0	0	0	1	0	0	0	0	0	0	0	0	0	0	0	0	0	0	0	0	0	1	0	0	0	0	0	0	0	0	0
Q9CT36;Q8BTJ3;A2APB8	Q9CT36;Q8BTJ3;A2APB8	3;3;3	3;3;3	3;3;3	Targeting protein for Xklp2	Tpx2	;;	3	3	3	3	0	1	0	0	0	0	0	0	0	0	0	0	2	0	0	0	0	0	0	1	0	0	0	0	0	0	0	0	0	0	2	0	0	0	0	0	0	1
Q8C9L6;Q99L95;Q69ZV5;A2API8;F7AA26;O54931-5;O54931-4;O54931-3;O54931-2;O54931	Q8C9L6;Q99L95;Q69ZV5;A2API8;F7AA26;O54931-5;O54931-4;O54931-3;O54931-2;O54931	3;3;3;3;3;3;3;3;3;3	3;3;3;3;3;3;3;3;3;3	3;3;3;3;3;3;3;3;3;3	A-kinase anchor protein 2	mKIAA0920;Akap2;Pakap	;;;;;;;;;	10	3	3	3	0	2	0	2	1	0	0	0	0	0	0	0	0	0	0	0	0	0	0	2	0	2	1	0	0	0	0	0	0	0	0	0	0	0	0	0	0	2
A2AQ47;A2AQ43;A2AQ44;A2AQ42;A2AQ45;A2AQ41;Q80TY0-5;Q80TY0-2;Q80TY0-3;Q80TY0;Q80TY0-4	A2AQ47;A2AQ43;A2AQ44;A2AQ42;A2AQ45;A2AQ41;Q80TY0-5;Q80TY0-2;Q80TY0-3;Q80TY0;Q80TY0-4	2;2;2;2;2;2;2;2;2;2;1	2;2;2;2;2;2;2;2;2;2;1	2;2;2;2;2;2;2;2;2;2;1	Formin-binding protein 1	Fnbp1	;;;;;;;;;;	11	2	2	2	0	1	1	0	0	0	2	2	0	0	0	0	0	0	0	0	0	0	0	1	1	0	0	0	2	2	0	0	0	0	0	0	0	0	0	0	0	1
Q501P3;Q8C7M0;Q3TEC4;A2AQE2;Q6A098	Q501P3;Q8C7M0;Q3TEC4;A2AQE2;Q6A098	1;1;1;1;1	1;1;1;1;1	1;1;1;1;1	Selenocysteine insertion sequence-binding protein 2-like	Secisbp2l	;;;;	5	1	1	1	0	0	0	1	0	0	0	0	0	0	0	0	0	0	0	0	0	0	0	0	0	1	0	0	0	0	0	0	0	0	0	0	0	0	0	0	0	0
A2AQR3;A2AQR4;Q99KE8-2;Q99KE8-3;Q99KE8	A2AQR3;A2AQR4;Q99KE8-2;Q99KE8-3;Q99KE8	1;1;1;1;1	1;1;1;1;1	1;1;1;1;1	Zinc finger protein 64	Zfp64	;;;;	5	1	1	1	0	0	0	0	0	0	0	0	1	1	0	0	0	0	0	0	0	0	0	0	0	0	0	0	0	0	1	1	0	0	0	0	0	0	0	0	0	0
A2ARJ0;Q3UGN9;Q3TQ49;Q3UMC8;P70297	A2ARJ0;Q3UGN9;Q3TQ49;Q3UMC8;P70297	1;1;1;1;1	1;1;1;1;1	1;1;1;1;1	Signal transducing adapter molecule 1	Stam	;;;;	5	1	1	1	0	1	0	0	0	0	0	0	0	0	0	0	0	0	0	0	0	0	0	1	0	0	0	0	0	0	0	0	0	0	0	0	0	0	0	0	0	1
A2ARV4;A2ARV5	A2ARV4	5;2	5;2	5;2	Low-density lipoprotein receptor-related protein 2	Lrp2		2	5	5	5	0	1	0	0	0	1	0	0	2	0	0	0	1	0	0	0	1	0	0	1	0	0	0	1	0	0	2	0	0	0	1	0	0	0	1	0	0	1
A2AS00;Q80WB0	A2AS00;Q80WB0	1;1	1;1	1;1	Uncharacterized protein C20orf195 homolog	BC051628	;	2	1	1	1	1	0	0	0	0	0	0	0	1	0	0	0	0	0	0	0	1	0	1	0	0	0	0	0	0	0	1	0	0	0	0	0	0	0	1	0	1	0
F6XJA1;G8JL68;A7UQY4;A2ATP5;A2ATP6;Q8C854-1;Q8C854-2;Q8C854-3;Q8C854	F6XJA1;G8JL68;A7UQY4;A2ATP5;A2ATP6;Q8C854-1;Q8C854-2;Q8C854-3;Q8C854	2;2;2;2;2;2;2;2;2	2;2;2;2;2;2;2;2;2	2;2;2;2;2;2;2;2;2	Myelin expression factor 2	Myef2	;;;;;;;;	9	2	2	2	0	0	0	0	0	0	1	1	1	0	0	1	0	0	0	0	0	0	0	0	0	0	0	0	1	1	1	0	0	1	0	0	0	0	0	0	0	0
A2AU60;A2AU61;Q3U3F6;Q3TGD3;A2AU62;Q64012-2;Q64012	A2AU60;A2AU61;Q3U3F6;Q3TGD3;A2AU62;Q64012-2;Q64012	2;2;2;2;2;2;2	2;2;2;2;2;2;2	2;2;2;2;2;2;2	RNA-binding protein Raly	Raly	;;;;;;	7	2	2	2	0	1	0	0	1	0	0	0	0	0	0	0	0	0	0	0	0	0	0	1	0	0	1	0	0	0	0	0	0	0	0	0	0	0	0	0	0	1
A2AU89;A2AU91;P70399-3;P70399;F6S5E4;F6QNC8;Q3UG49;Q8BLA0;A2AU90	A2AU89;A2AU91;P70399-3;P70399;F6S5E4;F6QNC8;Q3UG49;Q8BLA0;A2AU90	2;2;2;2;1;1;1;1;1	2;2;2;2;1;1;1;1;1	2;2;2;2;1;1;1;1;1	Tumor suppressor p53-binding protein 1	Trp53bp1;Tp53bp1	;;;;;;;;	9	2	2	2	0	2	0	0	1	0	0	0	0	0	0	0	0	0	0	0	0	0	0	2	0	0	1	0	0	0	0	0	0	0	0	0	0	0	0	0	0	2
Q3TAI4;Q9CZ22;A2AUD5;Q9CYZ2;Q3TUJ9;Q8BKP1;F6VQ81;V9GWU5	Q3TAI4;Q9CZ22;A2AUD5;Q9CYZ2;Q3TUJ9;Q8BKP1;F6VQ81;V9GWU5	6;6;6;6;5;5;4;4	6;6;6;6;5;5;4;4	6;6;6;6;5;5;4;4	Tumor protein D54	Tpd52l2	;;;;;;;	8	6	6	6	1	2	1	0	2	1	3	4	2	2	2	1	0	0	0	0	0	0	1	2	1	0	2	1	3	4	2	2	2	1	0	0	0	0	0	0	1	2
A2AUT1;A2AUT3;A2AUT4;Q3UA16-2;Q3UA16;Q3UA16-3	A2AUT1;A2AUT3;A2AUT4;Q3UA16-2;Q3UA16;Q3UA16-3	2;2;2;2;2;1	2;2;2;2;2;1	2;2;2;2;2;1	Kinetochore protein Spc25	Spc25	;;;;;	6	2	2	2	0	0	0	1	0	0	1	1	0	0	0	0	0	0	0	0	0	0	0	0	0	1	0	0	1	1	0	0	0	0	0	0	0	0	0	0	0	0
Q52KF5;F6QQP6;F6RK07;A2AUX5;A2AUX3;B7ZD29;Q3U2G7;Q3UHC7-2;Q3UHC7-4;Q3UHC7-3;Q3UHC7	Q52KF5;F6QQP6;F6RK07;A2AUX5;A2AUX3;B7ZD29;Q3U2G7;Q3UHC7-2;Q3UHC7-4;Q3UHC7-3;Q3UHC7	2;2;2;2;2;2;2;2;2;2;2	2;2;2;2;2;2;2;2;2;2;2	2;2;2;2;2;2;2;2;2;2;2	Disabled homolog 2-interacting protein	Dab2ip	;;;;;;;;;;	11	2	2	2	0	0	0	0	1	0	0	1	0	0	0	0	0	0	0	0	0	0	0	0	0	0	1	0	0	1	0	0	0	0	0	0	0	0	0	0	0	0
A2AVP3;Q923E8;Q3UZN6;Q9DBX2	A2AVP3;Q923E8;Q3UZN6;Q9DBX2	1;1;1;1	1;1;1;1	1;1;1;1	Phosducin-like protein	Pdcl	;;;	4	1	1	1	0	1	0	1	1	0	0	0	0	0	0	0	0	0	0	0	0	0	0	1	0	1	1	0	0	0	0	0	0	0	0	0	0	0	0	0	0	1
A2AW05;Q05DR5;Q08943;Q08943-2	A2AW05;Q05DR5;Q08943;Q08943-2	1;1;1;1	1;1;1;1	1;1;1;1	FACT complex subunit SSRP1	Ssrp1	;;;	4	1	1	1	1	1	0	0	1	0	0	0	0	0	0	0	0	0	0	0	0	0	1	1	0	0	1	0	0	0	0	0	0	0	0	0	0	0	0	0	1	1
A2AWI9;A2AWI7;Q8R3V5-3;Q8R3V5-1;Q8R3V5;B0LDS3	A2AWI9;A2AWI7;Q8R3V5-3;Q8R3V5-1;Q8R3V5;B0LDS3	6;6;6;6;6;5	6;6;6;6;6;5	6;6;6;6;6;5	Endophilin-B2	Sh3glb2	;;;;;	6	6	6	6	1	5	1	4	3	0	2	3	5	0	2	2	0	0	0	0	0	0	1	5	1	4	3	0	2	3	5	0	2	2	0	0	0	0	0	0	1	5
A2AWN8;P59326;Q3TH60;Q8BUI8;Q3U8D6	A2AWN8;P59326	5;5;2;1;1	5;5;2;1;1	4;4;1;0;0	YTH domain-containing family protein 1	Ythdf1	;	5	5	5	4	1	3	1	2	4	2	0	0	0	0	0	0	0	0	0	0	0	0	1	3	1	2	4	2	0	0	0	0	0	0	0	0	0	0	0	0	1	3
A2AWT6;Q9DBH1;A2AWT7;A2AWT5;P25976-2;P25976;E9Q4A8;Q05DS1	A2AWT6;Q9DBH1;A2AWT7;A2AWT5;P25976-2;P25976	5;5;5;5;5;5;1;1	5;5;5;5;5;5;1;1	5;5;5;5;5;5;1;1	Nucleolar transcription factor 1	Ubtf	;;;;;	8	5	5	5	0	2	1	1	1	0	2	4	3	1	2	3	1	1	0	0	0	0	0	2	1	1	1	0	2	4	3	1	2	3	1	1	0	0	0	0	0	2
A2BE28-2;A2BE28	A2BE28-2;A2BE28	1;1	1;1	1;1	Ribosomal biogenesis protein LAS1L	Las1l	;	2	1	1	1	0	0	0	1	0	0	0	0	0	0	0	0	0	0	0	0	0	0	0	0	0	1	0	0	0	0	0	0	0	0	0	0	0	0	0	0	0	0
A2BE92;A2BE93;Q5U445;Q3T9S3;Q9EQU5-2;Q9EQU5	A2BE92;A2BE93;Q5U445;Q3T9S3;Q9EQU5-2;Q9EQU5	1;1;1;1;1;1	1;1;1;1;1;1	1;1;1;1;1;1	Protein SET	Set;BC085271	;;;;;	6	1	1	1	0	0	0	0	0	0	1	0	0	0	0	0	1	0	0	1	1	0	0	0	0	0	0	0	1	0	0	0	0	0	1	0	0	1	1	0	0	0
Q3UDA2;A2BFF8;A2BFF7;D6Q0F7;Q3TPJ8;A2BFF5;A2BFF9;D6Q0F6;D6Q0F5;O88487	Q3UDA2;A2BFF8;A2BFF7;D6Q0F7;Q3TPJ8;A2BFF5;A2BFF9;D6Q0F6;D6Q0F5;O88487	1;1;1;1;1;1;1;1;1;1	1;1;1;1;1;1;1;1;1;1	1;1;1;1;1;1;1;1;1;1	Cytoplasmic dynein 1 intermediate chain 2	Dync1i2	;;;;;;;;;	10	1	1	1	0	1	0	0	1	0	0	0	0	0	0	0	0	0	0	0	0	0	0	1	0	0	1	0	0	0	0	0	0	0	0	0	0	0	0	0	0	1
A2BGI9;Q4G0C5;Q3UY37;Q3UWH9;Q9D868-2;Q9D868	A2BGI9;Q4G0C5;Q3UY37;Q3UWH9;Q9D868-2;Q9D868	1;1;1;1;1;1	1;1;1;1;1;1	1;1;1;1;1;1	Peptidyl-prolyl cis-trans isomerase;Peptidyl-prolyl cis-trans isomerase H	Ppih	;;;;;	6	1	1	1	1	0	0	1	1	0	0	0	0	0	0	0	1	0	0	1	0	0	1	0	0	1	1	0	0	0	0	0	0	0	1	0	0	1	0	0	1	0
Q8VC94;A2BH06;E9PZB3;E9PYL9;Q9CXW4	Q8VC94;A2BH06;E9PZB3;E9PYL9;Q9CXW4	1;1;1;1;1	1;1;1;1;1	1;1;1;1;1	60S ribosomal protein L11	Rpl11;Gm5093;Gm10036	;;;;	5	1	1	1	0	0	0	0	0	0	0	0	0	0	0	0	1	1	0	0	0	0	0	0	0	0	0	0	0	0	0	0	0	0	1	1	0	0	0	0	0	0
F6RB63;Q05CD2;A2BI12;Q99JF8-2;Q99JF8	F6RB63;Q05CD2;A2BI12;Q99JF8-2;Q99JF8	1;1;1;1;1	1;1;1;1;1	1;1;1;1;1	PC4 and SFRS1-interacting protein	Psip1	;;;;	5	1	1	1	1	0	0	0	0	0	0	0	0	0	0	0	0	0	0	0	0	0	1	0	0	0	0	0	0	0	0	0	0	0	0	0	0	0	0	0	1	0
A2CES4;Q9CQI7	A2CES4;Q9CQI7	1;1	1;1	1;1	U2 small nuclear ribonucleoprotein B	Snrpb2	;	2	1	1	1	0	1	0	1	0	0	1	0	0	0	0	0	0	0	0	0	0	0	0	1	0	1	0	0	1	0	0	0	0	0	0	0	0	0	0	0	0	1
A2RRK3;O54988-2;O54988	A2RRK3;O54988-2;O54988	16;16;16	16;16;16	16;16;16	STE20-like serine/threonine-protein kinase	Slk	;;	3	16	16	16	6	13	6	7	7	7	5	6	8	2	4	3	1	1	1	0	1	0	6	13	6	7	7	7	5	6	8	2	4	3	1	1	1	0	1	0	6	13
A2RS58;P47941;Q8R5B8	A2RS58;P47941	12;12;3	12;12;3	12;12;3	Crk-like protein	Crkl	;	3	12	12	12	4	7	9	10	7	7	3	4	4	4	5	3	4	2	3	2	2	2	4	7	9	10	7	7	3	4	4	4	5	3	4	2	3	2	2	2	4	7
Q6ZWP0;Q9CR32;A2RS68;Q62376-2;Q62376	Q6ZWP0;Q9CR32;A2RS68;Q62376-2;Q62376	1;1;1;1;1	1;1;1;1;1	1;1;1;1;1	U1 small nuclear ribonucleoprotein 70 kDa	Snrnp70	;;;;	5	1	1	1	0	0	0	1	0	0	0	0	0	0	0	0	0	0	0	0	0	0	0	0	0	1	0	0	0	0	0	0	0	0	0	0	0	0	0	0	0	0
A2RSB1;B7ZNL2;Q8C1W9;Q78ZA7	A2RSB1;B7ZNL2;Q8C1W9;Q78ZA7	12;12;12;12	12;12;12;12	11;11;11;11	Nucleosome assembly protein 1-like 4	Nap1l4	;;;	4	12	12	11	1	6	4	6	5	1	7	7	7	3	6	1	3	0	1	1	0	0	1	6	4	6	5	1	7	7	7	3	6	1	3	0	1	1	0	0	1	6
A2RSX9;E9Q3G5;G5E8V9;Q3TVE1;E9QAY5	A2RSX9;E9Q3G5;G5E8V9;Q3TVE1;E9QAY5	12;12;12;9;9	12;12;12;9;9	12;12;12;9;9		Arfip1	;;;;	5	12	12	12	5	7	7	4	3	2	8	9	7	6	7	3	3	3	3	3	0	1	5	7	7	4	3	2	8	9	7	6	7	3	3	3	3	3	0	1	5	7
E9Q0P6;A3KGA8;P46737-2;P46737	E9Q0P6;A3KGA8;P46737-2;P46737	1;1;1;1	1;1;1;1	1;1;1;1	Lys-63-specific deubiquitinase BRCC36	Brcc3	;;;	4	1	1	1	0	1	0	0	0	0	0	0	0	0	0	0	0	0	0	0	0	0	0	1	0	0	0	0	0	0	0	0	0	0	0	0	0	0	0	0	0	1
Q3TNY2;B7ZWK3;A3KGU5;B9EKJ1;B2RXX6;A3KGU7;E9Q447;P16546-2;P16546	Q3TNY2;B7ZWK3;A3KGU5;B9EKJ1;B2RXX6;A3KGU7;E9Q447;P16546-2;P16546	1;1;1;1;1;1;1;1;1	1;1;1;1;1;1;1;1;1	1;1;1;1;1;1;1;1;1	Spectrin alpha chain, non-erythrocytic 1	Sptan1	;;;;;;;;	9	1	1	1	0	0	0	0	0	0	1	1	0	0	0	0	0	0	0	0	0	0	0	0	0	0	0	0	1	1	0	0	0	0	0	0	0	0	0	0	0	0
Q3TIR6;A3KMJ8;P61759	Q3TIR6;A3KMJ8;P61759	1;1;1	1;1;1	1;1;1	Prefoldin subunit 3	Vbp1	;;	3	1	1	1	0	0	0	0	0	0	0	0	0	0	1	0	0	0	0	0	0	0	0	0	0	0	0	0	0	0	0	0	1	0	0	0	0	0	0	0	0	0
A3KML3;F6YY69;F6VW30;P68254-2;P68254	A3KML3;F6YY69;F6VW30;P68254-2;P68254	5;5;5;5;5	3;3;3;3;3	3;3;3;3;3	14-3-3 protein theta	Ywhaq	;;;;	5	5	3	3	2	4	0	2	3	1	2	3	1	3	1	0	0	1	0	2	0	0	1	3	0	2	2	1	1	2	1	2	0	0	0	0	0	0	0	0	1	3
A4FUJ5;B2RTE5;Q3TMW1	A4FUJ5;B2RTE5;Q3TMW1	3;3;3	3;3;3	3;3;3	Coiled-coil domain-containing protein 102A	Ccdc102a	;;	3	3	3	3	1	1	1	1	1	1	1	2	3	0	1	1	1	1	0	0	1	0	1	1	1	1	1	1	1	2	3	0	1	1	1	1	0	0	1	0	1	1
A4FUS1;Q641N3;Q5CZY9;P14131	A4FUS1;Q641N3;Q5CZY9;P14131	4;4;4;4	4;4;4;4	4;4;4;4	40S ribosomal protein S16	Rps16	;;;	4	4	4	4	1	2	2	2	3	2	3	3	3	3	3	2	4	3	3	4	2	2	1	2	2	2	3	2	3	3	3	3	3	2	4	3	3	4	2	2	1	2
C4IXT4;V9GXB7;B1ASM0;V9GXT8;A4Q9F3-2;A4Q9F3	C4IXT4;V9GXB7;B1ASM0;V9GXT8;A4Q9F3-2;A4Q9F3	1;1;1;1;1;1	1;1;1;1;1;1	1;1;1;1;1;1	Protein polyglycylase TTLL10	Ttll10	;;;;;	6	1	1	1	1	0	0	0	0	0	0	0	0	0	0	0	0	0	0	0	0	0	1	0	0	0	0	0	0	0	0	0	0	0	0	0	0	0	0	0	1	0
A5GZX3;Q9CPU0	A5GZX3;Q9CPU0	4;4	4;4	4;4	Lactoylglutathione lyase	Glo1	;	2	4	4	4	1	1	1	2	3	1	0	0	0	0	0	0	0	0	0	0	0	0	1	1	1	2	3	1	0	0	0	0	0	0	0	0	0	0	0	0	1	1
Q8C203;E0CXR2;Q8C1X1;A6H5Z3-2;A6H5Z3	Q8C203;E0CXR2;Q8C1X1;A6H5Z3-2;A6H5Z3	1;1;1;1;1	1;1;1;1;1	1;1;1;1;1	Exocyst complex component 6B	Exoc6b	;;;;	5	1	1	1	0	0	0	0	0	0	0	0	0	1	1	0	0	0	0	1	0	0	0	0	0	0	0	0	0	0	0	1	1	0	0	0	0	1	0	0	0	0
A6H659;Q3U1F9	A6H659;Q3U1F9	1;1	1;1	1;1	Phosphoprotein associated with glycosphingolipid-enriched microdomains 1	Pag1	;	2	1	1	1	0	0	0	0	0	0	0	0	0	0	0	0	0	1	0	0	0	0	0	0	0	0	0	0	0	0	0	0	0	0	0	1	0	0	0	0	0	0
A6H6H4;Q6ZWY8	A6H6H4;Q6ZWY8	1;1	1;1	1;1	Thymosin beta-10	Tmsb10	;	2	1	1	1	0	1	0	1	1	0	1	1	1	1	1	0	0	0	0	1	0	0	0	1	0	1	1	0	1	1	1	1	1	0	0	0	0	1	0	0	0	1
F6UK66;A6H6M8;Q810U5-3;Q810U5	F6UK66;A6H6M8;Q810U5-3;Q810U5	1;1;1;1	1;1;1;1	1;1;1;1	Coiled-coil domain-containing protein 50	Ccdc50	;;;	4	1	1	1	0	0	0	0	1	0	0	0	0	0	0	0	0	0	0	0	0	0	0	0	0	0	1	0	0	0	0	0	0	0	0	0	0	0	0	0	0	0
Q6NY00;Q5FWB7;A6ZI44;P05064;D3YWI1;D3YV98;D3Z510;Q9CPQ9;A6ZI46;A6ZI47	Q6NY00;Q5FWB7;A6ZI44;P05064;D3YWI1;D3YV98	5;5;5;5;4;3;2;2;2;1	5;5;5;5;4;3;2;2;2;1	5;5;5;5;4;3;2;2;2;1	Fructose-bisphosphate aldolase;Fructose-bisphosphate aldolase A	Aldoa	;;;;;	10	5	5	5	0	1	0	0	0	0	1	1	0	2	4	0	4	1	2	1	2	1	0	1	0	0	0	0	1	1	0	2	4	0	4	1	2	1	2	1	0	1
Q3TGL8;A7ISP9;F8WJ93;Q3UMY5-4;Q3UMY5-2;Q3UMY5-3;Q3UMY5	Q3TGL8;A7ISP9;F8WJ93;Q3UMY5-4;Q3UMY5-2;Q3UMY5-3;Q3UMY5	1;1;1;1;1;1;1	1;1;1;1;1;1;1	1;1;1;1;1;1;1	Echinoderm microtubule-associated protein-like 4	Eml4	;;;;;;	7	1	1	1	0	0	0	0	0	0	0	0	1	0	0	0	0	0	0	0	0	0	0	0	0	0	0	0	0	0	1	0	0	0	0	0	0	0	0	0	0	0
Q3UDG0;Q3TMT4;Q3THE7;A7VL18;Q3V1N7;Q3U367;Q3TG52;Q9JLJ2	Q3UDG0;Q3TMT4;Q3THE7;A7VL18;Q3V1N7;Q3U367;Q3TG52;Q9JLJ2	1;1;1;1;1;1;1;1	1;1;1;1;1;1;1;1	1;1;1;1;1;1;1;1	4-trimethylaminobutyraldehyde dehydrogenase	Aldh9a1	;;;;;;;	8	1	1	1	0	0	0	0	0	0	0	0	0	0	0	0	1	0	0	0	0	0	0	0	0	0	0	0	0	0	0	0	0	0	1	0	0	0	0	0	0	0
D0VYV7;A7YY80;D0VYV6;B6ZHD1;Q9WV92-3;Q9WV92;Q9WV92-2;V6BQR3;Q9WV92-7;Q9WV92-6;Q9WV92-4;Q9WV92-5;Q9WV92-8;Q8BT38;A7MCX4;Q8BGK4	D0VYV7;A7YY80;D0VYV6;B6ZHD1;Q9WV92-3;Q9WV92;Q9WV92-2;V6BQR3;Q9WV92-7;Q9WV92-6;Q9WV92-4;Q9WV92-5;Q9WV92-8;Q8BT38	6;6;6;6;6;6;6;5;5;5;5;5;5;3;2;2	6;6;6;6;6;6;6;5;5;5;5;5;5;3;2;2	6;6;6;6;6;6;6;5;5;5;5;5;5;3;2;2	Band 4.1-like protein 3;Band 4.1-like protein 3, N-terminally processed	Epb4.1l3;Epb41l3	;;;;;;;;;;;;;	16	6	6	6	1	1	0	2	0	0	1	2	2	0	0	1	1	1	1	0	1	1	1	1	0	2	0	0	1	2	2	0	0	1	1	1	1	0	1	1	1	1
F6USD5;F6T4L3;Q80ZP8;A8C1V1;Q3TMX5;Q9CXI5	F6USD5;F6T4L3;Q80ZP8;A8C1V1;Q3TMX5;Q9CXI5	1;1;1;1;1;1	1;1;1;1;1;1	1;1;1;1;1;1	Mesencephalic astrocyte-derived neurotrophic factor	Manf	;;;;;	6	1	1	1	0	0	0	0	0	0	0	0	0	0	0	0	1	0	0	0	0	0	0	0	0	0	0	0	0	0	0	0	0	0	1	0	0	0	0	0	0	0
A8W660;Q9CQX6;Q3TBP4;Q3UX61;B1AUY9;Q8BJV4;B1AUZ1;B1AUY8;Q8R2U5;Q3V4D5;Q684Q8;B1AUY7;Q540H0;Q9QY36	A8W660;Q9CQX6;Q3TBP4;Q3UX61;B1AUY9;Q8BJV4;B1AUZ1;B1AUY8;Q8R2U5;Q3V4D5;Q684Q8;B1AUY7;Q540H0;Q9QY36	2;2;2;2;1;1;1;1;1;1;1;1;1;1	2;2;2;2;1;1;1;1;1;1;1;1;1;1	2;2;2;2;1;1;1;1;1;1;1;1;1;1	N-alpha-acetyltransferase 11;N-alpha-acetyltransferase 10	Naa11;Gm16286;Naa10;Ard1	;;;;;;;;;;;;;	14	2	2	2	0	1	0	1	0	0	0	0	1	0	0	0	0	0	0	0	0	0	0	1	0	1	0	0	0	0	1	0	0	0	0	0	0	0	0	0	0	1
B0FTY3;Q8R1N4;Q8R1N4-2;Q8R1N4-3;A0A0A0MQL8;B1AS63;Q8R1N4-4	B0FTY3;Q8R1N4;Q8R1N4-2;Q8R1N4-3;A0A0A0MQL8	11;11;9;7;6;4;1	11;11;9;7;6;4;1	11;11;9;7;6;4;1	NudC domain-containing protein 3	Nudcd3	;;;;	7	11	11	11	10	9	11	9	10	11	1	1	1	1	1	0	0	1	0	0	0	0	10	9	11	9	10	11	1	1	1	1	1	0	0	1	0	0	0	0	10	9
Q5NC80;B0LAA8;Q5NC82;Q5NC81;E9PZF0;Q8R4B4;Q01768;P15532;Q5NC79	Q5NC80;B0LAA8;Q5NC82;Q5NC81;E9PZF0;Q8R4B4;Q01768;P15532;Q5NC79	2;2;2;2;2;2;2;2;1	2;2;2;2;2;2;2;2;1	2;2;2;2;2;2;2;2;1	Nucleoside diphosphate kinase;Nucleoside diphosphate kinase B;Nucleoside diphosphate kinase A	Nme1;Nme2;Gm20390	;;;;;;;;	9	2	2	2	0	1	1	0	1	0	2	2	1	0	1	0	1	0	0	0	0	0	0	1	1	0	1	0	2	2	1	0	1	0	1	0	0	0	0	0	0	1
B0V2N8;B0V2N7;Q9CZI7;Q542G9;Q3UCD3;P07356	B0V2N8;B0V2N7;Q9CZI7;Q542G9;Q3UCD3;P07356	2;2;2;2;2;2	2;2;2;2;2;2	2;2;2;2;2;2	Annexin;Annexin A2	Anxa2	;;;;;	6	2	2	2	0	0	0	0	0	0	0	0	0	0	0	0	0	1	0	1	0	0	0	0	0	0	0	0	0	0	0	0	0	0	0	1	0	1	0	0	0	0
B7ZC46;B1AQY9;B1AQZ0;Q8CHH9;Q8CHH9-2	B7ZC46;B1AQY9;B1AQZ0;Q8CHH9;Q8CHH9-2	2;2;2;2;2	2;2;2;2;2	2;2;2;2;2	Septin-8	2008-09-01	;;;;	5	2	2	2	0	0	0	0	2	0	0	1	1	1	0	1	0	0	0	0	0	0	0	0	0	0	2	0	0	1	1	1	0	1	0	0	0	0	0	0	0	0
B1AR51	B1AR51	1	1	1		Dnah9		1	1	1	1	0	0	0	1	0	0	0	0	0	0	0	0	0	0	0	0	0	0	0	0	0	1	0	0	0	0	0	0	0	0	0	0	0	0	0	0	0	0
F7ACR9;B1ARU1;F6Q750;A0A0A0MQA6;E9QNP1;E9QA63;B1ARU4;E9PVY8;Q9QXZ0-3;Q9QXZ0-2;Q9QXZ0-4;Q9QXZ0;Q80TZ5;Q80ZZ3;F6YKN8;A0A0A0MQH5;Q3TRV6	F7ACR9;B1ARU1;F6Q750;A0A0A0MQA6;E9QNP1;E9QA63;B1ARU4;E9PVY8;Q9QXZ0-3;Q9QXZ0-2;Q9QXZ0-4;Q9QXZ0;Q80TZ5	5;5;4;4;4;4;4;4;4;4;4;4;3;2;2;1;1	4;4;3;3;3;3;3;3;3;3;3;3;2;1;1;1;1	4;4;3;3;3;3;3;3;3;3;3;3;2;1;1;1;1	Microtubule-actin cross-linking factor 1	Macf1	;;;;;;;;;;;;	17	5	4	4	1	3	1	0	2	0	1	1	1	0	0	0	0	0	0	0	0	0	0	2	0	0	2	0	0	0	0	0	0	0	0	0	0	0	0	0	0	2
B1AT24;Q7TPY1;Q542U4;Q3TLZ7;Q9JLY7	B1AT24;Q7TPY1;Q542U4;Q3TLZ7;Q9JLY7	1;1;1;1;1	1;1;1;1;1	1;1;1;1;1	Dual specificity protein phosphatase 14	Dusp14	;;;;	5	1	1	1	0	0	0	0	0	0	0	0	0	0	0	0	0	0	0	1	0	0	0	0	0	0	0	0	0	0	0	0	0	0	0	0	0	1	0	0	0	0
B1AT36;Q3U8F5;Q9D8W5;Q3TRH2;Q9CSW4	B1AT36;Q3U8F5;Q9D8W5;Q3TRH2	4;4;4;2;1	4;4;4;2;1	4;4;4;2;1	26S proteasome non-ATPase regulatory subunit 12	Psmd12	;;;	5	4	4	4	0	0	0	0	1	0	0	0	3	1	0	0	0	0	0	0	0	0	0	0	0	0	1	0	0	0	3	1	0	0	0	0	0	0	0	0	0	0
B1ATC3	B1ATC3	29	1	1		Tnrc6c		1	29	1	1	7	12	7	16	21	10	0	0	0	0	0	0	0	0	0	0	0	0	0	0	0	0	1	0	0	0	0	0	0	0	0	0	0	0	0	0	0	0
B1AU75;Q99MD9;B1AU76;Q99MD9-2	B1AU75;Q99MD9;B1AU76;Q99MD9-2	10;10;5;5	10;10;5;5	10;10;5;5	Nuclear autoantigenic sperm protein	Nasp	;;;	4	10	10	10	5	6	4	6	6	5	2	2	1	2	2	2	2	1	1	0	1	1	5	6	4	6	6	5	2	2	1	2	2	2	2	1	1	0	1	1	5	6
B1AUQ7;Z4YJH1;Q9R1K9	B1AUQ7;Z4YJH1;Q9R1K9	1;1;1	1;1;1	1;1;1	Centrin-2	Cetn2	;;	3	1	1	1	0	1	0	0	1	1	1	1	1	1	0	0	0	0	0	1	1	0	0	1	0	0	1	1	1	1	1	1	0	0	0	0	0	1	1	0	0	1
B1AUX2;Q61191;Q3USQ6	B1AUX2;Q61191;Q3USQ6	3;3;2	3;3;2	3;3;2	Host cell factor 1;HCF N-terminal chain 1;HCF N-terminal chain 2;HCF N-terminal chain 3;HCF N-terminal chain 4;HCF N-terminal chain 5;HCF N-terminal chain 6;HCF C-terminal chain 1;HCF C-terminal chain 2;HCF C-terminal chain 3;HCF C-terminal chain 4;HCF C-terminal chain 5;HCF C-terminal chain 6	Hcfc1	;;	3	3	3	3	1	2	1	0	1	1	0	0	0	0	0	0	0	0	0	0	0	0	1	2	1	0	1	1	0	0	0	0	0	0	0	0	0	0	0	0	1	2
B1AV75;Q3UJP5	B1AV75;Q3UJP5	1;1	1;1	1;1	Protein C8orf37 homolog	2610301B20Rik	;	2	1	1	1	0	1	0	0	1	0	0	0	0	0	0	0	0	0	0	0	0	0	0	1	0	0	1	0	0	0	0	0	0	0	0	0	0	0	0	0	0	1
B1AXI9;J3QMP9;Q62036	B1AXI9;J3QMP9;Q62036	8;8;8	8;8;8	8;8;8	Centrosomal protein of 131 kDa	Cep131	;;	3	8	8	8	1	4	1	2	2	2	3	2	3	1	1	1	0	0	0	0	0	0	1	4	1	2	2	2	3	2	3	1	1	1	0	0	0	0	0	0	1	4
B1AXW5;B1AXW6;P35700;B1AXW4;Q3U9J9	B1AXW5;B1AXW6;P35700;B1AXW4;Q3U9J9	6;6;6;4;4	6;6;6;4;4	5;5;5;4;3	Peroxiredoxin-1	Prdx1	;;;;	5	6	6	5	3	1	5	2	2	3	5	5	4	5	6	3	5	5	6	6	2	2	3	1	5	2	2	3	5	5	4	5	6	3	5	5	6	6	2	2	2	1
B1AZS9;O08807	B1AZS9;O08807	2;2	1;1	1;1	Peroxiredoxin-4	Prdx4	;	2	2	1	1	2	1	2	1	1	2	2	1	1	1	2	2	2	2	2	2	2	1	1	1	1	1	1	1	1	1	1	1	1	1	1	1	1	1	1	0	1	1
B2CY77;P14206	B2CY77;P14206	8;8	8;8	8;8	40S ribosomal protein SA	Rpsa	;	2	8	8	8	3	3	3	5	4	4	3	0	0	4	3	1	3	4	0	3	0	0	3	3	3	5	4	4	3	0	0	4	3	1	3	4	0	3	0	0	3	3
B2FDF6;Q8R570-2;Q8R570;J3JS29;I7HPB1;I7HFU4	B2FDF6;Q8R570-2;Q8R570	3;3;3;1;1;1	3;3;3;1;1;1	3;3;3;1;1;1	Synaptosomal-associated protein 47	Snap47	;;	6	3	3	3	0	0	1	1	1	0	0	0	0	0	0	0	0	0	0	1	1	0	0	0	1	1	1	0	0	0	0	0	0	0	0	0	0	1	1	0	0	0
Q8CHW0;B2KGR2;O89112	Q8CHW0;B2KGR2;O89112	1;1;1	1;1;1	1;1;1	LanC-like protein 1	Lancl1	;;	3	1	1	1	0	0	0	0	0	0	0	0	0	0	0	0	1	0	0	0	0	0	0	0	0	0	0	0	0	0	0	0	0	0	1	0	0	0	0	0	0	0
G3UZJ2;G3UWW1;G3UZV6;Q80X35;Q80ZL4;B2KGT5;Q3TLQ0;P20357	G3UZJ2;G3UWW1;G3UZV6;Q80X35;Q80ZL4;B2KGT5;Q3TLQ0;P20357	1;1;1;1;1;1;1;1	1;1;1;1;1;1;1;1	1;1;1;1;1;1;1;1	Microtubule-associated protein;Microtubule-associated protein 2	Map2	;;;;;;;	8	1	1	1	0	0	0	0	0	0	1	1	1	0	0	0	0	0	0	0	0	0	0	0	0	0	0	0	1	1	1	0	0	0	0	0	0	0	0	0	0	0
B2M1R6;Q3U9Q3;Q3U6X2;Q3TUA1;Q3TJ38;Q5FWJ5;Q3TL71;P61979-3;P61979;P61979-2;Q3TG17;H3BLL4;D3Z5X4;D3YWG1;H3BKD0;H3BK96;H3BKI8;H3BLP7;H3BJS9;Q8BT23	B2M1R6;Q3U9Q3;Q3U6X2;Q3TUA1;Q3TJ38;Q5FWJ5;Q3TL71;P61979-3;P61979;P61979-2;Q3TG17;H3BLL4;D3Z5X4;D3YWG1;H3BKD0;H3BK96	7;7;7;7;7;7;7;7;7;7;6;6;6;6;5;4;3;3;2;1	7;7;7;7;7;7;7;7;7;7;6;6;6;6;5;4;3;3;2;1	7;7;7;7;7;7;7;7;7;7;6;6;6;6;5;4;3;3;2;1	Heterogeneous nuclear ribonucleoprotein K	Hnrnpk;Gm7964	;;;;;;;;;;;;;;;	20	7	7	7	6	6	6	5	7	6	5	4	5	4	4	4	5	2	5	5	2	5	6	6	6	5	7	6	5	4	5	4	4	4	5	2	5	5	2	5	6	6
B2M1R7;Q61990-3;Q61990;Q3TF69;Q3TT81;Q61990-2;Q3V486	B2M1R7;Q61990-3;Q61990;Q3TF69;Q3TT81;Q61990-2	8;8;8;7;7;7;1	8;8;8;7;7;7;1	6;6;6;5;5;5;1	Poly(rC)-binding protein 2	Pcbp2	;;;;;	7	8	8	6	3	7	4	4	4	4	3	3	4	3	3	2	3	3	2	3	3	3	3	7	4	4	4	4	3	3	4	3	3	2	3	3	2	3	3	3	2	5
Q3UWP8;B2MWM9;P14211	Q3UWP8;B2MWM9;P14211	2;2;2	2;2;2	2;2;2	Calreticulin	Calr	;;	3	2	2	2	0	0	0	0	0	0	1	1	0	0	0	0	2	1	1	1	1	1	0	0	0	0	0	0	1	1	0	0	0	0	2	1	1	1	1	1	0	0
D3Z5B1;Q8CEW7;B2RPU8;Q9D1L0	D3Z5B1;Q8CEW7;B2RPU8;Q9D1L0	1;1;1;1	1;1;1;1	1;1;1;1	Coiled-coil-helix-coiled-coil-helix domain-containing protein 2	Zbed5;Chchd2	;;;	4	1	1	1	0	0	0	1	1	0	1	0	0	1	1	0	0	0	0	0	0	0	0	0	0	1	1	0	1	0	0	1	1	0	0	0	0	0	0	0	0	0
Q80YW9;B2RQ18;Q6P9Q6;Q6P9Q6-2	Q80YW9;B2RQ18;Q6P9Q6;Q6P9Q6-2	2;2;2;2	2;2;2;2	2;2;2;2	Peptidyl-prolyl cis-trans isomerase;FK506-binding protein 15	Fkbp15	;;;	4	2	2	2	0	0	0	1	1	0	0	0	0	0	0	0	0	0	0	0	0	0	0	0	0	1	1	0	0	0	0	0	0	0	0	0	0	0	0	0	0	0
B2RQ36;Q8R4C2;Q9CSV9;Q05D93;D3Z4D2;Q8BR30;Q8C424;D6RET4;D3Z7T9	B2RQ36;Q8R4C2;Q9CSV9;Q05D93;D3Z4D2;Q8BR30;Q8C424	7;7;5;5;5;5;4;3;1	7;7;5;5;5;5;4;3;1	7;7;5;5;5;5;4;3;1	RUN and FYVE domain-containing protein 2	Rufy2	;;;;;;	9	7	7	7	0	0	0	0	0	0	3	4	6	2	0	2	0	0	0	0	0	0	0	0	0	0	0	0	3	4	6	2	0	2	0	0	0	0	0	0	0	0
B2RQ83;B7ZN04;E9PUU4;Q8BX17;Q6KAS0;A2AFQ9;Q3TR97	B2RQ83;B7ZN04;E9PUU4;Q8BX17;Q6KAS0;A2AFQ9;Q3TR97	11;11;10;10;9;9;6	11;11;10;10;9;9;6	11;11;10;10;9;9;6	Gem-associated protein 5	Gemin5	;;;;;;	7	11	11	11	5	5	4	4	4	2	0	0	0	0	0	0	0	0	0	0	0	0	5	5	4	4	4	2	0	0	0	0	0	0	0	0	0	0	0	0	5	5
Q3TPG3;Q3UJE5;B7ZN81;B2RQL0;Q6PFD9	Q3TPG3;Q3UJE5;B7ZN81;B2RQL0;Q6PFD9	1;1;1;1;1	1;1;1;1;1	1;1;1;1;1	Nuclear pore complex protein Nup98-Nup96;Nuclear pore complex protein Nup98;Nuclear pore complex protein Nup96	Nup98	;;;;	5	1	1	1	0	1	0	0	0	0	0	0	0	0	0	0	0	0	0	0	0	0	0	1	0	0	0	0	0	0	0	0	0	0	0	0	0	0	0	0	0	1
B2RQQ5;P14873;Q8CFR9;A0PJ96;Q3TZM8;Q3TYV8;Q8CAI9;Q3UPV4	B2RQQ5;P14873	37;37;12;12;8;6;6;5	37;37;12;12;8;6;6;5	37;37;12;12;8;6;6;5	Microtubule-associated protein 1B;MAP1B heavy chain;MAP1 light chain LC1	Map1b	;	8	37	37	37	13	24	17	16	23	20	13	18	18	8	11	7	2	0	0	0	0	0	13	24	17	16	23	20	13	18	18	8	11	7	2	0	0	0	0	0	13	24
B2RQQ7;Q7TT50;Q80UW5	B2RQQ7;Q7TT50	14;14;1	14;14;1	14;14;1	Non-specific serine/threonine protein kinase;Serine/threonine-protein kinase MRCK beta	Cdc42bpb	;	3	14	14	14	3	4	3	7	2	5	5	7	8	2	0	2	0	0	0	0	0	0	3	4	3	7	2	5	5	7	8	2	0	2	0	0	0	0	0	0	3	4
B2RRB9;Q4QQM5-2;Q4QQM5	B2RRB9;Q4QQM5-2;Q4QQM5	1;1;1	1;1;1	1;1;1	Protein FAM73A	Fam73a	;;	3	1	1	1	0	0	0	1	0	0	0	0	1	0	0	0	1	0	0	0	0	0	0	0	0	1	0	0	0	0	1	0	0	0	1	0	0	0	0	0	0	0
B2RRE0;Q9WTQ5;Q9WTQ5-2;Q6IR43	B2RRE0;Q9WTQ5;Q9WTQ5-2;Q6IR43	10;10;9;6	10;10;9;6	10;10;9;6	A-kinase anchor protein 12	Akap12	;;;	4	10	10	10	1	1	1	2	1	0	2	5	9	0	2	1	2	4	1	0	1	1	1	1	1	2	1	0	2	5	9	0	2	1	2	4	1	0	1	1	1	1
B2RRE7;G3UXQ0	B2RRE7;G3UXQ0	2;1	2;1	2;1	OTU domain-containing protein 4	Otud4	;	2	2	2	2	2	1	1	2	2	1	0	0	0	0	0	0	0	0	0	0	0	0	2	1	1	2	2	1	0	0	0	0	0	0	0	0	0	0	0	0	2	1
B2RRE8;Q9JLQ0	B2RRE8;Q9JLQ0	18;17	18;17	18;17	CD2-associated protein	Cd2ap	;	2	18	18	18	11	12	11	15	10	12	15	16	15	13	16	9	15	11	10	13	8	6	11	12	11	15	10	12	15	16	15	13	16	9	15	11	10	13	8	6	11	12
B2RRH9;Q3THK7	B2RRH9;Q3THK7	1;1	1;1	1;1	GMP synthase [glutamine-hydrolyzing]	Gmps	;	2	1	1	1	1	0	0	0	1	0	0	0	0	0	0	0	0	0	0	0	0	0	1	0	0	0	1	0	0	0	0	0	0	0	0	0	0	0	0	0	1	0
E9PUD0;D3Z4U0;B2RRT9;D3Z4T9;Q9R020-2;Q9R020	E9PUD0;D3Z4U0;B2RRT9;D3Z4T9;Q9R020-2;Q9R020	1;1;1;1;1;1	1;1;1;1;1;1	1;1;1;1;1;1	Zinc finger Ran-binding domain-containing protein 2	Zranb2	;;;;;	6	1	1	1	0	0	0	0	0	0	0	0	0	0	0	0	0	1	0	0	0	0	0	0	0	0	0	0	0	0	0	0	0	0	0	1	0	0	0	0	0	0
Q3U939;Q3U804;Q4KL81;Q3UGS0;Q3UAF7;Q3UAF6;Q3UA89;Q3U5R4;Q3TSB7;Q3TIJ9;B2RRX1;P63260;P60710;E9Q5F4;Q3UAA9;Q3UD81;G3UZ07;Q3UCF8;Q61276;E9Q1F2;A1E281;G3UYG0;E9Q606;B1ATY1;Q7M0E4;F6WX90;E9Q2D1;Q99NC5;Q6IWE2;F8WGM8	Q3U939;Q3U804;Q4KL81;Q3UGS0;Q3UAF7;Q3UAF6;Q3UA89;Q3U5R4;Q3TSB7;Q3TIJ9;B2RRX1;P63260;P60710;E9Q5F4;Q3UAA9;Q3UD81;G3UZ07;Q3UCF8;Q61276;E9Q1F2;A1E281;G3UYG0;E9Q606	9;9;9;9;9;9;9;9;9;9;9;9;9;8;8;7;7;7;7;6;5;5;5;3;2;2;2;2;1;1	2;2;2;2;2;2;2;2;2;2;2;2;2;2;2;2;2;0;0;2;2;2;2;2;2;2;2;0;0;0	0;0;0;0;0;0;0;0;0;0;0;0;0;0;0;0;0;0;0;0;0;0;0;0;0;0;0;0;0;0	Actin, cytoplasmic 2;Actin, cytoplasmic 2, N-terminally processed;Actin, cytoplasmic 1;Actin, cytoplasmic 1, N-terminally processed	Actb;Actg1	;;;;;;;;;;;;;;;;;;;;;;	30	9	2	0	6	6	7	8	6	8	9	9	9	9	9	7	9	9	9	9	8	7	2	2	2	2	2	2	2	2	2	2	2	1	2	2	2	2	2	2	0	0
B2RRX2;P63328-2;P63328;Q4V9X0;Q3UXV4;E9Q6P2;G3X8U7;E0CZ78;P48453-2;P48453	B2RRX2;P63328-2;P63328;Q4V9X0;Q3UXV4;E9Q6P2;G3X8U7;E0CZ78;P48453-2;P48453	2;2;2;1;1;1;1;1;1;1	2;2;2;1;1;1;1;1;1;1	2;2;2;1;1;1;1;1;1;1	Serine/threonine-protein phosphatase;Serine/threonine-protein phosphatase 2B catalytic subunit alpha isoform;Serine/threonine-protein phosphatase 2B catalytic subunit beta isoform	Ppp3ca;Ppp3cb	;;;;;;;;;	10	2	2	2	0	0	0	0	0	0	0	1	1	0	0	0	0	0	0	0	0	0	0	0	0	0	0	0	0	1	1	0	0	0	0	0	0	0	0	0	0	0
B2RRZ7;Q3U0V2	B2RRZ7;Q3U0V2	1;1	1;1	1;1	Tumor necrosis factor receptor type 1-associated DEATH domain protein	Tradd	;	2	1	1	1	0	1	0	0	0	0	0	0	0	0	0	0	0	0	0	0	0	0	0	1	0	0	0	0	0	0	0	0	0	0	0	0	0	0	0	0	0	1
B2RSC8;P46935;A0JNZ0;Q3TUU1	B2RSC8;P46935	3;3;1;1	3;3;1;1	3;3;1;1	E3 ubiquitin-protein ligase NEDD4	Nedd4	;	4	3	3	3	1	2	0	0	0	0	0	0	1	0	0	0	0	0	0	0	1	0	1	2	0	0	0	0	0	0	1	0	0	0	0	0	0	0	1	0	1	2
B2RSN3;Q9CWF2;Q7TMM9;Q99J49;CON__ENSEMBL:ENSBTAP00000025008;A2AQ07;G3UZR1;Q62363	B2RSN3;Q9CWF2;Q7TMM9;Q99J49	13;13;13;9;4;4;2;2	2;2;2;1;0;0;0;0	2;2;2;1;0;0;0;0	Tubulin beta-2B chain;Tubulin beta-2A chain	Tubb2b;Tubb2a	;;;	8	13	2	2	7	8	6	8	7	4	7	8	8	7	6	7	7	10	7	11	8	6	0	1	1	0	0	0	1	1	2	0	0	0	0	1	0	1	0	0	0	1
B2RSU7;Q8CHG3;E9PWI6;E0CYI9;Q3UFV3;Q6P0A4;F6UT01;E0CX24	B2RSU7;Q8CHG3;E9PWI6;E0CYI9	13;13;12;11;6;3;2;1	13;13;12;11;6;3;2;1	13;13;12;11;6;3;2;1	GRIP and coiled-coil domain-containing protein 2	Gcc2	;;;	8	13	13	13	0	0	0	0	0	0	0	0	0	6	9	5	0	0	0	2	3	3	0	0	0	0	0	0	0	0	0	6	9	5	0	0	0	2	3	3	0	0
B2RSV4;Q921M3-2;Q921M3	B2RSV4;Q921M3-2;Q921M3	12;12;12	12;12;12	12;12;12	Splicing factor 3B subunit 3	Sf3b3	;;	3	12	12	12	4	6	4	2	5	5	2	1	2	3	0	1	1	1	0	1	1	0	4	6	4	2	5	5	2	1	2	3	0	1	1	1	0	1	1	0	4	6
B2RSV7;Q69ZL1-2;Q69ZL1	B2RSV7;Q69ZL1-2;Q69ZL1	1;1;1	1;1;1	1;1;1	FYVE, RhoGEF and PH domain-containing protein 6	Fgd6	;;	3	1	1	1	0	0	0	0	0	1	0	0	0	0	0	0	0	0	0	0	0	0	0	0	0	0	0	1	0	0	0	0	0	0	0	0	0	0	0	0	0	0
B2RSW8;Q9R0L6;Q9R0L6-2	B2RSW8;Q9R0L6;Q9R0L6-2	21;21;21	21;21;21	21;21;21	Pericentriolar material 1 protein	Pcm1	;;	3	21	21	21	6	14	11	10	10	10	0	0	1	0	0	1	0	0	0	0	0	0	6	14	11	10	10	10	0	0	1	0	0	1	0	0	0	0	0	0	6	14
B2RTB0;Q3UHX2;Q1WWJ8	B2RTB0;Q3UHX2;Q1WWJ8	3;3;2	3;3;2	3;3;2	28 kDa heat- and acid-stable phosphoprotein	Pdap1	;;	3	3	3	3	1	2	2	3	2	2	2	2	2	2	2	1	2	1	1	2	1	1	1	2	2	3	2	2	2	2	2	2	2	1	2	1	1	2	1	1	1	2
B2RTM0;P62806;Q61667;Q6B822	B2RTM0;P62806;Q61667	6;6;4;2	6;6;4;2	6;6;4;2	Histone H4	Hist2h4;Hist1h4a	;;	4	6	6	6	4	3	5	5	4	5	6	5	6	6	6	5	6	6	5	6	3	1	4	3	5	5	4	5	6	5	6	6	6	5	6	6	5	6	3	1	4	3
B2RUA5;Q7TSI3;Q8BNQ1	B2RUA5;Q7TSI3	10;10;4	10;10;4	10;10;4	Serine/threonine-protein phosphatase 6 regulatory subunit 1	Ppp6r1	;	3	10	10	10	1	5	3	5	5	4	0	0	0	0	0	0	0	0	0	0	0	0	1	5	3	5	5	4	0	0	0	0	0	0	0	0	0	0	0	0	1	5
B2RUC7;Q9Z1Z2	B2RUC7;Q9Z1Z2	7;7	7;7	7;7	Serine-threonine kinase receptor-associated protein	Strap	;	2	7	7	7	2	3	3	3	6	3	1	2	2	2	2	2	2	2	1	2	2	1	2	3	3	3	6	3	1	2	2	2	2	2	2	2	1	2	2	1	2	3
B7ZNV2;B2RUG4;Q61602	B7ZNV2;B2RUG4;Q61602	1;1;1	1;1;1	1;1;1	Transcriptional activator GLI3;Transcriptional repressor GLI3R	Gli3	;;	3	1	1	1	0	0	0	0	1	0	0	0	0	0	0	0	0	0	0	0	0	0	0	0	0	0	1	0	0	0	0	0	0	0	0	0	0	0	0	0	0	0
E9QLQ9;B2RUG9;Q61315-4;Q61315-3;Q61315-2;Q61315	E9QLQ9;B2RUG9;Q61315-4;Q61315-3;Q61315-2;Q61315	1;1;1;1;1;1	1;1;1;1;1;1	1;1;1;1;1;1	Adenomatous polyposis coli protein	Apc	;;;;;	6	1	1	1	0	0	0	0	1	0	0	0	0	0	0	0	0	0	0	0	0	0	0	0	0	0	1	0	0	0	0	0	0	0	0	0	0	0	0	0	0	0
B2RUJ2;B7ZNY4;B7ZNX6;B2RUK2;Q80TH2-1;Q80TH2;Q80TH2-2	B2RUJ2;B7ZNY4;B7ZNX6;B2RUK2;Q80TH2-1;Q80TH2;Q80TH2-2	5;5;5;5;5;5;5	5;5;5;5;5;5;5	5;5;5;5;5;5;5	Protein LAP2	Erbb2ip	;;;;;;	7	5	5	5	1	4	0	2	0	0	0	0	0	0	0	0	0	0	0	0	0	0	1	4	0	2	0	0	0	0	0	0	0	0	0	0	0	0	0	0	1	4
B2RUN2;Q8C817	B2RUN2;Q8C817	1;1	1;1	1;1	Transmembrane protein 200A	Tmem200a	;	2	1	1	1	0	0	0	0	0	0	0	0	0	0	0	0	1	0	0	0	0	0	0	0	0	0	0	0	0	0	0	0	0	0	1	0	0	0	0	0	0	0
B2RVP5;Q3THW5;P0C0S6;Q8R029;Q3TFU6;Q3UA95	B2RVP5;Q3THW5;P0C0S6;Q8R029;Q3TFU6;Q3UA95	4;4;4;3;3;3	2;2;2;2;2;2	2;2;2;2;2;2	Histone H2A;Histone H2A.V;Histone H2A.Z	H2afv;H2afz	;;;;;	6	4	2	2	2	0	1	1	0	1	1	1	1	1	3	1	1	1	1	1	0	1	0	0	0	0	0	0	0	0	0	0	2	0	0	0	0	0	0	0	0	0
B2RVQ7;Q9D115	B2RVQ7;Q9D115	1;1	1;1	1;1	Zinc finger protein 706	Zfp706;Znf706	;	2	1	1	1	0	0	0	0	0	0	0	0	0	0	1	0	1	0	0	0	0	0	0	0	0	0	0	0	0	0	0	0	1	0	1	0	0	0	0	0	0	0
D3Z5N0;B2RWB6;Q2HJ10	D3Z5N0;B2RWB6;Q2HJ10	1;1;1	1;1;1	1;1;1	Zinc transporter 2	Slc30a2	;;	3	1	1	1	0	0	0	0	0	0	0	0	1	0	0	0	0	0	0	0	0	0	0	0	0	0	0	0	0	0	1	0	0	0	0	0	0	0	0	0	0	0
B2RWB7;Q8BZA9	B2RWB7;Q8BZA9	7;7	7;7	7;7	Fructose-2,6-bisphosphatase TIGAR	9630033F20Rik;Tigar	;	2	7	7	7	6	5	5	5	3	5	5	5	6	6	6	6	6	6	6	6	6	3	6	5	5	5	3	5	5	5	6	6	6	6	6	6	6	6	6	3	6	5
B2RWE8;Q3TDD8;Q3UGC0;Q3TSY9;Q3TLQ9;Q3THB0;Q8BGD9;Q922K6	B2RWE8;Q3TDD8;Q3UGC0;Q3TSY9;Q3TLQ9;Q3THB0;Q8BGD9;Q922K6	2;2;2;2;2;2;2;1	2;2;2;2;2;2;2;1	2;2;2;2;2;2;2;1	Eukaryotic translation initiation factor 4B	Eif4b	;;;;;;;	8	2	2	2	1	1	2	2	1	1	2	1	1	0	1	0	1	1	0	1	0	1	1	1	2	2	1	1	2	1	1	0	1	0	1	1	0	1	0	1	1	1
F8WIX8;Q149V4;B2RWH3;Q64523;Q6GSS7;Q64522	F8WIX8;Q149V4;B2RWH3;Q64523;Q6GSS7;Q64522	4;4;4;4;4;2	1;1;1;1;1;1	1;1;1;1;1;1	Histone H2A;Histone H2A type 2-C;Histone H2A type 2-A;Histone H2A type 2-B	Hist1h2al;Hist2h2ac;Hist2h2aa1;Hist2h2ab	;;;;;	6	4	1	1	4	1	2	2	1	2	2	2	2	2	2	2	2	2	2	2	1	2	1	0	0	0	0	0	0	0	0	0	0	0	0	0	0	0	0	0	1	0
Q8BXX8;B2RXC8	Q8BXX8;B2RXC8	1;1	1;1	1;1		Ppp2r3a	;	2	1	1	1	0	1	0	1	0	0	0	0	0	0	0	0	0	0	0	0	0	0	0	1	0	1	0	0	0	0	0	0	0	0	0	0	0	0	0	0	0	1
B7ZWL1;B2RXR3;Q6ZQ08-2;Q6ZQ08;Q6ZQ08-4	B7ZWL1;B2RXR3;Q6ZQ08-2;Q6ZQ08;Q6ZQ08-4	1;1;1;1;1	1;1;1;1;1	1;1;1;1;1	CCR4-NOT transcription complex subunit 1	Cnot1	;;;;	5	1	1	1	0	0	0	0	0	1	0	0	0	0	0	0	0	0	0	0	0	0	0	0	0	0	0	1	0	0	0	0	0	0	0	0	0	0	0	0	0	0
B2RXY7;P48758	B2RXY7;P48758	1;1	1;1	1;1	Carbonyl reductase [NADPH] 1	Cbr1	;	2	1	1	1	0	0	0	0	0	0	1	0	0	0	0	0	1	0	0	0	0	0	0	0	0	0	0	0	1	0	0	0	0	0	1	0	0	0	0	0	0	0
Q80TL2;B2ZAC8;Q8R3L2-4;Q8R3L2-3;Q8R3L2-2;Q8R3L2-5;Q8R3L2	Q80TL2;B2ZAC8;Q8R3L2-4;Q8R3L2-3;Q8R3L2-2;Q8R3L2-5;Q8R3L2	3;3;3;3;3;3;3	3;3;3;3;3;3;3	3;3;3;3;3;3;3	Transcription factor 25	Tcf25	;;;;;;	7	3	3	3	1	1	1	0	1	1	0	2	1	0	0	0	0	0	0	0	0	0	1	1	1	0	1	1	0	2	1	0	0	0	0	0	0	0	0	0	1	1
B3V097;Q8BIQ5;A2AEK1;B3V099;Q8BIQ5-2;F6ZKC7;A2AEJ8;A2AEK3	B3V097;Q8BIQ5;A2AEK1;B3V099;Q8BIQ5-2	9;9;8;8;8;4;3;3	6;6;5;5;6;3;2;3	6;6;5;5;6;3;2;3	Cleavage stimulation factor subunit 2	Cstf2	;;;;	8	9	6	6	1	4	3	3	2	1	5	4	5	5	4	2	2	0	1	2	2	0	0	2	1	1	0	0	3	3	4	4	3	1	2	0	1	2	2	0	0	2
Q8BSR4;Q7TPN6;Q811B2;B6ZHC6;B6ZHC7;Q80UE4;B6ZHC5;Q80UE5;Q80UE3;Q3UNQ6;B6ZHD0;O70318	Q8BSR4;Q7TPN6;Q811B2;B6ZHC6;B6ZHC7;Q80UE4;B6ZHC5;Q80UE5;Q80UE3;Q3UNQ6;B6ZHD0;O70318	1;1;1;1;1;1;1;1;1;1;1;1	1;1;1;1;1;1;1;1;1;1;1;1	1;1;1;1;1;1;1;1;1;1;1;1	Band 4.1-like protein 2	Epb4.1l2;Epb41l2	;;;;;;;;;;;	12	1	1	1	0	0	0	0	0	1	0	0	0	0	0	0	0	0	0	0	0	0	0	0	0	0	0	1	0	0	0	0	0	0	0	0	0	0	0	0	0	0
Q4FK88;Q4FJV4;Q3U5N9;B7STB7;Q3US43;P10107	Q4FK88;Q4FJV4;Q3U5N9;B7STB7;Q3US43;P10107	1;1;1;1;1;1	1;1;1;1;1;1	1;1;1;1;1;1	Annexin;Annexin A1	Anxa1	;;;;;	6	1	1	1	0	0	0	0	0	0	0	0	0	0	0	0	1	0	0	0	0	0	0	0	0	0	0	0	0	0	0	0	0	0	1	0	0	0	0	0	0	0
B7ZC94	B7ZC94	29	29	1		Tnrc6c		1	29	29	1	7	12	8	16	21	10	0	0	0	0	0	0	0	0	0	0	0	0	7	12	8	16	21	10	0	0	0	0	0	0	0	0	0	0	0	0	0	0
B7ZCD1;B7ZCC9-2;B7ZCC9	B7ZCD1;B7ZCC9-2;B7ZCC9	1;1;1	1;1;1	1;1;1	Probable G-protein coupled receptor 112	Adgrg4;Gpr112	;;	3	1	1	1	0	0	0	0	0	0	0	0	0	0	0	0	0	1	0	0	0	0	0	0	0	0	0	0	0	0	0	0	0	0	0	1	0	0	0	0	0	0
B7ZMU0;Q8CCA0;Q8C5X2;D6RHK6;D6RJL1;D3Z7G2;D6RI45;F7A063;Q9CXV9	B7ZMU0;Q8CCA0;Q8C5X2	5;5;4;2;2;1;1;1;1	5;5;4;2;2;1;1;1;1	5;5;4;2;2;1;1;1;1	DCN1-like protein;DCN1-like protein 4	Dcun1d4	;;	9	5	5	5	2	1	0	0	1	2	3	5	5	3	1	2	2	1	3	2	1	2	2	1	0	0	1	2	3	5	5	3	1	2	2	1	3	2	1	2	2	1
B7ZN47;Q8K450-3;Q8K450-2;Q8K450	B7ZN47;Q8K450-3;Q8K450-2;Q8K450	1;1;1;1	1;1;1;1	1;1;1;1	Sperm-associated antigen 16 protein	Spag16	;;;	4	1	1	1	0	0	0	0	0	0	0	0	0	0	0	0	0	0	0	1	1	1	0	0	0	0	0	0	0	0	0	0	0	0	0	0	0	1	1	1	0	0
B7ZWG9;Q3U7F3;Q3TIK8;Q5EBP8;Q3UK83;P49312-2;P49312	B7ZWG9;Q3U7F3;Q3TIK8;Q5EBP8;Q3UK83;P49312-2;P49312	1;1;1;1;1;1;1	1;1;1;1;1;1;1	1;1;1;1;1;1;1	Heterogeneous nuclear ribonucleoprotein A1;Heterogeneous nuclear ribonucleoprotein A1, N-terminally processed	Hnrnpa1l2;Hnrnpa1	;;;;;;	7	1	1	1	0	0	0	0	0	0	0	0	0	0	0	0	0	0	0	1	0	0	0	0	0	0	0	0	0	0	0	0	0	0	0	0	0	1	0	0	0	0
B7ZWH5;E9Q9W7	B7ZWH5;E9Q9W7	1;1	1;1	1;1		Pdzd7	;	2	1	1	1	0	0	0	0	0	1	0	0	0	0	0	0	0	0	0	0	0	0	0	0	0	0	0	1	0	0	0	0	0	0	0	0	0	0	0	0	0	0
Q52KR6;B8JJ92;Q7TSL7;B8JJ91;Q80TU6;F6RJ39;Q9JIX8-3;Q9JIX8-2;Q9JIX8-4;Q9JIX8;Q05D19	Q52KR6;B8JJ92;Q7TSL7;B8JJ91;Q80TU6;F6RJ39;Q9JIX8-3;Q9JIX8-2;Q9JIX8-4;Q9JIX8;Q05D19	2;2;2;2;2;2;2;2;2;2;1	2;2;2;2;2;2;2;2;2;2;1	2;2;2;2;2;2;2;2;2;2;1	Apoptotic chromatin condensation inducer in the nucleus	Acin1	;;;;;;;;;;	11	2	2	2	0	1	0	0	1	0	0	1	1	0	0	1	0	1	1	0	1	1	0	1	0	0	1	0	0	1	1	0	0	1	0	1	1	0	1	1	0	1
B8JJI7;H3BL83;Q3UHU5-2;Q3UHU5-3;Q3UHU5	B8JJI7;H3BL83;Q3UHU5-2;Q3UHU5-3;Q3UHU5	1;1;1;1;1	1;1;1;1;1	1;1;1;1;1	Microtubule cross-linking factor 1	Mtcl1	;;;;	5	1	1	1	0	1	0	0	0	0	0	0	0	0	0	0	0	0	0	0	0	0	0	1	0	0	0	0	0	0	0	0	0	0	0	0	0	0	0	0	0	1
B8JK33;Q3TL61;B8JK32;Q3TW40;Q3THB3;Q9D0E1-2;Q9D0E1;Q570Z0;Q3TQ66;F6W322;F7C9U3	B8JK33;Q3TL61;B8JK32;Q3TW40;Q3THB3;Q9D0E1-2;Q9D0E1;Q570Z0;Q3TQ66	11;11;11;11;11;11;11;10;6;3;1	11;11;11;11;11;11;11;10;6;3;1	11;11;11;11;11;11;11;10;6;3;1	Heterogeneous nuclear ribonucleoprotein M	Hnrnpm	;;;;;;;;	11	11	11	11	6	8	3	6	4	5	6	5	4	6	5	3	5	5	3	4	3	2	6	8	3	6	4	5	6	5	4	6	5	3	5	5	3	4	3	2	6	8
F8WH31;E9PUD1;B8X349;Q58A65-6;Q58A65-3;Q58A65-4;Q58A65-5;Q58A65-2;Q58A65;F6WNT4;F6SH61;Q8C7W0;Z4YMB8;Q6PA03	F8WH31;E9PUD1;B8X349;Q58A65-6;Q58A65-3;Q58A65-4;Q58A65-5;Q58A65-2;Q58A65;F6WNT4;F6SH61;Q8C7W0;Z4YMB8;Q6PA03	4;4;4;4;4;4;4;4;4;3;3;3;3;2	4;4;4;4;4;4;4;4;4;3;3;3;3;2	4;4;4;4;4;4;4;4;4;3;3;3;3;2	C-Jun-amino-terminal kinase-interacting protein 4	Spag9	;;;;;;;;;;;;;	14	4	4	4	0	2	0	0	0	0	0	2	0	0	0	0	0	0	0	0	0	0	0	2	0	0	0	0	0	2	0	0	0	0	0	0	0	0	0	0	0	2
B9EHJ3;P39447;Q91YW2	B9EHJ3;P39447	22;21;6	22;21;6	22;21;6	Tight junction protein ZO-1	Tjp1	;	3	22	22	22	10	16	11	12	17	14	10	10	9	4	2	2	2	1	0	1	0	0	10	16	11	12	17	14	10	10	9	4	2	2	2	1	0	1	0	0	10	16
B9EHN0;Q02053	B9EHN0;Q02053	12;12	12;12	12;12	Ubiquitin-like modifier-activating enzyme 1	Uba1	;	2	12	12	12	2	5	3	4	6	4	3	4	2	0	0	1	1	1	0	1	1	1	2	5	3	4	6	4	3	4	2	0	0	1	1	1	0	1	1	1	2	5
B9EI57;Q8CH25-2;Q8CH25	B9EI57;Q8CH25-2;Q8CH25	1;1;1	1;1;1	1;1;1	SAFB-like transcription modulator	Sltm	;;	3	1	1	1	0	0	0	0	0	0	0	1	0	0	0	0	0	0	0	0	0	0	0	0	0	0	0	0	0	1	0	0	0	0	0	0	0	0	0	0	0	0
B9EIU1;Q8CGC7;Q8BTR1;A0A0A6YWA4;Q9CRF9;Q3UGD4	B9EIU1;Q8CGC7;Q8BTR1	3;3;2;1;1;1	3;3;2;1;1;1	3;3;2;1;1;1	Bifunctional glutamate/proline--tRNA ligase;Glutamate--tRNA ligase;Proline--tRNA ligase	Eprs	;;	6	3	3	3	0	0	0	0	0	1	0	0	0	2	0	0	1	0	0	1	2	1	0	0	0	0	0	1	0	0	0	2	0	0	1	0	0	1	2	1	0	0
B9EIX0;Q3U564-2;Q3U564	B9EIX0;Q3U564-2;Q3U564	6;6;6	6;6;6	6;6;6	mRNA-decapping enzyme 1B	Dcp1b	;;	3	6	6	6	4	4	3	3	1	4	0	0	0	0	0	0	0	0	0	0	0	0	4	4	3	3	1	4	0	0	0	0	0	0	0	0	0	0	0	0	4	4
Q3TNZ8;Q0V927;E9PYT5;Q3UHL7;E9QN70;B9EKB0;P02469	Q3TNZ8;Q0V927;E9PYT5;Q3UHL7;E9QN70;B9EKB0;P02469	1;1;1;1;1;1;1	1;1;1;1;1;1;1	1;1;1;1;1;1;1	Laminin subunit beta-1	Lamb1	;;;;;;	7	1	1	1	0	0	0	0	0	0	1	1	0	1	1	0	1	1	1	0	0	0	0	0	0	0	0	0	1	1	0	1	1	0	1	1	1	0	0	0	0	0
B9EKC1;Q8CEE6	B9EKC1;Q8CEE6	9;9	9;9	9;9	PAS domain-containing serine/threonine-protein kinase	Pask	;	2	9	9	9	3	4	2	6	2	1	0	0	0	0	0	0	0	0	0	0	0	0	3	4	2	6	2	1	0	0	0	0	0	0	0	0	0	0	0	0	3	4
B9EKC3;E9PYT0;P97393	B9EKC3;E9PYT0;P97393	10;9;9	10;9;9	10;9;9	Rho GTPase-activating protein 5	Arhgap5	;;	3	10	10	10	3	6	2	2	3	2	2	2	5	0	0	0	0	0	0	0	0	0	3	6	2	2	3	2	2	2	5	0	0	0	0	0	0	0	0	0	3	6
B9EKE9;Q3TQX5;Q62167;B7ZWF1;B9EIA2;P16381;Q3TUR4	B9EKE9;Q3TQX5;Q62167;B7ZWF1;B9EIA2;P16381	17;17;17;16;14;14;3	17;17;17;16;14;14;3	4;4;4;3;2;2;0	ATP-dependent RNA helicase DDX3X;Putative ATP-dependent RNA helicase Pl10	Ddx3x;D1Pas1	;;;;;	7	17	17	4	13	14	13	15	15	15	12	11	12	10	8	9	7	7	8	6	9	6	13	14	13	15	15	15	12	11	12	10	8	9	7	7	8	6	9	6	3	3
Q3TQQ1;B9EKG9;Q9D0D5	Q3TQQ1;B9EKG9;Q9D0D5	1;1;1	1;1;1	1;1;1	General transcription factor IIE subunit 1	AU015228;Gtf2e1	;;	3	1	1	1	0	0	0	0	1	0	0	0	0	0	0	0	0	0	0	0	0	0	0	0	0	0	1	0	0	0	0	0	0	0	0	0	0	0	0	0	0	0
B9EKI3;D6RJK7	B9EKI3;D6RJK7	12;6	12;6	12;6	TATA element modulatory factor	Tmf1	;	2	12	12	12	0	0	0	0	0	0	0	1	1	6	11	5	0	0	0	2	3	2	0	0	0	0	0	0	0	1	1	6	11	5	0	0	0	2	3	2	0	0
B9EKJ7;P58871;Z4YJL4	B9EKJ7;P58871;Z4YJL4	12;12;8	12;12;8	12;12;8	182 kDa tankyrase-1-binding protein	Tnks1bp1	;;	3	12	12	12	2	7	3	5	7	3	0	1	0	0	0	0	0	0	0	0	0	0	2	7	3	5	7	3	0	1	0	0	0	0	0	0	0	0	0	0	2	7
D6RII3;D3Z4J9;B9EKL9;Q05BC3-2;Q05BC3;Q05BC3-3	D6RII3;D3Z4J9;B9EKL9;Q05BC3-2;Q05BC3;Q05BC3-3	2;2;2;2;2;2	2;2;2;2;2;2	2;2;2;2;2;2	Echinoderm microtubule-associated protein-like 1	Eml1	;;;;;	6	2	2	2	0	1	0	1	1	0	0	0	0	0	0	0	0	0	0	0	0	0	0	1	0	1	1	0	0	0	0	0	0	0	0	0	0	0	0	0	0	1
B9EKP5;B7FAV1;B7FAU9;Q8BTM8;Q6KAM8;Q3U7N9;F6XC15;Q4FZG4;J3JS91;Q8BTM8-2;I7HPX4;F6Z2C0;Q9JJ37;F7AVL7	B9EKP5;B7FAV1;B7FAU9;Q8BTM8;Q6KAM8	56;55;55;55;37;27;15;8;4;4;2;2;1;1	56;55;55;55;37;27;15;8;4;4;2;2;1;1	53;52;52;52;36;26;13;8;3;3;2;2;1;1	Filamin-A	Flna	;;;;	14	56	56	53	31	27	33	33	32	28	37	39	41	33	38	25	28	22	20	22	20	17	31	27	33	33	32	28	37	39	41	33	38	25	28	22	20	22	20	17	29	26
Q80YA2;C6EQG9;Q7TQF7	Q80YA2;C6EQG9;Q7TQF7	1;1;1	1;1;1	1;1;1	Amphiphysin	Amph	;;	3	1	1	1	0	1	0	0	0	0	0	0	0	0	0	0	0	0	0	0	0	0	0	1	0	0	0	0	0	0	0	0	0	0	0	0	0	0	0	0	0	1
CON__ENSEMBL:ENSBTAP00000024146	CON__ENSEMBL:ENSBTAP00000024146	1	1	1				1	1	1	1	0	0	0	0	0	0	0	0	0	0	0	0	1	0	0	0	0	0	0	0	0	0	0	0	0	0	0	0	0	0	1	0	0	0	0	0	0	0
CON__O43790;CON__Q6NT21;CON__Q14533;CON__P78385;E9Q1Y9;CON__Q61726;B2RTB6;Q61726;CON__Q9NSB2;CON__Q6ISB0;Q9ERE2;P97861;Q6IMF0;Q9Z2T6	CON__O43790;CON__Q6NT21;CON__Q14533;CON__P78385	7;7;7;6;2;2;2;2;2;2;2;2;1;1	7;7;7;6;2;2;2;2;2;2;2;2;1;1	2;2;2;1;1;1;1;1;0;0;1;1;0;0			;;;	14	7	7	2	1	0	2	1	2	0	0	1	0	1	1	2	6	1	1	6	2	2	1	0	2	1	2	0	0	1	0	1	1	2	6	1	1	6	2	2	0	0
CON__O76013;CON__Q6IFU5;B1AQ75	CON__O76013	5;1;1	2;0;0	2;0;0				3	5	2	2	0	0	0	1	0	0	0	0	0	0	0	1	4	0	0	2	0	0	0	0	0	1	0	0	0	0	0	0	0	0	1	0	0	0	0	0	0	0
CON__O76015;CON__O76014	CON__O76015;CON__O76014	3;3	1;1	1;1			;	2	3	1	1	0	0	0	0	1	0	0	0	0	0	0	3	1	0	1	2	2	0	0	0	0	0	1	0	0	0	0	0	0	1	0	0	1	1	1	0	0	0
CON__O95678;Q9CRS6;CON__P07744;P07744	CON__O95678	5;2;2;2	1;0;0;0	1;0;0;0				4	5	1	1	2	2	2	4	1	3	2	3	4	2	3	3	3	4	3	3	3	3	0	0	0	0	0	0	0	0	0	0	0	0	1	0	0	0	0	0	0	0
CON__P00761	CON__P00761	2	2	2				1	2	2	2	0	1	0	1	0	0	2	1	1	2	2	1	1	1	0	1	0	0	0	1	0	1	0	0	2	1	1	2	2	1	1	1	0	1	0	0	0	1
CON__P01966	CON__P01966	2	2	2				1	2	2	2	0	0	0	0	0	0	0	0	0	2	0	0	1	0	0	0	0	0	0	0	0	0	0	0	0	0	0	2	0	0	1	0	0	0	0	0	0	0
CON__P02533;CON__Q6IFX2;Q6IFX2;Q61782;CON__Q61782;Q9CWC9;CON__P08727	CON__P02533;CON__Q6IFX2;Q6IFX2	14;7;7;3;3;3;3	13;7;7;3;3;3;3	4;1;1;2;2;1;0	Keratin, type I cytoskeletal 42	Krt42	;;	7	14	13	4	1	0	0	6	0	3	2	1	8	3	3	4	2	12	6	5	4	1	1	0	0	6	0	3	2	1	8	3	3	4	2	12	6	5	3	1	1	0
CON__P02538;CON__P48668;CON__P04259;Q9CV13;Q3UV17	CON__P02538;CON__P48668;CON__P04259	10;9;8;3;3	7;6;5;1;1	5;4;3;0;0			;;	5	10	7	5	2	2	2	5	1	3	2	3	4	2	3	3	3	10	3	3	4	3	0	0	0	2	0	0	0	0	1	0	0	0	1	7	0	0	1	0	0	0
CON__P02662	CON__P02662	6	6	6				1	6	6	6	0	0	0	0	0	0	0	0	0	0	6	0	0	0	0	0	0	0	0	0	0	0	0	0	0	0	0	0	6	0	0	0	0	0	0	0	0	0
CON__P02663	CON__P02663	3	3	3				1	3	3	3	0	0	0	0	0	0	1	0	0	0	3	0	0	0	0	0	0	0	0	0	0	0	0	0	1	0	0	0	3	0	0	0	0	0	0	0	0	0
CON__P02666	CON__P02666	2	2	2				1	2	2	2	0	0	0	0	0	0	0	0	0	0	2	0	0	0	0	0	0	0	0	0	0	0	0	0	0	0	0	0	2	0	0	0	0	0	0	0	0	0
CON__P02668	CON__P02668	2	2	2				1	2	2	2	0	0	0	0	0	0	0	0	0	0	2	0	0	0	0	0	0	0	0	0	0	0	0	0	0	0	0	0	2	0	0	0	0	0	0	0	0	0
CON__P02672	CON__P02672	2	2	2				1	2	2	2	0	0	0	0	0	0	0	0	0	1	0	0	1	0	0	0	0	0	0	0	0	0	0	0	0	0	0	1	0	0	1	0	0	0	0	0	0	0
CON__P02754	CON__P02754	2	2	2				1	2	2	2	0	0	0	0	0	0	0	0	0	0	2	0	0	0	0	0	0	0	0	0	0	0	0	0	0	0	0	0	2	0	0	0	0	0	0	0	0	0
CON__P02769;CON__P02768-1	CON__P02769	8;1	8;1	8;1				2	8	8	8	3	5	5	2	1	0	4	1	3	3	4	1	4	7	1	4	1	1	3	5	5	2	1	0	4	1	3	3	4	1	4	7	1	4	1	1	3	5
CON__P04264;P04104	CON__P04264	27;3	27;3	21;2				2	27	27	21	10	5	8	12	5	10	12	10	20	12	11	11	16	19	16	13	10	6	10	5	8	12	5	10	12	10	20	12	11	11	16	19	16	13	10	6	6	3
CON__P08779;CON__P19012;CON__A2A4G1;B1AQ77;Q61414;Q3SYP5;CON__Q9Z2K1;Q3ZAW8;Q9EQD7;Q9EQD6;CON__Q3ZAW8;Q9Z2K1;CON__P35900;CON__Q9D312;Q9D312	CON__P08779	12;4;4;4;4;2;2;2;2;2;2;2;1;1;1	7;0;0;0;0;1;1;1;1;1;1;1;0;0;0	7;0;0;0;0;1;1;1;1;1;1;1;0;0;0				15	12	7	7	0	0	0	6	0	2	2	2	3	1	1	1	0	10	1	1	3	1	0	0	0	4	0	1	0	1	1	0	0	0	0	7	0	0	1	0	0	0
CON__P13645;A2A513;CON__P02535-1;P02535-3;P02535-2;P02535	CON__P13645	18;3;3;3;3;3	18;3;3;3;3;3	15;1;1;1;1;1				6	18	18	15	10	5	10	11	1	11	10	11	14	11	13	12	13	16	15	13	10	10	10	5	10	11	1	11	10	11	14	11	13	12	13	16	15	13	10	10	10	5
CON__P13647	CON__P13647	7	3	0				1	7	3	0	2	2	2	4	1	3	2	3	5	3	3	4	2	7	4	3	3	3	0	0	0	1	0	0	0	0	2	1	0	1	0	3	1	0	0	0	0	0
CON__P19013	CON__P19013	2	2	2				1	2	2	2	0	0	0	0	0	0	0	0	0	0	0	0	0	0	0	0	2	0	0	0	0	0	0	0	0	0	0	0	0	0	0	0	0	0	2	0	0	0
CON__P35527	CON__P35527	24	24	24				1	24	24	24	7	5	9	12	2	9	9	9	19	13	8	5	9	18	15	10	13	9	7	5	9	12	2	9	9	9	19	13	8	5	9	18	15	10	13	9	7	5
CON__P35908;CON__Q5XKE5;CON__P12035;CON__Q01546	CON__P35908	21;4;3;3	19;4;3;3	16;1;1;1				4	21	19	16	10	5	9	10	2	10	9	7	18	10	13	14	12	17	15	13	11	7	8	5	8	9	2	9	8	6	16	9	12	13	11	16	13	12	11	7	6	3
CON__P78386	CON__P78386	6	1	1				1	6	1	1	2	0	2	1	2	0	0	1	0	1	1	2	5	1	1	6	2	2	1	0	0	0	0	0	0	0	0	0	0	0	1	0	0	1	0	0	1	0
CON__Q04695;CON__P19001;B1AQ78;P19001	CON__Q04695	12;4;4;4	9;2;2;2	3;2;2;2				4	12	9	3	0	0	2	2	0	1	2	1	1	1	1	0	0	11	1	1	0	0	0	0	2	0	0	0	0	0	0	0	0	0	0	8	0	0	0	0	0	0
CON__Q0VCM5	CON__Q0VCM5	1	1	1				1	1	1	1	0	0	0	0	0	0	0	0	0	1	0	0	0	0	0	0	0	0	0	0	0	0	0	0	0	0	0	1	0	0	0	0	0	0	0	0	0	0
CON__Q14CN4-1;CON__Q6IME9;Q6IME9;CON__Q7RTS7	CON__Q14CN4-1;CON__Q6IME9;Q6IME9;CON__Q7RTS7	4;3;3;2	4;3;3;2	1;0;0;1	Keratin, type II cytoskeletal 72	Krt72	;;;	4	4	4	1	0	0	0	0	0	0	0	0	0	1	0	0	2	1	0	2	0	0	0	0	0	0	0	0	0	0	0	1	0	0	2	1	0	2	0	0	0	0
CON__Q9UE12;CON__Q15323;CON__Q14525;CON__O76009;CON__Q6NTB9;CON__O76011;CON__Q8IUT8	CON__Q9UE12;CON__Q15323;CON__Q14525;CON__O76009;CON__Q6NTB9	7;7;6;5;4;3;3	7;7;6;5;4;3;3	4;4;4;4;3;2;2			;;;;	7	7	7	4	1	0	0	0	2	0	0	2	0	0	1	2	3	1	0	4	2	3	1	0	0	0	2	0	0	2	0	0	1	2	3	1	0	4	2	3	0	0
CON__Q3ZBD7;P06745;B7ZWL9;B2RXT5;F6SAC3	CON__Q3ZBD7;P06745;B7ZWL9;B2RXT5;F6SAC3	2;2;1;1;1	2;2;1;1;1	2;2;1;1;1	Glucose-6-phosphate isomerase	Gpi;Gpi1;Gm1840	;;;;	5	2	2	2	1	1	1	2	0	0	1	2	2	1	2	0	1	2	0	0	0	0	1	1	1	2	0	0	1	2	2	1	2	0	1	2	0	0	0	0	1	1
CON__Q497I4;Q497I4;CON__Q14532	CON__Q497I4;Q497I4	5;5;2	1;1;1	0;0;0	Keratin, type I cuticular Ha5	Krt35	;	3	5	1	0	0	0	0	0	1	0	0	0	0	0	0	2	3	0	0	2	1	2	0	0	0	0	0	0	0	0	0	0	0	0	1	0	0	0	0	0	0	0
CON__Q5D862	CON__Q5D862	1	1	1				1	1	1	1	0	0	0	0	0	0	0	0	1	0	0	1	0	1	0	0	0	0	0	0	0	0	0	0	0	0	1	0	0	1	0	1	0	0	0	0	0	0
Q08EK4;Q08EK5;CON__Q6IFZ6;Q6IFZ6	Q08EK4;Q08EK5;CON__Q6IFZ6;Q6IFZ6	2;2;2;2	1;1;1;1	1;1;1;1	Keratin, type II cytoskeletal 1b	Krt77	;;;	4	2	1	1	1	0	1	1	0	1	1	1	1	1	1	1	1	2	1	1	0	0	0	0	0	0	0	0	0	0	0	0	0	0	0	1	0	0	0	0	0	0
CON__Q8N1N4-2;CON__Q7RTT2	CON__Q8N1N4-2;CON__Q7RTT2	2;2	2;2	2;2			;	2	2	2	2	0	0	0	0	0	0	0	0	0	0	0	0	0	2	0	0	0	0	0	0	0	0	0	0	0	0	0	0	0	0	0	2	0	0	0	0	0	0
Q99MH7;CON__Q8BGZ7;Q8BGZ7	Q99MH7;CON__Q8BGZ7;Q8BGZ7	4;4;4	1;1;1	1;1;1	Keratin, type II cytoskeletal 75	Krt75	;;	3	4	1	1	2	3	3	3	2	3	3	3	3	2	3	3	3	3	4	3	3	3	0	0	0	0	0	0	0	0	0	0	0	0	0	0	1	0	0	0	0	0
CON__Q92764	CON__Q92764	5	2	1				1	5	2	1	0	0	0	0	1	0	0	0	0	0	0	2	4	0	0	3	1	1	0	0	0	0	0	0	0	0	0	0	0	0	2	0	0	1	0	0	0	0
CON__Q9D646;Q9D646	CON__Q9D646;Q9D646	5;5	3;3	1;1	Keratin, type I cuticular Ha4	Krt34	;	2	5	3	1	1	0	0	0	1	0	0	1	0	0	1	2	2	0	0	4	1	1	0	0	0	0	0	0	0	0	0	0	0	1	0	0	0	2	1	0	0	0
CON__Q9U6Y5	CON__Q9U6Y5	2	2	2				1	2	2	2	0	0	0	1	0	1	0	0	0	0	0	0	0	0	0	0	0	0	0	0	0	1	0	1	0	0	0	0	0	0	0	0	0	0	0	0	0	0
CON__REFSEQ:XP_986630;Q61897	CON__REFSEQ:XP_986630;Q61897	6;6	4;4	1;1	Keratin, type I cuticular Ha3-II	Krt33b	;	2	6	4	1	1	0	0	0	0	0	0	1	0	0	1	2	4	0	0	3	1	1	0	0	0	0	0	0	0	0	0	0	0	2	3	0	0	2	1	0	0	0
CON__Streptavidin	CON__Streptavidin	5	5	5				1	5	5	5	4	2	2	4	4	2	4	4	4	4	4	3	5	4	4	3	3	3	4	2	2	4	4	2	4	4	4	4	4	3	5	4	4	3	3	3	4	2
D3YTR3;E9PUA0;Q3UE17-2;Q3UE17	D3YTR3;E9PUA0;Q3UE17-2;Q3UE17	2;2;2;2	2;2;2;2	2;2;2;2	RNA-binding protein MEX3D	Mex3d	;;;	4	2	2	2	0	0	0	1	1	0	0	0	0	0	0	0	0	0	0	0	0	0	0	0	0	1	1	0	0	0	0	0	0	0	0	0	0	0	0	0	0	0
Q8CGB7;D3Z589;D3YU22;D3YU59;Q3UH68-3;Q3UH68-2;Q3UH68	Q8CGB7;D3Z589;D3YU22;D3YU59;Q3UH68-3;Q3UH68-2;Q3UH68	1;1;1;1;1;1;1	1;1;1;1;1;1;1	1;1;1;1;1;1;1	LIM and calponin homology domains-containing protein 1	Limch1	;;;;;;	7	1	1	1	0	1	0	0	0	0	0	0	0	0	0	0	0	0	0	0	0	0	0	1	0	0	0	0	0	0	0	0	0	0	0	0	0	0	0	0	0	1
D3YWF5;D3Z5E5;D3YU88;Q6NX79;E9PUQ3	D3YWF5;D3Z5E5;D3YU88;Q6NX79;E9PUQ3	1;1;1;1;1	1;1;1;1;1	1;1;1;1;1		AU019823	;;;;	5	1	1	1	0	0	0	0	0	0	0	0	0	0	0	0	0	1	1	0	0	0	0	0	0	0	0	0	0	0	0	0	0	0	0	1	1	0	0	0	0	0
D3Z7L2;D3YUD2	D3Z7L2;D3YUD2	3;3	1;1	1;1		Mllt4	;	2	3	1	1	0	2	1	0	0	1	2	1	3	0	0	2	0	0	0	0	0	0	0	0	0	0	0	0	0	0	1	0	0	1	0	0	0	0	0	0	0	0
D3Z730;Q3UUT0;Q9D334;G3X9H1;D3Z729;Q0P688;Q80ZJ3;D3YUV9;Q8BMB3;M0QWD1	D3Z730;Q3UUT0;Q9D334;G3X9H1;D3Z729;Q0P688;Q80ZJ3;D3YUV9;Q8BMB3;M0QWD1	2;2;2;2;2;2;2;2;2;1	2;2;2;2;2;2;2;2;2;1	2;2;2;2;2;2;2;2;2;1	Eukaryotic translation initiation factor 4E type 2	Eif4e2	;;;;;;;;;	10	2	2	2	0	0	0	1	0	0	0	1	0	0	0	0	0	0	0	0	0	0	0	0	0	1	0	0	0	1	0	0	0	0	0	0	0	0	0	0	0	0
D3YUX2;Q8VBX6-2;Q8VBX6;Q8VBX6-4;Q8VBX6-3;B2RQR2;A3KG82;Q3TUR5;A3KG81;Q8VBX6-5	D3YUX2;Q8VBX6-2;Q8VBX6;Q8VBX6-4;Q8VBX6-3;B2RQR2	3;3;3;3;3;2;1;1;1;1	3;3;3;3;3;2;1;1;1;1	3;3;3;3;3;2;1;1;1;1	Multiple PDZ domain protein	Mpdz	;;;;;	10	3	3	3	0	1	0	0	0	0	0	1	1	0	0	0	0	0	0	0	0	0	0	1	0	0	0	0	0	1	1	0	0	0	0	0	0	0	0	0	0	1
D3Z712;D3YVB4;F8WJ41;Q5M9M4;P62245	D3Z712;D3YVB4;F8WJ41;Q5M9M4;P62245	1;1;1;1;1	1;1;1;1;1	1;1;1;1;1	40S ribosomal protein S15a	Rps15a	;;;;	5	1	1	1	0	0	0	0	0	0	0	0	0	0	0	0	0	1	0	0	1	1	0	0	0	0	0	0	0	0	0	0	0	0	0	1	0	0	1	1	0	0
D3YVF4;D3Z7I1;O70569;P62264	D3YVF4;D3Z7I1;O70569;P62264	1;1;1;1	1;1;1;1	1;1;1;1	40S ribosomal protein S14	Rps14;rps14	;;;	4	1	1	1	0	0	0	0	0	0	0	0	0	0	0	0	0	0	0	1	0	0	0	0	0	0	0	0	0	0	0	0	0	0	0	0	0	1	0	0	0	0
D3YVU3;Q5DU05-2;Q5DU05-3;Q5DU05	D3YVU3;Q5DU05-2;Q5DU05-3;Q5DU05	2;2;2;2	2;2;2;2	2;2;2;2	Centrosomal protein of 164 kDa	Cep164	;;;	4	2	2	2	1	0	0	2	0	1	0	1	0	0	0	0	0	0	0	0	0	0	1	0	0	2	0	1	0	1	0	0	0	0	0	0	0	0	0	0	1	0
D3YVX4;Q91VZ6	D3YVX4;Q91VZ6	2;2	2;2	2;2	Stromal membrane-associated protein 1	Smap1	;	2	2	2	2	0	1	1	1	0	1	2	1	1	1	2	1	1	0	0	1	0	0	0	1	1	1	0	1	2	1	1	1	2	1	1	0	0	1	0	0	0	1
D3YW87;D3Z576;Q8VHX6-2;Q8VHX6;Q3UXJ8	D3YW87;D3Z576;Q8VHX6-2;Q8VHX6;Q3UXJ8	8;8;8;8;5	5;5;5;5;4	5;5;5;5;4	Filamin-C	Flnc	;;;;	5	8	5	5	2	2	2	3	3	4	2	2	2	2	2	1	1	2	2	2	1	1	0	1	0	2	1	2	0	0	0	0	0	0	0	0	0	0	0	0	0	1
D3YWA4;Q3TM89;Q3KQH9;Q3UCC5;F8WI88;Q6P8I4	D3YWA4;Q3TM89;Q3KQH9;Q3UCC5;F8WI88;Q6P8I4	1;1;1;1;1;1	1;1;1;1;1;1	1;1;1;1;1;1	PEST proteolytic signal-containing nuclear protein	Pcnp	;;;;;	6	1	1	1	1	0	0	0	0	0	0	1	0	0	0	0	0	0	0	0	0	0	1	0	0	0	0	0	0	1	0	0	0	0	0	0	0	0	0	0	1	0
D3YWC2;D3Z6F1;Q9JM93	D3YWC2;D3Z6F1;Q9JM93	2;2;2	2;2;2	2;2;2	ADP-ribosylation factor-like protein 6-interacting protein 4	Arl6ip4	;;	3	2	2	2	0	0	0	1	0	0	0	0	0	0	1	1	2	1	1	0	0	0	0	0	0	1	0	0	0	0	0	0	1	1	2	1	1	0	0	0	0	0
D3Z7K0;D3YWF6;Q7TQI3	D3Z7K0;D3YWF6;Q7TQI3	1;1;1	1;1;1	1;1;1	Ubiquitin thioesterase OTUB1	Otub1	;;	3	1	1	1	0	0	0	1	0	0	1	0	1	0	0	0	0	0	0	1	0	0	0	0	0	1	0	0	1	0	1	0	0	0	0	0	0	1	0	0	0	0
D3YWK1;Q80W47	D3YWK1;Q80W47	2;2	2;2	2;2	WD repeat domain phosphoinositide-interacting protein 2	Wipi2	;	2	2	2	2	0	1	0	1	0	1	1	1	1	1	0	2	0	0	0	1	0	0	0	1	0	1	0	1	1	1	1	1	0	2	0	0	0	1	0	0	0	1
E9QMU3;D3YWN7;O88735;O88735-2	E9QMU3;D3YWN7;O88735;O88735-2	1;1;1;1	1;1;1;1	1;1;1;1	Ensconsin	Map7	;;;	4	1	1	1	0	0	0	0	0	0	1	0	0	1	0	0	1	0	0	1	0	0	0	0	0	0	0	0	1	0	0	1	0	0	1	0	0	1	0	0	0	0
D3YX90;E9Q4D1	D3YX90;E9Q4D1	1;1	1;1	1;1		Adamts17	;	2	1	1	1	1	0	1	1	0	1	1	1	1	1	1	1	1	1	1	1	1	1	1	0	1	1	0	1	1	1	1	1	1	1	1	1	1	1	1	1	1	0
D3YXZ3;Q91YS4;O88448;D3Z5Y7;Q7M703;Q5UE59;Q7M702;Q7M6Z8;Q7M701;Q7M6Z7;E9Q7C9;Q7M6Z9;Q7TNF4;Q7M700;Q8CD76;Q7M6Z6;O88447;Q9DBS5	D3YXZ3;Q91YS4;O88448;D3Z5Y7;Q7M703;Q5UE59;Q7M702;Q7M6Z8;Q7M701;Q7M6Z7;E9Q7C9;Q7M6Z9;Q7TNF4;Q7M700;Q8CD76;Q7M6Z6;O88447	4;4;4;2;2;2;2;2;2;2;2;2;2;2;2;2;2;1	4;4;4;2;2;2;2;2;2;2;2;2;2;2;2;2;2;1	4;4;4;2;2;2;2;2;2;2;2;2;2;2;2;2;2;1	Kinesin light chain 2;Kinesin light chain 1	Klc2;Klc1	;;;;;;;;;;;;;;;;	18	4	4	4	0	1	1	1	0	0	2	2	2	2	1	1	0	0	0	0	0	0	0	1	1	1	0	0	2	2	2	2	1	1	0	0	0	0	0	0	0	1
D3YY07;Q9CWU2	D3YY07;Q9CWU2	1;1	1;1	1;1	Palmitoyltransferase;Palmitoyltransferase ZDHHC13	Zdhhc13	;	2	1	1	1	0	0	0	0	0	0	0	0	0	0	0	0	0	0	0	0	0	1	0	0	0	0	0	0	0	0	0	0	0	0	0	0	0	0	0	1	0	0
D3YY08;Q80UG8	D3YY08;Q80UG8	1;1	1;1	1;1	Tubulin polyglutamylase TTLL4	Ttll4	;	2	1	1	1	0	0	0	0	0	0	0	0	0	0	0	0	1	0	0	0	0	0	0	0	0	0	0	0	0	0	0	0	0	0	1	0	0	0	0	0	0	0
D6RH49;D3YYB0;Q6ZWY3;Q6ZWU9	D6RH49;D3YYB0;Q6ZWY3;Q6ZWU9	1;1;1;1	1;1;1;1	1;1;1;1	40S ribosomal protein S27;40S ribosomal protein S27-like	Rps27l;Rps27	;;;	4	1	1	1	0	0	0	0	0	0	0	0	0	1	1	0	1	1	1	1	0	0	0	0	0	0	0	0	0	0	0	1	1	0	1	1	1	1	0	0	0	0
F6UKN5;D3YZU7;D3Z1S1;F6WYM0;D3YYB1;D3Z3C0;E9Q3V6;P42208	F6UKN5;D3YZU7;D3Z1S1;F6WYM0;D3YYB1;D3Z3C0;E9Q3V6;P42208	1;1;1;1;1;1;1;1	1;1;1;1;1;1;1;1	1;1;1;1;1;1;1;1	Septin-2	2002-09-01	;;;;;;;	8	1	1	1	0	0	0	0	0	0	0	0	1	0	0	0	0	0	0	0	0	0	0	0	0	0	0	0	0	0	1	0	0	0	0	0	0	0	0	0	0	0
D3YYB2;P97770-3;P97770-2;P97770	D3YYB2;P97770-3;P97770-2;P97770	1;1;1;1	1;1;1;1	1;1;1;1	THUMP domain-containing protein 3	Thumpd3	;;;	4	1	1	1	0	0	0	0	0	1	0	0	0	0	0	0	0	0	0	0	0	0	0	0	0	0	0	1	0	0	0	0	0	0	0	0	0	0	0	0	0	0
Q58E49;D3YYI8;O09106;Q8BQ10;P70288;Q3TMT1;Q3UXH8	Q58E49;D3YYI8;O09106;Q8BQ10;P70288	3;3;3;2;2;1;1	3;3;3;2;2;1;1	3;3;3;2;2;1;1	Histone deacetylase;Histone deacetylase 1;Histone deacetylase 2	Hdac1;Gm10093;Hdac2	;;;;	7	3	3	3	0	2	0	1	2	1	0	0	0	0	1	0	0	0	0	0	1	0	0	2	0	1	2	1	0	0	0	0	1	0	0	0	0	0	1	0	0	2
D3YYM6;Q91V55;P97461	D3YYM6;Q91V55;P97461	1;1;1	1;1;1	1;1;1	40S ribosomal protein S5;40S ribosomal protein S5, N-terminally processed	Rps5	;;	3	1	1	1	0	0	0	0	0	0	0	0	0	0	1	0	0	0	0	0	0	0	0	0	0	0	0	0	0	0	0	0	1	0	0	0	0	0	0	0	0	0
D3YYW8;Q91V81;Q91V81-2	D3YYW8;Q91V81;Q91V81-2	2;2;2	2;2;2	2;2;2	RNA-binding protein 42	Rbm42	;;	3	2	2	2	0	1	0	1	0	0	0	0	1	0	0	0	0	0	0	0	0	0	0	1	0	1	0	0	0	0	1	0	0	0	0	0	0	0	0	0	0	1
D3YZ09;Q3TKG5;Q9CY66-3;Q9CY66-2;Q9CY66	D3YZ09;Q3TKG5;Q9CY66-3;Q9CY66-2;Q9CY66	1;1;1;1;1	1;1;1;1;1	1;1;1;1;1	H/ACA ribonucleoprotein complex subunit 1	Gar1	;;;;	5	1	1	1	1	0	1	0	0	0	0	0	0	0	0	0	0	0	0	0	0	0	1	0	1	0	0	0	0	0	0	0	0	0	0	0	0	0	0	0	1	0
D3YZ35;P08553	D3YZ35;P08553	1;1	1;1	1;1	Neurofilament medium polypeptide	Nefm	;	2	1	1	1	0	0	0	0	0	0	0	1	0	0	0	0	0	0	0	0	0	0	0	0	0	0	0	0	0	1	0	0	0	0	0	0	0	0	0	0	0	0
D3Z7L5;D3Z4G2;D3YZ94;Q8VD35;Q8R0B5;P80206	D3Z7L5;D3Z4G2;D3YZ94;Q8VD35;Q8R0B5;P80206	1;1;1;1;1;1	1;1;1;1;1;1	1;1;1;1;1;1	Homeobox protein OTX2	Otx2	;;;;;	6	1	1	1	1	1	0	1	0	0	0	0	0	0	0	0	0	0	0	0	0	0	1	1	0	1	0	0	0	0	0	0	0	0	0	0	0	0	0	0	1	1
Q3TZI3;E9Q4Q2;D3YZC9;D3YZD0;Q3UK67;Q3UI45;Q64213-2;Q64213-3;Q64213;D3YVH4;F8WHF9	Q3TZI3;E9Q4Q2;D3YZC9;D3YZD0;Q3UK67;Q3UI45;Q64213-2;Q64213-3;Q64213;D3YVH4	3;3;3;3;3;3;3;3;3;2;1	3;3;3;3;3;3;3;3;3;2;1	3;3;3;3;3;3;3;3;3;2;1	Splicing factor 1	Sf1	;;;;;;;;;	11	3	3	3	0	0	0	0	0	2	0	0	1	0	1	0	1	0	1	0	1	0	0	0	0	0	0	2	0	0	1	0	1	0	1	0	1	0	1	0	0	0
D3YZP9;F7B4D5;F6SXB0	D3YZP9	6;1;1	6;1;1	6;1;1	Coiled-coil domain-containing protein 6	Ccdc6		3	6	6	6	0	2	2	2	3	1	2	2	3	1	1	1	1	1	1	1	1	2	0	2	2	2	3	1	2	2	3	1	1	1	1	1	1	1	1	2	0	2
D3YZS3;Q561N4;Q3TIH9;P68037	D3YZS3;Q561N4;Q3TIH9;P68037	2;2;2;2	2;2;2;2	2;2;2;2	Ubiquitin-conjugating enzyme E2 L3	Ube2l3	;;;	4	2	2	2	0	0	0	0	0	0	1	1	1	1	0	0	2	1	0	2	1	1	0	0	0	0	0	0	1	1	1	1	0	0	2	1	0	2	1	1	0	0
D3YZT0;D3Z629;Q5EBQ6;P51410;S4R1R7;Q5M9J5	D3YZT0;D3Z629;Q5EBQ6;P51410;S4R1R7;Q5M9J5	2;2;2;2;1;1	2;2;2;2;1;1	2;2;2;2;1;1	60S ribosomal protein L9	Rpl9;Rpl9-ps1	;;;;;	6	2	2	2	0	0	0	0	0	0	0	0	0	2	0	0	0	0	0	0	0	1	0	0	0	0	0	0	0	0	0	2	0	0	0	0	0	0	0	1	0	0
D3YZZ6;Q8BJW6;Q8BJW6-2	D3YZZ6;Q8BJW6;Q8BJW6-2	2;2;1	2;2;1	2;2;1	Eukaryotic translation initiation factor 2A;Eukaryotic translation initiation factor 2A, N-terminally processed	Eif2a	;;	3	2	2	2	0	1	0	0	0	1	1	0	1	0	0	0	0	0	0	0	0	0	0	1	0	0	0	1	1	0	1	0	0	0	0	0	0	0	0	0	0	1
D3Z036;Q8BX58;Q3UQL2;O88543	D3Z036;Q8BX58;Q3UQL2;O88543	1;1;1;1	1;1;1;1	1;1;1;1	COP9 signalosome complex subunit 3	Cops3	;;;	4	1	1	1	0	1	1	0	0	0	0	0	0	0	0	0	0	0	0	0	0	0	0	1	1	0	0	0	0	0	0	0	0	0	0	0	0	0	0	0	0	1
D3Z0A2;Q8C2D7;Q80WB1;Q3UIG8;Q80WV6;Q9JIF0-3;Q9JIF0-2;Q9JIF0;Q3TPF5;F8WH01;Q9CX58;D3Z3N0	D3Z0A2;Q8C2D7;Q80WB1;Q3UIG8;Q80WV6;Q9JIF0-3;Q9JIF0-2;Q9JIF0;Q3TPF5;F8WH01;Q9CX58;D3Z3N0	5;5;5;5;5;5;5;5;4;4;3;3	5;5;5;5;5;5;5;5;4;4;3;3	5;5;5;5;5;5;5;5;4;4;3;3	Protein arginine N-methyltransferase 1	Prmt1	;;;;;;;;;;;	12	5	5	5	1	0	1	1	1	0	2	2	2	3	2	2	4	3	2	2	3	2	1	0	1	1	1	0	2	2	2	3	2	2	4	3	2	2	3	2	1	0
F6QK86;D3Z0F5;Q3UIT2;O88545	F6QK86;D3Z0F5;Q3UIT2;O88545	2;2;2;2	2;2;2;2	2;2;2;2	COP9 signalosome complex subunit 6	Cops6	;;;	4	2	2	2	0	0	0	1	2	0	0	1	1	1	0	0	0	0	0	0	0	0	0	0	0	1	2	0	0	1	1	1	0	0	0	0	0	0	0	0	0	0
D3Z0Y2;Q6GT24;Q53ZU7;Q6A0D0;O08709;Q8BPD3	D3Z0Y2;Q6GT24;Q53ZU7;Q6A0D0;O08709;Q8BPD3	6;6;6;6;6;5	6;6;6;6;6;5	5;5;5;5;5;4	Peroxiredoxin-6	Prdx6	;;;;;	6	6	6	5	0	5	1	4	4	1	4	4	1	4	3	0	4	3	0	3	0	0	0	5	1	4	4	1	4	4	1	4	3	0	4	3	0	3	0	0	0	4
D3Z131;D3Z132;Q5U4D9	D3Z131;D3Z132;Q5U4D9	1;1;1	1;1;1	1;1;1	THO complex subunit 6 homolog	Thoc6	;;	3	1	1	1	0	0	0	0	0	0	0	0	0	0	0	0	0	1	0	0	0	0	0	0	0	0	0	0	0	0	0	0	0	0	0	1	0	0	0	0	0	0
D3Z1A9;D3Z313;Q9DCC5;Q32P00;I6L9I7;P23198	D3Z1A9;D3Z313;Q9DCC5;Q32P00;I6L9I7;P23198	1;1;1;1;1;1	1;1;1;1;1;1	1;1;1;1;1;1	Chromobox protein homolog 3	Cbx3	;;;;;	6	1	1	1	0	0	0	0	0	0	0	0	1	0	0	0	0	0	0	0	0	0	0	0	0	0	0	0	0	0	1	0	0	0	0	0	0	0	0	0	0	0
D3Z409;F6WV69;Q3UGB1;F7BIK4;Q80XR8;J3QK07;D3Z1I2;Q5DU47;E9PVA6;Q5F258;Q9JLQ2;Q68FF6	D3Z409;F6WV69;Q3UGB1;F7BIK4;Q80XR8;J3QK07;D3Z1I2;Q5DU47;E9PVA6;Q5F258;Q9JLQ2;Q68FF6	1;1;1;1;1;1;1;1;1;1;1;1	1;1;1;1;1;1;1;1;1;1;1;1	1;1;1;1;1;1;1;1;1;1;1;1	ARF GTPase-activating protein GIT2;ARF GTPase-activating protein GIT1	Git2;Git1	;;;;;;;;;;;	12	1	1	1	0	0	0	0	0	0	0	0	1	0	0	0	0	0	0	0	0	0	0	0	0	0	0	0	0	0	1	0	0	0	0	0	0	0	0	0	0	0
D3Z1Z8;D3Z5N2;Q9DCP3;Q91XT3;Q545B6;P54227;Q9CYU5;Q9CXQ8;Q8C2H3	D3Z1Z8;D3Z5N2;Q9DCP3;Q91XT3;Q545B6;P54227;Q9CYU5;Q9CXQ8;Q8C2H3	2;2;2;2;2;2;1;1;1	2;2;2;2;2;2;1;1;1	2;2;2;2;2;2;1;1;1	Stathmin	Stmn1	;;;;;;;;	9	2	2	2	0	2	0	2	2	1	1	1	1	1	1	0	0	0	0	0	0	0	0	2	0	2	2	1	1	1	1	1	1	0	0	0	0	0	0	0	0	2
D3Z216;Q99K90;D3Z564	D3Z216;Q99K90	4;4;1	4;4;1	4;4;1	TGF-beta-activated kinase 1 and MAP3K7-binding protein 2	Tab2	;	3	4	4	4	1	2	0	2	2	2	0	0	0	0	0	0	0	0	0	0	0	0	1	2	0	2	2	2	0	0	0	0	0	0	0	0	0	0	0	0	1	2
D3Z2E3;F6R6F1;E9Q632;O54916-3;O54916-4;O54916;D6RIN6	D3Z2E3;F6R6F1;E9Q632;O54916-3;O54916-4;O54916;D6RIN6	4;4;4;4;4;4;3	4;4;4;4;4;4;3	4;4;4;4;4;4;3	RalBP1-associated Eps domain-containing protein 1	Reps1	;;;;;;	7	4	4	4	1	2	2	0	1	1	3	3	1	1	0	1	0	0	0	0	0	0	1	2	2	0	1	1	3	3	1	1	0	1	0	0	0	0	0	0	1	2
D3Z2H7;E9Q986;D3Z7H6;Q3TPD1;E9Q906;E9Q907;E9Q905;E9Q8Z4;E9Q8Z9;D3Z2H2;E9Q903;E9Q901;E9Q904;G3X9V2;E9Q8Z5;E9Q8Z6;E9Q8Z8;P30999-2;P30999-3;P30999	D3Z2H7;E9Q986;D3Z7H6;Q3TPD1;E9Q906;E9Q907;E9Q905;E9Q8Z4;E9Q8Z9;D3Z2H2;E9Q903;E9Q901;E9Q904;G3X9V2;E9Q8Z5;E9Q8Z6;E9Q8Z8;P30999-2;P30999-3;P30999	1;1;1;1;1;1;1;1;1;1;1;1;1;1;1;1;1;1;1;1	1;1;1;1;1;1;1;1;1;1;1;1;1;1;1;1;1;1;1;1	1;1;1;1;1;1;1;1;1;1;1;1;1;1;1;1;1;1;1;1	Catenin delta-1	Ctnnd1	;;;;;;;;;;;;;;;;;;;	20	1	1	1	0	0	0	0	0	0	0	1	1	0	0	0	0	0	0	0	0	0	0	0	0	0	0	0	0	1	1	0	0	0	0	0	0	0	0	0	0	0
D3Z6I8;Q8C7C3;Q58E70;Q3TJ53;E9Q7Q3;D3Z2H9;Q8K0Z5;E9Q5J9;P21107-2;P21107;A2AIM5;S4R2U0;G5E8R0;E9Q453;G5E8R2;G5E8R1;E9Q456;E9Q455;E9Q452;Q8BSH3;Q8BP43;Q564G1;Q545Y3;E9Q450;E9Q448;B7ZNL3;E9Q454;F8WID5;P58771-2;P58771;D3YVR0	D3Z6I8;Q8C7C3;Q58E70;Q3TJ53;E9Q7Q3;D3Z2H9;Q8K0Z5;E9Q5J9;P21107-2;P21107;A2AIM5;S4R2U0;G5E8R0;E9Q453;G5E8R2;G5E8R1;E9Q456;E9Q455;E9Q452;Q8BSH3;Q8BP43;Q564G1;Q545Y3;E9Q450;E9Q448;B7ZNL3;E9Q454;F8WID5;P58771-2;P58771	3;3;3;3;3;3;3;3;3;3;2;2;2;2;2;2;2;2;2;2;2;2;2;2;2;2;2;2;2;2;1	1;1;1;1;1;1;1;1;1;1;0;0;0;0;0;0;0;0;0;0;0;0;0;0;0;0;0;0;0;0;1	1;1;1;1;1;1;1;1;1;1;0;0;0;0;0;0;0;0;0;0;0;0;0;0;0;0;0;0;0;0;1	Tropomyosin alpha-3 chain;Tropomyosin alpha-1 chain	Tpm3;Tpm3-rs7;Tpm2;Tpm1	;;;;;;;;;;;;;;;;;;;;;;;;;;;;;	31	3	1	1	0	1	1	1	0	1	2	2	2	1	1	0	1	1	1	0	1	0	0	0	0	0	0	0	0	1	1	0	0	0	0	1	0	0	1	0	0	0
Q3TZ10;D3Z2J5;E9Q9V3;E9PY55;E9Q701;F8VQL9;Q9WU42-2;Q9WU42	Q3TZ10;D3Z2J5;E9Q9V3;E9PY55;E9Q701;F8VQL9;Q9WU42-2;Q9WU42	1;1;1;1;1;1;1;1	1;1;1;1;1;1;1;1	1;1;1;1;1;1;1;1	Nuclear receptor corepressor 2	Ncor2	;;;;;;;	8	1	1	1	0	0	0	1	0	0	0	0	0	0	0	0	0	0	0	0	0	0	0	0	0	1	0	0	0	0	0	0	0	0	0	0	0	0	0	0	0	0
D3Z2T9;Q99JW7;P11440	D3Z2T9;Q99JW7;P11440	1;1;1	1;1;1	1;1;1	Cyclin-dependent kinase 1	Cdk1	;;	3	1	1	1	1	1	0	0	0	0	0	1	0	0	0	0	0	0	0	0	0	0	1	1	0	0	0	0	0	1	0	0	0	0	0	0	0	0	0	0	1	1
D3Z2W0;E9QM75;Q9WUU8-2;Q9WUU8-3;Q9WUU8;Q6A0C8;Q3UXR9	D3Z2W0;E9QM75;Q9WUU8-2;Q9WUU8-3;Q9WUU8;Q6A0C8;Q3UXR9	2;2;2;2;2;1;1	2;2;2;2;2;1;1	2;2;2;2;2;1;1	TNFAIP3-interacting protein 1	Tnip1	;;;;;;	7	2	2	2	1	1	0	0	0	1	0	0	0	0	0	0	0	0	0	0	0	0	1	1	0	0	0	1	0	0	0	0	0	0	0	0	0	0	0	0	1	1
D3Z375;Q62048-2;Q62048	D3Z375;Q62048-2;Q62048	1;1;1	1;1;1	1;1;1	Astrocytic phosphoprotein PEA-15	Pea15a;Pea15	;;	3	1	1	1	1	0	1	1	0	1	0	0	0	0	0	0	0	0	0	0	0	0	1	0	1	1	0	1	0	0	0	0	0	0	0	0	0	0	0	0	1	0
D3Z3A8;Q8C170;Q8C170-2	D3Z3A8;Q8C170;Q8C170-2	1;1;1	1;1;1	1;1;1	Unconventional myosin-IXa	Myo9a	;;	3	1	1	1	0	0	0	0	0	0	0	1	1	0	0	0	0	1	1	0	0	1	0	0	0	0	0	0	0	1	1	0	0	0	0	1	1	0	0	1	0	0
D3Z3B8;Q3UP61;H7BWY4;E9Q9H0;Q811D0-2;Q811D0;Q811D0-3	D3Z3B8;Q3UP61;H7BWY4;E9Q9H0;Q811D0-2;Q811D0;Q811D0-3	1;1;1;1;1;1;1	1;1;1;1;1;1;1	1;1;1;1;1;1;1	Disks large homolog 1	Dlg1	;;;;;;	7	1	1	1	0	1	0	0	0	0	0	0	0	0	0	0	0	0	0	0	0	0	0	1	0	0	0	0	0	0	0	0	0	0	0	0	0	0	0	0	0	1
Q8C1T5;D3Z4B2;Q9CWZ7	Q8C1T5;D3Z4B2;Q9CWZ7	2;2;2	2;2;2	2;2;2	Gamma-soluble NSF attachment protein	Napg	;;	3	2	2	2	0	1	1	0	0	1	0	1	1	0	0	2	0	0	0	0	0	0	0	1	1	0	0	1	0	1	1	0	0	2	0	0	0	0	0	0	0	1
D3Z4V1;Q922V4;F8WI31	D3Z4V1;Q922V4;F8WI31	2;2;1	2;2;1	2;2;1	Pleiotropic regulator 1	Plrg1	;;	3	2	2	2	0	1	0	0	0	0	0	0	0	1	0	0	0	2	0	0	0	0	0	1	0	0	0	0	0	0	0	1	0	0	0	2	0	0	0	0	0	1
D3Z600;O09012-2;O09012	D3Z600;O09012-2;O09012	10;10;10	10;10;10	10;10;10	Peroxisomal targeting signal 1 receptor	Pex5	;;	3	10	10	10	5	4	3	7	7	4	0	1	0	0	0	0	0	0	0	0	1	0	5	4	3	7	7	4	0	1	0	0	0	0	0	0	0	0	1	0	5	4
D3Z623	D3Z623	1	1	1		9330159F19Rik		1	1	1	1	0	1	0	0	0	0	0	0	0	0	0	0	0	0	0	0	0	0	0	1	0	0	0	0	0	0	0	0	0	0	0	0	0	0	0	0	0	1
Q8VCQ8;S4R1T7;E9Q0M9;E9QA16;D3Z6I7;E9QA15;Q3UGC3;Q7TMN5;Q3TUS1;E9Q9F3	Q8VCQ8;S4R1T7;E9Q0M9;E9QA16;D3Z6I7;E9QA15;Q3UGC3;Q7TMN5;Q3TUS1;E9Q9F3	5;5;5;5;5;5;4;3;3;3	5;5;5;5;5;5;4;3;3;3	5;5;5;5;5;5;4;3;3;3		Cald1	;;;;;;;;;	10	5	5	5	1	2	1	2	0	0	1	0	0	1	1	0	1	0	0	0	1	0	1	2	1	2	0	0	1	0	0	1	1	0	1	0	0	0	1	0	1	2
D3Z710;Q91W40	D3Z710;Q91W40	1;1	1;1	1;1	Kinesin light chain 3	Klc3	;	2	1	1	1	0	0	0	0	0	0	1	1	0	0	0	0	0	0	0	0	0	0	0	0	0	0	0	0	1	1	0	0	0	0	0	0	0	0	0	0	0	0
D3Z7B5;Q8BWY9;D6RGL3	D3Z7B5;Q8BWY9	4;4;1	4;4;1	4;4;1	Protein CIP2A	C330027C09Rik;Kiaa1524	;	3	4	4	4	1	2	1	3	0	0	2	1	1	0	0	0	0	0	0	0	0	0	1	2	1	3	0	0	2	1	1	0	0	0	0	0	0	0	0	0	1	2
D3Z7F0;P16125	D3Z7F0;P16125	2;2	2;2	2;2	L-lactate dehydrogenase;L-lactate dehydrogenase B chain	Ldhb	;	2	2	2	2	1	1	0	1	1	0	0	0	0	2	0	0	0	0	0	0	0	0	1	1	0	1	1	0	0	0	0	2	0	0	0	0	0	0	0	0	1	1
Q564F6;D3Z7Q5;P56812	Q564F6;D3Z7Q5;P56812	2;2;2	2;2;2	2;2;2	Programmed cell death protein 5	Pdcd5	;;	3	2	2	2	0	2	0	1	0	0	0	0	0	0	0	0	0	0	0	0	0	0	0	2	0	1	0	0	0	0	0	0	0	0	0	0	0	0	0	0	0	2
D3Z7R6;Q543F3;Q08093;Q922F8	D3Z7R6;Q543F3;Q08093;Q922F8	2;2;2;1	2;2;2;1	2;2;2;1	Calponin;Calponin-2	Cnn2	;;;	4	2	2	2	0	0	0	0	1	0	0	1	0	0	1	0	1	1	0	0	0	0	0	0	0	0	1	0	0	1	0	0	1	0	1	1	0	0	0	0	0	0
F6XV67;D6RCI4;Q9CWU4	F6XV67;D6RCI4;Q9CWU4	1;1;1	1;1;1	1;1;1	UPF0690 protein C1orf52 homolog	2410004B18Rik	;;	3	1	1	1	0	0	0	1	1	0	0	0	0	0	0	0	0	0	0	0	0	0	0	0	0	1	1	0	0	0	0	0	0	0	0	0	0	0	0	0	0	0
D6RET6;Q3U3V2;Q9DBM1	D6RET6;Q3U3V2;Q9DBM1	1;1;1	1;1;1	1;1;1	G patch domain-containing protein 1	Gpatch1	;;	3	1	1	1	0	0	0	0	0	1	0	0	0	0	0	0	0	0	0	0	0	0	0	0	0	0	0	1	0	0	0	0	0	0	0	0	0	0	0	0	0	0
D6RGA5;D6RHR7;Q3U5M2;Q9D287	D6RGA5;D6RHR7;Q3U5M2;Q9D287	1;1;1;1	1;1;1;1	1;1;1;1	Pre-mRNA-splicing factor SPF27	Bcas2	;;;	4	1	1	1	1	1	0	0	1	0	1	0	1	0	1	0	0	0	0	0	0	0	1	1	0	0	1	0	1	0	1	0	1	0	0	0	0	0	0	0	1	1
D6RIJ2;Q3U0Y9;Q8BXN0;Q8BJG2;E9PWY9;Q8C0C7	D6RIJ2;Q3U0Y9;Q8BXN0;Q8BJG2;E9PWY9;Q8C0C7	1;1;1;1;1;1	1;1;1;1;1;1	1;1;1;1;1;1	Phenylalanine--tRNA ligase alpha subunit	Farsa	;;;;;	6	1	1	1	1	0	0	1	0	0	1	0	0	1	0	0	1	0	0	1	0	0	1	0	0	1	0	0	1	0	0	1	0	0	1	0	0	1	0	0	1	0
D6RIJ8;Q8CFE2	D6RIJ8;Q8CFE2	1;1	1;1	1;1	UPF0609 protein C4orf27 homolog	2700029M09Rik	;	2	1	1	1	0	1	0	0	0	0	0	1	1	1	1	0	0	0	0	0	0	0	0	1	0	0	0	0	0	1	1	1	1	0	0	0	0	0	0	0	0	1
D6RIQ0;Q3Y5K4;Q9CQJ7-2;Q9CQJ7	D6RIQ0;Q3Y5K4;Q9CQJ7-2;Q9CQJ7	1;1;1;1	1;1;1;1	1;1;1;1	Securin	Pttg1	;;;	4	1	1	1	0	1	0	1	1	0	0	1	0	1	0	0	0	0	0	0	1	0	0	1	0	1	1	0	0	1	0	1	0	0	0	0	0	0	1	0	0	1
Q4KL64;G3X9I4;D9J342;O08583-2;Q9JJW6-2;Q9JJW6;O08583	Q4KL64;G3X9I4;D9J342;O08583-2;Q9JJW6-2;Q9JJW6;O08583	1;1;1;1;1;1;1	1;1;1;1;1;1;1	1;1;1;1;1;1;1	THO complex subunit 4;Aly/REF export factor 2	Alyref2;Refbp2;Alyref	;;;;;;	7	1	1	1	0	0	0	1	0	0	0	0	0	0	0	0	1	0	0	0	0	0	0	0	0	1	0	0	0	0	0	0	0	0	1	0	0	0	0	0	0	0
E0CYW7;E0CXA0;P51859	E0CYW7;E0CXA0;P51859	1;1;1	1;1;1	1;1;1	Hepatoma-derived growth factor	Hdgf	;;	3	1	1	1	0	0	0	0	0	0	0	0	0	0	0	0	0	1	0	0	0	0	0	0	0	0	0	0	0	0	0	0	0	0	0	1	0	0	0	0	0	0
E0CYG0;E0CXF0;Q3UM97;Q5BU09-2;Q5BU09	E0CYG0;E0CXF0;Q3UM97;Q5BU09-2;Q5BU09	1;1;1;1;1	1;1;1;1;1	1;1;1;1;1	E2F-associated phosphoprotein	Eapp	;;;;	5	1	1	1	0	0	1	0	0	0	0	0	0	0	0	0	0	0	0	0	0	0	0	0	1	0	0	0	0	0	0	0	0	0	0	0	0	0	0	0	0	0
E0CXW4	E0CXW4	1	1	1		Suv420h2		1	1	1	1	0	0	0	0	0	0	0	0	0	1	0	0	0	0	0	0	0	0	0	0	0	0	0	0	0	0	0	1	0	0	0	0	0	0	0	0	0	0
E0CYT5;Q571A2;Q9D4H8-2;Q9D4H8;H7BX52	E0CYT5;Q571A2;Q9D4H8-2;Q9D4H8	3;3;3;3;1	3;3;3;3;1	3;3;3;3;1	Cullin-2	Cul2	;;;	5	3	3	3	0	0	0	0	0	0	0	1	2	1	0	2	0	0	1	1	2	2	0	0	0	0	0	0	0	1	2	1	0	2	0	0	1	1	2	2	0	0
Q8BPI6;Q545L9;F7D432;E9PWE0;E0CYV0;P23506;P23506-2;F6TXE3;F6V9F1	Q8BPI6;Q545L9;F7D432;E9PWE0;E0CYV0;P23506;P23506-2;F6TXE3;F6V9F1	3;3;3;3;3;3;3;2;2	3;3;3;3;3;3;3;2;2	3;3;3;3;3;3;3;2;2	Protein-L-isoaspartate O-methyltransferase;Protein-L-isoaspartate(D-aspartate) O-methyltransferase	Pcmt1	;;;;;;;;	9	3	3	3	0	1	0	1	1	2	0	0	0	0	0	2	0	0	0	0	0	0	0	1	0	1	1	2	0	0	0	0	0	2	0	0	0	0	0	0	0	1
E0CYY1;Q8WTY4;F7BWP1	E0CYY1;Q8WTY4	4;4;1	4;4;1	4;4;1	Anamorsin	Ciapin1	;	3	4	4	4	2	3	2	3	3	3	2	2	3	2	3	2	1	2	1	2	1	3	2	3	2	3	3	3	2	2	3	2	3	2	1	2	1	2	1	3	2	3
E0CZ42	E0CZ42	1	1	1		Fer1l6		1	1	1	1	0	0	0	0	0	0	0	1	0	0	0	0	0	0	0	0	0	0	0	0	0	0	0	0	0	1	0	0	0	0	0	0	0	0	0	0	0	0
E2JL30;G3UZG9;P20263	E2JL30;G3UZG9;P20263	1;1;1	1;1;1	1;1;1	POU domain, class 5, transcription factor 1	Pou5f1	;;	3	1	1	1	0	0	0	0	0	0	0	0	0	0	0	0	1	1	1	1	1	1	0	0	0	0	0	0	0	0	0	0	0	0	1	1	1	1	1	1	0	0
E9PUG8;Q8CCG4	E9PUG8;Q8CCG4	1;1	1;1	1;1	Developmental pluripotency-associated protein 4	Dppa4	;	2	1	1	1	0	0	0	0	0	0	0	0	0	0	0	0	1	1	0	1	0	0	0	0	0	0	0	0	0	0	0	0	0	0	1	1	0	1	0	0	0	0
E9PUK3;E9PUI5;Q8K012-2;Q8K012	E9PUK3;E9PUI5;Q8K012-2;Q8K012	3;2;2;2	3;2;2;2	3;2;2;2	Formin-binding protein 1-like	Fnbp1l	;;;	4	3	3	3	0	1	0	1	2	0	1	1	0	0	0	0	0	0	0	0	0	0	0	1	0	1	2	0	1	1	0	0	0	0	0	0	0	0	0	0	0	1
E9PUN5;Q8C3W2;Q8BSP6;Q3TZP9;Q9Z138;Q8K0Q8	E9PUN5;Q8C3W2;Q8BSP6;Q3TZP9;Q9Z138;Q8K0Q8	2;2;2;2;2;1	2;2;2;2;2;1	2;2;2;2;2;1	Tyrosine-protein kinase transmembrane receptor;Tyrosine-protein kinase transmembrane receptor ROR2	Ror2	;;;;;	6	2	2	2	0	2	0	2	1	1	1	0	0	0	0	1	0	0	0	0	0	0	0	2	0	2	1	1	1	0	0	0	0	1	0	0	0	0	0	0	0	2
Z4YJU8;Q5DTL1;E9PUQ5;Q921M4-2;Q921M4	Z4YJU8;Q5DTL1;E9PUQ5;Q921M4-2;Q921M4	1;1;1;1;1	1;1;1;1;1	1;1;1;1;1	Golgin subfamily A member 2	Golga2	;;;;	5	1	1	1	0	0	0	0	0	0	0	0	0	1	1	0	0	0	0	0	0	0	0	0	0	0	0	0	0	0	0	1	1	0	0	0	0	0	0	0	0	0
E9Q1M6;E9PUR0;Q6KAP1;F7DE17;Q5BJ28;Q8BXZ6;Q8C103;Q6ZPY4;Q8C5C5;F6RUI8;F7C545;F6SI14	E9Q1M6;E9PUR0;Q6KAP1	17;17;9;7;7;6;6;4;4;4;2;2	13;13;6;7;7;3;3;4;4;4;1;1	12;12;6;6;6;3;3;4;4;4;1;1		Ankhd1;mFLJ00246	;;	12	17	13	12	10	8	10	7	6	6	1	3	3	1	0	1	0	0	0	0	1	0	6	5	7	7	5	4	0	1	1	0	0	0	0	0	0	0	0	0	6	5
Q3TAB3;E9PUX0;Q80WJ7	Q3TAB3;E9PUX0;Q80WJ7	2;2;2	2;2;2	2;2;2	Protein LYRIC	Mtdh	;;	3	2	2	2	0	1	0	0	0	0	0	0	1	0	0	0	0	0	0	0	0	0	0	1	0	0	0	0	0	0	1	0	0	0	0	0	0	0	0	0	0	1
Q3UFI4;Q3UCH0;E9PUX4;P47911	Q3UFI4;Q3UCH0;E9PUX4;P47911	2;2;2;2	2;2;2;2	2;2;2;2	60S ribosomal protein L6	Rpl6;Gm5428	;;;	4	2	2	2	0	0	0	0	0	0	0	0	0	2	1	0	0	0	0	1	0	0	0	0	0	0	0	0	0	0	0	2	1	0	0	0	0	1	0	0	0	0
E9PWX6;E9PWM2;E9Q809;F8WH71;E9Q5Y2;E9PUZ3;E9Q1I7;E9Q5J3;Q14C24;G3UW94;Q8BGJ9-4;Q8BGJ9-2;Q8BGJ9;Q9D883;Q8BGJ9-3	E9PWX6;E9PWM2;E9Q809;F8WH71;E9Q5Y2;E9PUZ3;E9Q1I7;E9Q5J3;Q14C24;G3UW94;Q8BGJ9-4;Q8BGJ9-2;Q8BGJ9;Q9D883;Q8BGJ9-3	1;1;1;1;1;1;1;1;1;1;1;1;1;1;1	1;1;1;1;1;1;1;1;1;1;1;1;1;1;1	1;1;1;1;1;1;1;1;1;1;1;1;1;1;1	Splicing factor U2AF 26 kDa subunit;Splicing factor U2AF 35 kDa subunit	U2af1l4;U2af1	;;;;;;;;;;;;;;	15	1	1	1	0	1	0	1	1	0	0	1	0	0	0	0	0	0	0	0	0	0	0	1	0	1	1	0	0	1	0	0	0	0	0	0	0	0	0	0	0	1
Q3TAW5;Q921D1;E9PV69;Q8R0X2-2;Q8R0X2	Q3TAW5;Q921D1;E9PV69;Q8R0X2-2;Q8R0X2	1;1;1;1;1	1;1;1;1;1	1;1;1;1;1	CDK2-associated and cullin domain-containing protein 1	Cacul1	;;;;	5	1	1	1	0	1	0	0	0	0	0	0	0	0	0	0	0	0	0	0	0	0	0	1	0	0	0	0	0	0	0	0	0	0	0	0	0	0	0	0	0	1
E9PVC6;E9Q9E1;E9PVC5;Q6NZJ6;Q6PD42;Q6NZJ6-2;Q8K0J8;Q8R2V4;Q3UTK0;A0PJB5;Q3UYM6;Q3UZD9;E9Q770;Q6EVH9;Q3UQI5	E9PVC6;E9Q9E1;E9PVC5;Q6NZJ6;Q6PD42;Q6NZJ6-2;Q8K0J8;Q8R2V4	7;7;7;7;6;6;5;4;2;2;2;2;2;1;1	7;7;7;7;6;6;5;4;2;2;2;2;2;1;1	7;7;7;7;6;6;5;4;2;2;2;2;2;1;1	Eukaryotic translation initiation factor 4 gamma 1	Eif4g1	;;;;;;;	15	7	7	7	3	3	0	3	0	1	1	3	3	0	0	1	0	0	0	1	1	1	3	3	0	3	0	1	1	3	3	0	0	1	0	0	0	1	1	1	3	3
E9PVZ8;E9QAH1;B2RWW2;Q571K1;Q8CGE5;Q6PAK0;B7ZNF9;Q3UYL3;Q80UY9	E9PVZ8;E9QAH1;B2RWW2;Q571K1	79;78;78;50;28;22;16;13;11	79;78;78;50;28;22;16;13;11	79;78;78;50;28;22;16;13;11		Golgb1	;;;	9	79	79	79	0	6	4	0	0	0	3	12	12	50	71	51	4	5	4	42	47	39	0	6	4	0	0	0	3	12	12	50	71	51	4	5	4	42	47	39	0	6
Q3TF41;Q8BSH9;E9PW66;P28656;Q9CSP8	Q3TF41;Q8BSH9;E9PW66;P28656;Q9CSP8	8;8;8;8;6	7;7;7;7;6	7;7;7;7;6	Nucleosome assembly protein 1-like 1	Nap1l1	;;;;	5	8	7	7	3	5	5	6	7	4	2	5	3	5	3	1	3	2	2	2	1	1	3	5	4	6	7	4	2	5	3	5	3	1	3	2	2	2	1	1	3	5
E9PWM3;A2VCS7;Q8R103;Q8K2R3	E9PWM3;A2VCS7	5;3;2;2	5;3;2;2	5;3;2;2		Armcx4	;	4	5	5	5	2	4	0	4	1	1	0	0	0	0	0	0	0	0	0	0	0	0	2	4	0	4	1	1	0	0	0	0	0	0	0	0	0	0	0	0	2	4
F7CGG2;E9PZA7;E9QLK7;E9PWT1	F7CGG2;E9PZA7;E9QLK7;E9PWT1	1;1;1;1	1;1;1;1	1;1;1;1		Trrap	;;;	4	1	1	1	0	0	0	0	0	0	0	0	1	0	0	0	0	0	0	0	0	0	0	0	0	0	0	0	0	0	1	0	0	0	0	0	0	0	0	0	0	0
E9Q715;E9PX54;Q3U5L2;Q05CX5;Q3UGK2;Q3UZ17;Q7TNC4-2;Q7TNC4-3;Q7TNC4-4;Q7TNC4	E9Q715;E9PX54;Q3U5L2;Q05CX5;Q3UGK2;Q3UZ17;Q7TNC4-2;Q7TNC4-3;Q7TNC4-4;Q7TNC4	1;1;1;1;1;1;1;1;1;1	1;1;1;1;1;1;1;1;1;1	1;1;1;1;1;1;1;1;1;1	Putative RNA-binding protein Luc7-like 2	Luc7l2	;;;;;;;;;	10	1	1	1	0	0	0	0	0	0	0	0	0	0	0	0	0	1	0	0	0	0	0	0	0	0	0	0	0	0	0	0	0	0	0	1	0	0	0	0	0	0
E9PYD3;E9PXG9;Q3UDN2;Q3TX19;Q3TLZ3;Q3TJT1;Q8CCB4;F6Z4G7;E9Q648;Q8CCB4-2	E9PYD3;E9PXG9;Q3UDN2;Q3TX19;Q3TLZ3;Q3TJT1;Q8CCB4;F6Z4G7;E9Q648;Q8CCB4-2	2;2;2;2;2;2;2;1;1;1	2;2;2;2;2;2;2;1;1;1	2;2;2;2;2;2;2;1;1;1	Vacuolar protein sorting-associated protein 53 homolog	Vps53	;;;;;;;;;	10	2	2	2	0	0	0	0	0	0	0	2	2	0	0	0	0	0	0	0	0	0	0	0	0	0	0	0	0	2	2	0	0	0	0	0	0	0	0	0	0	0
Q8BV00;E9PXU3;Q8BVJ3	Q8BV00;E9PXU3;Q8BVJ3	1;1;1	1;1;1	1;1;1		BC024139	;;	3	1	1	1	0	0	0	0	0	0	0	0	0	0	0	0	0	1	0	0	0	0	0	0	0	0	0	0	0	0	0	0	0	0	0	1	0	0	0	0	0	0
E9PXZ8;Q9QZE2-2;Q9QZE2	E9PXZ8;Q9QZE2-2;Q9QZE2	1;1;1	1;1;1	1;1;1	Cytokine-dependent hematopoietic cell linker	Clnk	;;	3	1	1	1	1	1	0	0	0	1	1	0	1	1	1	0	1	1	0	1	0	0	1	1	0	0	0	1	1	0	1	1	1	0	1	1	0	1	0	0	1	1
E9PYH2;Q91V12-2;Q91V12-4;Q91V12;Q91V12-3	E9PYH2;Q91V12-2;Q91V12-4;Q91V12;Q91V12-3	4;4;4;4;3	4;4;4;4;3	4;4;4;4;3	Cytosolic acyl coenzyme A thioester hydrolase	Acot7	;;;;	5	4	4	4	0	0	0	0	0	0	0	0	0	1	2	0	2	1	1	0	2	2	0	0	0	0	0	0	0	0	0	1	2	0	2	1	1	0	2	2	0	0
Q80UN0;E9PYI8;Q9JMA1	Q80UN0;E9PYI8;Q9JMA1	2;2;2	2;2;2	2;2;2	Ubiquitin carboxyl-terminal hydrolase;Ubiquitin carboxyl-terminal hydrolase 14	Usp14	;;	3	2	2	2	1	1	1	1	0	1	1	1	1	1	0	0	0	0	0	1	0	0	1	1	1	1	0	1	1	1	1	1	0	0	0	0	0	1	0	0	1	1
Q8BUX2;Q3TRU8;G3UZJ9;Q8BKJ2;Q3V0L4;Q3UKR8;Q3TTX8;Q3TPK8;E9PZ21;Q91W59-2;Q91W59-3;Q8BWL5-4;Q8BWL5-6;Q91W59;Q8BWL5-3;Q8BWL5-2;Q8BWL5;Q8BWL5-5	Q8BUX2;Q3TRU8;G3UZJ9;Q8BKJ2;Q3V0L4;Q3UKR8;Q3TTX8;Q3TPK8;E9PZ21;Q91W59-2;Q91W59-3;Q8BWL5-4;Q8BWL5-6;Q91W59;Q8BWL5-3;Q8BWL5-2;Q8BWL5;Q8BWL5-5	1;1;1;1;1;1;1;1;1;1;1;1;1;1;1;1;1;1	1;1;1;1;1;1;1;1;1;1;1;1;1;1;1;1;1;1	1;1;1;1;1;1;1;1;1;1;1;1;1;1;1;1;1;1	RNA-binding motif, single-stranded-interacting protein 1;RNA-binding motif, single-stranded-interacting protein 3	Rbms3;Rbms1	;;;;;;;;;;;;;;;;;	18	1	1	1	1	1	1	1	1	1	0	0	0	0	0	0	0	0	0	0	0	0	1	1	1	1	1	1	0	0	0	0	0	0	0	0	0	0	0	0	1	1
E9QKG2;E9PZI6;Q9WV86	E9QKG2;E9PZI6;Q9WV86	2;2;2	2;2;2	2;2;2	Katanin p60 ATPase-containing subunit A1	Katna1	;;	3	2	2	2	0	1	0	0	1	0	0	0	1	0	0	0	0	0	0	0	0	0	0	1	0	0	1	0	0	0	1	0	0	0	0	0	0	0	0	0	0	1
E9PZW0;E9Q557	E9PZW0;E9Q557	5;5	5;5	5;5	Desmoplakin	Dsp	;	2	5	5	5	0	0	0	0	0	0	0	0	0	0	0	0	0	5	0	4	0	0	0	0	0	0	0	0	0	0	0	0	0	0	0	5	0	4	0	0	0	0
E9Q027;Q3TIJ0;Q8C5L3-3;Q8C5L3-2;Q8C5L3;E9Q8D5;Q5CZY5	E9Q027;Q3TIJ0;Q8C5L3-3;Q8C5L3-2;Q8C5L3;E9Q8D5;Q5CZY5	5;5;5;5;5;4;4	5;5;5;5;5;4;4	5;5;5;5;5;4;4	CCR4-NOT transcription complex subunit 2	Cnot2	;;;;;;	7	5	5	5	2	2	2	4	3	2	0	0	0	0	0	0	0	0	0	0	0	0	2	2	2	4	3	2	0	0	0	0	0	0	0	0	0	0	0	0	2	2
Q3UT02;E9Q066;G3X9Q6;Q8BWW4;Q3T9Z3	Q3UT02;E9Q066;G3X9Q6;Q8BWW4;Q3T9Z3	2;2;2;2;1	2;2;2;2;1	2;2;2;2;1	La-related protein 4	Larp4	;;;;	5	2	2	2	1	1	1	0	0	1	0	0	0	0	0	0	0	0	0	0	0	0	1	1	1	0	0	1	0	0	0	0	0	0	0	0	0	0	0	0	1	1
Q3V416;Q3TQJ5;Q3UHE7;F8WGN6;E9Q0J5;Q9QXL2-3;Q9QXL2-2;Q9QXL2-4;Q9QXL2;E9QMU1;J3QNW9;F8VQE2;E9Q0A4;B7ZNG0-2;B7ZNG0;Q7M6Z4;Q9QXL1	Q3V416;Q3TQJ5;Q3UHE7;F8WGN6;E9Q0J5;Q9QXL2-3;Q9QXL2-2;Q9QXL2-4;Q9QXL2;E9QMU1;J3QNW9;F8VQE2;E9Q0A4;B7ZNG0-2;B7ZNG0;Q7M6Z4;Q9QXL1	2;2;2;2;2;2;2;2;2;1;1;1;1;1;1;1;1	2;2;2;2;2;2;2;2;2;1;1;1;1;1;1;1;1	2;2;2;2;2;2;2;2;2;1;1;1;1;1;1;1;1	Kinesin-like protein;Kinesin-like protein KIF21A;Kinesin-like protein KIF7;Kinesin-like protein KIF27;Kinesin-like protein KIF21B	Kif21a;Kif7;Kif21b;Kif27	;;;;;;;;;;;;;;;;	17	2	2	2	0	0	0	0	0	0	1	1	2	0	0	0	0	0	0	0	0	0	0	0	0	0	0	0	1	1	2	0	0	0	0	0	0	0	0	0	0	0
E9Q0W3;Q8C2R5;E9QMW9;Q3TQW3;Q8R509;Q8BGJ5;Q3UBR5;Q3T984;Q80T07;Q922I7;Q8K144;Q6NZB8;Q5RJV5;P17225	E9Q0W3;Q8C2R5;E9QMW9;Q3TQW3;Q8R509;Q8BGJ5;Q3UBR5;Q3T984;Q80T07;Q922I7;Q8K144;Q6NZB8;Q5RJV5;P17225	1;1;1;1;1;1;1;1;1;1;1;1;1;1	1;1;1;1;1;1;1;1;1;1;1;1;1;1	1;1;1;1;1;1;1;1;1;1;1;1;1;1	Polypyrimidine tract-binding protein 1	Ptbp1	;;;;;;;;;;;;;	14	1	1	1	0	0	0	0	0	0	1	0	0	1	0	1	0	0	0	0	0	0	0	0	0	0	0	0	1	0	0	1	0	1	0	0	0	0	0	0	0	0
E9Q0W8;E9Q4F4;P62305	E9Q0W8;E9Q4F4;P62305	1;1;1	1;1;1	1;1;1	Small nuclear ribonucleoprotein E	Snrpe	;;	3	1	1	1	0	1	0	0	0	0	0	0	0	0	0	0	0	0	0	0	0	0	0	1	0	0	0	0	0	0	0	0	0	0	0	0	0	0	0	0	0	1
E9Q133;Q3UJP4;Q3U4U6;P80318;Q3U0I3;F6Q609;Q3TBM6;Q9R1U1	E9Q133;Q3UJP4;Q3U4U6;P80318;Q3U0I3;F6Q609	6;6;6;6;5;3;2;1	6;6;6;6;5;3;2;1	6;6;6;6;5;3;2;1	T-complex protein 1 subunit gamma	Cct3	;;;;;	8	6	6	6	0	0	0	0	1	0	3	3	4	5	3	1	5	5	4	4	2	2	0	0	0	0	1	0	3	3	4	5	3	1	5	5	4	4	2	2	0	0
E9Q150;E9Q967;Q61062	E9Q150;E9Q967;Q61062	3;3;3	1;1;1	1;1;1	Segment polarity protein dishevelled homolog DVL-3	Dvl3	;;	3	3	1	1	1	1	0	1	3	0	0	0	0	0	0	0	0	0	0	0	0	0	0	0	0	0	1	0	0	0	0	0	0	0	0	0	0	0	0	0	0	0
Q8C298;E9Q179;Q8C5Q4;D3YV30;D3YUN1	Q8C298;E9Q179;Q8C5Q4;D3YV30;D3YUN1	2;2;2;1;1	2;2;2;1;1	2;2;2;1;1	G-rich sequence factor 1	Grsf1	;;;;	5	2	2	2	0	2	0	2	2	2	0	0	0	0	0	0	0	0	0	0	0	0	0	2	0	2	2	2	0	0	0	0	0	0	0	0	0	0	0	0	0	2
Q5DTS3;Q8C2A3;Q3UNN1;E9Q9F5;E9Q1G8;O55131;Q3UGE0	Q5DTS3;Q8C2A3;Q3UNN1;E9Q9F5;E9Q1G8;O55131;Q3UGE0	2;2;2;2;2;2;1	2;2;2;2;2;2;1	1;1;1;1;1;1;1	Septin-7	2007-09-01	;;;;;;	7	2	2	1	0	2	1	1	1	1	1	1	2	1	1	0	1	0	0	1	0	0	0	2	1	1	1	1	1	1	2	1	1	0	1	0	0	1	0	0	0	1
F6ZEW4;E9Q1T9;Q9ERK4	F6ZEW4;E9Q1T9;Q9ERK4	1;1;1	1;1;1	1;1;1	Exportin-2	Cse1l	;;	3	1	1	1	0	0	0	0	1	0	0	0	0	0	0	0	0	0	0	1	0	0	0	0	0	0	1	0	0	0	0	0	0	0	0	0	0	1	0	0	0	0
E9Q3T7;E9Q242;Q3TMB8;P54822	E9Q3T7;E9Q242;Q3TMB8;P54822	1;1;1;1	1;1;1;1	1;1;1;1	Adenylosuccinate lyase	Adsl	;;;	4	1	1	1	0	1	1	1	1	1	0	0	0	0	0	0	0	0	0	0	0	0	0	1	1	1	1	1	0	0	0	0	0	0	0	0	0	0	0	0	0	1
E9Q2W8;Q9D920	E9Q2W8;Q9D920	1;1	1;1	1;1	Loss of heterozygosity 12 chromosomal region 1 protein homolog	Loh12cr1	;	2	1	1	1	0	0	0	0	1	0	0	0	0	0	0	0	0	0	0	0	0	0	0	0	0	0	1	0	0	0	0	0	0	0	0	0	0	0	0	0	0	0
Q6A062;E9Q309	Q6A062;E9Q309	1;1	1;1	1;1		Cep350	;	2	1	1	1	0	1	0	0	0	0	0	0	0	0	0	0	0	0	0	0	0	0	0	1	0	0	0	0	0	0	0	0	0	0	0	0	0	0	0	0	0	1
Q8CDH2;E9Q392;Q9QXK2;D3Z734;D3Z733;Q8CED3;F6ZKR0;W4VSP9;Q921R6	Q8CDH2;E9Q392;Q9QXK2;D3Z734;D3Z733;Q8CED3;F6ZKR0;W4VSP9;Q921R6	4;4;4;3;3;3;2;2;2	4;4;4;3;3;3;2;2;2	4;4;4;3;3;3;2;2;2	E3 ubiquitin-protein ligase RAD18	Rad18	;;;;;;;;	9	4	4	4	0	1	1	0	1	0	0	2	0	0	0	0	0	0	0	0	0	0	0	1	1	0	1	0	0	2	0	0	0	0	0	0	0	0	0	0	0	1
E9Q3F7;Q7TN75;H3BJQ1;H3BL51;Q7TN75-2	E9Q3F7;Q7TN75;H3BJQ1	5;5;4;1;1	5;5;4;1;1	5;5;4;1;1	Retrotransposon-derived protein PEG10	Peg10	;;	5	5	5	5	1	3	1	0	0	0	4	1	2	4	2	3	0	0	0	0	0	0	1	3	1	0	0	0	4	1	2	4	2	3	0	0	0	0	0	0	1	3
Q8BRF6;Q80UN3;Q80WR0;E9Q3G8	Q8BRF6;Q80UN3;Q80WR0;E9Q3G8	1;1;1;1	1;1;1;1	1;1;1;1		Nup153	;;;	4	1	1	1	0	0	0	0	0	0	0	0	0	0	0	0	0	1	0	0	0	0	0	0	0	0	0	0	0	0	0	0	0	0	0	1	0	0	0	0	0	0
Q58E35;E9Q3T0;P47955	Q58E35;E9Q3T0;P47955	1;1;1	1;1;1	1;1;1	60S acidic ribosomal protein P1	Rplp1;Gm10073	;;	3	1	1	1	0	1	0	0	1	0	0	0	0	0	1	0	1	0	0	1	1	0	0	1	0	0	1	0	0	0	0	0	1	0	1	0	0	1	1	0	0	1
E9Q481;Q6P2K6-2;Q6P2K6	E9Q481;Q6P2K6-2;Q6P2K6	1;1;1	1;1;1	1;1;1	Serine/threonine-protein phosphatase 4 regulatory subunit 3A	Smek1	;;	3	1	1	1	0	0	0	1	0	0	0	0	0	0	0	0	0	0	0	0	0	0	0	0	0	1	0	0	0	0	0	0	0	0	0	0	0	0	0	0	0	0
Q05CJ0;E9Q496;Q9CQ56-2;Q9CQ56	Q05CJ0;E9Q496;Q9CQ56-2;Q9CQ56	1;1;1;1	1;1;1;1	1;1;1;1	Vesicle transport protein USE1	Use1	;;;	4	1	1	1	0	0	0	0	0	0	0	0	0	0	1	0	0	0	0	0	0	0	0	0	0	0	0	0	0	0	0	0	1	0	0	0	0	0	0	0	0	0
Q3TJN1;E9Q4K3;Q9CXX6;Q8CBC8;Q3TKJ1;P24288;B2KFA6;B2KFA7;B2KFA9;B2KFA8	Q3TJN1;E9Q4K3;Q9CXX6;Q8CBC8;Q3TKJ1;P24288;B2KFA6;B2KFA7;B2KFA9;B2KFA8	2;2;2;2;2;2;1;1;1;1	2;2;2;2;2;2;1;1;1;1	2;2;2;2;2;2;1;1;1;1	Branched-chain-amino-acid aminotransferase;Branched-chain-amino-acid aminotransferase, cytosolic	Bcat1	;;;;;;;;;	10	2	2	2	0	0	0	1	1	0	0	0	0	0	0	0	1	0	0	0	0	0	0	0	0	1	1	0	0	0	0	0	0	0	1	0	0	0	0	0	0	0
E9Q4K7	E9Q4K7	1	1	1	Kinesin-like protein	Kif13b		1	1	1	1	0	0	0	0	0	0	0	1	0	0	0	0	1	1	1	1	0	0	0	0	0	0	0	0	0	1	0	0	0	0	1	1	1	1	0	0	0	0
Q3U4Y4;Q6W4W7;E9Q4U7;K4PWM5;O70566;Q8C414	Q3U4Y4;Q6W4W7;E9Q4U7;K4PWM5;O70566;Q8C414	2;2;2;2;2;1	2;2;2;2;2;1	2;2;2;2;2;1	Protein diaphanous homolog 2	Diap2;Diaph2	;;;;;	6	2	2	2	0	0	0	0	0	0	0	1	2	0	0	1	0	0	0	0	0	0	0	0	0	0	0	0	0	1	2	0	0	1	0	0	0	0	0	0	0	0
E9Q4Z2;Q3UHC8;Q8R5C9	E9Q4Z2	7;3;2	1;1;1	1;1;1	Acetyl-CoA carboxylase 2;Biotin carboxylase	Acacb		3	7	1	1	0	0	0	0	1	0	2	1	2	2	3	2	4	2	2	2	4	3	0	0	0	0	0	0	1	1	1	1	0	1	1	1	1	1	1	1	0	0
E9Q512;B2RY51;H3BJG4;Q8BVJ9;H3BJU5;Q9CRV3;H3BJH8;Q3UTR9;Q3UFU7;Q811I5	E9Q512;B2RY51;H3BJG4	9;8;6;4;2;2;2;2;2;1	9;8;6;4;2;2;2;2;2;1	9;8;6;4;2;2;2;2;2;1		Trip11	;;	10	9	9	9	0	1	1	0	0	0	0	1	1	6	5	8	0	0	0	0	2	2	0	1	1	0	0	0	0	1	1	6	5	8	0	0	0	0	2	2	0	1
E9Q5B6;F6ZV59;G5E8G0;G3X9W0;Q60668-4;Q60668-3;Q60668-2;Q60668;F6SHF3;Q3UXC8;F6VQH5;D3YTQ3;Q9D3U4;Q9Z130	E9Q5B6;F6ZV59;G5E8G0;G3X9W0;Q60668-4;Q60668-3;Q60668-2;Q60668;F6SHF3;Q3UXC8;F6VQH5;D3YTQ3;Q9D3U4;Q9Z130	2;2;2;2;2;2;2;2;1;1;1;1;1;1	2;2;2;2;2;2;2;2;1;1;1;1;1;1	2;2;2;2;2;2;2;2;1;1;1;1;1;1	Heterogeneous nuclear ribonucleoprotein D0;Heterogeneous nuclear ribonucleoprotein D-like	Hnrnpd;Hnrnpdl;Rbm31y	;;;;;;;;;;;;;	14	2	2	2	1	1	0	0	0	0	0	0	0	0	0	0	1	1	0	0	0	0	1	1	0	0	0	0	0	0	0	0	0	0	1	1	0	0	0	0	1	1
E9Q5D6;P69566;P69566-2	E9Q5D6;P69566;P69566-2	4;4;2	4;4;2	4;4;2	Ran-binding protein 9	Ranbp9	;;	3	4	4	4	0	0	0	0	2	0	0	0	2	0	0	0	0	0	0	0	0	0	0	0	0	0	2	0	0	0	2	0	0	0	0	0	0	0	0	0	0	0
E9Q616;A0PJF4;Q6UL10;A0JLR7;Q61484;Q8BKS2;Q8CGE7;Q8VDN3;Q6UIL4	E9Q616;A0PJF4;Q6UL10	23;14;12;10;8;4;3;3;1	23;14;12;10;8;4;3;3;1	23;14;12;10;8;4;3;3;1		Ahnak	;;	9	23	23	23	3	5	1	3	2	3	3	3	6	1	2	2	13	9	8	4	6	2	3	5	1	3	2	3	3	3	6	1	2	2	13	9	8	4	6	2	3	5
E9Q6B2	E9Q6B2	2	2	2	Coiled-coil domain-containing protein 85C	Ccdc85c		1	2	2	2	1	1	0	2	1	0	1	0	1	0	0	0	0	0	0	0	0	0	1	1	0	2	1	0	1	0	1	0	0	0	0	0	0	0	0	0	1	1
O08614;E9Q6R7;Q3TR59;Q3UYS4;Q810I5;Q6P6L2;Q61636	O08614;E9Q6R7	4;4;1;1;1;1;1	4;4;1;1;1;1;1	4;4;1;1;1;1;1		Utrn	;	7	4	4	4	0	3	0	0	0	0	0	0	0	1	0	0	0	0	0	0	0	0	0	3	0	0	0	0	0	0	0	1	0	0	0	0	0	0	0	0	0	3
E9Q7D8;Q8CFQ6;P57722-2;P57722	E9Q7D8;Q8CFQ6;P57722-2;P57722	3;3;3;3	1;1;1;1	1;1;1;1	Poly(rC)-binding protein 3	Pcbp3	;;;	4	3	1	1	1	3	1	1	1	1	1	1	1	1	1	1	1	1	1	1	1	1	0	1	0	0	0	0	0	0	0	0	0	0	0	0	0	0	0	0	0	1
E9Q827;P56212-2;P56212	E9Q827;P56212-2;P56212	1;1;1	1;1;1	1;1;1	cAMP-regulated phosphoprotein 19	Arpp19	;;	3	1	1	1	0	0	0	1	0	0	0	0	0	0	0	0	0	0	0	0	0	0	0	0	0	1	0	0	0	0	0	0	0	0	0	0	0	0	0	0	0	0
E9Q852;Q9QZQ1-2;E9Q9C3;Q9QZQ1;E9PYX7;F7C3I9;Q3TLN8	E9Q852;Q9QZQ1-2;E9Q9C3;Q9QZQ1;E9PYX7	24;24;23;23;18;7;2	24;24;23;23;18;7;2	22;22;21;21;16;7;0	Afadin	Mllt4	;;;;	7	24	24	22	5	10	6	6	9	8	15	12	20	10	9	6	1	2	0	2	1	1	5	10	6	6	9	8	15	12	20	10	9	6	1	2	0	2	1	1	5	8
E9Q8F0;Q3UXT6;Q3U313;Q8VH51-2;Q8VH51;F7AA45;Q0VGU9;Q8VH51-3	E9Q8F0;Q3UXT6;Q3U313;Q8VH51-2;Q8VH51;F7AA45;Q0VGU9;Q8VH51-3	2;2;2;2;2;1;1;1	2;2;2;2;2;1;1;1	2;2;2;2;2;1;1;1	RNA-binding protein 39	Rbm39	;;;;;;;	8	2	2	2	0	0	0	0	0	0	0	0	0	1	1	0	0	0	0	0	0	0	0	0	0	0	0	0	0	0	0	1	1	0	0	0	0	0	0	0	0	0
E9Q8K8;Q6ZPZ3-2;Q6ZPZ3	E9Q8K8;Q6ZPZ3-2;Q6ZPZ3	1;1;1	1;1;1	1;1;1	Zinc finger CCCH domain-containing protein 4	Zc3h4	;;	3	1	1	1	0	0	0	1	0	0	0	0	0	0	0	0	0	0	0	0	0	0	0	0	0	1	0	0	0	0	0	0	0	0	0	0	0	0	0	0	0	0
E9Q8M6	E9Q8M6	1	1	1		Irf9		1	1	1	1	0	0	0	1	0	0	0	0	0	0	0	0	0	0	0	0	0	0	0	0	0	1	0	0	0	0	0	0	0	0	0	0	0	0	0	0	0	0
Q3UL40;E9QL08;E9Q9Z4;E9Q8T1;Q9JJG0-3;Q9JJG0-2;Q9JJG0;Q9JJG0-4;Q5DTJ3	Q3UL40;E9QL08;E9Q9Z4;E9Q8T1;Q9JJG0-3;Q9JJG0-2;Q9JJG0;Q9JJG0-4	9;9;9;9;9;8;8;7;2	9;9;9;9;9;8;8;7;2	9;9;9;9;9;8;8;7;2	Transforming acidic coiled-coil-containing protein 2	Tacc2	;;;;;;;	9	9	9	9	2	6	1	5	3	0	4	4	6	2	3	1	1	0	0	0	0	0	2	6	1	5	3	0	4	4	6	2	3	1	1	0	0	0	0	0	2	6
Q3TA69;E9Q912;E9Q6Q4;Q3TPS9;Q8BKH0;Q3TYN8	Q3TA69;E9Q912;E9Q6Q4;Q3TPS9;Q8BKH0	15;15;14;14;13;2	15;15;14;14;13;2	0;0;0;0;0;0		Rap1gds1	;;;;	6	15	15	0	13	10	12	10	11	12	0	0	0	0	0	0	0	0	0	0	0	0	13	10	12	10	11	12	0	0	0	0	0	0	0	0	0	0	0	0	0	0
E9Q9P1;Q9JHQ5	E9Q9P1;Q9JHQ5	1;1	1;1	1;1	Leucine zipper transcription factor-like protein 1	Lztfl1	;	2	1	1	1	0	1	0	0	0	0	0	0	0	0	0	0	0	0	0	0	0	0	0	1	0	0	0	0	0	0	0	0	0	0	0	0	0	0	0	0	0	1
Q3TMD4;Q05BG1;E9QA19;Q8BT14-2;Q8BT14;Q8BT14-3	Q3TMD4;Q05BG1;E9QA19;Q8BT14-2;Q8BT14;Q8BT14-3	1;1;1;1;1;1	1;1;1;1;1;1	1;1;1;1;1;1	CCR4-NOT transcription complex subunit 4	Cnot4	;;;;;	6	1	1	1	0	1	0	1	0	0	0	0	0	0	0	0	0	0	0	0	0	0	0	1	0	1	0	0	0	0	0	0	0	0	0	0	0	0	0	0	0	1
E9QAK5;Q61768;Q3UWI9;Q8CFE7;Q6NSS5;Q05CG8;Q3US62;Q05CD7;Q3TY51;Q8CHF1;P28738;P33175;O70402	E9QAK5;Q61768;Q3UWI9;Q8CFE7;Q6NSS5;Q05CG8;Q3US62;Q05CD7;Q3TY51;Q8CHF1;P28738;P33175	4;4;3;3;3;3;2;2;2;2;2;2;1	4;4;3;3;3;3;2;2;2;2;2;2;1	4;4;3;3;3;3;2;2;2;2;2;2;1	Kinesin-like protein;Kinesin-1 heavy chain;Kinesin heavy chain isoform 5C;Kinesin heavy chain isoform 5A	Kif5b;Kif5a;mKIAA0531;Kif5c	;;;;;;;;;;;	13	4	4	4	0	0	0	0	1	1	0	1	0	0	1	1	0	0	0	0	0	0	0	0	0	0	1	1	0	1	0	0	1	1	0	0	0	0	0	0	0	0
Q5KU03;E9QAQ5;Q9WV60;Q3TB31	Q5KU03;E9QAQ5;Q9WV60	3;3;3;1	3;3;3;1	3;3;3;1	Glycogen synthase kinase-3 beta	Gsk3b	;;	4	3	3	3	0	1	0	1	2	1	0	0	0	0	0	0	0	0	0	0	0	0	0	1	0	1	2	1	0	0	0	0	0	0	0	0	0	0	0	0	0	1
Q547R0;E9QAT0;Q6AXB7;E9QAS8;P35922-5;P35922-4;P35922-6;P35922-3;P35922-2;P35922;E9QAS9;D3Z6U8;E9QNF5;P35922-11;P35922-10;P35922-12;P35922-9;P35922-8;P35922-7;Q8BPK8;Q8BPN5;Q925S6	Q547R0;E9QAT0;Q6AXB7;E9QAS8;P35922-5;P35922-4;P35922-6;P35922-3;P35922-2;P35922;E9QAS9;D3Z6U8;E9QNF5;P35922-11;P35922-10;P35922-12;P35922-9;P35922-8;P35922-7;Q8BPK8;Q8BPN5	10;10;10;10;10;10;10;10;10;10;9;9;9;9;9;9;9;9;9;8;7;1	9;9;9;9;9;9;9;9;9;9;8;8;8;8;8;8;8;8;8;7;6;1	9;9;9;9;9;9;9;9;9;9;8;8;8;8;8;8;8;8;8;7;6;1	Fragile X mental retardation protein 1 homolog	Fmr1	;;;;;;;;;;;;;;;;;;;;	22	10	9	9	8	6	6	8	7	7	1	1	1	0	0	1	0	0	0	0	1	1	7	5	5	7	6	6	0	0	0	0	0	0	0	0	0	0	0	0	7	5
Q5M8Q0;Q3U7D2;E9QAZ2;Q9CZM2	Q5M8Q0;Q3U7D2;E9QAZ2;Q9CZM2	1;1;1;1	1;1;1;1	1;1;1;1	Ribosomal protein L15;60S ribosomal protein L15	Rpl15;Gm10020	;;;	4	1	1	1	0	0	0	0	0	0	0	0	0	1	0	0	0	1	0	0	0	0	0	0	0	0	0	0	0	0	0	1	0	0	0	1	0	0	0	0	0	0
Q3TLF0;E9QK22;Q8C6B5;P22227;Q3TTC2;Q00899	Q3TLF0;E9QK22;Q8C6B5;P22227;Q3TTC2;Q00899	1;1;1;1;1;1	1;1;1;1;1;1	1;1;1;1;1;1	Zinc finger protein 42;Transcription factor YY2;Transcriptional repressor protein YY1	Yy1;Zfp42;Yy2	;;;;;	6	1	1	1	0	0	0	0	0	0	1	1	0	0	0	0	1	0	0	1	0	0	0	0	0	0	0	0	1	1	0	0	0	0	1	0	0	1	0	0	0	0
E9QK89;Q5PSV9	E9QK89;Q5PSV9	1;1	1;1	1;1	Mediator of DNA damage checkpoint protein 1	Mdc1	;	2	1	1	1	0	0	0	0	1	0	0	0	0	0	0	0	0	0	0	0	0	0	0	0	0	0	1	0	0	0	0	0	0	0	0	0	0	0	0	0	0	0
E9QLH9;Q571I4	E9QLH9;Q571I4	1;1	1;1	1;1	Tyrosine-protein kinase SgK223	D8Ertd82e;Sgk223	;	2	1	1	1	0	1	0	0	0	0	0	0	0	0	0	0	0	0	0	0	0	0	0	1	0	0	0	0	0	0	0	0	0	0	0	0	0	0	0	0	0	1
E9QLQ3;Q61409	E9QLQ3;Q61409	1;1	1;1	1;1	cGMP-inhibited 3,5-cyclic phosphodiesterase B	Pde3b	;	2	1	1	1	0	0	0	0	0	0	0	0	0	0	1	0	0	0	0	0	0	0	0	0	0	0	0	0	0	0	0	0	1	0	0	0	0	0	0	0	0	0
F7B6X4;Q3UX51;F6U2C2;Q3UX07;E9QM77;O70305-2;O70305	F7B6X4;Q3UX51;F6U2C2;Q3UX07;E9QM77;O70305-2;O70305	1;1;1;1;1;1;1	1;1;1;1;1;1;1	1;1;1;1;1;1;1	Ataxin-2	Atxn2	;;;;;;	7	1	1	1	0	1	0	0	0	1	0	0	0	0	0	0	0	0	0	0	0	0	0	1	0	0	0	1	0	0	0	0	0	0	0	0	0	0	0	0	0	1
Q6P9K2;E9QMD3;Q61329	Q6P9K2;E9QMD3;Q61329	1;1;1	1;1;1	1;1;1	Zinc finger homeobox protein 3	Zfhx3	;;	3	1	1	1	0	1	0	0	0	0	0	0	0	0	0	0	0	0	0	0	0	0	0	1	0	0	0	0	0	0	0	0	0	0	0	0	0	0	0	0	0	1
E9QN08;Q80T06;P57776;P57776-3;Q91VK2;F6ZFU0;P57776-2;D3YUQ9;D3Z7N2;D3YY68;D3YZT9	E9QN08;Q80T06;P57776;P57776-3;Q91VK2;F6ZFU0;P57776-2;D3YUQ9	5;5;5;5;4;4;4;3;2;2;2	5;5;5;5;4;4;4;3;2;2;2	5;5;5;5;4;4;4;3;2;2;2	Elongation factor 1-delta	Eef1d	;;;;;;;	11	5	5	5	2	2	4	3	2	3	2	1	2	1	1	1	4	2	3	4	2	2	2	2	4	3	2	3	2	1	2	1	1	1	4	2	3	4	2	2	2	2
Q99KC3;E9QN31;Q922K7	Q99KC3;E9QN31;Q922K7	1;1;1	1;1;1	1;1;1	Probable 28S rRNA (cytosine-C(5))-methyltransferase	Nop2	;;	3	1	1	1	0	0	0	0	0	0	0	0	0	1	0	0	0	0	0	0	0	0	0	0	0	0	0	0	0	0	0	1	0	0	0	0	0	0	0	0	0	0
Q3TAP5;E9QP00;Q6PFR5	Q3TAP5;E9QP00;Q6PFR5	1;1;1	1;1;1	1;1;1	Transformer-2 protein homolog alpha	Tra2a	;;	3	1	1	1	0	1	0	0	0	0	0	0	0	0	0	0	0	0	0	0	0	0	0	1	0	0	0	0	0	0	0	0	0	0	0	0	0	0	0	0	0	1
E9QP46;Q6ZWQ0;Q6DFZ2;Q7TPP1;Q6PI66;F6W8R9;Q76KB5;Q6ZWQ0-3;F7BX34;D5FT67;D3YVK9;Q8K147	E9QP46;Q6ZWQ0;Q6DFZ2;Q7TPP1;Q6PI66;F6W8R9;Q76KB5;Q6ZWQ0-3	10;10;6;5;5;5;5;5;4;4;1;1	10;10;6;5;5;5;5;5;4;4;1;1	10;10;6;5;5;5;5;5;4;4;1;1	Nesprin-2	Syne2	;;;;;;;	12	10	10	10	0	5	0	3	2	0	1	2	5	0	0	1	0	0	0	0	0	0	0	5	0	3	2	0	1	2	5	0	0	1	0	0	0	0	0	0	0	5
E9QP99;P55937-1;P55937;Q3UZV1	E9QP99;P55937-1;P55937;Q3UZV1	12;12;12;6	12;12;12;6	12;12;12;6	Golgin subfamily A member 3	Golga3	;;;	4	12	12	12	2	7	5	4	2	3	0	3	3	1	2	3	0	0	1	0	2	2	2	7	5	4	2	3	0	3	3	1	2	3	0	0	1	0	2	2	2	7
G5E8R3;Q3T9S7;E9QPD7;Q3TCQ3;Q05920;Q3UFS6;Q62043;Q8BP54	G5E8R3;Q3T9S7;E9QPD7;Q3TCQ3;Q05920;Q3UFS6;Q62043;Q8BP54	44;44;44;43;43;42;32;29	44;44;44;43;43;42;32;29	44;44;44;43;43;42;32;29	Pyruvate carboxylase;Pyruvate carboxylase, mitochondrial	Pcx;Pc	;;;;;;;	8	44	44	44	34	31	34	32	28	30	32	33	35	34	36	32	35	37	40	37	32	33	34	31	34	32	28	30	32	33	35	34	36	32	35	37	40	37	32	33	34	31
E9QQ10;Q70FJ1-3;Q70FJ1-2;Q70FJ1	E9QQ10;Q70FJ1-3;Q70FJ1-2;Q70FJ1	5;5;5;5	5;5;5;5	5;5;5;5	A-kinase anchor protein 9	Akap9	;;;	4	5	5	5	1	1	1	0	3	1	0	0	0	0	0	1	0	0	0	0	0	0	1	1	1	0	3	1	0	0	0	0	0	1	0	0	0	0	0	0	1	1
F2Z3U3	F2Z3U3	2	2	2		Raph1		1	2	2	2	0	0	0	0	0	0	2	0	1	0	0	2	0	0	0	0	0	0	0	0	0	0	0	0	2	0	1	0	0	2	0	0	0	0	0	0	0	0
Q8K2T9;F6RX08;Q3UVR0;Q7M739;F6ZDS4	Q8K2T9;F6RX08;Q3UVR0;Q7M739;F6ZDS4	1;1;1;1;1	1;1;1;1;1	1;1;1;1;1	Nucleoprotein TPR	Tpr	;;;;	5	1	1	1	0	1	0	0	0	0	0	0	0	0	0	0	0	0	0	0	0	0	0	1	0	0	0	0	0	0	0	0	0	0	0	0	0	0	0	0	0	1
F6SVV1;Q4FZE6;P62082	F6SVV1;Q4FZE6;P62082	2;2;2	2;2;2	2;2;2	40S ribosomal protein S7	Gm9493;Rps7	;;	3	2	2	2	1	0	0	1	0	0	0	0	0	1	0	0	0	0	0	2	0	0	1	0	0	1	0	0	0	0	0	1	0	0	0	0	0	2	0	0	1	0
Q8R0E6;F6SX81;Q6IR34-2;Q6IR34-3;Q6IR34;Q6IR34-5	Q8R0E6;F6SX81;Q6IR34-2;Q6IR34-3;Q6IR34;Q6IR34-5	1;1;1;1;1;1	1;1;1;1;1;1	1;1;1;1;1;1	G-protein-signaling modulator 1	Gpsm1	;;;;;	6	1	1	1	0	0	0	1	0	0	0	0	0	0	0	0	0	0	0	0	0	0	0	0	0	1	0	0	0	0	0	0	0	0	0	0	0	0	0	0	0	0
F6TB64;Q80WC1-2;Q80WC1-3;Q80WC1;Q80WC1-4	F6TB64;Q80WC1-2;Q80WC1-3;Q80WC1;Q80WC1-4	1;1;1;1;1	1;1;1;1;1	1;1;1;1;1	Ubinuclein-2	Ubn2	;;;;	5	1	1	1	0	0	0	0	0	0	0	0	0	0	0	0	0	1	0	0	0	0	0	0	0	0	0	0	0	0	0	0	0	0	0	1	0	0	0	0	0	0
Q80TQ0;F6UPM1;G5E8D8;Q2VPU4	Q80TQ0;F6UPM1;G5E8D8;Q2VPU4	1;1;1;1	1;1;1;1	1;1;1;1	MLX-interacting protein	Mlxip	;;;	4	1	1	1	0	0	0	1	1	0	0	0	0	0	0	0	0	0	0	0	0	0	0	0	0	1	1	0	0	0	0	0	0	0	0	0	0	0	0	0	0	0
F6VQ19;Q3UMG5-2;Q3UMG5-3;Q3UMG5;A2AMP0;F7AAC3	F6VQ19;Q3UMG5-2;Q3UMG5-3;Q3UMG5	3;3;3;3;1;1	3;3;3;3;1;1	3;3;3;3;1;1	Leucine-rich repeat and calponin homology domain-containing protein 2	Lrch2	;;;	6	3	3	3	0	0	0	0	0	0	2	2	2	0	0	0	0	0	0	0	0	0	0	0	0	0	0	0	2	2	2	0	0	0	0	0	0	0	0	0	0	0
Q8BR82;F6VSK8;Q3TWK2;Q8CC06;Q6PEE8;Q80ZI8;Q61739-2;Q61739	Q8BR82;F6VSK8;Q3TWK2;Q8CC06;Q6PEE8;Q80ZI8;Q61739-2;Q61739	1;1;1;1;1;1;1;1	1;1;1;1;1;1;1;1	1;1;1;1;1;1;1;1	Integrin alpha-6;Integrin alpha-6 heavy chain;Integrin alpha-6 light chain	Itga6	;;;;;;;	8	1	1	1	0	0	0	0	0	0	0	0	0	1	0	1	0	0	0	0	0	0	0	0	0	0	0	0	0	0	0	1	0	1	0	0	0	0	0	0	0	0
Q5M9N8;Q3UBI6;F6XI62;P14148	Q5M9N8;Q3UBI6;F6XI62;P14148	1;1;1;1	1;1;1;1	1;1;1;1	60S ribosomal protein L7	Rpl7	;;;	4	1	1	1	0	0	0	0	0	0	1	1	1	1	0	0	1	1	0	1	0	0	0	0	0	0	0	0	1	1	1	1	0	0	1	1	0	1	0	0	0	0
F6XLV1	F6XLV1	1	1	1		E030010N08Rik		1	1	1	1	0	1	0	1	1	0	0	0	0	0	0	0	0	0	0	0	0	0	0	1	0	1	1	0	0	0	0	0	0	0	0	0	0	0	0	0	0	1
F6YIY0;Q497F8;Q3UDR8	F6YIY0;Q497F8;Q3UDR8	1;1;1	1;1;1	1;1;1	Protein YIPF;Protein YIPF3;Protein YIPF3, N-terminally processed	Yipf3	;;	3	1	1	1	0	0	0	0	0	0	0	0	0	0	0	1	0	0	0	0	1	0	0	0	0	0	0	0	0	0	0	0	0	1	0	0	0	0	1	0	0	0
F6YU21;Q3TYG6	F6YU21;Q3TYG6	1;1	1;1	1;1	Protein FAM179A	Fam179a	;	2	1	1	1	0	0	0	0	0	0	0	1	0	0	0	0	0	0	0	0	0	0	0	0	0	0	0	0	0	1	0	0	0	0	0	0	0	0	0	0	0	0
S4R1N6;Q561N5;F6YVP7;P62270;Q3TW65	S4R1N6;Q561N5;F6YVP7;P62270;Q3TW65	2;2;2;2;1	2;2;2;2;1	2;2;2;2;1	40S ribosomal protein S18	Rps18;Gm10260	;;;;	5	2	2	2	1	2	1	2	1	0	1	0	0	0	1	0	2	2	0	1	1	1	1	2	1	2	1	0	1	0	0	0	1	0	2	2	0	1	1	1	1	2
F6ZMJ4;Q3UHK8;Q05CE3;Q8BXM6;Q3UUG8;Q99JR3;Q8BNF0;Q3UQ45;Q8BWM2;Q6ZPQ4	F6ZMJ4;Q3UHK8;Q05CE3	23;22;13;10;10;9;8;7;6;1	23;22;13;10;10;9;8;7;6;1	23;22;13;10;10;9;8;7;6;1	Trinucleotide repeat-containing gene 6A protein	Tnrc6a	;;	10	23	23	23	3	8	2	12	18	11	0	0	0	0	0	0	0	0	0	0	0	0	3	8	2	12	18	11	0	0	0	0	0	0	0	0	0	0	0	0	3	8
F7BLV6	F7BLV6	1	1	1		Cped1		1	1	1	1	0	0	0	0	0	0	0	0	0	0	0	0	1	0	0	0	1	0	0	0	0	0	0	0	0	0	0	0	0	0	1	0	0	0	1	0	0	0
F7BX26;Q60676	F7BX26;Q60676	7;7	7;7	7;7	Serine/threonine-protein phosphatase;Serine/threonine-protein phosphatase 5	Ppp5c	;	2	7	7	7	4	6	2	4	4	3	0	0	0	0	0	0	0	0	0	0	0	0	4	6	2	4	4	3	0	0	0	0	0	0	0	0	0	0	0	0	4	6
V9GWT6;V9GXH3;V9GXF0;V9GXP8;F8VPM7;Q99MI1-2;Q99MI1;Q3TRG3;V9GX53;Q5J8K5;Q5J8K6;Q5J8K7;Q5J8K8;Q3UHT7;Q6PH08-2;Q6PH08;Q6PH08-3	V9GWT6;V9GXH3;V9GXF0;V9GXP8;F8VPM7;Q99MI1-2;Q99MI1;Q3TRG3;V9GX53;Q5J8K5;Q5J8K6;Q5J8K7;Q5J8K8;Q3UHT7;Q6PH08-2;Q6PH08;Q6PH08-3	2;2;2;2;2;2;2;1;1;1;1;1;1;1;1;1;1	2;2;2;2;2;2;2;1;1;1;1;1;1;1;1;1;1	2;2;2;2;2;2;2;1;1;1;1;1;1;1;1;1;1	ELKS/Rab6-interacting/CAST family member 1;ERC protein 2	Erc1;Erc2	;;;;;;;;;;;;;;;;	17	2	2	2	0	0	0	1	0	1	0	0	0	0	0	0	0	0	0	0	0	0	0	0	0	1	0	1	0	0	0	0	0	0	0	0	0	0	0	0	0	0
F8VPV0;P48725-3;P48725;Q497U2;Q3ULT7;P48725-2;Q3TQR8;Q80U10;Q8CDL2	F8VPV0;P48725-3;P48725;Q497U2;Q3ULT7;P48725-2	5;5;5;4;3;3;2;2;1	5;5;5;4;3;3;2;2;1	5;5;5;4;3;3;2;2;1	Pericentrin	Pcnt	;;;;;	9	5	5	5	0	3	0	3	4	0	2	2	1	2	4	0	2	0	0	0	0	0	0	3	0	3	4	0	2	2	1	2	4	0	2	0	0	0	0	0	0	3
Q3UG90;F8VQ28;Q8VI36-2;Q8VI36;Q99LE7	Q3UG90;F8VQ28;Q8VI36-2;Q8VI36;Q99LE7	2;2;2;2;1	2;2;2;2;1	2;2;2;2;1	Paxillin	Pxn	;;;;	5	2	2	2	0	0	0	1	2	1	0	0	0	0	0	0	0	0	0	0	0	0	0	0	0	1	2	1	0	0	0	0	0	0	0	0	0	0	0	0	0	0
Q6ZQ23;F8VQ54;Q8R418-2;Q8R418;Q3UUV8	Q6ZQ23;F8VQ54;Q8R418-2;Q8R418;Q3UUV8	2;2;2;2;1	2;2;2;2;1	2;2;2;2;1	Endoribonuclease Dicer	Dicer1	;;;;	5	2	2	2	0	0	0	0	2	0	0	0	0	0	0	0	0	0	0	0	0	0	0	0	0	0	2	0	0	0	0	0	0	0	0	0	0	0	0	0	0	0
F8VQ75;Q9EQW7;Q5DTN0;Q8CDQ6	F8VQ75;Q9EQW7;Q5DTN0;Q8CDQ6	2;2;1;1	2;2;1;1	2;2;1;1	Kinesin-like protein;Kinesin-like protein KIF13A	Kif13a	;;;	4	2	2	2	0	0	0	0	0	0	0	0	2	0	0	0	0	0	0	0	0	0	0	0	0	0	0	0	0	0	2	0	0	0	0	0	0	0	0	0	0	0
F8VQG7;E9Q9B2;Q69ZK1;Q8BX85	F8VQG7;E9Q9B2;Q69ZK1	15;12;12;4	15;12;12;4	15;12;12;4		N4bp2	;;	4	15	15	15	3	8	4	8	5	6	0	0	1	0	0	0	0	0	0	0	0	0	3	8	4	8	5	6	0	0	1	0	0	0	0	0	0	0	0	0	3	8
F8VQJ3;Q3UNG0;P02468;Q3URV4;F6TLW1;Q6PHM1;Q3UFZ9;Q3TRH4	F8VQJ3;Q3UNG0;P02468	8;6;6;2;1;1;1;1	8;6;6;2;1;1;1;1	8;6;6;2;1;1;1;1	Laminin subunit gamma-1	Lamc1	;;	8	8	8	8	0	0	0	0	0	0	3	1	1	1	0	0	6	3	1	2	0	0	0	0	0	0	0	0	3	1	1	1	0	0	6	3	1	2	0	0	0	0
Q8CJ25;S4R255;F8WGF2;Q9Z0J4-4;Q9Z0J4-3;Q9Z0J4-2;Q9Z0J4;Q9Z0J4-5	Q8CJ25;S4R255;F8WGF2;Q9Z0J4-4;Q9Z0J4-3;Q9Z0J4-2;Q9Z0J4;Q9Z0J4-5	1;1;1;1;1;1;1;1	1;1;1;1;1;1;1;1	1;1;1;1;1;1;1;1	Nitric oxide synthase;Nitric oxide synthase, brain	Nos1	;;;;;;;	8	1	1	1	0	0	0	0	0	0	0	0	0	1	0	0	0	0	0	0	0	0	0	0	0	0	0	0	0	0	0	1	0	0	0	0	0	0	0	0	0	0
Q3UA02;S4R293;Q7TMH0;Q3U9Y3;Q3UBI5;F8WH69;Q09014	Q3UA02;S4R293;Q7TMH0;Q3U9Y3;Q3UBI5;F8WH69;Q09014	1;1;1;1;1;1;1	1;1;1;1;1;1;1	1;1;1;1;1;1;1	Neutrophil cytosol factor 1	Ncf1	;;;;;;	7	1	1	1	1	1	1	0	1	0	0	0	1	0	1	1	1	1	0	0	1	1	1	1	1	0	1	0	0	0	1	0	1	1	1	1	0	0	1	1	1	1
Q8BTF0;F8WHL2;Q8CIE6;Q63ZW9;Q8R393;Q99JW9;Q8BTF3;F6XJN3;Q3TAU7	Q8BTF0;F8WHL2;Q8CIE6;Q63ZW9	39;39;39;37;14;8;8;3;2	39;39;39;37;14;8;8;3;2	39;39;39;37;14;8;8;3;2	Coatomer subunit alpha;Coatomer subunit alpha;Xenin;Proxenin	Copa	;;;	9	39	39	39	0	0	0	0	0	0	30	25	30	35	37	29	18	15	13	31	29	25	0	0	0	0	0	0	30	25	30	35	37	29	18	15	13	31	29	25	0	0
F8WHM5;Q53WR6;Q61543;F6RSH1	F8WHM5;Q53WR6;Q61543;F6RSH1	2;2;2;1	2;2;2;1	2;2;2;1	Golgi apparatus protein 1	Glg1	;;;	4	2	2	2	0	0	0	0	0	0	0	1	0	0	1	0	1	1	0	0	0	0	0	0	0	0	0	0	0	1	0	0	1	0	1	1	0	0	0	0	0	0
F8WHT3;Q80TY7;F6Q3E1;F6V431	F8WHT3	17;5;2;2	1;1;1;1	1;1;1;1		Prrc2b		4	17	1	1	8	13	9	11	9	4	1	1	0	0	0	0	0	0	0	0	0	0	1	0	0	1	1	1	0	0	0	0	0	0	0	0	0	0	0	0	1	0
Q99JX6;Q3TUI1;F8WIT2;Q3UI56;P14824;Q3UDK4;Q3V2Z4;Q8CEX0	Q99JX6;Q3TUI1;F8WIT2;Q3UI56;P14824;Q3UDK4;Q3V2Z4	4;4;4;4;4;3;2;1	4;4;4;4;4;3;2;1	4;4;4;4;4;3;2;1	Annexin;Annexin A6	Anxa6	;;;;;;	8	4	4	4	0	0	0	0	0	0	2	1	0	0	0	1	1	0	0	0	0	0	0	0	0	0	0	0	2	1	0	0	0	1	1	0	0	0	0	0	0	0
F8WJA5;Q61474-2;Q61474	F8WJA5;Q61474-2;Q61474	5;5;5	5;5;5	5;5;5	RNA-binding protein Musashi homolog 1	Msi1	;;	3	5	5	5	1	4	2	0	2	2	0	0	0	0	0	0	0	0	0	0	0	0	1	4	2	0	2	2	0	0	0	0	0	0	0	0	0	0	0	0	1	4
F8WJC2;Q3V4B3;Q9CR26	F8WJC2;Q3V4B3;Q9CR26	1;1;1	1;1;1	1;1;1	Vacuolar protein sorting-associated protein VTA1 homolog	Vta1	;;	3	1	1	1	0	1	0	0	1	0	1	1	0	0	0	0	0	0	0	0	0	0	0	1	0	0	1	0	1	1	0	0	0	0	0	0	0	0	0	0	0	1
F8WJK8;Q3U9V1;Q3U8D2;Q99L47;Q3U3N7;Q3TGW8;E9Q1V0	F8WJK8;Q3U9V1;Q3U8D2;Q99L47;Q3U3N7;Q3TGW8;E9Q1V0	7;7;7;7;6;5;4	7;7;7;7;6;5;4	7;7;7;7;6;5;4	Hsc70-interacting protein	St13	;;;;;;	7	7	7	7	6	6	6	5	6	7	4	5	4	3	4	2	2	2	1	3	1	0	6	6	6	5	6	7	4	5	4	3	4	2	2	2	1	3	1	0	6	6
Q7TN25;G3UVU2;Q62203	Q7TN25;G3UVU2;Q62203	1;1;1	1;1;1	1;1;1	Splicing factor 3A subunit 2	Sf3a2	;;	3	1	1	1	0	1	0	1	0	0	1	0	0	1	1	0	1	1	0	0	0	0	0	1	0	1	0	0	1	0	0	1	1	0	1	1	0	0	0	0	0	1
Q8C020;G3UVV3	Q8C020;G3UVV3	1;1	1;1	1;1		Zfp407	;	2	1	1	1	0	0	0	0	1	0	0	0	0	0	0	0	0	0	0	0	0	0	0	0	0	0	1	0	0	0	0	0	0	0	0	0	0	0	0	0	0	0
G3UW70;Q9D1L9	G3UW70;Q9D1L9	1;1	1;1	1;1	Ragulator complex protein LAMTOR5	Lamtor5	;	2	1	1	1	0	0	0	0	0	0	0	0	0	0	0	0	0	1	0	0	0	0	0	0	0	0	0	0	0	0	0	0	0	0	0	1	0	0	0	0	0	0
G3UWD7;Q6ZWV7	G3UWD7;Q6ZWV7	1;1	1;1	1;1	60S ribosomal protein L35	Gm10269;Rpl35	;	2	1	1	1	0	0	0	0	0	0	0	0	1	0	0	0	0	0	0	0	0	0	0	0	0	0	0	0	0	0	1	0	0	0	0	0	0	0	0	0	0	0
G3UX26;Q60930;D3YZT5;D3YUN8	G3UX26;Q60930	8;8;3;1	8;8;3;1	8;8;3;1	Voltage-dependent anion-selective channel protein 2	Vdac2	;	4	8	8	8	2	2	4	3	2	2	4	4	3	5	4	4	6	4	6	5	4	3	2	2	4	3	2	2	4	4	3	5	4	4	6	4	6	5	4	3	2	2
G3UYV6;G3UX28;G3UZJ6;G3UZK4;Q0QEW9;Q642K1;Q58EW0;P35980	G3UYV6;G3UX28;G3UZJ6;G3UZK4;Q0QEW9;Q642K1;Q58EW0;P35980	1;1;1;1;1;1;1;1	1;1;1;1;1;1;1;1	1;1;1;1;1;1;1;1	60S ribosomal protein L18	Rpl18	;;;;;;;	8	1	1	1	0	0	1	0	0	0	0	0	1	0	0	0	0	0	1	0	0	0	0	0	1	0	0	0	0	0	1	0	0	0	0	0	1	0	0	0	0	0
G3UXJ6;G3UZ48;G3UZI2;G3V018;Q7TMK9-2;Q7TMK9;Q3TRV3;G3UWM1	G3UXJ6;G3UZ48;G3UZI2;G3V018;Q7TMK9-2;Q7TMK9;Q3TRV3	3;3;3;3;3;3;2;1	3;3;3;3;3;3;2;1	3;3;3;3;3;3;2;1	Heterogeneous nuclear ribonucleoprotein Q	Syncrip	;;;;;;	8	3	3	3	1	0	0	3	2	1	0	0	0	0	0	0	0	0	0	0	0	0	1	0	0	3	2	1	0	0	0	0	0	0	0	0	0	0	0	0	1	0
G3UXY9;Q9R1E6;Q9R1E6-3;Q9R1E6-2	G3UXY9;Q9R1E6;Q9R1E6-3;Q9R1E6-2	3;3;3;3	3;3;3;3	3;3;3;3	Ectonucleotide pyrophosphatase/phosphodiesterase family member 2	Enpp2	;;;	4	3	3	3	0	0	0	0	0	0	0	0	0	0	0	0	3	1	0	0	0	0	0	0	0	0	0	0	0	0	0	0	0	0	3	1	0	0	0	0	0	0
G3UYD0;Q3UHU8;Q9ESZ8-5;Q9ESZ8-4;Q9ESZ8-3;Q9ESZ8-6;Q9ESZ8-2;Q9ESZ8;G3UYJ6;G3UWV2	G3UYD0;Q3UHU8;Q9ESZ8-5;Q9ESZ8-4;Q9ESZ8-3;Q9ESZ8-6;Q9ESZ8-2;Q9ESZ8;G3UYJ6	8;8;8;8;8;8;8;8;4;1	8;8;8;8;8;8;8;8;4;1	8;8;8;8;8;8;8;8;4;1	General transcription factor II-I	Gtf2i	;;;;;;;;	10	8	8	8	1	7	0	2	0	1	0	0	3	1	1	1	0	0	0	0	0	0	1	7	0	2	0	1	0	0	3	1	1	1	0	0	0	0	0	0	1	7
G3UYG6;Q6Y7W8;G3UWR2;Q8C585;Q3TUA5;E9Q2M5;G3UZX7;G3UZW5;Q6Y7W8-2;G3UYH4;G3UWT6	G3UYG6;Q6Y7W8;G3UWR2;Q8C585;Q3TUA5;E9Q2M5	23;23;20;18;17;17;9;5;5;2;1	23;23;20;18;17;17;9;5;5;2;1	7;7;4;2;2;2;2;2;5;1;0	PERQ amino acid-rich with GYF domain-containing protein 2	Gigyf2	;;;;;	11	23	23	7	20	17	20	18	15	19	9	9	10	6	6	1	3	0	1	0	0	0	20	17	20	18	15	19	9	9	10	6	6	1	3	0	1	0	0	0	6	4
Q3UNI8;G3UYJ7;O35215	Q3UNI8;G3UYJ7;O35215	1;1;1	1;1;1	1;1;1	D-dopachrome decarboxylase	Ddt;Gm20441	;;	3	1	1	1	0	0	0	0	0	0	0	0	0	0	1	0	0	1	0	0	0	0	0	0	0	0	0	0	0	0	0	0	1	0	0	1	0	0	0	0	0	0
G3UYN0;Q587J6	G3UYN0;Q587J6	11;11	11;11	11;11	LINE-1 type transposase domain-containing protein 1	L1td1	;	2	11	11	11	3	3	5	2	1	4	6	8	6	3	6	4	3	4	5	1	2	3	3	3	5	2	1	4	6	8	6	3	6	4	3	4	5	1	2	3	3	3
G3UYP1;Q80X95;Q6NTA4	G3UYP1;Q80X95;Q6NTA4	1;1;1	1;1;1	1;1;1	Ras-related GTP-binding protein A;Ras-related GTP-binding protein B	Rragb;Rraga	;;	3	1	1	1	0	0	0	0	1	0	0	0	0	0	0	0	0	0	0	0	0	0	0	0	0	0	1	0	0	0	0	0	0	0	0	0	0	0	0	0	0	0
G3UYR9;G3UZS9	G3UYR9	17;2	1;1	1;1		Gigyf2		2	17	1	1	14	14	15	15	12	14	8	7	7	5	5	1	3	0	1	0	0	0	0	1	0	1	1	0	0	0	0	0	0	0	0	0	0	0	0	0	0	1
G3UYU0	G3UYU0	4	4	4		Mex3a		1	4	4	4	2	2	1	2	3	3	0	0	0	0	0	0	0	0	0	0	0	0	2	2	1	2	3	3	0	0	0	0	0	0	0	0	0	0	0	0	2	2
G3UYV7;Q059I1;P62858	G3UYV7;Q059I1;P62858	2;2;2	2;2;2	2;2;2	40S ribosomal protein S28	Rps28	;;	3	2	2	2	1	1	1	1	1	1	1	1	2	1	1	1	2	2	1	2	2	1	1	1	1	1	1	1	1	1	2	1	1	1	2	2	1	2	2	1	1	1
G3UZ26;Q9CWR5;P50431;G3UYY1;G3UZZ9	G3UZ26;Q9CWR5;P50431;G3UYY1	3;3;3;2;1	3;3;3;2;1	3;3;3;2;1	Serine hydroxymethyltransferase;Serine hydroxymethyltransferase, cytosolic	Shmt1	;;;	5	3	3	3	0	0	0	1	0	0	1	1	0	1	0	0	2	0	0	0	2	0	0	0	0	1	0	0	1	1	0	1	0	0	2	0	0	0	2	0	0	0
G3UZY2;P97493	G3UZY2;P97493	1;1	1;1	1;1	Thioredoxin, mitochondrial	Txn2	;	2	1	1	1	0	0	0	0	0	0	0	0	0	0	0	0	0	1	0	0	0	1	0	0	0	0	0	0	0	0	0	0	0	0	0	1	0	0	0	1	0	0
G3X8Q0;O89090	G3X8Q0;O89090	1;1	1;1	1;1	Transcription factor Sp1	Sp1	;	2	1	1	1	0	0	0	0	0	0	0	1	0	1	0	0	1	1	1	1	1	1	0	0	0	0	0	0	0	1	0	1	0	0	1	1	1	1	1	1	0	0
G3X8V5;Q8K2Y0-2;Q8K2Y0-3;Q8K2Y0	G3X8V5;Q8K2Y0-2;Q8K2Y0-3;Q8K2Y0	1;1;1;1	1;1;1;1	1;1;1;1	RING finger protein 219	Rnf219	;;;	4	1	1	1	0	0	0	0	1	0	0	0	0	0	0	0	0	0	0	0	0	0	0	0	0	0	1	0	0	0	0	0	0	0	0	0	0	0	0	0	0	0
G3X9Q1;Q3TZS3;Q61738-4;Q61738-2;Q61738-5;Q61738-3;Q61738-6;Q61738	G3X9Q1;Q3TZS3;Q61738-4;Q61738-2;Q61738-5;Q61738-3;Q61738-6;Q61738	1;1;1;1;1;1;1;1	1;1;1;1;1;1;1;1	1;1;1;1;1;1;1;1	Integrin alpha-7;Integrin alpha-7 heavy chain;Integrin alpha-7 light chain	Itga7	;;;;;;;	8	1	1	1	0	0	0	0	1	0	0	0	0	0	0	0	0	0	0	0	0	0	0	0	0	0	1	0	0	0	0	0	0	0	0	0	0	0	0	0	0	0
G3XA10;Q8C290;Q3ULH5;Q3TXW2;Q3TVV6;Q8VEK3;Q3TS50;O88568;Q3TWN5;Q3TGN5;Q9R205	G3XA10;Q8C290;Q3ULH5;Q3TXW2;Q3TVV6;Q8VEK3;Q3TS50;O88568;Q3TWN5;Q3TGN5	5;5;5;5;5;5;4;4;4;3;1	5;5;5;5;5;5;4;4;4;3;1	5;5;5;5;5;5;4;4;4;3;1	Heterogeneous nuclear ribonucleoprotein U	Gm28062;Hnrnpu	;;;;;;;;;	11	5	5	5	3	2	1	4	1	2	3	2	4	5	3	4	3	4	3	2	2	1	3	2	1	4	1	2	3	2	4	5	3	4	3	4	3	2	2	1	3	2
G4W8R4;G4W8R3;G4W8R2	G4W8R4;G4W8R3;G4W8R2	1;1;1	1;1;1	1;1;1		Nexn	;;	3	1	1	1	0	0	1	0	0	1	0	0	0	0	0	0	0	0	0	0	0	0	0	0	1	0	0	1	0	0	0	0	0	0	0	0	0	0	0	0	0	0
G5E852;Q62120	G5E852;Q62120	1;1	1;1	1;1	Tyrosine-protein kinase;Tyrosine-protein kinase JAK2	Jak2	;	2	1	1	1	0	0	0	0	0	0	0	0	0	1	0	0	0	0	0	0	0	0	0	0	0	0	0	0	0	0	0	1	0	0	0	0	0	0	0	0	0	0
G5E870;A0A087WNZ7;A0A087WRV6;A0A0B4J1N9;A0A087WSG4	G5E870;A0A087WNZ7;A0A087WRV6	12;11;9;2;1	12;11;9;2;1	12;11;9;2;1	E3 ubiquitin-protein ligase TRIP12	Trip12	;;	5	12	12	12	0	0	0	1	0	0	6	7	7	1	0	0	2	2	2	1	1	0	0	0	0	1	0	0	6	7	7	1	0	0	2	2	2	1	1	0	0	0
G5E884;O88643	G5E884;O88643	1;1	1;1	1;1	Non-specific serine/threonine protein kinase;Serine/threonine-protein kinase PAK 1	Pak1	;	2	1	1	1	0	1	0	0	1	0	1	1	0	1	0	0	0	0	0	0	0	0	0	1	0	0	1	0	1	1	0	1	0	0	0	0	0	0	0	0	0	1
G5E886;Q80ST9	G5E886;Q80ST9	1;1	1;1	1;1	Lebercilin	Lca5	;	2	1	1	1	0	1	0	0	0	0	0	0	0	0	0	0	0	0	0	0	0	0	0	1	0	0	0	0	0	0	0	0	0	0	0	0	0	0	0	0	0	1
G5E896;Q3UJB9-2;Q3UJB9;D6RE33;F6ZJ27;F6V5I7	G5E896;Q3UJB9-2;Q3UJB9;D6RE33	14;13;13;12;2;1	14;13;13;12;2;1	14;13;13;12;2;1	Enhancer of mRNA-decapping protein 4	Edc4	;;;	6	14	14	14	4	8	3	6	6	4	0	0	0	0	0	0	0	0	0	0	0	0	4	8	3	6	6	4	0	0	0	0	0	0	0	0	0	0	0	0	4	8
Q3UQD7;Q6PG96;G5E898;Q9R269	Q3UQD7;Q6PG96;G5E898;Q9R269	1;1;1;1	1;1;1;1	1;1;1;1	Periplakin	Ppl	;;;	4	1	1	1	0	0	0	0	0	0	0	0	0	0	0	0	0	0	0	1	0	0	0	0	0	0	0	0	0	0	0	0	0	0	0	0	0	1	0	0	0	0
G5E8A7;Q80XS6	G5E8A7;Q80XS6	12;10	12;10	12;10	Protein Smaug homolog 2	Samd4b	;	2	12	12	12	5	8	3	9	8	5	5	6	5	1	0	1	0	0	0	0	0	0	5	8	3	9	8	5	5	6	5	1	0	1	0	0	0	0	0	0	5	8
G5E8I8;Q8CGZ0	G5E8I8;Q8CGZ0	1;1	1;1	1;1	Calcium homeostasis endoplasmic reticulum protein	Cherp	;	2	1	1	1	0	0	0	1	0	0	0	0	0	0	0	0	0	0	0	0	0	0	0	0	0	1	0	0	0	0	0	0	0	0	0	0	0	0	0	0	0	0
G5E8J9;Q8CFE4;Q80UY7;Q8CFE4-2	G5E8J9;Q8CFE4	10;10;3;3	10;10;3;3	10;10;3;3	SCY1-like protein 2	Scyl2	;	4	10	10	10	5	6	5	4	5	4	8	8	8	5	4	2	3	4	3	1	0	1	5	6	5	4	5	4	8	8	8	5	4	2	3	4	3	1	0	1	5	6
S4R1X7;S4R2C1;S4R187;S4R2F5;S4R2J6;S4R165;G5E8K5-6;G5E8K5-5;G5E8K5-4;S4R236;S4R1S2;G5E8K2;G5E8K3;S4R2S8;W6PPA1;S4R2K9;W6PPR4;G5E8K5-2;G5E8K5-3;G5E8K5;Q9QXH1;G3X971;A0A087WNU5;S4R278;S4R208;S4R1U4;S4R162;A0A087WRP9;Q8CCD5;S4R2R5;S4R1V6;S4R2H6;S4R2F3;S4R2D0;S4R285;S4R245;S4R1F9;S4R249;S4R291;Q8C8R3-3;Q8C8R3-5;Q8C8R3;Q8C8R3-2;Q8C8R3-4	S4R1X7;S4R2C1;S4R187;S4R2F5;S4R2J6;S4R165;G5E8K5-6;G5E8K5-5;G5E8K5-4;S4R236;S4R1S2;G5E8K2;G5E8K3;S4R2S8;W6PPA1;S4R2K9;W6PPR4;G5E8K5-2;G5E8K5-3;G5E8K5;Q9QXH1;G3X971	10;10;10;10;10;10;10;10;10;9;9;9;9;9;9;9;9;9;9;9;8;8;4;3;3;2;1;1;1;1;1;1;1;1;1;1;1;1;1;1;1;1;1;1	10;10;10;10;10;10;10;10;10;9;9;9;9;9;9;9;9;9;9;9;8;8;4;3;3;2;1;1;1;1;1;1;1;1;1;1;1;1;1;1;1;1;1;1	10;10;10;10;10;10;10;10;10;9;9;9;9;9;9;9;9;9;9;9;8;8;4;3;3;2;1;1;1;1;1;1;1;1;1;1;1;1;1;1;1;1;1;1	Ankyrin-3	Ank3	;;;;;;;;;;;;;;;;;;;;;	44	10	10	10	1	2	2	1	2	1	4	4	2	2	1	0	0	0	0	0	0	0	1	2	2	1	2	1	4	4	2	2	1	0	0	0	0	0	0	0	1	2
Q564E2;Q3TI99;G5E8N5;P06151;Q3UDU4;Q3TCI7;D3Z736;D3YZQ9;Q99K20;Q3THB4;Q6NXW3;Q3UIC3;D3YVR7;D3YZE4;Q64483;Q548Z6;P00342	Q564E2;Q3TI99;G5E8N5;P06151;Q3UDU4;Q3TCI7;D3Z736;D3YZQ9;Q99K20;Q3THB4;Q6NXW3	12;12;12;12;11;11;10;10;10;10;7;3;1;1;1;1;1	12;12;12;12;11;11;10;10;10;10;7;3;1;1;1;1;1	12;12;12;12;11;11;10;10;10;10;7;3;1;1;1;1;1	L-lactate dehydrogenase;L-lactate dehydrogenase A chain	Ldha	;;;;;;;;;;	17	12	12	12	3	2	2	4	3	2	4	1	2	7	7	4	11	5	6	10	6	3	3	2	2	4	3	2	4	1	2	7	7	4	11	5	6	10	6	3	3	2
G5E8R4;Q922D4-2;Q922D4;Q922D4-4;Q922D4-3	G5E8R4;Q922D4-2;Q922D4;Q922D4-4;Q922D4-3	14;14;14;11;11	14;14;14;11;11	14;14;14;11;11	Serine/threonine-protein phosphatase 6 regulatory subunit 3	Ppp6r3	;;;;	5	14	14	14	8	6	7	10	10	5	2	1	1	0	0	0	0	0	0	0	0	0	8	6	7	10	10	5	2	1	1	0	0	0	0	0	0	0	0	0	8	6
H3BKM0;H3BIY9;Q5SWR1;Q9DBG3;Q9DBG3-2	H3BKM0;H3BIY9;Q5SWR1;Q9DBG3;Q9DBG3-2	1;1;1;1;1	1;1;1;1;1	1;1;1;1;1	AP complex subunit beta;AP-2 complex subunit beta	Ap2b1	;;;;	5	1	1	1	0	0	0	0	0	0	0	1	0	0	0	0	0	0	0	0	0	0	0	0	0	0	0	0	0	1	0	0	0	0	0	0	0	0	0	0	0	0
H3BJ02;Q8K1E0-2;Q8K1E0;I1E4X1;H3BJE3;H3BKP3;H3BKJ7;H3BJ89;H3BKP0	H3BJ02;Q8K1E0-2;Q8K1E0;I1E4X1;H3BJE3	6;6;6;5;4;2;2;1;1	6;6;6;5;4;2;2;1;1	6;6;6;5;4;2;2;1;1	Syntaxin-5	Stx5a;Stx5	;;;;	9	6	6	6	0	0	0	0	0	0	0	1	0	4	3	5	0	0	0	3	2	3	0	0	0	0	0	0	0	1	0	4	3	5	0	0	0	3	2	3	0	0
H3BKM5;Q3UU49;H3BJH7;Q80WT5-2;Q80WT5	H3BKM5;Q3UU49;H3BJH7;Q80WT5-2;Q80WT5	1;1;1;1;1	1;1;1;1;1	1;1;1;1;1	Aftiphilin	Aftph	;;;;	5	1	1	1	1	1	1	1	1	0	0	0	0	0	0	0	0	0	0	1	0	0	1	1	1	1	1	0	0	0	0	0	0	0	0	0	0	1	0	0	1	1
H3BJR6	H3BJR6	1	1	1		Scn3b		1	1	1	1	0	0	0	1	0	0	0	0	0	0	0	0	0	0	0	0	0	0	0	0	0	1	0	0	0	0	0	0	0	0	0	0	0	0	0	0	0	0
H3BKT0;Q9JJB6;H3BK24;H3BLS0;P53564-2;P53564-3;P53564;H3BL09;Q3UMF6;H3BJ26;Q6AXG1;H3BJN3;Q5BL05;E9QKE9;H3BJQ9;P70403;H3BKF6;P53564-4	H3BKT0;Q9JJB6;H3BK24;H3BLS0;P53564-2;P53564-3;P53564;H3BL09;Q3UMF6;H3BJ26;Q6AXG1;H3BJN3;Q5BL05;E9QKE9;H3BJQ9;P70403	3;3;3;3;3;3;3;2;2;2;2;2;2;2;2;2;1;1	3;3;3;3;3;3;3;2;2;2;2;2;2;2;2;2;1;1	3;3;3;3;3;3;3;2;2;2;2;2;2;2;2;2;1;1	Homeobox protein cut-like;Homeobox protein cut-like 1;Protein CASP	Cux1	;;;;;;;;;;;;;;;	18	3	3	3	0	0	0	0	0	0	0	0	0	0	1	2	0	0	0	0	0	0	0	0	0	0	0	0	0	0	0	0	1	2	0	0	0	0	0	0	0	0
H3BKN0;Q1HFZ0-2;Q1HFZ0	H3BKN0;Q1HFZ0-2;Q1HFZ0	1;1;1	1;1;1	1;1;1	tRNA (cytosine(34)-C(5))-methyltransferase	Nsun2	;;	3	1	1	1	0	1	0	0	1	1	1	1	1	1	0	0	0	0	0	0	1	0	0	1	0	0	1	1	1	1	1	1	0	0	0	0	0	0	1	0	0	1
H7BX02;Q4VGL6;Q3UT88;A2AVP4;Q148V5;Q148V4;P0C090	H7BX02;Q4VGL6;Q3UT88	5;5;4;1;1;1;1	5;5;4;1;1;1;1	5;5;4;1;1;1;1	Roquin-1	Rc3h1	;;	7	5	5	5	0	3	1	2	4	3	0	0	0	0	0	0	0	0	0	0	0	0	0	3	1	2	4	3	0	0	0	0	0	0	0	0	0	0	0	0	0	3
H7BX26;Q6A065;Q6A065-2;A0A0A6YXK7;A0A0A6YWV9;A0A0A6YXR9;A0A0A6YX99;Q6A065-3;A0A0A6YXT4;A0A0A6YVZ3	H7BX26;Q6A065	11;11;4;3;2;2;2;2;1;1	11;11;4;3;2;2;2;2;1;1	11;11;4;3;2;2;2;2;1;1	Centrosomal protein of 170 kDa	Cep170	;	10	11	11	11	5	3	3	6	4	5	2	6	7	3	3	2	0	0	0	0	0	0	5	3	3	6	4	5	2	6	7	3	3	2	0	0	0	0	0	0	5	3
I6L9H1;Q60838;Q3V330;Q571M1;P51141	I6L9H1;Q60838;Q3V330	7;7;6;1;1	7;7;6;1;1	5;5;4;0;0	Segment polarity protein dishevelled homolog DVL-2	Dvl2	;;	5	7	7	5	2	3	0	5	6	0	2	1	1	2	0	0	0	0	0	0	0	0	2	3	0	5	6	0	2	1	1	2	0	0	0	0	0	0	0	0	1	2
I7H459;Q9DCD5	I7H459;Q9DCD5	5;5	5;5	5;5	Tight junction-associated protein 1	Tjap1	;	2	5	5	5	1	3	0	3	1	0	0	1	1	0	0	0	0	0	0	1	1	1	1	3	0	3	1	0	0	1	1	0	0	0	0	0	0	1	1	1	1	3
I7HJS5	I7HJS5	1	1	1		Mpdz		1	1	1	1	0	0	0	0	1	0	0	0	0	0	0	0	0	0	0	0	0	0	0	0	0	0	1	0	0	0	0	0	0	0	0	0	0	0	0	0	0	0
I7HLV2;Q3THJ6;Q6ZWV3;P86048	I7HLV2;Q3THJ6;Q6ZWV3	3;3;3;1	3;3;3;1	3;3;3;1	60S ribosomal protein L10	Rpl10	;;	4	3	3	3	1	1	1	1	1	1	3	3	1	3	2	1	3	3	2	3	1	1	1	1	1	1	1	1	3	3	1	3	2	1	3	3	2	3	1	1	1	1
Q5U477;L7N209;J3KMK0;Q3TGM7;Q69ZS7-3;Q69ZS7-2;Q69ZS7	Q5U477;L7N209;J3KMK0;Q3TGM7;Q69ZS7-3;Q69ZS7-2;Q69ZS7	1;1;1;1;1;1;1	1;1;1;1;1;1;1	1;1;1;1;1;1;1	HBS1-like protein	Hbs1l;Gm9923	;;;;;;	7	1	1	1	0	1	0	0	0	0	0	0	0	0	0	0	0	0	0	0	0	0	0	1	0	0	0	0	0	0	0	0	0	0	0	0	0	0	0	0	0	1
J3QK23;Q62150;Q99M28-2;Q99M28	J3QK23;Q62150;Q99M28-2;Q99M28	1;1;1;1	1;1;1;1	1;1;1;1	RNA-binding protein with serine-rich domain 1	Gm9825;Rnps1	;;;	4	1	1	1	0	0	0	1	0	0	1	1	1	1	1	1	1	1	1	1	1	1	0	0	0	1	0	0	1	1	1	1	1	1	1	1	1	1	1	1	0	0
J3QK54	J3QK54	3	3	3		Fignl2		1	3	3	3	2	3	1	2	1	1	0	0	1	0	0	0	0	0	0	0	0	0	2	3	1	2	1	1	0	0	1	0	0	0	0	0	0	0	0	0	2	3
Q3TX38;Q3TTN3;Q5EBQ0;J3QMG3;Q60931;Q3UFA8	Q3TX38;Q3TTN3;Q5EBQ0;J3QMG3;Q60931	7;7;7;7;7;2	7;7;7;7;7;2	7;7;7;7;7;2	Voltage-dependent anion-selective channel protein 3	Vdac3	;;;;	6	7	7	7	1	4	2	3	4	2	3	6	5	4	7	5	4	4	3	3	4	3	1	4	2	3	4	2	3	6	5	4	7	5	4	4	3	3	4	3	1	4
Q3UFX3;J3QN94;Q99PN3;B8JJ56;B8JJ53;B8JJ57;Q3TBW8;Q8R0Q5;Q99PN3-2	Q3UFX3;J3QN94;Q99PN3;B8JJ56;B8JJ53;B8JJ57;Q3TBW8;Q8R0Q5;Q99PN3-2	6;6;6;5;3;3;3;3;3	6;6;6;5;3;3;3;3;3	6;6;6;5;3;3;3;3;3	Tripartite motif-containing protein 26	Trim26	;;;;;;;;	9	6	6	6	3	2	1	2	3	2	0	0	0	0	0	0	2	1	1	1	1	1	3	2	1	2	3	2	0	0	0	0	0	0	2	1	1	1	1	1	3	2
Q3USX2;J3QNT2;Q0VGZ0;Q99PM3	Q3USX2;J3QNT2;Q0VGZ0;Q99PM3	1;1;1;1	1;1;1;1	1;1;1;1	Transcription initiation factor IIA subunit 1;Transcription initiation factor IIA alpha chain;Transcription initiation factor IIA beta chain	Gtf2a1;Gm5435	;;;	4	1	1	1	0	1	0	0	1	0	0	0	0	0	0	0	0	0	0	0	0	0	0	1	0	0	1	0	0	0	0	0	0	0	0	0	0	0	0	0	0	1
K3W4R6;Q3TH80;Q54AB6;K3W4R7;Q6P3Z7;J3QQ13;P50752-2;P50752-3;P50752-4;P50752	K3W4R6;Q3TH80;Q54AB6;K3W4R7;Q6P3Z7;J3QQ13;P50752-2;P50752-3;P50752-4;P50752	1;1;1;1;1;1;1;1;1;1	1;1;1;1;1;1;1;1;1;1	1;1;1;1;1;1;1;1;1;1	Troponin T, cardiac muscle	Tnnt2	;;;;;;;;;	10	1	1	1	0	0	0	1	0	0	0	0	0	0	0	0	0	0	0	0	0	0	0	0	0	1	0	0	0	0	0	0	0	0	0	0	0	0	0	0	0	0
K0BWC3;Q9ET54-3;Q9ET54-5;Q9ET54-4;Q9ET54-6;Q9ET54;D3Z1J5;Q8C306;Q9ET54-2	K0BWC3;Q9ET54-3;Q9ET54-5;Q9ET54-4;Q9ET54-6;Q9ET54	3;3;3;3;3;3;1;1;1	3;3;3;3;3;3;1;1;1	3;3;3;3;3;3;1;1;1	Palladin	Palld	;;;;;	9	3	3	3	0	0	0	0	0	0	1	0	0	2	0	1	0	0	0	0	0	0	0	0	0	0	0	0	1	0	0	2	0	1	0	0	0	0	0	0	0	0
K3W4R2;Q6URW6-2;Q6URW6;Q6URW6-3	K3W4R2;Q6URW6-2;Q6URW6;Q6URW6-3	1;1;1;1	1;1;1;1	1;1;1;1	Myosin-14	Myh14	;;;	4	1	1	1	0	0	0	0	1	0	1	1	1	0	1	0	0	1	1	1	1	0	0	0	0	0	1	0	1	1	1	0	1	0	0	1	1	1	1	0	0	0
M0QWZ1;Q8CGI1;Q3UMC7;M0QWS6;Q3V239	M0QWZ1;Q8CGI1;Q3UMC7	13;9;7;3;3	13;9;7;3;3	13;9;7;3;3	Protein FAM193A	Fam193a	;;	5	13	13	13	4	7	4	11	7	3	0	1	1	0	0	0	0	0	0	0	0	0	4	7	4	11	7	3	0	1	1	0	0	0	0	0	0	0	0	0	4	7
O08539;Q6P1B9;O08539-2	O08539;Q6P1B9;O08539-2	2;1;1	2;1;1	2;1;1	Myc box-dependent-interacting protein 1	Bin1	;;	3	2	2	2	0	0	0	0	0	0	0	1	1	0	0	0	0	0	0	0	0	0	0	0	0	0	0	0	0	1	1	0	0	0	0	0	0	0	0	0	0	0
O08553;D3YUS0;Q3TAS8;Q3TT92;E9PWE8;Q62188	O08553	6;1;1;1;1;1	6;1;1;1;1;1	5;0;0;0;0;0	Dihydropyrimidinase-related protein 2	Dpysl2		6	6	6	5	0	0	0	0	0	0	3	4	3	5	1	1	1	0	0	1	2	2	0	0	0	0	0	0	3	4	3	5	1	1	1	0	0	1	2	2	0	0
O08579;I7HJS1;Q3THM8;B7FAU5;D6RFS0	O08579;I7HJS1	9;8;4;3;1	9;8;4;3;1	9;8;4;3;1	Emerin	Emd	;	5	9	9	9	0	1	0	0	1	1	3	4	3	9	7	6	3	2	0	5	5	3	0	1	0	0	1	1	3	4	3	9	7	6	3	2	0	5	5	3	0	1
Q3TIE8;O08749	Q3TIE8;O08749	5;5	5;5	5;5	Dihydrolipoyl dehydrogenase;Dihydrolipoyl dehydrogenase, mitochondrial	Dld	;	2	5	5	5	0	0	0	1	0	0	3	0	0	3	0	0	3	1	0	3	0	0	0	0	0	1	0	0	3	0	0	3	0	0	3	1	0	3	0	0	0	0
O08915;D3YW40	O08915	3;1	3;1	3;1	AH receptor-interacting protein	Aip		2	3	3	3	1	3	2	3	1	2	0	0	0	0	0	0	0	0	0	0	0	0	1	3	2	3	1	2	0	0	0	0	0	0	0	0	0	0	0	0	1	3
Q3UH86;O08919	Q3UH86;O08919	1;1	1;1	1;1	Numb-like protein	Numbl	;	2	1	1	1	0	0	0	0	0	0	0	0	1	0	0	0	0	0	0	0	0	0	0	0	0	0	0	0	0	0	1	0	0	0	0	0	0	0	0	0	0	0
O08997	O08997	1	1	1	Copper transport protein ATOX1	Atox1		1	1	1	1	0	0	0	0	1	0	0	0	0	1	0	0	0	0	0	0	0	0	0	0	0	0	1	0	0	0	0	1	0	0	0	0	0	0	0	0	0	0
Q9CQM8;Q4VA28;O09167	Q9CQM8;Q4VA28;O09167	1;1;1	1;1;1	1;1;1	60S ribosomal protein L21	Rpl21	;;	3	1	1	1	0	0	0	1	0	0	0	0	0	1	0	0	1	1	0	0	0	1	0	0	0	1	0	0	0	0	0	1	0	0	1	1	0	0	0	1	0	0
O35127	O35127	1	1	1	Protein C10	Grcc10		1	1	1	1	0	1	0	0	0	0	0	0	0	0	0	0	0	0	0	0	0	0	0	1	0	0	0	0	0	0	0	0	0	0	0	0	0	0	0	0	0	1
Q542P8;O35130	Q542P8;O35130	3;3	3;3	3;3	Ribosomal RNA small subunit methyltransferase NEP1	Emg1	;	2	3	3	3	0	0	0	0	0	0	1	0	1	1	0	2	3	1	2	2	2	1	0	0	0	0	0	0	1	0	1	1	0	2	3	1	2	2	2	1	0	0
Q8C6K6;Q3URN8;Q3UGU6;Q3US33;O35218	Q8C6K6;Q3URN8;Q3UGU6;Q3US33;O35218	1;1;1;1;1	1;1;1;1;1	1;1;1;1;1	Cleavage and polyadenylation specificity factor subunit 2	Cpsf2	;;;;	5	1	1	1	0	0	0	1	0	0	0	0	0	0	0	0	0	0	0	0	0	0	0	0	0	1	0	0	0	0	0	0	0	0	0	0	0	0	0	0	0	0
Q9CY29;Q3ULG4;O35226-5;O35226-4;O35226-3;O35226;O35226-2	Q9CY29;Q3ULG4;O35226-5;O35226-4;O35226-3;O35226;O35226-2	2;2;2;2;2;2;2	2;2;2;2;2;2;2	2;2;2;2;2;2;2	26S proteasome non-ATPase regulatory subunit 4	Psmd4	;;;;;;	7	2	2	2	0	1	0	1	1	1	0	0	0	0	0	1	1	0	0	0	0	0	0	1	0	1	1	1	0	0	0	0	0	1	1	0	0	0	0	0	0	1
O35405	O35405	1	1	1	Phospholipase D3	Pld3		1	1	1	1	0	0	0	0	0	0	0	0	0	0	0	0	1	0	0	1	0	0	0	0	0	0	0	0	0	0	0	0	0	0	1	0	0	1	0	0	0	0
O35551-3;O35551-5;O35551;O35551-6;J3QJV7;O35551-2;Q3U983;O35551-4	O35551-3;O35551-5;O35551;O35551-6;J3QJV7;O35551-2	4;4;4;4;3;3;1;1	4;4;4;4;3;3;1;1	4;4;4;4;3;3;1;1	Rab GTPase-binding effector protein 1	Rabep1	;;;;;	8	4	4	4	0	3	0	0	1	1	0	1	1	0	0	0	0	0	0	0	0	0	0	3	0	0	1	1	0	1	1	0	0	0	0	0	0	0	0	0	0	3
O35593;Q9CSU2;Q3UD26	O35593;Q9CSU2;Q3UD26	4;3;3	4;3;3	4;3;3	26S proteasome non-ATPase regulatory subunit 14	Psmd14	;;	3	4	4	4	0	4	0	2	3	1	0	0	0	0	0	0	0	0	0	0	0	0	0	4	0	2	3	1	0	0	0	0	0	0	0	0	0	0	0	0	0	4
Q8BNZ1;O35623	Q8BNZ1;O35623	1;1	1;1	1;1	BET1 homolog	Bet1	;	2	1	1	1	0	0	0	0	0	0	0	0	0	0	0	0	0	0	0	0	1	0	0	0	0	0	0	0	0	0	0	0	0	0	0	0	0	0	1	0	0	0
O35685	O35685	17	17	17	Nuclear migration protein nudC	Nudc		1	17	17	17	15	14	15	16	15	15	3	3	5	3	3	2	3	0	0	2	0	0	15	14	15	16	15	15	3	3	5	3	3	2	3	0	0	2	0	0	15	14
Q811L7;Q8C2Q7;O35737;Q3TNG9;P70333;Q3UR26	Q811L7;Q8C2Q7;O35737;Q3TNG9	5;5;5;4;2;1	3;3;3;2;1;1	3;3;3;2;1;1	Heterogeneous nuclear ribonucleoprotein H;Heterogeneous nuclear ribonucleoprotein H, N-terminally processed	Hnrnph1	;;;	6	5	3	3	5	3	1	3	2	4	2	2	3	3	2	4	2	1	0	3	3	2	3	2	0	2	1	3	1	2	2	2	1	3	1	0	0	2	2	1	3	2
O35864;Q3V0K7;A0A087WQA8;A0A087WQ60;A0A087WRH6	O35864	13;6;5;3;1	13;6;5;3;1	13;6;5;3;1	COP9 signalosome complex subunit 5	Cops5		5	13	13	13	9	10	8	11	11	10	0	0	0	1	0	0	0	0	0	0	0	0	9	10	8	11	11	10	0	0	0	1	0	0	0	0	0	0	0	0	9	10
O35975	O35975	1	1	1	T-cell ecto-ADP-ribosyltransferase 2	Art2b		1	1	1	1	0	1	0	0	0	0	0	0	0	0	0	0	0	0	0	0	0	0	0	1	0	0	0	0	0	0	0	0	0	0	0	0	0	0	0	0	0	1
O54692	O54692	1	1	1	Centromere/kinetochore protein zw10 homolog	Zw10		1	1	1	1	0	0	0	0	0	0	0	0	1	0	0	0	0	0	0	0	0	0	0	0	0	0	0	0	0	0	1	0	0	0	0	0	0	0	0	0	0	0
O54726;Q3UJM9;Q3U9K6;P70671	O54726;Q3UJM9;Q3U9K6;P70671	1;1;1;1	1;1;1;1	1;1;1;1	Interferon regulatory factor 3	IRF3;Irf3	;;;	4	1	1	1	0	0	0	0	0	1	0	0	0	0	0	0	0	0	0	0	0	0	0	0	0	0	0	1	0	0	0	0	0	0	0	0	0	0	0	0	0	0
Q3UPX0;O54983	Q3UPX0;O54983	3;3	3;3	3;3	Ketimine reductase mu-crystallin	Crym	;	2	3	3	3	0	0	0	0	0	0	0	0	0	0	0	0	3	1	0	1	2	1	0	0	0	0	0	0	0	0	0	0	0	0	3	1	0	1	2	1	0	0
Q3TFP8;Q3TXU8;Q3TH84;O55022	Q3TFP8;Q3TXU8;Q3TH84;O55022	1;1;1;1	1;1;1;1	1;1;1;1	Membrane-associated progesterone receptor component 1	Pgrmc1	;;;	4	1	1	1	0	0	0	0	0	0	0	0	1	1	0	0	0	0	0	1	0	0	0	0	0	0	0	0	0	0	1	1	0	0	0	0	0	1	0	0	0	0
O55029	O55029	25	25	25	Coatomer subunit beta	Copb2		1	25	25	25	0	1	0	2	3	2	15	15	18	17	23	19	13	10	12	18	16	15	0	1	0	2	3	2	15	15	18	17	23	19	13	10	12	18	16	15	0	1
O55082	O55082	1	1	1	Tyrosine-protein phosphatase non-receptor type 20	Ptpn20		1	1	1	1	0	0	1	0	0	1	0	0	0	0	0	0	0	0	0	0	0	0	0	0	1	0	0	1	0	0	0	0	0	0	0	0	0	0	0	0	0	0
O55106;F8WH41;Q3UWX9;Q8BKL4;F6Z700	O55106;F8WH41;Q3UWX9	12;10;10;5;4	12;10;10;5;4	12;10;10;5;4	Striatin	Strn	;;	5	12	12	12	4	7	1	3	3	5	7	8	10	3	5	4	2	0	0	0	2	1	4	7	1	3	3	5	7	8	10	3	5	4	2	0	0	0	2	1	4	7
O55222	O55222	1	1	1	Integrin-linked protein kinase	Ilk		1	1	1	1	0	0	0	0	1	0	0	0	0	0	0	0	0	0	0	0	0	0	0	0	0	0	1	0	0	0	0	0	0	0	0	0	0	0	0	0	0	0
Q8BTY5;O55234	Q8BTY5;O55234	2;2	2;2	2;2	Proteasome subunit beta type-5	Psmb5	;	2	2	2	2	0	0	0	0	0	0	0	0	0	1	1	1	0	0	0	0	0	0	0	0	0	0	0	0	0	0	0	1	1	1	0	0	0	0	0	0	0	0
O70194	O70194	1	1	1	Eukaryotic translation initiation factor 3 subunit D	Eif3d		1	1	1	1	0	0	0	0	0	0	0	0	0	1	0	0	0	0	0	0	0	0	0	0	0	0	0	0	0	0	0	1	0	0	0	0	0	0	0	0	0	0
Q3UJC3;O70310	Q3UJC3;O70310	5;5	4;4	4;4	Glycylpeptide N-tetradecanoyltransferase;Glycylpeptide N-tetradecanoyltransferase 1	Nmt1	;	2	5	4	4	2	5	3	4	4	1	0	1	2	1	1	0	0	0	0	0	0	0	2	4	3	3	3	1	0	1	2	1	1	0	0	0	0	0	0	0	2	4
Q3TZ17;O70400;S4R1V0	Q3TZ17;O70400;S4R1V0	11;11;8	11;11;8	11;11;8	PDZ and LIM domain protein 1	Pdlim1	;;	3	11	11	11	5	6	4	6	6	5	3	2	3	1	3	0	0	0	0	1	0	0	5	6	4	6	6	5	3	2	3	1	3	0	0	0	0	1	0	0	5	6
O70591;F8WJ30	O70591;F8WJ30	4;2	4;2	4;2	Prefoldin subunit 2	Pfdn2	;	2	4	4	4	1	1	2	1	2	2	3	3	3	2	4	3	2	1	1	4	3	2	1	1	2	1	2	2	3	3	3	2	4	3	2	1	1	4	3	2	1	1
O88271	O88271	5	5	5	Craniofacial development protein 1	Cfdp1		1	5	5	5	3	2	3	3	3	2	3	3	3	1	2	0	1	0	1	1	1	0	3	2	3	3	3	2	3	3	3	1	2	0	1	0	1	1	1	0	3	2
Q3TE06;Q9DC08;Q9DBM8;Q3TNK2;Q3TJY2;Q3U136;Q80ZI9;O88342	Q3TE06;Q9DC08;Q9DBM8;Q3TNK2;Q3TJY2;Q3U136;Q80ZI9;O88342	2;2;2;2;2;2;2;2	2;2;2;2;2;2;2;2	2;2;2;2;2;2;2;2	WD repeat-containing protein 1	Wdr1	;;;;;;;	8	2	2	2	0	0	0	0	0	0	0	0	0	0	0	0	2	0	0	0	0	0	0	0	0	0	0	0	0	0	0	0	0	0	2	0	0	0	0	0	0	0
O88477	O88477	6	6	6	Insulin-like growth factor 2 mRNA-binding protein 1	Igf2bp1		1	6	6	6	4	4	3	6	4	2	2	1	1	3	0	0	0	0	0	0	0	0	4	4	3	6	4	2	2	1	1	3	0	0	0	0	0	0	0	0	4	4
O88587-2;O88587;D3Z227	O88587-2;O88587;D3Z227	5;5;3	5;5;3	5;5;3	Catechol O-methyltransferase	Comt	;;	3	5	5	5	4	3	3	4	2	3	0	0	0	0	0	0	0	0	0	0	0	0	4	3	3	4	2	3	0	0	0	0	0	0	0	0	0	0	0	0	4	3
Q80UU0;O88630	Q80UU0;O88630	5;5	5;5	5;5	Golgi SNAP receptor complex member 1	Gosr1	;	2	5	5	5	0	0	0	0	0	0	0	0	0	5	5	2	0	0	0	5	3	2	0	0	0	0	0	0	0	0	0	5	5	2	0	0	0	5	3	2	0	0
Q3TGH8;O88811-2;O88811	Q3TGH8;O88811-2;O88811	2;2;2	2;2;2	2;2;2	Signal transducing adapter molecule 2	Stam2	;;	3	2	2	2	0	1	0	2	0	0	0	0	0	0	0	0	0	0	0	0	0	0	0	1	0	2	0	0	0	0	0	0	0	0	0	0	0	0	0	0	0	1
Q0QER9;Q5HZJ8;Q3TJ51;Q8C338;O88844	Q0QER9;Q5HZJ8;Q3TJ51;Q8C338;O88844	2;2;2;2;2	2;2;2;2;2	2;2;2;2;2	Isocitrate dehydrogenase [NADP];Isocitrate dehydrogenase [NADP] cytoplasmic	Idh1	;;;;	5	2	2	2	0	0	0	0	0	0	1	1	1	2	0	0	0	0	0	0	0	0	0	0	0	0	0	0	1	1	1	2	0	0	0	0	0	0	0	0	0	0
O89061;Q9DD05;P10518	O89061;Q9DD05;P10518	1;1;1	1;1;1	1;1;1	Delta-aminolevulinic acid dehydratase	Alad	;;	3	1	1	1	0	0	0	1	0	0	1	0	0	0	0	0	0	0	0	0	0	0	0	0	0	1	0	0	1	0	0	0	0	0	0	0	0	0	0	0	0	0
P03975;Q61213;Q3UGR7	P03975;Q61213;Q3UGR7	4;3;2	2;2;2	2;2;2	IgE-binding protein	Iap;gag	;;	3	4	2	2	0	2	0	0	0	0	1	1	0	1	2	1	1	1	0	0	0	0	0	2	0	0	0	0	1	1	0	0	1	0	1	0	0	0	0	0	0	2
P05202	P05202	4	4	4	Aspartate aminotransferase, mitochondrial	Got2		1	4	4	4	0	0	0	0	1	0	2	0	1	1	2	1	0	3	1	0	1	0	0	0	0	0	1	0	2	0	1	1	2	1	0	3	1	0	1	0	0	0
P05213;Q52L87;Q3TIZ0;P68373;Q99KA2;O89052	P05213;Q52L87;Q3TIZ0;P68373;Q99KA2	15;14;14;14;11;4	15;14;14;14;11;4	0;0;0;0;0;0	Tubulin alpha-1B chain;Tubulin alpha-1C chain	Tuba1b;Tuba1c	;;;;	6	15	15	0	11	10	10	12	12	10	11	10	11	10	10	9	10	10	9	8	10	8	11	10	10	12	12	10	11	10	11	10	10	9	10	10	9	8	10	8	0	0
Q5NCU4;Q5NCU5;Q3TXI6;P07214	Q5NCU4;Q5NCU5;Q3TXI6;P07214	1;1;1;1	1;1;1;1	1;1;1;1	SPARC	Sparc	;;;	4	1	1	1	0	0	0	0	0	0	1	1	0	0	0	0	0	0	0	0	0	0	0	0	0	0	0	0	1	1	0	0	0	0	0	0	0	0	0	0	0	0
Q05DU8;Q6NZB3;P07742	Q05DU8;Q6NZB3;P07742	4;4;4	4;4;4	4;4;4	Ribonucleoside-diphosphate reductase;Ribonucleoside-diphosphate reductase large subunit	Rrm1	;;	3	4	4	4	0	0	0	0	0	0	1	0	1	3	0	0	0	0	0	0	1	0	0	0	0	0	0	0	1	0	1	3	0	0	0	0	0	0	1	0	0	0
Q80Y52;Q3UIF3;P07901;Q3TKA2;Q3TKB9;Q8C5U3;Q3TKG0;A0PJ91;Q3TJU7;Q8C2A9;B7ZC50;A2A6A2;B7ZC49	Q80Y52;Q3UIF3;P07901;Q3TKA2;Q3TKB9;Q8C5U3;Q3TKG0;A0PJ91;Q3TJU7	17;17;17;16;15;15;15;15;11;8;7;4;4	9;9;9;8;7;7;7;7;7;2;2;2;2	9;9;9;8;7;7;7;7;7;2;2;2;2	Heat shock protein HSP 90-alpha	Hsp90aa1	;;;;;;;;	13	17	9	9	10	13	13	16	11	10	12	11	10	12	11	7	12	12	11	10	7	7	5	8	7	8	6	4	7	6	5	7	6	3	7	7	6	5	2	2	5	8
Q91V38;Q3UBU0;Q3UAD6;P08113;Q8C2R2;F7C312;Q3TUD6;Q8CCY5	Q91V38;Q3UBU0;Q3UAD6;P08113;Q8C2R2	7;7;7;7;4;3;3;3	5;5;5;5;2;3;3;3	5;5;5;5;2;3;3;3	Endoplasmin	Hsp90b1	;;;;	8	7	5	5	1	1	2	1	1	2	4	3	2	4	2	0	5	5	4	3	1	1	0	0	0	0	0	0	3	2	1	3	1	0	4	4	2	2	0	1	0	0
P08228	P08228	1	1	1	Superoxide dismutase [Cu-Zn]	Sod1		1	1	1	1	0	0	0	0	0	0	1	1	1	1	1	1	1	0	0	0	0	0	0	0	0	0	0	0	1	1	1	1	1	1	1	0	0	0	0	0	0	0
P08249	P08249	3	3	3	Malate dehydrogenase, mitochondrial	Mdh2		1	3	3	3	0	0	0	0	0	0	1	0	1	1	2	0	0	2	0	0	1	0	0	0	0	0	0	0	1	0	1	1	2	0	0	2	0	0	1	0	0	0
P09055;P09055-2	P09055;P09055-2	1;1	1;1	1;1	Integrin beta-1	Itgb1	;	2	1	1	1	0	0	0	0	0	0	1	0	0	0	0	0	0	1	0	0	1	0	0	0	0	0	0	0	1	0	0	0	0	0	0	1	0	0	1	0	0	0
Q8CD23;Q3TL52;P09405;Q8CE30;Q3TT41;Q3TGR3;Q9CT46	Q8CD23;Q3TL52;P09405;Q8CE30;Q3TT41;Q3TGR3;Q9CT46	10;10;10;9;9;9;5	10;10;10;9;9;9;5	10;10;10;9;9;9;5	Nucleolin	Ncl	;;;;;;	7	10	10	10	5	6	6	6	4	3	3	3	3	4	8	4	3	2	2	1	1	3	5	6	6	6	4	3	3	3	3	4	8	4	3	2	2	1	1	3	5	6
P09411;S4R2M7;P09041	P09411;S4R2M7	8;4;2	8;4;2	8;4;2	Phosphoglycerate kinase 1;Phosphoglycerate kinase	Pgk1	;	3	8	8	8	2	3	2	6	3	3	6	6	6	5	6	4	5	7	1	4	5	3	2	3	2	6	3	3	6	6	6	5	6	4	5	7	1	4	5	3	2	3
Q58E64;Q3UA81;Q3TII3;P10126;Q3UZQ3;D3YZ68;P62631;D3Z3I8	Q58E64;Q3UA81;Q3TII3;P10126;Q3UZQ3;D3YZ68;P62631	8;8;8;8;7;5;4;3	8;8;8;8;7;5;4;3	8;8;8;8;7;5;4;3	Elongation factor 1-alpha;Elongation factor 1-alpha 1;Elongation factor 1-alpha 2	Eef1a1;Eef1a2	;;;;;;	8	8	8	8	7	7	6	6	5	6	7	7	7	6	7	5	7	5	7	7	5	5	7	7	6	6	5	6	7	7	7	6	7	5	7	5	7	7	5	5	7	7
P10639	P10639	3	3	3	Thioredoxin	Txn		1	3	3	3	0	0	0	0	0	1	2	3	2	2	3	2	2	2	2	2	2	2	0	0	0	0	0	1	2	3	2	2	3	2	2	2	2	2	2	2	0	0
Q3UWX7;Q3UPE0;P10711	Q3UWX7;Q3UPE0;P10711	1;1;1	1;1;1	1;1;1	Transcription elongation factor A protein 1	Tcea1	;;	3	1	1	1	0	0	0	0	0	0	0	1	0	0	1	0	0	0	0	0	0	0	0	0	0	0	0	0	0	1	0	0	1	0	0	0	0	0	0	0	0	0
Q3U868;Q921K2;Q3UJ03;Q3TX36;Q3TM68;Q3TIV3;Q3TF18;P11103-2;P11103	Q3U868;Q921K2;Q3UJ03;Q3TX36;Q3TM68;Q3TIV3;Q3TF18;P11103-2;P11103	1;1;1;1;1;1;1;1;1	1;1;1;1;1;1;1;1;1	1;1;1;1;1;1;1;1;1	Poly [ADP-ribose] polymerase 1	Parp1	;;;;;;;;	9	1	1	1	0	0	0	0	0	0	0	0	0	1	0	0	0	0	0	0	0	0	0	0	0	0	0	0	0	0	0	1	0	0	0	0	0	0	0	0	0	0
Q3THV8;P11157;D3Z0D8	Q3THV8;P11157;D3Z0D8	2;2;1	2;2;1	2;2;1	Ribonucleoside-diphosphate reductase subunit M2	Rrm2	;;	3	2	2	2	0	1	0	0	0	0	0	0	0	2	0	0	0	0	0	0	0	0	0	1	0	0	0	0	0	0	0	2	0	0	0	0	0	0	0	0	0	1
Q71LX8;P11499;Q80YC2;Q811H6;E9Q3D6;E9PX27;D3Z1R1;E9Q0C3	Q71LX8;P11499	31;31;11;11;8;6;4;3	31;31;11;11;8;6;4;3	21;21;10;10;6;2;0;3	Heat shock protein HSP 90-beta	Hsp90ab1	;	8	31	31	21	19	21	20	23	19	20	13	14	16	15	17	9	16	15	17	17	13	10	19	21	20	23	19	20	13	14	16	15	17	9	16	15	17	17	13	10	13	15
P11679	P11679	2	2	2	Keratin, type II cytoskeletal 8	Krt8		1	2	2	2	0	0	0	0	0	0	1	0	0	0	0	0	0	1	0	0	0	0	0	0	0	0	0	0	1	0	0	0	0	0	0	1	0	0	0	0	0	0
P11983;P11983-2;W0TYI4;F2Z483;Q62291;Q6LBL9;Q9QZ34;Q62289;Q9QZ36;Q9QZ35;Q62290;Q9QZ33	P11983;P11983-2	14;11;4;3;2;2;1;1;1;1;1;1	14;11;4;3;2;2;1;1;1;1;1;1	14;11;4;3;2;2;1;1;1;1;1;1	T-complex protein 1 subunit alpha	Tcp1	;	12	14	14	14	6	7	5	8	5	6	7	9	10	8	6	6	4	8	5	5	5	2	6	7	5	8	5	6	7	9	10	8	6	6	4	8	5	5	5	2	6	7
P13297	P13297	1	1	1	Homeobox protein MSX-1	Msx1		1	1	1	1	0	0	0	0	0	0	0	1	0	0	0	0	0	0	0	1	1	0	0	0	0	0	0	0	0	1	0	0	0	0	0	0	0	1	1	0	0	0
Q544K9;Q3TVV7;P13439;D6RJ62	Q544K9;Q3TVV7;P13439;D6RJ62	2;2;2;1	2;2;2;1	2;2;2;1	Uridine 5-monophosphate synthase;Orotate phosphoribosyltransferase;Orotidine 5-phosphate decarboxylase	Umps	;;;	4	2	2	2	0	0	0	1	0	0	0	0	0	0	0	0	1	0	0	0	0	0	0	0	0	1	0	0	0	0	0	0	0	0	1	0	0	0	0	0	0	0
Q3UPE8;Q3UHZ3;Q7TSJ0;P13864	Q3UPE8;Q3UHZ3;Q7TSJ0;P13864	1;1;1;1	1;1;1;1	1;1;1;1	DNA (cytosine-5)-methyltransferase;DNA (cytosine-5)-methyltransferase 1	Dnmt1	;;;	4	1	1	1	0	0	0	0	0	0	0	0	0	1	1	0	1	0	0	0	0	0	0	0	0	0	0	0	0	0	0	1	1	0	1	0	0	0	0	0	0	0
P14115	P14115	2	2	2	60S ribosomal protein L27a	Rpl27a		1	2	2	2	0	0	1	0	0	0	1	1	1	2	0	0	2	2	1	2	1	0	0	0	1	0	0	0	1	1	1	2	0	0	2	2	1	2	1	0	0	0
P14576;E9PXC0;Q99JZ9;Q8C1Y6;P14576-2	P14576;E9PXC0;Q99JZ9	19;16;14;9;3	19;16;14;9;3	19;16;14;9;3	Signal recognition particle 54 kDa protein	Srp54;Srp54c	;;	5	19	19	19	2	7	7	7	9	4	15	14	14	11	12	9	4	4	4	5	4	4	2	7	7	7	9	4	15	14	14	11	12	9	4	4	4	5	4	4	2	7
Q545F4;P14602-2;P14602;D3YZ06;P14602-3;Q9Z2L3;Q9Z2L2	Q545F4;P14602-2;P14602;D3YZ06;P14602-3	3;3;3;2;2;1;1	3;3;3;2;2;1;1	3;3;3;2;2;1;1	Heat shock protein beta-1	Hspb1	;;;;	7	3	3	3	0	0	0	0	0	0	0	0	0	0	0	0	3	3	0	2	2	2	0	0	0	0	0	0	0	0	0	0	0	0	3	3	0	2	2	2	0	0
Q5M8R8;P14869;Q5FWB6;E9Q070;S4R1N1;D3YVM5	Q5M8R8;P14869;Q5FWB6;E9Q070	5;5;4;3;2;1	5;5;4;3;2;1	5;5;4;3;2;1	60S acidic ribosomal protein P0	Rplp0;Gm8730	;;;	6	5	5	5	3	2	2	2	3	3	3	3	4	3	4	3	4	3	3	4	3	3	3	2	2	2	3	3	3	3	4	3	4	3	4	3	3	4	3	3	3	2
Q5SZA3;P15864	Q5SZA3;P15864	3;3	1;1	1;1	Histone H1.2	Hist1h1c	;	2	3	1	1	0	0	2	0	0	2	1	1	0	0	1	0	0	0	0	0	0	0	0	0	1	0	0	1	0	0	0	0	0	0	0	0	0	0	0	0	0	0
P16045	P16045	2	2	2	Galectin-1	Lgals1		1	2	2	2	0	0	1	0	0	0	1	0	0	1	1	0	1	1	2	1	0	1	0	0	1	0	0	0	1	0	0	1	1	0	1	1	2	1	0	1	0	0
Q3TE85;Q566K0;P17095	Q3TE85;Q566K0;P17095	1;1;1	1;1;1	1;1;1	High mobility group protein HMG-I/HMG-Y	Hmga1	;;	3	1	1	1	0	0	0	1	0	0	0	0	0	0	1	0	0	0	0	0	0	0	0	0	0	1	0	0	0	0	0	0	1	0	0	0	0	0	0	0	0	0
P17156;B7U582	P17156;B7U582	14;13	4;3	3;2	Heat shock-related 70 kDa protein 2	Hspa2	;	2	14	4	3	10	11	10	11	11	8	6	5	6	5	6	6	3	5	6	3	4	3	1	2	1	1	2	0	0	0	1	0	0	1	0	0	0	0	0	0	1	1
Q5FW97;P17182;Q6PHC1;B0QZL1;Q8CF78;B1ARR6;B1ARR7;D3YVD3;D3Z2S4;D3Z6E4;Q922A0;Q545V3;Q3UJ20;P17183;Q5SX61;Q5SX60;Q5SX59	Q5FW97;P17182;Q6PHC1;B0QZL1	9;9;6;5;4;3;3;2;2;2;2;2;2;2;1;1;1	9;9;6;5;4;3;3;2;2;2;2;2;2;2;1;1;1	8;8;6;4;3;2;2;1;1;1;1;1;1;1;0;0;0	Alpha-enolase;Enolase	EG433182;Eno1	;;;	17	9	9	8	4	5	5	6	4	4	7	6	7	6	6	4	6	8	6	7	5	4	4	5	5	6	4	4	7	6	7	6	6	4	6	8	6	7	5	4	3	4
Q5SVY2;Q3UAJ1;Q3TE63;P17742;Q9CZK9;V9GXC1;V9GX31;F8VPN3	Q5SVY2;Q3UAJ1;Q3TE63;P17742;Q9CZK9	7;7;7;7;5;2;2;2	7;7;7;7;5;2;2;2	7;7;7;7;5;2;2;2	Peptidyl-prolyl cis-trans isomerase;Peptidyl-prolyl cis-trans isomerase A;Peptidyl-prolyl cis-trans isomerase A, N-terminally processed	Ppia	;;;;	8	7	7	7	5	7	5	5	7	4	4	4	6	5	5	2	5	4	3	4	4	4	5	7	5	5	7	4	4	4	6	5	5	2	5	4	3	4	4	4	5	7
P17751;H7BXC3	P17751;H7BXC3	4;3	4;3	4;3	Triosephosphate isomerase	Tpi1	;	2	4	4	4	1	3	1	2	0	1	3	2	2	2	4	2	4	3	2	4	3	3	1	3	1	2	0	1	3	2	2	2	4	2	4	3	2	4	3	3	1	3
Q8BTM5;Q3U2J2;Q3TD17;P17809	Q8BTM5;Q3U2J2;Q3TD17;P17809	1;1;1;1	1;1;1;1	1;1;1;1	Solute carrier family 2, facilitated glucose transporter member 1	Slc2a1	;;;	4	1	1	1	0	0	0	0	0	0	0	0	0	0	1	0	0	0	0	0	0	0	0	0	0	0	0	0	0	0	0	0	1	0	0	0	0	0	0	0	0	0
Q3TU85;Q3TAI8;Q61696;P17879;A1E2B8	Q3TU85;Q3TAI8;Q61696;P17879;A1E2B8	5;5;5;5;4	2;2;2;2;1	2;2;2;2;1	Heat shock 70 kDa protein 1A;Heat shock 70 kDa protein 1B	Hspa1b;Hspa1a	;;;;	5	5	2	2	3	4	3	5	4	3	2	2	2	1	2	2	2	2	2	2	1	1	0	1	0	2	1	0	0	0	0	0	0	0	0	0	0	0	0	0	0	1
Q91ZH2;Q542J9;Q9CZD6;P17918	Q91ZH2;Q542J9;Q9CZD6;P17918	4;4;4;4	4;4;4;4	4;4;4;4	Proliferating cell nuclear antigen	Pcna	;;;	4	4	4	4	0	0	0	0	0	0	3	0	0	1	0	1	1	0	0	0	1	0	0	0	0	0	0	0	3	0	0	1	0	1	1	0	0	0	1	0	0	0
Q544Y7;P18760;F8WGL3;Q9CX22;Q3UHW9;P45591	Q544Y7;P18760;F8WGL3;Q9CX22	6;6;5;5;1;1	6;6;5;5;1;1	6;6;5;5;1;1	Cofilin-1	Cfl1	;;;	6	6	6	6	4	4	4	3	2	5	4	4	4	4	5	6	4	2	4	4	3	3	4	4	4	3	2	5	4	4	4	4	5	6	4	2	4	4	3	3	4	4
Q3TB22;Q3UHT6;P19096	Q3TB22;Q3UHT6;P19096	3;3;3	3;3;3	3;3;3	Fatty acid synthase;[Acyl-carrier-protein] S-acetyltransferase;[Acyl-carrier-protein] S-malonyltransferase;3-oxoacyl-[acyl-carrier-protein] synthase;3-oxoacyl-[acyl-carrier-protein] reductase;3-hydroxyacyl-[acyl-carrier-protein] dehydratase;Enoyl-[acyl-carrier-protein] reductase;Oleoyl-[acyl-carrier-protein] hydrolase	Fasn	;;	3	3	3	3	0	1	0	0	0	0	0	0	0	1	0	1	0	0	0	0	0	0	0	1	0	0	0	0	0	0	0	1	0	1	0	0	0	0	0	0	0	1
P19182	P19182	1	1	1	Interferon-related developmental regulator 1	Ifrd1		1	1	1	1	0	0	0	0	0	0	0	0	0	0	1	0	0	0	0	0	0	0	0	0	0	0	0	0	0	0	0	0	1	0	0	0	0	0	0	0	0	0
S4R281;Q3TDS9;Q5M9M0;P19253	S4R281;Q3TDS9;Q5M9M0;P19253	1;1;1;1	1;1;1;1	1;1;1;1	60S ribosomal protein L13a	Rpl13a	;;;	4	1	1	1	0	0	0	0	0	0	0	0	0	1	0	0	1	1	0	0	0	0	0	0	0	0	0	0	0	0	0	1	0	0	1	1	0	0	0	0	0	0
Q8BVU9;Q8BV87;Q3TWG9;Q3TMD2;Q3TJK3;P19324	Q8BVU9;Q8BV87;Q3TWG9;Q3TMD2;Q3TJK3;P19324	2;2;2;2;2;2	2;2;2;2;2;2	2;2;2;2;2;2	Serpin H1	Serpinh1	;;;;;	6	2	2	2	0	0	0	0	0	0	2	0	0	1	0	0	0	0	0	0	0	0	0	0	0	0	0	0	2	0	0	1	0	0	0	0	0	0	0	0	0	0
Q9D881;P19536	Q9D881;P19536	1;1	1;1	1;1	Cytochrome c oxidase subunit 5B, mitochondrial	Cox5b	;	2	1	1	1	0	0	0	0	0	0	0	0	0	0	0	0	0	1	0	1	0	0	0	0	0	0	0	0	0	0	0	0	0	0	0	1	0	1	0	0	0	0
Q3U7T8;Q9DC41;Q3U9G2;Q3TWF2;Q3TKF8;Q3TI47;P20029;Q3UEM8;Q3U6V3;Q3TUS2	Q3U7T8;Q9DC41;Q3U9G2;Q3TWF2;Q3TKF8;Q3TI47;P20029;Q3UEM8;Q3U6V3	11;11;11;11;11;11;11;10;9;3	9;9;9;9;9;9;9;8;7;3	9;9;9;9;9;9;9;8;7;3	78 kDa glucose-regulated protein	Hspa5	;;;;;;;;	10	11	9	9	3	4	2	3	4	3	5	3	1	3	4	0	8	5	3	4	2	2	1	2	0	1	2	1	4	3	1	2	3	0	8	5	2	4	2	2	1	2
Q6ZWX2;P20065-2	Q6ZWX2;P20065-2	1;1	1;1	1;1		Tmsb4x	;	2	1	1	1	0	1	0	0	0	0	0	0	0	0	0	0	0	0	0	0	0	0	0	1	0	0	0	0	0	0	0	0	0	0	0	0	0	0	0	0	0	1
Q4FK59;P21550;J3QPZ9	Q4FK59;P21550;J3QPZ9	2;2;1	1;1;1	1;1;1	Beta-enolase;Enolase	Eno3	;;	3	2	1	1	1	1	1	1	1	1	1	1	1	1	1	1	1	1	1	2	1	1	0	0	0	0	0	0	0	0	0	0	0	0	0	0	0	1	0	0	0	0
Q2M4H7;P22682	Q2M4H7;P22682	1;1	1;1	1;1	E3 ubiquitin-protein ligase CBL	Cbl	;	2	1	1	1	0	0	0	1	0	0	0	0	0	0	0	0	0	0	0	0	0	0	0	0	0	1	0	0	0	0	0	0	0	0	0	0	0	0	0	0	0	0
Q8C4N2;Q7TMQ1;P23242	Q8C4N2;Q7TMQ1;P23242	2;2;2	2;2;2	2;2;2	Gap junction protein;Gap junction alpha-1 protein	Gja1	;;	3	2	2	2	0	0	0	0	0	0	0	0	0	1	0	0	0	0	0	1	0	0	0	0	0	0	0	0	0	0	0	1	0	0	0	0	0	1	0	0	0	0
Q3UPJ2;Q3UAT9;Q3U9N8;P24547;A0A0A6YXS4	Q3UPJ2;Q3UAT9;Q3U9N8;P24547;A0A0A6YXS4	2;2;2;2;1	2;2;2;2;1	2;2;2;2;1	Inosine-5-monophosphate dehydrogenase;Inosine-5-monophosphate dehydrogenase 2	Impdh2	;;;;	5	2	2	2	0	0	0	1	0	0	0	0	0	0	0	0	2	1	0	0	1	0	0	0	0	1	0	0	0	0	0	0	0	0	2	1	0	0	1	0	0	0
Q3UZH2;Q3ULD6;Q3UI57;P25206	Q3UZH2;Q3ULD6;Q3UI57;P25206	9;9;9;9	9;9;9;9	9;9;9;9	DNA helicase;DNA replication licensing factor MCM3	Mcm3	;;;	4	9	9	9	2	1	2	0	1	1	3	1	2	5	3	2	1	1	0	2	2	1	2	1	2	0	1	1	3	1	2	5	3	2	1	1	0	2	2	1	2	1
Q3TXR5;Q58EU3;Q3TXS9;Q3TLE5;Q3TL20;Q3TI78;P25444;Q9DC49;D3YVC1;F6YTZ4;J3QMG5;Q3UB36;D3YWJ3;E9Q1N8;D3Z536	Q3TXR5;Q58EU3;Q3TXS9;Q3TLE5;Q3TL20;Q3TI78;P25444;Q9DC49;D3YVC1;F6YTZ4;J3QMG5;Q3UB36;D3YWJ3	3;3;3;3;3;3;3;2;2;2;2;2;2;1;1	3;3;3;3;3;3;3;2;2;2;2;2;2;1;1	3;3;3;3;3;3;3;2;2;2;2;2;2;1;1	40S ribosomal protein S2	Rps2;Gm6576;Gm5786	;;;;;;;;;;;;	15	3	3	3	1	0	0	2	1	1	2	0	1	3	1	0	2	3	1	2	1	0	1	0	0	2	1	1	2	0	1	3	1	0	2	3	1	2	1	0	1	0
Q3UHS6;Q80TM2;P26039;Q3TBC3;Q0V930;A2AIM2;F6SX70;Q8C9Z8	Q3UHS6;Q80TM2;P26039	7;7;7;3;3;1;1;1	7;7;7;3;3;1;1;1	7;7;7;3;3;1;1;1	Talin-1	Tln1	;;	8	7	7	7	1	1	0	3	1	1	0	2	1	1	0	0	0	0	1	1	2	0	1	1	0	3	1	1	0	2	1	1	0	0	0	0	1	1	2	0	1	1
Q4KML7;Q3UXR4;Q3UL48;Q3TCP5;P26040;Q8C2N4;Q7TSG6;Q05CE6;Q05DU4;Q3TZQ2;Q3TH46;Q3U111;P26041;P26043;Q8CBU4;Q3UJJ8	Q4KML7;Q3UXR4;Q3UL48;Q3TCP5;P26040;Q8C2N4;Q7TSG6;Q05CE6;Q05DU4;Q3TZQ2;Q3TH46;Q3U111;P26041;P26043;Q8CBU4	5;5;5;5;5;4;4;4;4;4;4;4;4;4;3;2	5;5;5;5;5;4;4;4;4;4;4;4;4;4;3;2	5;5;5;5;5;4;4;4;4;4;4;4;4;4;3;2	Ezrin;Moesin;Radixin	Ezr;Rdx;Msn	;;;;;;;;;;;;;;	16	5	5	5	1	3	1	4	4	0	0	1	2	1	1	0	1	1	0	0	0	0	1	3	1	4	4	0	0	1	2	1	1	0	1	1	0	0	0	0	1	3
Q6NV50;Q545R0;Q3TGQ3;P26231	Q6NV50;Q545R0;Q3TGQ3;P26231	2;2;2;2	2;2;2;2	2;2;2;2	Catenin alpha-1	Ctnna1	;;;	4	2	2	2	0	0	0	0	0	0	0	1	1	0	0	1	0	0	0	0	0	0	0	0	0	0	0	0	0	1	1	0	0	1	0	0	0	0	0	0	0	0
Q922I0;Q3KQM4;Q505Q1;Q80XR5;P26369	Q922I0;Q3KQM4;Q505Q1;Q80XR5;P26369	1;1;1;1;1	1;1;1;1;1	1;1;1;1;1	Splicing factor U2AF 65 kDa subunit	U2af2	;;;;	5	1	1	1	1	1	1	0	0	1	0	0	0	0	0	0	0	0	0	0	0	0	1	1	1	0	0	1	0	0	0	0	0	0	0	0	0	0	0	0	1	1
Q3TSQ7;P26443;F7CFA5	Q3TSQ7;P26443;F7CFA5	2;2;1	2;2;1	2;2;1	Glutamate dehydrogenase 1, mitochondrial	Glud1	;;	3	2	2	2	0	0	0	0	0	0	1	0	0	1	0	0	0	0	0	0	0	0	0	0	0	0	0	0	1	0	0	1	0	0	0	0	0	0	0	0	0	0
Q3U6F6;Q8C483;P26638;Q3U8N1;A2AFS0;A2AFS1;Q8CEH3	Q3U6F6;Q8C483;P26638;Q3U8N1;A2AFS0	21;21;21;20;15;9;3	21;21;21;20;15;9;3	21;21;21;20;15;9;3	Serine--tRNA ligase, cytoplasmic	Sars	;;;;	7	21	21	21	13	12	10	13	17	14	10	11	11	7	7	7	7	6	5	8	7	5	13	12	10	13	17	14	10	11	11	7	7	7	7	6	5	8	7	5	13	12
P27612;F7D1R5	P27612;F7D1R5	3;2	3;2	3;2	Phospholipase A-2-activating protein	Plaa	;	2	3	3	3	1	3	0	3	2	0	0	0	0	0	0	0	0	0	0	0	0	0	1	3	0	3	2	0	0	0	0	0	0	0	0	0	0	0	0	0	1	3
Q3UB90;Q3UB67;Q3UB15;Q3U9L3;Q3T9U9;P27659;Q99N25;A0A087WNS0;A0A087WQK0	Q3UB90;Q3UB67;Q3UB15;Q3U9L3;Q3T9U9;P27659	3;3;3;3;3;3;1;1;1	3;3;3;3;3;3;1;1;1	3;3;3;3;3;3;1;1;1	60S ribosomal protein L3	Rpl3	;;;;;	9	3	3	3	0	0	0	0	0	0	0	0	0	3	0	0	0	0	0	0	0	0	0	0	0	0	0	0	0	0	0	3	0	0	0	0	0	0	0	0	0	0
P27773	P27773	6	6	6	Protein disulfide-isomerase A3	Pdia3		1	6	6	6	0	0	0	0	0	0	3	0	1	2	3	0	5	3	1	2	0	0	0	0	0	0	0	0	3	0	1	2	3	0	5	3	1	2	0	0	0	0
Q6P5I3;P28474	Q6P5I3;P28474	3;3	3;3	3;3	S-(hydroxymethyl)glutathione dehydrogenase;Alcohol dehydrogenase class-3	Adh5	;	2	3	3	3	0	0	1	1	0	1	1	2	0	1	1	1	1	2	2	1	1	1	0	0	1	1	0	1	1	2	0	1	1	1	1	2	2	1	1	1	0	0
Q8BWX1;Q3TKP3;Q3TCF4;P28658	Q8BWX1;Q3TKP3;Q3TCF4;P28658	3;3;3;3	3;3;3;3	3;3;3;3	Ataxin-10	Atxn10	;;;	4	3	3	3	0	0	1	0	0	0	0	2	2	1	0	0	0	0	0	0	0	0	0	0	1	0	0	0	0	2	2	1	0	0	0	0	0	0	0	0	0	0
Q8BN32;Q3U8U8;P29341;Q9DBE3;Q9D4E6;Q99KL3;Q792Y0;Q62029;Q05DT1;Q3V2M1;V9GXG3;Q91YZ8;D3Z5M2;A3KFU5;A3KFU8;Q99LF8;Q6PHQ9	Q8BN32;Q3U8U8;P29341;Q9DBE3;Q9D4E6;Q99KL3;Q792Y0;Q62029	6;6;6;4;4;3;3;3;2;2;1;1;1;1;1;1;1	6;6;6;4;4;3;3;3;2;2;1;1;1;1;1;1;1	6;6;6;4;4;3;3;3;2;2;1;1;1;1;1;1;1	Polyadenylate-binding protein;Polyadenylate-binding protein 1	Pabpc1;Pabpc6;Pabpc2	;;;;;;;	17	6	6	6	2	2	0	2	0	0	0	0	0	1	0	0	1	1	0	4	0	0	2	2	0	2	0	0	0	0	0	1	0	0	1	1	0	4	0	0	2	2
Q3UI46;P29595;Q3TY05	Q3UI46;P29595;Q3TY05	2;2;1	2;2;1	2;2;1	NEDD8	Nedd8	;;	3	2	2	2	0	0	1	1	0	0	0	1	1	1	0	1	0	0	1	0	0	1	0	0	1	1	0	0	0	1	1	1	0	1	0	0	1	0	0	1	0	0
Q3UKT3;Q3UJK5;Q3TG75;P29758	Q3UKT3;Q3UJK5;Q3TG75;P29758	1;1;1;1	1;1;1;1	1;1;1;1	Ornithine aminotransferase, mitochondrial	Oat	;;;	4	1	1	1	0	1	0	0	0	0	0	0	0	0	0	0	0	0	0	0	0	0	0	1	0	0	0	0	0	0	0	0	0	0	0	0	0	0	0	0	0	1
P30416;D6RDE2;F6S2D5;F7CAT1;Q8CBS1	P30416;D6RDE2;F6S2D5;F7CAT1	14;9;9;7;1	14;9;9;7;1	14;9;9;7;1	Peptidyl-prolyl cis-trans isomerase FKBP4;Peptidyl-prolyl cis-trans isomerase FKBP4, N-terminally processed;Peptidyl-prolyl cis-trans isomerase	Fkbp4	;;;	5	14	14	14	9	11	7	10	10	9	1	1	2	3	3	3	2	2	1	2	3	2	9	11	7	10	10	9	1	1	2	3	3	3	2	2	1	2	3	2	9	11
Q3UAZ7;Q9CT19;Q3U566;P30681	Q3UAZ7;Q9CT19;Q3U566;P30681	1;1;1;1	1;1;1;1	1;1;1;1	High mobility group protein B2	Hmgb2	;;;	4	1	1	1	0	0	0	0	0	0	1	1	1	1	1	0	1	0	0	1	0	0	0	0	0	0	0	0	1	1	1	1	1	0	1	0	0	1	0	0	0	0
Q8C2U7;Q3UZG4;P31230;Q3TUZ1	Q8C2U7;Q3UZG4;P31230	3;3;3;1	3;3;3;1	3;3;3;1	Aminoacyl tRNA synthase complex-interacting multifunctional protein 1;Endothelial monocyte-activating polypeptide 2	Aimp1	;;	4	3	3	3	0	0	0	1	2	0	1	0	1	1	3	0	3	2	1	1	1	0	0	0	0	1	2	0	1	0	1	1	3	0	3	2	1	1	1	0	0	0
Q8CHR8;Q8BNS0;Q5NBZ3;P32233;F7BQ65	Q8CHR8;Q8BNS0;Q5NBZ3;P32233	4;4;4;4;1	4;4;4;4;1	4;4;4;4;1	Developmentally-regulated GTP-binding protein 1	Drg1	;;;	5	4	4	4	0	1	0	0	2	0	0	0	0	0	1	0	0	0	0	0	0	0	0	1	0	0	2	0	0	0	0	0	1	0	0	0	0	0	0	0	0	1
P33215	P33215	2	2	2	Protein NEDD1	Nedd1		1	2	2	2	0	0	0	0	0	1	1	1	2	1	1	0	0	0	0	0	0	0	0	0	0	0	0	1	1	1	2	1	1	0	0	0	0	0	0	0	0	0
Q3THK0;P33610;Q3TL46	Q3THK0;P33610	5;5;1	5;5;1	5;5;1	DNA primase large subunit	Prim2	;	3	5	5	5	0	1	0	0	0	0	3	4	4	2	0	0	0	0	0	0	0	0	0	1	0	0	0	0	3	4	4	2	0	0	0	0	0	0	0	0	0	1
Q3U6M5;P34022;O08846;H7BX22	Q3U6M5;P34022	3;3;1;1	3;3;1;1	3;3;1;1	Ran-specific GTPase-activating protein	Ranbp1	;	4	3	3	3	0	1	2	1	1	1	1	0	1	1	2	0	0	0	0	0	0	0	0	1	2	1	1	1	1	0	1	1	2	0	0	0	0	0	0	0	0	1
Q545F0;P34884	Q545F0;P34884	2;2	2;2	2;2	Macrophage migration inhibitory factor	Mif	;	2	2	2	2	1	1	1	1	1	1	2	2	2	2	2	2	2	1	1	1	2	2	1	1	1	1	1	1	2	2	2	2	2	2	2	1	1	1	2	2	1	1
Q3UFJ3;P35486	Q3UFJ3;P35486	1;1	1;1	1;1	Pyruvate dehydrogenase E1 component subunit alpha;Pyruvate dehydrogenase E1 component subunit alpha, somatic form, mitochondrial	Pdha1	;	2	1	1	1	0	0	0	0	0	0	0	0	0	0	0	0	0	0	0	1	0	0	0	0	0	0	0	0	0	0	0	0	0	0	0	0	0	1	0	0	0	0
Q3UJS2;P35550;Q80WS3	Q3UJS2;P35550;Q80WS3	3;3;2	3;3;2	3;3;2	rRNA 2-O-methyltransferase fibrillarin;rRNA/tRNA 2-O-methyltransferase fibrillarin-like protein 1	Fbl;Fbll1	;;	3	3	3	3	0	0	0	1	0	0	2	1	0	2	0	1	3	1	1	1	1	1	0	0	0	1	0	0	2	1	0	2	0	1	3	1	1	1	1	1	0	0
Q5SUC3;Q3TXE5;P35564	Q5SUC3;Q3TXE5;P35564	2;2;2	2;2;2	2;2;2	Calnexin	Canx	;;	3	2	2	2	0	0	0	0	0	0	1	1	0	1	0	1	2	1	0	0	0	0	0	0	0	0	0	0	1	1	0	1	0	1	2	1	0	0	0	0	0	0
Q543V3;P35569	Q543V3;P35569	2;2	2;2	2;2	Insulin receptor substrate 1	Irs1	;	2	2	2	2	0	0	0	0	0	0	1	0	1	0	0	0	0	0	0	0	0	0	0	0	0	0	0	0	1	0	1	0	0	0	0	0	0	0	0	0	0	0
Q3TDD1;Q91ZJ1;Q8VCT0;Q3U8R7;Q3TVR4;P35951	Q3TDD1;Q91ZJ1;Q8VCT0;Q3U8R7;Q3TVR4;P35951	1;1;1;1;1;1	1;1;1;1;1;1	1;1;1;1;1;1	Low-density lipoprotein receptor	Ldlr	;;;;;	6	1	1	1	0	0	0	0	0	0	0	0	0	0	0	0	0	1	0	0	0	0	0	0	0	0	0	0	0	0	0	0	0	0	0	1	0	0	0	0	0	0
Q8C2K0;Q5BLK0;Q3TIQ2;P35979;Q6DI58	Q8C2K0;Q5BLK0;Q3TIQ2;P35979;Q6DI58	3;3;3;3;2	3;3;3;3;2	3;3;3;3;2	60S ribosomal protein L12	Rpl12	;;;;	5	3	3	3	0	0	0	0	0	1	1	1	2	2	3	1	3	1	2	3	2	2	0	0	0	0	0	1	1	1	2	2	3	1	3	1	2	3	2	2	0	0
P37804	P37804	3	3	3	Transgelin	Tagln		1	3	3	3	0	1	0	1	0	1	0	0	0	0	0	0	1	2	3	1	2	2	0	1	0	1	0	1	0	0	0	0	0	0	1	2	3	1	2	2	0	1
P38647	P38647	5	5	5	Stress-70 protein, mitochondrial	Hspa9		1	5	5	5	0	0	0	0	0	0	1	0	0	1	2	0	4	5	5	2	0	1	0	0	0	0	0	0	1	0	0	1	2	0	4	5	5	2	0	1	0	0
Q99M86;Q91Z50;Q8R069;Q8C952;Q3TGH6;Q8C5X6;P39749	Q99M86;Q91Z50;Q8R069;Q8C952;Q3TGH6;Q8C5X6;P39749	1;1;1;1;1;1;1	1;1;1;1;1;1;1	1;1;1;1;1;1;1	Flap endonuclease 1	Fen1	;;;;;;	7	1	1	1	0	0	0	0	0	0	0	0	0	0	0	0	1	0	0	1	0	0	0	0	0	0	0	0	0	0	0	0	0	0	1	0	0	1	0	0	0	0
Q3UVJ2;Q3UNQ0;Q3U0U5;Q3TC53;P40124;B1ARS0	Q3UVJ2;Q3UNQ0;Q3U0U5;Q3TC53;P40124;B1ARS0	3;3;3;3;3;2	3;3;3;3;3;2	3;3;3;3;3;2	Adenylyl cyclase-associated protein;Adenylyl cyclase-associated protein 1	Cap1	;;;;;	6	3	3	3	3	1	0	3	3	1	1	1	2	1	2	1	2	2	2	2	1	2	3	1	0	3	3	1	1	1	2	1	2	1	2	2	2	2	1	2	3	1
P40142;Q9Z2L5	P40142	10;2	10;2	10;2	Transketolase	Tkt		2	10	10	10	4	6	3	6	9	3	3	4	3	6	6	2	4	2	2	3	3	1	4	6	3	6	9	3	3	4	3	6	6	2	4	2	2	3	3	1	4	6
Q6GU23;Q3ULI4;Q3U6S9;Q3U5Q4;P42227-2;P42227-3;P42227;B7ZC18;Q8CFJ6	Q6GU23;Q3ULI4;Q3U6S9;Q3U5Q4;P42227-2;P42227-3;P42227;B7ZC18	4;4;4;4;4;4;4;3;1	4;4;4;4;4;4;4;3;1	4;4;4;4;4;4;4;3;1	Signal transducer and activator of transcription;Signal transducer and activator of transcription 3	Stat3	;;;;;;;	9	4	4	4	0	2	1	2	1	1	0	0	0	0	0	0	0	0	0	0	0	0	0	2	1	2	1	1	0	0	0	0	0	0	0	0	0	0	0	0	0	2
Q3UL22;Q3UKQ2;Q6A0F1;P42932;H3BL49;Q9WVS5;Q8BVY8;Q9CS06;Q9CRW7;H3BJB6;H3BLL1;H3BKG2	Q3UL22;Q3UKQ2;Q6A0F1;P42932;H3BL49;Q9WVS5;Q8BVY8;Q9CS06;Q9CRW7	11;11;11;11;10;10;10;8;7;5;2;2	11;11;11;11;10;10;10;8;7;5;2;2	11;11;11;11;10;10;10;8;7;5;2;2	T-complex protein 1 subunit theta	Cct8;Cctq	;;;;;;;;	12	11	11	11	4	4	5	3	3	5	8	9	8	4	5	4	8	5	5	8	5	3	4	4	5	3	3	5	8	9	8	4	5	4	8	5	5	8	5	3	4	4
P43274	P43274	2	2	2	Histone H1.4	Hist1h1e		1	2	2	2	1	0	2	1	0	1	2	2	2	2	2	0	2	0	1	2	0	0	1	0	2	1	0	1	2	2	2	2	2	0	2	0	1	2	0	0	1	0
P43275	P43275	1	1	1	Histone H1.1	Hist1h1a		1	1	1	1	1	0	0	0	1	0	0	0	0	0	0	0	0	0	0	0	0	0	1	0	0	0	1	0	0	0	0	0	0	0	0	0	0	0	0	0	1	0
Q1WWK3;P43276	Q1WWK3;P43276	2;2	2;2	2;2	Histone H1.5	Hist1h1b	;	2	2	2	2	1	0	1	0	0	1	1	0	0	0	2	0	0	0	0	0	0	0	1	0	1	0	0	1	1	0	0	0	2	0	0	0	0	0	0	0	1	0
Q3U292;Q149Z9;P43277	Q3U292;Q149Z9;P43277	3;3;3	3;3;3	1;1;1	Histone H1.3	Hist1h1d	;;	3	3	3	1	1	1	2	1	1	2	2	2	1	1	2	0	1	0	1	1	0	0	1	1	2	1	1	2	2	2	1	1	2	0	1	0	1	1	0	0	1	1
Q3UZD8;Q91YS2;Q7TMW1;Q6ZPH4;P46061;Q3ULJ9;Q8C2E3	Q3UZD8;Q91YS2;Q7TMW1;Q6ZPH4;P46061;Q3ULJ9;Q8C2E3	4;4;4;4;4;3;3	4;4;4;4;4;3;3	4;4;4;4;4;3;3	Ran GTPase-activating protein 1	Rangap1	;;;;;;	7	4	4	4	0	1	0	0	1	2	0	2	0	0	0	0	0	0	0	0	0	0	0	1	0	0	1	2	0	2	0	0	0	0	0	0	0	0	0	0	0	1
P46460	P46460	2	2	2	Vesicle-fusing ATPase	Nsf		1	2	2	2	1	1	0	2	1	0	1	0	0	0	0	0	0	0	0	0	0	0	1	1	0	2	1	0	1	0	0	0	0	0	0	0	0	0	0	0	1	1
Q3U8P5;Q3TN07;P46467;Q3TDX2;Q8VEJ9;Q8BPY9	Q3U8P5;Q3TN07;P46467	3;3;3;1;1;1	3;3;3;1;1;1	3;3;3;1;1;1	Vacuolar protein sorting-associated protein 4B	Vps4b	;;	6	3	3	3	1	2	0	3	2	2	1	2	2	1	0	1	0	0	0	0	1	0	1	2	0	3	2	2	1	2	2	1	0	1	0	0	0	0	1	0	1	2
Q8BVQ9;P46471;Q3U5V3;Q3UIH5	Q8BVQ9;P46471;Q3U5V3;Q3UIH5	15;15;14;13	15;15;14;13	15;15;14;13	26S protease regulatory subunit 7	Psmc2	;;;	4	15	15	15	10	11	9	12	11	9	10	8	12	7	8	3	7	3	3	3	0	0	10	11	9	12	11	9	10	8	12	7	8	3	7	3	3	3	0	0	10	11
P46938-2;P46938;G3UYW7;G3UYA6;G3UY62;G3UYV4;Q3U046;Q3TUW1	P46938-2;P46938;G3UYW7;G3UYA6;G3UY62;G3UYV4	10;10;7;5;5;5;4;2	10;10;7;5;5;5;4;2	10;10;7;5;5;5;4;2	Transcriptional coactivator YAP1	Yap1	;;;;;	8	10	10	10	6	9	5	7	8	4	5	5	5	4	4	1	3	2	1	2	1	1	6	9	5	7	8	4	5	5	5	4	4	1	3	2	1	2	1	1	6	9
Q544B1;Q3UJW1;Q3U9J7;Q3U6I3;Q3TVM2;P47738;D3YYF3	Q544B1;Q3UJW1;Q3U9J7;Q3U6I3;Q3TVM2;P47738	5;5;5;5;5;5;1	5;5;5;5;5;5;1	5;5;5;5;5;5;1	Aldehyde dehydrogenase, mitochondrial	Aldh2	;;;;;	7	5	5	5	0	0	0	0	0	0	1	0	0	2	0	0	3	1	0	4	1	0	0	0	0	0	0	0	1	0	0	2	0	0	3	1	0	4	1	0	0	0
Q5RKN9;Q3UAS2;Q3TLJ0;Q3UJV2;P47753	Q5RKN9;Q3UAS2;Q3TLJ0;Q3UJV2;P47753	3;3;3;3;3	1;1;1;1;1	1;1;1;1;1	F-actin-capping protein subunit alpha-1	Capza1	;;;;	5	3	1	1	1	1	0	1	1	1	2	2	2	1	2	1	2	1	2	2	1	1	0	0	0	0	0	0	0	0	0	0	1	0	0	0	0	0	0	0	0	0
Q5DQJ3;P47754;Q3UCD2;Q3UBZ3;D6RCW7;Q3U7G3	Q5DQJ3;P47754;Q3UCD2;Q3UBZ3;D6RCW7	9;9;8;8;6;4	9;9;8;8;6;4	7;7;6;6;5;3	F-actin-capping protein subunit alpha-2	Capza2	;;;;	6	9	9	7	4	3	1	5	5	4	5	5	3	5	3	3	5	1	3	4	2	2	4	3	1	5	5	4	5	5	3	5	3	3	5	1	3	4	2	2	3	2
Q91Z57;Q3U9R7;Q3UB84;Q3UAS7;Q3TXK9;Q3TWI5;P47791-2;P47791;Q3U9P5	Q91Z57;Q3U9R7;Q3UB84;Q3UAS7;Q3TXK9;Q3TWI5;P47791-2;P47791;Q3U9P5	2;2;2;2;2;2;2;2;1	2;2;2;2;2;2;2;2;1	2;2;2;2;2;2;2;2;1	Glutathione reductase, mitochondrial	Gsr	;;;;;;;;	9	2	2	2	0	0	0	0	0	0	0	1	0	0	1	0	0	0	0	0	0	0	0	0	0	0	0	0	0	1	0	0	1	0	0	0	0	0	0	0	0	0
Q5RKP3;P47963	Q5RKP3;P47963	2;2	2;2	2;2	60S ribosomal protein L13	Rpl13	;	2	2	2	2	0	0	0	0	0	0	1	1	2	0	0	0	1	1	1	2	0	0	0	0	0	0	0	0	1	1	2	0	0	0	1	1	1	2	0	0	0	0
Q4V9T8;Q3UBT8;P48024	Q4V9T8;Q3UBT8;P48024	1;1;1	1;1;1	1;1;1	Eukaryotic translation initiation factor 1	Eif1	;;	3	1	1	1	0	0	0	0	0	0	0	0	0	0	1	0	0	0	0	0	0	0	0	0	0	0	0	0	0	0	0	0	1	0	0	0	0	0	0	0	0	0
P48036	P48036	4	4	4	Annexin A5	Anxa5		1	4	4	4	0	0	0	0	0	0	3	2	2	2	3	0	1	2	1	1	0	0	0	0	0	0	0	0	3	2	2	2	3	0	1	2	1	1	0	0	0	0
Q5I0U7;P48428	Q5I0U7;P48428	1;1	1;1	1;1	Tubulin-specific chaperone A	Tbca	;	2	1	1	1	0	1	0	0	0	0	0	0	0	0	0	0	0	0	0	0	0	0	0	1	0	0	0	0	0	0	0	0	0	0	0	0	0	0	0	0	0	1
P48678-3;P48678-2;P48678	P48678-3;P48678-2;P48678	1;1;1	1;1;1	1;1;1	Prelamin-A/C;Lamin-A/C	Lmna	;;	3	1	1	1	0	0	0	0	0	0	0	0	0	0	0	0	0	1	0	0	0	0	0	0	0	0	0	0	0	0	0	0	0	0	0	1	0	0	0	0	0	0
Q8BVI9;P48962	Q8BVI9;P48962	2;2	1;1	1;1	ADP/ATP translocase 1	Slc25a4	;	2	2	1	1	0	0	0	0	0	0	0	0	0	2	0	0	0	0	0	0	0	0	0	0	0	0	0	0	0	0	0	1	0	0	0	0	0	0	0	0	0	0
P48985	P48985	1	1	1	Protein atonal homolog 1	Atoh1		1	1	1	1	0	0	0	0	0	0	0	0	0	0	0	0	0	1	0	0	0	0	0	0	0	0	0	0	0	0	0	0	0	0	0	1	0	0	0	0	0	0
P49070;Q6P3A5	P49070;Q6P3A5	2;1	2;1	2;1	Calcium signal-modulating cyclophilin ligand	Camlg;Caml	;	2	2	2	2	0	0	0	0	0	0	2	1	1	1	1	1	1	0	0	0	0	1	0	0	0	0	0	0	2	1	1	1	1	1	1	0	0	0	0	1	0	0
Q8BQ03;Q52KC3;P49718	Q8BQ03;Q52KC3;P49718	1;1;1	1;1;1	1;1;1	DNA helicase;DNA replication licensing factor MCM5	Mcm5	;;	3	1	1	1	0	0	0	0	0	0	0	0	0	1	1	0	0	1	0	1	1	1	0	0	0	0	0	0	0	0	0	1	1	0	0	1	0	1	1	1	0	0
Q3U5U5;Q3U4D1;Q3TF14;P50247;Q5M9P0;Q8BPI7;A2ALT5	Q3U5U5;Q3U4D1;Q3TF14;P50247;Q5M9P0;Q8BPI7	6;6;6;6;5;4;2	6;6;6;6;5;4;2	6;6;6;6;5;4;2	Adenosylhomocysteinase	Ahcy	;;;;;	7	6	6	6	0	1	2	2	0	0	3	1	1	3	3	1	2	0	1	4	2	0	0	1	2	2	0	0	3	1	1	3	3	1	2	0	1	4	2	0	0	1
P50516;P50516-2;D3Z1B9;D3YWH3;D3YZ23	P50516;P50516-2	8;6;3;2;1	8;6;3;2;1	8;6;3;2;1	V-type proton ATPase catalytic subunit A	Atp6v1a	;	5	8	8	8	2	4	3	5	3	3	1	1	2	1	1	0	0	0	0	0	0	0	2	4	3	5	3	3	1	1	2	1	1	0	0	0	0	0	0	0	2	4
Q05BN2;Q3UMW2;Q3TGU7;P50580-2;P50580;D3YVH7	Q05BN2;Q3UMW2;Q3TGU7;P50580-2;P50580;D3YVH7	4;4;4;4;4;3	4;4;4;4;4;3	4;4;4;4;4;3	Proliferation-associated protein 2G4	Pa2g4	;;;;;	6	4	4	4	1	0	0	0	0	1	0	1	0	0	0	0	1	0	1	1	0	1	1	0	0	0	0	1	0	1	0	0	0	0	1	0	1	1	0	1	1	0
Q921U7;Q8C281;Q8CE80;P51125-7;P51125-3;P51125-2;P51125-6;P51125;Q8CE04;Q8CB83;Q3TTN2;P51125-5;P51125-4	Q921U7;Q8C281;Q8CE80;P51125-7;P51125-3;P51125-2;P51125-6;P51125;Q8CE04;Q8CB83;Q3TTN2;P51125-5;P51125-4	6;6;6;6;6;6;6;6;5;4;3;3;3	6;6;6;6;6;6;6;6;5;4;3;3;3	6;6;6;6;6;6;6;6;5;4;3;3;3	Calpastatin	Cast	;;;;;;;;;;;;	13	6	6	6	2	2	1	1	3	1	0	0	0	0	1	0	0	0	0	0	0	0	2	2	1	1	3	1	0	0	0	0	1	0	0	0	0	0	0	0	2	2
Q545A2;P51881;B2RTC8;Q3V132	Q545A2;P51881	4;4;1;1	4;4;1;1	3;3;0;0	ADP/ATP translocase 2;ADP/ATP translocase 2, N-terminally processed	Slc25a5	;	4	4	4	3	0	0	0	0	0	0	0	0	0	3	2	0	0	2	0	2	0	0	0	0	0	0	0	0	0	0	0	3	2	0	0	2	0	2	0	0	0	0
P52479;P52479-2	P52479;P52479-2	1;1	1;1	1;1	Ubiquitin carboxyl-terminal hydrolase 10	Usp10	;	2	1	1	1	1	0	0	1	0	0	0	0	0	0	0	0	0	0	0	0	0	0	1	0	0	1	0	0	0	0	0	0	0	0	0	0	0	0	0	0	1	0
P52480;P52480-2;Q3UEH4;E9Q509;Q3UEI4;A7MCU9;G3X925;P53657	P52480;P52480-2	17;14;1;1;1;1;1;1	17;14;1;1;1;1;1;1	17;14;1;1;1;1;1;1	Pyruvate kinase PKM	Pkm	;	8	17	17	17	5	4	7	6	4	7	11	9	7	13	9	7	13	9	6	14	8	8	5	4	7	6	4	7	11	9	7	13	9	7	13	9	6	14	8	8	5	4
P52875;B2RUD1;D3YV67	P52875;B2RUD1	3;2;1	3;2;1	3;2;1	Transmembrane protein 165	Tmem165	;	3	3	3	3	0	0	0	0	0	0	0	0	0	3	3	1	0	0	0	2	1	1	0	0	0	0	0	0	0	0	0	3	3	1	0	0	0	2	1	1	0	0
Q5XJF6;P53026;Q3U561;Q99JL6;D6RE43	Q5XJF6;P53026;Q3U561	7;7;5;3;2	7;7;5;3;2	7;7;5;3;2	Ribosomal protein;60S ribosomal protein L10a	Rpl10a	;;	5	7	7	7	1	1	1	0	2	0	6	3	0	6	3	1	4	3	3	4	3	1	1	1	1	0	2	0	6	3	0	6	3	1	4	3	3	4	3	1	1	1
Q8BKU2;Q569X4;Q3TUN5;Q3TJ97;Q3TFA5;P54775;Q52L53;Q3UBF0	Q8BKU2;Q569X4;Q3TUN5;Q3TJ97;Q3TFA5;P54775;Q52L53;Q3UBF0	3;3;3;3;3;3;2;2	3;3;3;3;3;3;2;2	3;3;3;3;3;3;2;2	26S protease regulatory subunit 6B	Psmc4	;;;;;;;	8	3	3	3	0	0	0	3	0	0	1	0	1	1	0	0	0	0	0	0	0	0	0	0	0	3	0	0	1	0	1	1	0	0	0	0	0	0	0	0	0	0
P54823	P54823	3	3	3	Probable ATP-dependent RNA helicase DDX6	Ddx6		1	3	3	3	1	0	0	1	0	0	0	0	1	1	0	1	0	0	0	0	1	0	1	0	0	1	0	0	0	0	1	1	0	1	0	0	0	0	1	0	1	0
Q5SW86;Q5SW87;Q91YW0;Q8BKQ0;Q4FJL0;Q3U621;Q0PD66;Q5SW88;Q0PD42;Q3UB66;Q0PD67;Q0PD50;Q0PD49;Q3UHW5;Q3TYH2;Q3TYB1;Q0PD40;Q6ZPF0;P61027;Q9D1G1;Q9DD03;P62821;P61028;P55258;Q8K386	Q5SW86;Q5SW87;Q91YW0;Q8BKQ0;Q4FJL0;Q3U621;Q0PD66;Q5SW88;Q0PD42;Q3UB66;Q0PD67;Q0PD50;Q0PD49;Q3UHW5;Q3TYH2;Q3TYB1;Q0PD40;Q6ZPF0;P61027;Q9D1G1;Q9DD03;P62821;P61028;P55258;Q8K386	1;1;1;1;1;1;1;1;1;1;1;1;1;1;1;1;1;1;1;1;1;1;1;1;1	1;1;1;1;1;1;1;1;1;1;1;1;1;1;1;1;1;1;1;1;1;1;1;1;1	1;1;1;1;1;1;1;1;1;1;1;1;1;1;1;1;1;1;1;1;1;1;1;1;1	Ras-related protein Rab-10;Ras-related protein Rab-1B;Ras-related protein Rab-13;Ras-related protein Rab-1A;Ras-related protein Rab-8B;Ras-related protein Rab-8A;Ras-related protein Rab-15	Rab1;Rab15;Rab8b;Rab10;Rab1b;Rab13;Rab8a;Rab1A	;;;;;;;;;;;;;;;;;;;;;;;;	25	1	1	1	0	0	0	0	0	0	0	0	0	1	0	0	0	0	0	1	0	0	0	0	0	0	0	0	0	0	0	1	0	0	0	0	0	1	0	0	0	0
Q3U4W8;P56399;D3Z4K7;D3YYA5	Q3U4W8;P56399	11;11;4;3	11;11;4;3	11;11;4;3	Ubiquitin carboxyl-terminal hydrolase;Ubiquitin carboxyl-terminal hydrolase 5	Usp5	;	4	11	11	11	2	7	5	6	2	2	1	1	0	0	0	0	1	0	0	1	0	0	2	7	5	6	2	2	1	1	0	0	0	0	1	0	0	1	0	0	2	7
P56480	P56480	6	6	6	ATP synthase subunit beta, mitochondrial	Atp5b		1	6	6	6	1	0	0	0	1	0	2	2	1	2	3	1	2	4	0	2	1	1	1	0	0	0	1	0	2	2	1	2	3	1	2	4	0	2	1	1	1	0
Q91YZ2;Q3UIX8;Q3UGL5;P56546;P56546-2	Q91YZ2;Q3UIX8;Q3UGL5;P56546;P56546-2	1;1;1;1;1	1;1;1;1;1	1;1;1;1;1	C-terminal-binding protein 2	Ctbp2	;;;;	5	1	1	1	0	0	0	0	0	0	0	0	1	0	0	0	0	0	0	0	0	0	0	0	0	0	0	0	0	0	1	0	0	0	0	0	0	0	0	0	0	0
Q8CFQ9;Q564D0;Q3USY4;P56959;G3UXT7;Q3UK30;F6QCI0;Q3TLE4;Q8BQ46	Q8CFQ9;Q564D0;Q3USY4;P56959;G3UXT7;Q3UK30	6;6;6;6;5;5;1;1;1	6;6;6;6;5;5;1;1;1	6;6;6;6;5;5;1;1;1	RNA-binding protein FUS	Fus	;;;;;	9	6	6	6	4	4	3	3	3	3	5	5	6	3	5	3	5	5	5	3	3	3	4	4	3	3	3	3	5	5	6	3	5	3	5	5	5	3	3	3	4	4
Q8BMA8;Q3UMI7;Q3UDC8;Q3TX47;Q3TK17;P58252;Q6P9L9;Q8C153;Q3UZ14;Q3TWX1;Q3TW58;Q3TLB1;Q3TJZ1;Q3UBL9;Q61509;Q99LT6;Q3TPG2;Q3TSK4;O89069;O89070	Q8BMA8;Q3UMI7;Q3UDC8;Q3TX47;Q3TK17;P58252;Q6P9L9;Q8C153;Q3UZ14;Q3TWX1;Q3TW58;Q3TLB1;Q3TJZ1;Q3UBL9;Q61509;Q99LT6;Q3TPG2;Q3TSK4	14;14;14;14;14;14;13;13;13;13;13;13;13;12;7;7;7;7;3;1	14;14;14;14;14;14;13;13;13;13;13;13;13;12;7;7;7;7;3;1	14;14;14;14;14;14;13;13;13;13;13;13;13;12;7;7;7;7;3;1	Elongation factor 2	Eef2	;;;;;;;;;;;;;;;;;	20	14	14	14	6	8	4	6	6	8	8	9	8	10	10	10	9	8	5	7	10	7	6	8	4	6	6	8	8	9	8	10	10	10	9	8	5	7	10	7	6	8
Q3U3S0;P58404-2;P58404;V9GXI9;V9GXE7;V9GXT1	Q3U3S0;P58404-2;P58404	13;13;13;4;3;2	13;13;13;4;3;2	13;13;13;4;3;2	Striatin-4	Strn4	;;	6	13	13	13	9	11	10	12	12	13	11	11	10	8	10	8	7	5	5	6	3	3	9	11	10	12	12	13	11	11	10	8	10	8	7	5	5	6	3	3	9	11
Q6PJ18;Q61344;P58774-2;Q9D1R6;CON__Q3SX28;A2AIM4;Q91VH3;P58774	Q6PJ18;Q61344;P58774-2;Q9D1R6;CON__Q3SX28;A2AIM4;Q91VH3;P58774	4;4;4;3;3;3;3;3	4;4;4;3;3;3;3;3	2;2;2;1;1;1;1;1	Tropomyosin beta chain	Tpm2	;;;;;;;	8	4	4	2	0	1	1	1	0	1	3	1	1	1	1	1	1	0	1	0	0	0	0	1	1	1	0	1	3	1	1	1	1	1	1	0	1	0	0	0	0	0
Q5DTH0;Q8BIJ1;Q8QZU9;Q05D94;Q9D6C8;Q3UJS6;Q8BRJ6;Q3TVB2;Q3UYN2;Q8BT60;P59108;Q1RLL3;Q9Z140;Q8BLR2;Q0VE82;Q9DC53;Q8JZW4	Q5DTH0;Q8BIJ1;Q8QZU9;Q05D94;Q9D6C8;Q3UJS6;Q8BRJ6;Q3TVB2;Q3UYN2;Q8BT60;P59108;Q1RLL3;Q9Z140;Q8BLR2;Q0VE82;Q9DC53;Q8JZW4	1;1;1;1;1;1;1;1;1;1;1;1;1;1;1;1;1	1;1;1;1;1;1;1;1;1;1;1;1;1;1;1;1;1	1;1;1;1;1;1;1;1;1;1;1;1;1;1;1;1;1	Copine-3;Copine-2;Copine-9;Copine-6;Copine-4;Copine-7;Copine-8;Copine-5	Cpne9;Cpne7;Cpne2;Cpne8;Cpne4;Cpne3;Cpne6;Cpne5	;;;;;;;;;;;;;;;;	17	1	1	1	0	1	0	0	0	0	0	0	0	0	0	0	0	0	0	0	0	0	0	1	0	0	0	0	0	0	0	0	0	0	0	0	0	0	0	0	0	1
Q05CM5;Q8BVV6;Q3TQR3;P59325;Q05CY6;Q3TT65;Q6PHA6;Q05C65;Q05CH7;Q3TKY2	Q05CM5;Q8BVV6;Q3TQR3;P59325;Q05CY6;Q3TT65;Q6PHA6;Q05C65;Q05CH7;Q3TKY2	2;2;2;2;1;1;1;1;1;1	2;2;2;2;1;1;1;1;1;1	2;2;2;2;1;1;1;1;1;1	Eukaryotic translation initiation factor 5	Eif5	;;;;;;;;;	10	2	2	2	0	2	0	0	1	2	0	1	1	1	0	1	0	0	0	0	0	0	0	2	0	0	1	2	0	1	1	1	0	1	0	0	0	0	0	0	0	2
Q3UJN2;Q3U1C2;P60122;D3YW60	Q3UJN2;Q3U1C2;P60122;D3YW60	4;4;4;2	4;4;4;2	4;4;4;2	RuvB-like 1	Ruvbl1	;;;	4	4	4	4	0	0	0	0	0	0	1	1	1	2	2	1	0	1	0	1	2	0	0	0	0	0	0	0	1	1	1	2	2	1	0	1	0	1	2	0	0	0
P60335	P60335	7	6	6	Poly(rC)-binding protein 1	Pcbp1		1	7	6	6	4	6	4	5	7	6	4	4	4	4	3	2	2	2	3	3	3	3	3	5	3	4	6	5	3	3	3	3	2	1	1	1	2	2	2	2	3	5
Q3TLL6;Q4FZL1;Q5F2A7;Q3TGK7;Q3TFG3;P60843;Q3U8I0;Q3UXC2;Q3TSJ4;Q78WR5;Q8BTU6;Q52KC1;P10630;P10630-2;E9Q561;D6RJ60;D6RJ11;A2AFK7;E9PV04;Q91VC3	Q3TLL6;Q4FZL1;Q5F2A7;Q3TGK7;Q3TFG3;P60843;Q3U8I0;Q3UXC2;Q3TSJ4;Q78WR5;Q8BTU6;Q52KC1;P10630;P10630-2;E9Q561	6;6;6;6;6;6;5;5;4;4;4;4;4;4;3;1;1;1;1;1	6;6;6;6;6;6;5;5;4;4;4;4;4;4;3;1;1;1;1;1	6;6;6;6;6;6;5;5;4;4;4;4;4;4;3;1;1;1;1;1	Eukaryotic initiation factor 4A-I;Eukaryotic initiation factor 4A-II;Eukaryotic initiation factor 4A-II, N-terminally processed	Eif4a1;Eif4a2	;;;;;;;;;;;;;;	20	6	6	6	2	4	3	3	4	3	3	3	4	4	4	3	4	4	3	5	3	2	2	4	3	3	4	3	3	3	4	4	4	3	4	4	3	5	3	2	2	4
Q5BLK2;P60867	Q5BLK2;P60867	3;3	3;3	3;3	40S ribosomal protein S20	Rps20	;	2	3	3	3	0	1	1	0	1	1	2	1	1	1	3	1	2	1	1	3	0	0	0	1	1	0	1	1	2	1	1	1	3	1	2	1	1	3	0	0	0	1
Q3U344;P84078;P61205;P84084;Q8BSL7;Q14BR4;Q9DD04;P61750;E9Q798;D3YV25;E9Q2C2	Q3U344;P84078;P61205;P84084;Q8BSL7;Q14BR4;Q9DD04;P61750	6;6;6;5;5;4;4;4;2;1;1	6;6;6;5;5;4;4;4;2;1;1	6;6;6;5;5;4;4;4;2;1;1	ADP-ribosylation factor 1;ADP-ribosylation factor 3;ADP-ribosylation factor 5;ADP-ribosylation factor 2;ADP-ribosylation factor 4	Arf3;Arf1;Arf5;Arf2;Arf4	;;;;;;;	11	6	6	6	1	1	2	1	1	2	1	0	2	4	4	4	1	2	2	2	3	2	1	1	2	1	1	2	1	0	2	4	4	4	1	2	2	2	3	2	1	1
Q6NXX7;Q3UHY8;Q3TJM9;Q3TIU8;P61222	Q6NXX7;Q3UHY8;Q3TJM9;Q3TIU8;P61222	3;3;3;3;3	3;3;3;3;3	3;3;3;3;3	ATP-binding cassette sub-family E member 1	Abce1	;;;;	5	3	3	3	1	1	1	1	1	1	1	0	1	1	1	0	0	0	0	0	0	0	1	1	1	1	1	1	1	0	1	1	1	0	0	0	0	0	0	0	1	1
Q4FK54;P61290;A2A4J1;Q99K09;A2A4J3	Q4FK54;P61290;A2A4J1	7;7;5;2;2	7;7;5;2;2	7;7;5;2;2	Proteasome activator complex subunit 3	Psme3	;;	5	7	7	7	5	6	4	4	5	4	1	1	1	0	0	1	0	0	0	0	1	1	5	6	4	4	5	4	1	1	1	0	0	1	0	0	0	0	1	1	5	6
Q5BLJ9;P61358;Q9CSM4;A2A4Q0	Q5BLJ9;P61358;Q9CSM4;A2A4Q0	2;2;1;1	2;2;1;1	2;2;1;1	60S ribosomal protein L27	Rpl27	;;;	4	2	2	2	0	0	1	0	0	0	1	0	1	2	0	0	1	1	1	1	0	0	0	0	1	0	0	0	1	0	1	2	0	0	1	1	1	1	0	0	0	0
Q5M9N6;Q4VAF2;Q3U8M3;P61514	Q5M9N6;Q4VAF2;Q3U8M3;P61514	1;1;1;1	1;1;1;1	1;1;1;1	60S ribosomal protein L37a	Rpl37a	;;;	4	1	1	1	0	0	0	0	0	0	0	0	0	1	0	0	0	0	0	0	0	0	0	0	0	0	0	0	0	0	0	1	0	0	0	0	0	0	0	0	0	0
Q8R3M1;Q542M2;P61924	Q8R3M1;Q542M2;P61924	5;5;5	5;5;5	5;5;5	Coatomer subunit zeta-1	Copz1	;;	3	5	5	5	0	0	0	0	0	0	4	5	4	4	4	4	4	4	4	4	4	4	0	0	0	0	0	0	4	5	4	4	4	4	4	4	4	4	4	4	0	0
Q3U3H9;P61963;Q80ZU1	Q3U3H9;P61963;Q80ZU1	3;3;2	3;3;2	3;3;2	DDB1- and CUL4-associated factor 7	Dcaf7	;;	3	3	3	3	0	1	1	2	1	0	1	0	0	0	0	0	0	0	0	0	0	0	0	1	1	2	1	0	1	0	0	0	0	0	0	0	0	0	0	0	0	1
Q3U8H8;P61971	Q3U8H8;P61971	1;1	1;1	1;1	Nuclear transport factor 2	Nutf2	;	2	1	1	1	0	0	0	1	1	1	0	1	1	0	0	0	0	0	0	0	0	0	0	0	0	1	1	1	0	1	1	0	0	0	0	0	0	0	0	0	0	0
Q3TYF5;Q3U8W0;P62137	Q3TYF5;Q3U8W0;P62137	2;2;2	1;1;1	1;1;1	Serine/threonine-protein phosphatase;Serine/threonine-protein phosphatase PP1-alpha catalytic subunit	Ppp1ca	;;	3	2	1	1	0	2	0	0	1	0	0	0	0	0	0	0	0	0	0	0	0	0	0	1	0	0	0	0	0	0	0	0	0	0	0	0	0	0	0	0	0	1
P62141;Q6ZWM8;Q3U7K1;P63087;P63087-2	P62141;Q6ZWM8;Q3U7K1;P63087;P63087-2	2;1;1;1;1	2;1;1;1;1	1;0;0;0;0	Serine/threonine-protein phosphatase PP1-beta catalytic subunit;Serine/threonine-protein phosphatase;Serine/threonine-protein phosphatase PP1-gamma catalytic subunit	Ppp1cb;Ppp1cc	;;;;	5	2	2	1	0	1	0	0	1	0	0	0	0	0	0	0	0	0	0	1	0	0	0	1	0	0	1	0	0	0	0	0	0	0	0	0	0	1	0	0	0	0
P62196;Q99KR1;Q8K1K2	P62196;Q99KR1;Q8K1K2	11;8;8	11;8;8	11;8;8	26S protease regulatory subunit 8	Psmc5	;;	3	11	11	11	2	1	3	9	5	3	6	9	8	7	4	2	2	1	0	0	0	0	2	1	3	9	5	3	6	9	8	7	4	2	2	1	0	0	0	0	2	1
P62204;Q3UKW2;Q9D6P8	P62204;Q3UKW2;Q9D6P8	2;1;1	2;1;1	2;1;1	Calmodulin;Calmodulin-like protein 3	Calm1;Calml3	;;	3	2	2	2	1	0	0	1	0	1	1	2	0	1	1	0	0	0	0	0	0	0	1	0	0	1	0	1	1	2	0	1	1	0	0	0	0	0	0	0	1	0
Q5M9L9;Q497E9;P62242	Q5M9L9;Q497E9;P62242	1;1;1	1;1;1	1;1;1	40S ribosomal protein S8	Rps8	;;	3	1	1	1	0	0	0	0	0	0	0	0	0	1	0	0	0	0	0	0	0	0	0	0	0	0	0	0	0	0	0	1	0	0	0	0	0	0	0	0	0	0
Q8BPH1;Q5SS40;P62259;D6REF3;F6WA09;Q3V453;A2A5N2;A8IP69;Q9JJ20;Q9CQV8-2;Q9CQV8;P68510;P61982;O70456;D3YXN6;Q8BWN0;A2A5N1	Q8BPH1;Q5SS40;P62259;D6REF3	8;8;8;5;3;2;2;2;2;2;2;2;2;2;1;1;1	8;8;8;5;3;2;2;2;2;2;2;2;2;2;1;1;1	6;6;6;4;2;1;0;0;0;0;0;0;0;0;0;0;0	14-3-3 protein epsilon	Ywhae	;;;	17	8	8	6	5	6	4	4	6	4	5	5	5	5	5	4	2	2	2	4	1	1	5	6	4	4	6	4	5	5	5	5	5	4	2	2	2	4	1	1	4	5
Q9CWI9;Q497E1;Q9CZI5;P62267	Q9CWI9;Q497E1;Q9CZI5;P62267	1;1;1;1	1;1;1;1	1;1;1;1	40S ribosomal protein S23	Rps23	;;;	4	1	1	1	0	0	0	0	0	0	1	1	1	1	1	1	1	1	1	1	1	1	0	0	0	0	0	0	1	1	1	1	1	1	1	1	1	1	1	1	0	0
Q921R2;Q5BLJ7;P62301	Q921R2;Q5BLJ7;P62301	2;2;2	2;2;2	2;2;2	40S ribosomal protein S13	Rps13	;;	3	2	2	2	0	1	0	1	1	0	2	0	1	1	1	0	1	1	0	1	1	0	0	1	0	1	1	0	2	0	1	1	1	0	1	1	0	1	1	0	0	1
P62315	P62315	3	3	3	Small nuclear ribonucleoprotein Sm D1	Snrpd1		1	3	3	3	2	1	0	2	1	0	0	0	0	0	1	2	0	0	0	0	2	0	2	1	0	2	1	0	0	0	0	0	1	2	0	0	0	0	2	0	2	1
Q91VM2;P62320	Q91VM2;P62320	1;1	1;1	1;1	Small nuclear ribonucleoprotein Sm D3	Snrpd3	;	2	1	1	1	0	0	0	0	0	0	1	0	0	0	1	0	1	0	0	0	0	0	0	0	0	0	0	0	1	0	0	0	1	0	1	0	0	0	0	0	0	0
Q545F8;Q545X8;Q3UXQ6;P62702;Q3V1Z5;V9GWY0	Q545F8;Q545X8;Q3UXQ6;P62702;Q3V1Z5;V9GWY0	2;2;2;2;1;1	2;2;2;2;1;1	2;2;2;2;1;1	40S ribosomal protein S4;40S ribosomal protein S4, X isoform	Rps4x;Rps4l;Gm15013	;;;;;	6	2	2	2	0	0	0	0	0	0	0	0	0	0	0	0	0	0	1	1	0	0	0	0	0	0	0	0	0	0	0	0	0	0	0	0	1	1	0	0	0	0
Q8VED4;Q8BN07;P63330;P62715	Q8VED4;Q8BN07;P63330;P62715	1;1;1;1	1;1;1;1	1;1;1;1	Serine/threonine-protein phosphatase;Serine/threonine-protein phosphatase 2A catalytic subunit alpha isoform;Serine/threonine-protein phosphatase 2A catalytic subunit beta isoform	Ppp2cb;Ppp2ca	;;;	4	1	1	1	0	0	0	0	0	0	0	0	0	0	1	0	0	0	0	0	0	0	0	0	0	0	0	0	0	0	0	0	1	0	0	0	0	0	0	0	0	0
P62748;A2A7R5;E9PV73;P84075;D3Z2Z8;D3YVA2;Q91X97	P62748	7;3;3;3;1;1;1	7;3;3;3;1;1;1	7;3;3;3;1;1;1	Hippocalcin-like protein 1	Hpcal1		7	7	7	7	2	5	3	4	5	2	7	7	7	5	6	4	1	1	0	1	0	0	2	5	3	4	5	2	7	7	7	5	6	4	1	1	0	1	0	0	2	5
Q91YK6;Q4V9X9;Q5M9M5;P62751	Q91YK6;Q4V9X9;Q5M9M5;P62751	2;2;2;2	2;2;2;2	2;2;2;2	60S ribosomal protein L23a	Rpl23a	;;;	4	2	2	2	1	1	1	1	0	0	1	1	2	2	2	0	1	0	0	0	1	0	1	1	1	1	0	0	1	1	2	2	2	0	1	0	0	0	1	0	1	1
Q8BT09;Q5BLK1;Q3TL53;P62754	Q8BT09;Q5BLK1;Q3TL53;P62754	1;1;1;1	1;1;1;1	1;1;1;1	40S ribosomal protein S6	Rps6	;;;	4	1	1	1	0	0	0	0	0	0	0	0	0	1	0	0	0	0	0	0	0	0	0	0	0	0	0	0	0	0	0	1	0	0	0	0	0	0	0	0	0	0
P62774	P62774	1	1	1	Myotrophin	Mtpn		1	1	1	1	0	0	0	0	1	0	0	1	1	1	1	0	1	1	1	0	0	0	0	0	0	0	1	0	0	1	1	1	1	0	1	1	1	0	0	0	0	0
Q3ULW0;P62827;A6H622;Q61820	Q3ULW0;P62827	8;8;2;2	8;8;2;2	4;4;1;1	GTP-binding nuclear protein Ran	Ran	;	4	8	8	4	6	5	5	4	4	6	6	7	5	5	7	5	5	4	5	5	5	5	6	5	5	4	4	6	6	7	5	5	7	5	5	4	5	5	5	5	4	3
P62830	P62830	1	1	1	60S ribosomal protein L23	Rpl23		1	1	1	1	0	0	0	0	0	0	0	0	0	1	1	1	1	1	1	1	1	0	0	0	0	0	0	0	0	0	0	1	1	1	1	1	1	1	1	0	0	0
Q9D7P1;Q9CY61;Q5M9M7;Q3TIF8;Q9CQK2;P62849-2;P62849-3;P62849	Q9D7P1;Q9CY61;Q5M9M7;Q3TIF8;Q9CQK2;P62849-2;P62849-3;P62849	1;1;1;1;1;1;1;1	1;1;1;1;1;1;1;1	1;1;1;1;1;1;1;1	40S ribosomal protein S24	Rps24	;;;;;;;	8	1	1	1	0	0	0	0	0	0	0	0	0	1	0	0	0	0	0	1	0	0	0	0	0	0	0	0	0	0	0	1	0	0	0	0	0	1	0	0	0	0
Q58EA6;P62852	Q58EA6;P62852	4;4	4;4	4;4	40S ribosomal protein S25	Rps25	;	2	4	4	4	1	0	2	0	0	0	1	0	0	0	4	0	2	0	0	1	0	0	1	0	2	0	0	0	1	0	0	0	4	0	2	0	0	1	0	0	1	0
Q497N1;P62855	Q497N1;P62855	1;1	1;1	1;1	40S ribosomal protein S26	Rps26	;	2	1	1	1	1	1	1	0	0	0	1	1	1	1	1	1	0	1	1	1	0	1	1	1	1	0	0	0	1	1	1	1	1	1	0	1	1	1	0	1	1	1
Q642K5;Q3THB2;Q920W8;Q91V99;P62862	Q642K5;Q3THB2;Q920W8;Q91V99;P62862	2;2;2;2;2	2;2;2;2;2	2;2;2;2;2	40S ribosomal protein S30	Fau;fau	;;;;	5	2	2	2	0	1	1	1	1	0	1	1	1	1	1	0	1	1	1	1	0	0	0	1	1	1	1	0	1	1	1	1	1	0	1	1	1	1	0	0	0	1
P62869	P62869	3	3	3	Transcription elongation factor B polypeptide 2	Tceb2		1	3	3	3	1	2	1	2	0	0	1	1	1	1	1	1	1	1	1	1	1	1	1	2	1	2	0	0	1	1	1	1	1	1	1	1	1	1	1	1	1	2
Q497D7;Q58DZ3;P62889	Q497D7;Q58DZ3;P62889	1;1;1	1;1;1	1;1;1	60S ribosomal protein L30	Rpl30	;;	3	1	1	1	0	0	0	0	0	0	0	0	0	0	0	0	1	0	0	1	0	0	0	0	0	0	0	0	0	0	0	0	0	0	1	0	0	1	0	0	0	0
Q9D0A2;Q5YLW3;Q3UK56;Q3UCL7;P62908;Q9CZP6;D3YV43;O89068	Q9D0A2;Q5YLW3;Q3UK56;Q3UCL7;P62908;Q9CZP6	8;8;8;8;8;7;3;2	8;8;8;8;8;7;3;2	8;8;8;8;8;7;3;2	40S ribosomal protein S3	Rps3	;;;;;	8	8	8	8	3	2	2	3	1	2	2	2	2	3	4	2	4	3	3	5	2	1	3	2	2	3	1	2	2	2	2	3	4	2	4	3	3	5	2	1	3	2
Q8CEH8;Q5SX50;P62962;Q5SX49;Q3U7V7;CON__P02584;J3QMC2	Q8CEH8;Q5SX50;P62962;Q5SX49;Q3U7V7;CON__P02584	6;6;6;5;5;4;1	6;6;6;5;5;4;1	6;6;6;5;5;4;1	Profilin;Profilin-1	Pfn1	;;;;;	7	6	6	6	5	3	4	4	3	3	3	3	4	4	3	2	4	4	4	2	3	3	5	3	4	4	3	3	3	3	4	4	3	2	4	4	4	2	3	3	5	3
Q5SW18;Q3UGR6;Q3TJG1;Q3TIK0;P63005;Q3UH92	Q5SW18;Q3UGR6;Q3TJG1;Q3TIK0;P63005;Q3UH92	2;2;2;2;2;1	2;2;2;2;2;1	2;2;2;2;2;1	Platelet-activating factor acetylhydrolase IB subunit alpha	Pafah1b1	;;;;;	6	2	2	2	0	0	0	0	0	0	0	0	1	1	1	2	1	0	1	0	1	1	0	0	0	0	0	0	0	0	1	1	1	2	1	0	1	0	1	1	0	0
Q3UBA6;Q3TZJ3;Q3TQ13;Q3TH56;P63017;Q504P4;Q3U9L2;Q3TEK2;Q3ULM1;Q3UDS0;Q3TF16;Q3TB63;Q3KQJ4;Q3UXU1;D3Z5E2;D3YW43;Q3UBR0;Q9QZ38;Q9R2A1;O88687;Q61698	Q3UBA6;Q3TZJ3;Q3TQ13;Q3TH56;P63017;Q504P4;Q3U9L2;Q3TEK2;Q3ULM1;Q3UDS0;Q3TF16;Q3TB63;Q3KQJ4	38;38;38;38;38;37;37;37;36;35;35;33;30;16;11;10;6;4;2;1;1	38;38;38;38;38;37;37;37;36;35;35;33;30;16;11;10;6;4;2;1;1	0;0;0;0;0;0;0;0;0;0;0;0;0;0;0;0;0;0;0;0;0	Heat shock cognate 71 kDa protein	Hspa8	;;;;;;;;;;;;	21	38	38	0	33	35	34	37	35	32	17	14	15	17	18	14	13	12	13	13	9	8	33	35	34	37	35	32	17	14	15	17	18	14	13	12	13	13	9	8	0	0
P63028	P63028	1	1	1	Translationally-controlled tumor protein	Tpt1		1	1	1	1	0	1	0	0	1	0	0	0	0	1	0	0	0	0	0	0	0	0	0	1	0	0	1	0	0	0	0	1	0	0	0	0	0	0	0	0	0	1
Q5NTY0;P63037;Q3TK61;B1AXY1;B1AXX9;B1AXY0	Q5NTY0;P63037;Q3TK61;B1AXY1;B1AXX9;B1AXY0	8;8;7;5;4;4	8;8;7;5;4;4	8;8;7;5;4;4	DnaJ homolog subfamily A member 1	Dnaja1	;;;;;	6	8	8	8	4	5	4	5	6	3	2	2	2	0	2	1	1	1	1	1	1	1	4	5	4	5	6	3	2	2	2	0	2	1	1	1	1	1	1	1	4	5
P63038;D3Z7J9;D3Z2F2;P63038-2	P63038	7;2;2;2	7;2;2;2	7;2;2;2	60 kDa heat shock protein, mitochondrial	Hspd1		4	7	7	7	0	0	1	1	0	1	1	2	1	3	2	1	2	4	0	1	1	1	0	0	1	1	0	1	1	2	1	3	2	1	2	4	0	1	1	1	0	0
Q8C470;Q3TK95;P63073	Q8C470;Q3TK95;P63073	1;1;1	1;1;1	1;1;1	Eukaryotic translation initiation factor 4E	Eif4e	;;	3	1	1	1	0	1	0	1	1	0	0	1	1	0	0	0	1	0	0	0	0	0	0	1	0	1	1	0	0	1	1	0	0	0	1	0	0	0	0	0	0	1
P63085;Q3UF82;O35558;Q922X7;F6VEI7	P63085;Q3UF82;O35558	5;4;3;2;1	5;4;3;2;1	5;4;3;2;1	Mitogen-activated protein kinase 1;Mitogen-activated protein kinase	Mapk1;Erk2	;;	5	5	5	5	2	3	3	2	1	4	3	3	5	2	1	2	0	1	0	1	0	0	2	3	3	2	1	4	3	3	5	2	1	2	0	1	0	1	0	0	2	3
P63101;Q3UA58	P63101;Q3UA58	5;3	3;2	3;2	14-3-3 protein zeta/delta	Ywhaz	;	2	5	3	3	2	2	2	1	3	1	3	3	3	3	4	1	0	1	0	2	0	0	1	1	2	1	2	1	2	2	3	2	3	1	0	0	0	0	0	0	1	1
P63154	P63154	1	1	1	Crooked neck-like protein 1	Crnkl1		1	1	1	1	0	0	0	0	0	0	0	0	0	0	0	0	0	1	0	0	0	0	0	0	0	0	0	0	0	0	0	0	0	0	0	1	0	0	0	0	0	0
Q5M9L7;Q3TK12;Q8BT90;P63276	Q5M9L7;Q3TK12;Q8BT90;P63276	2;2;2;2	2;2;2;2	2;2;2;2	40S ribosomal protein S17	Rps17	;;;	4	2	2	2	1	0	0	0	0	0	1	0	1	0	1	0	2	1	0	1	1	1	1	0	0	0	0	0	1	0	1	0	1	0	2	1	0	1	1	1	1	0
Q6ZWZ6;P63323;Q497F4	Q6ZWZ6;P63323;Q497F4	2;2;1	2;2;1	2;2;1	40S ribosomal protein S12	Rps12;Gm4925	;;	3	2	2	2	1	1	0	1	1	1	2	2	2	2	2	1	2	2	2	2	2	2	1	1	0	1	1	1	2	2	2	2	2	1	2	2	2	2	2	2	1	1
Q3UW83;Q5M9K7;Q3U9P0;P63325	Q3UW83;Q5M9K7;Q3U9P0;P63325	2;2;2;2	2;2;2;2	2;2;2;2	40S ribosomal protein S10	Rps10	;;;	4	2	2	2	0	2	1	1	0	0	1	0	0	0	2	0	1	0	0	0	0	1	0	2	1	1	0	0	1	0	0	0	2	0	1	0	0	0	0	1	0	2
P67778;Q5SQG5;Q3TV00;Q3V2K0	P67778;Q5SQG5;Q3TV00;Q3V2K0	4;3;3;2	4;3;3;2	4;3;3;2	Prohibitin	Phb;1700071K01Rik	;;;	4	4	4	4	0	0	0	0	1	0	0	0	0	0	0	0	3	1	0	0	1	0	0	0	0	0	1	0	0	0	0	0	0	0	3	1	0	0	1	0	0	0
Q61275;Q9CXK3;Q497E4;Q3UIJ3;Q3TG92;P68134;P68033;Q3UJ36;Q3U122;P63268;P62737;D3YZY0;Q61264;Q61852;D3Z2K3;Q61272;Q61274;Q61273;I6L9D2	Q61275;Q9CXK3;Q497E4;Q3UIJ3;Q3TG92;P68134;P68033;Q3UJ36;Q3U122;P63268;P62737;D3YZY0;Q61264;Q61852;D3Z2K3;Q61272;Q61274;Q61273;I6L9D2	9;9;9;9;9;9;9;8;8;8;8;7;7;7;6;6;5;5;5	3;3;3;3;3;3;3;3;3;3;3;3;3;3;3;2;2;2;2	2;2;2;2;2;2;2;2;2;2;2;2;2;2;2;2;1;1;1	Actin, alpha skeletal muscle;Actin, alpha cardiac muscle 1;Actin, gamma-enteric smooth muscle;Actin, aortic smooth muscle	Actc1;Acta1;Actg2;Acta2;alpha-cardiac actin	;;;;;;;;;;;;;;;;;;	19	9	3	2	5	5	6	7	5	7	7	7	7	7	7	5	8	8	8	8	8	6	1	1	1	1	1	1	1	1	1	1	1	1	2	2	2	2	3	1	0	0
P68040	P68040	6	6	6	Guanine nucleotide-binding protein subunit beta-2-like 1;Guanine nucleotide-binding protein subunit beta-2-like 1, N-terminally processed	Gnb2l1		1	6	6	6	0	2	1	1	1	3	4	3	4	5	4	3	5	4	4	3	3	4	0	2	1	1	1	3	4	3	4	5	4	3	5	4	4	3	3	4	0	2
P68369;Q5FW91;P05214;Q9D9Y2	P68369;Q5FW91;P05214;Q9D9Y2	15;13;13;10	1;1;1;1	1;1;1;1	Tubulin alpha-1A chain;Tubulin alpha-3 chain	Tuba1a;Tuba3a	;;;	4	15	1	1	11	10	10	12	11	10	11	10	11	10	10	9	9	9	9	7	9	8	1	1	1	1	0	1	1	1	1	1	1	1	0	0	1	0	0	1	1	1
P68372;Q9D6F9;Q9CVR0;Q9DCR1;D5MR34	P68372;Q9D6F9;Q9CVR0;Q9DCR1	15;14;11;11;3	3;3;2;1;0	2;2;1;0;0	Tubulin beta-4B chain;Tubulin beta-4A chain	Tubb4b;Tubb4a	;;;	5	15	3	2	8	7	5	10	10	5	8	8	7	8	6	7	9	12	9	12	8	7	0	0	0	0	2	0	2	1	1	1	0	0	1	2	1	1	0	0	0	0
P70124;A0A087WQM9	P70124	3;1	3;1	3;1	Serpin B5	Serpinb5		2	3	3	3	0	0	0	1	0	0	0	1	0	0	0	0	0	0	0	2	0	0	0	0	0	1	0	0	0	1	0	0	0	0	0	0	0	2	0	0	0	0
Q3TFE8;Q7TSZ6;Q3UHW8;P70168	Q3TFE8;Q7TSZ6;Q3UHW8;P70168	5;5;5;5	5;5;5;5	5;5;5;5	Importin subunit beta-1	Kpnb1	;;;	4	5	5	5	0	2	0	1	2	0	0	0	3	2	0	0	0	0	0	0	0	0	0	2	0	1	2	0	0	0	3	2	0	0	0	0	0	0	0	0	0	2
P70271	P70271	2	2	2	PDZ and LIM domain protein 4	Pdlim4		1	2	2	2	0	2	0	2	1	1	0	0	0	0	0	0	0	0	0	0	0	0	0	2	0	2	1	1	0	0	0	0	0	0	0	0	0	0	0	0	0	2
Q5EBQ2;Q3TGC5;P70296;D6RHS6;D3Z1V4	Q5EBQ2;Q3TGC5;P70296;D6RHS6;D3Z1V4	4;4;4;3;3	4;4;4;3;3	4;4;4;3;3	Phosphatidylethanolamine-binding protein 1;Hippocampal cholinergic neurostimulating peptide	Pebp1	;;;;	5	4	4	4	2	2	4	4	3	3	3	2	3	2	2	3	0	1	1	0	0	0	2	2	4	4	3	3	3	2	3	2	2	3	0	1	1	0	0	0	2	2
P70349	P70349	1	1	1	Histidine triad nucleotide-binding protein 1	Hint1		1	1	1	1	0	0	0	1	0	0	0	0	1	0	0	1	0	0	0	0	1	0	0	0	0	1	0	0	0	0	1	0	0	1	0	0	0	0	1	0	0	0
Q8BTQ1;Q8BW03;Q8BVF8;Q8BM84;Q3UFF9;P70372;Q3TT05	Q8BTQ1;Q8BW03;Q8BVF8;Q8BM84;Q3UFF9;P70372;Q3TT05	2;2;2;2;2;2;1	2;2;2;2;2;2;1	2;2;2;2;2;2;1	ELAV-like protein;ELAV-like protein 1	Elavl1	;;;;;;	7	2	2	2	0	2	1	1	1	0	0	0	0	0	0	0	0	0	0	0	0	0	0	2	1	1	1	0	0	0	0	0	0	0	0	0	0	0	0	0	0	2
Q3TG37;P70441	Q3TG37;P70441	1;1	1;1	1;1	Na(+)/H(+) exchange regulatory cofactor NHE-RF;Na(+)/H(+) exchange regulatory cofactor NHE-RF1	Slc9a3r1	;	2	1	1	1	0	0	0	0	0	0	0	0	0	1	1	0	0	0	0	0	0	0	0	0	0	0	0	0	0	0	0	1	1	0	0	0	0	0	0	0	0	0
Q60817;P70670;Q3UK68	Q60817;P70670;Q3UK68	5;5;4	5;5;4	5;5;4	Nascent polypeptide-associated complex subunit alpha;Nascent polypeptide-associated complex subunit alpha, muscle-specific form	Naca	;;	3	5	5	5	3	3	3	4	4	4	4	5	5	4	4	4	4	3	4	4	4	4	3	3	3	4	4	4	4	5	5	4	4	4	4	3	4	4	4	4	3	3
P70677;Q8BNT4	P70677;Q8BNT4	5;4	5;4	5;4	Caspase-3;Caspase-3 subunit p17;Caspase-3 subunit p12	Casp3	;	2	5	5	5	1	2	1	2	1	2	1	2	2	1	1	2	1	1	1	1	1	1	1	2	1	2	1	2	1	2	2	1	1	2	1	1	1	1	1	1	1	2
Q3UDB1;Q8C5Q5;Q3UIJ0;Q3TJN2;Q3TIJ7;Q3THH8;Q3TET0;P80313	Q3UDB1;Q8C5Q5;Q3UIJ0;Q3TJN2;Q3TIJ7;Q3THH8;Q3TET0;P80313	1;1;1;1;1;1;1;1	1;1;1;1;1;1;1;1	1;1;1;1;1;1;1;1	T-complex protein 1 subunit eta	Cct7	;;;;;;;	8	1	1	1	1	0	1	0	0	1	1	1	0	1	0	0	0	0	1	0	0	1	1	0	1	0	0	1	1	1	0	1	0	0	0	0	1	0	0	1	1	0
Q542X7;P80314;Q9JJD8	Q542X7;P80314;Q9JJD8	14;14;13	14;14;13	14;14;13	T-complex protein 1 subunit beta	Cct2	;;	3	14	14	14	8	7	9	8	7	8	8	7	9	9	9	7	7	3	6	5	7	6	8	7	9	8	7	8	8	7	9	9	9	7	7	3	6	5	7	6	8	7
Q564F4;Q3UJZ8;Q3TII0;P80315;G5E839;G3UYW5	Q564F4;Q3UJZ8;Q3TII0;P80315;G5E839	8;8;8;8;7;1	8;8;8;8;7;1	8;8;8;8;7;1	T-complex protein 1 subunit delta	Cct4	;;;;	6	8	8	8	1	2	0	3	2	0	2	5	3	3	2	1	1	3	3	3	0	0	1	2	0	3	2	0	2	5	3	3	2	1	1	3	3	3	0	0	1	2
P80316;E0CZA1	P80316	17;6	17;6	17;6	T-complex protein 1 subunit epsilon	Cct5		2	17	17	17	7	9	6	7	8	5	10	12	14	7	7	7	8	6	5	6	5	4	7	9	6	7	8	5	10	12	14	7	7	7	8	6	5	6	5	4	7	9
Q52KG9;Q3TIX8;Q3TI62;Q3TI05;P80317;Q3TW97;E9QPA6;Q8VEI1;Q8BVT1;B1AT05;Q497N0;Q61390	Q52KG9;Q3TIX8;Q3TI62;Q3TI05;P80317;Q3TW97;E9QPA6;Q8VEI1	8;8;8;8;8;7;6;4;1;1;1;1	8;8;8;8;8;7;6;4;1;1;1;1	8;8;8;8;8;7;6;4;1;1;1;1	T-complex protein 1 subunit zeta	Cct6a	;;;;;;;	12	8	8	8	4	5	2	4	3	4	3	5	5	3	2	0	3	3	4	4	1	1	4	5	2	4	3	4	3	5	5	3	2	0	3	3	4	4	1	1	4	5
Q6SLK2;P83741-4;P83741-5;P83741;P83741-2;P83741-3;P83741-6;Q6VYA0;F7CC62;F7CZC4;Q8K2Q3;F6U2S8;E9PZ38;Q56VR4;E9Q6Q2;E0CZE3;E9QMI9;E9QJQ9;E0CYT1;E9QMI8;E9QM73;Q80UE6;Q3UH66-6;Q3UH66-2;Q3UH66-7;Q3UH66-4;Q3UH66-3;Q3UH66;Q3UH66-5	Q6SLK2;P83741-4;P83741-5;P83741;P83741-2;P83741-3	9;9;9;9;9;9;4;3;3;3;3;2;1;1;1;1;1;1;1;1;1;1;1;1;1;1;1;1;1	9;9;9;9;9;9;4;3;3;3;3;2;1;1;1;1;1;1;1;1;1;1;1;1;1;1;1;1;1	9;9;9;9;9;9;4;3;3;3;3;2;1;1;1;1;1;1;1;1;1;1;1;1;1;1;1;1;1	Serine/threonine-protein kinase WNK1	Wnk1	;;;;;	29	9	9	9	5	5	4	4	3	5	0	2	1	0	0	0	0	0	0	0	0	0	5	5	4	4	3	5	0	2	1	0	0	0	0	0	0	0	0	0	5	5
Q3U781;Q9D6W4;P84104-2;P84104;A2A4X6	Q3U781;Q9D6W4;P84104-2;P84104;A2A4X6	2;2;2;2;1	2;2;2;2;1	2;2;2;2;1	Serine/arginine-rich splicing factor 3	Srsf3;Gm12355	;;;;	5	2	2	2	0	1	1	0	0	0	1	0	0	1	0	0	0	0	0	1	0	0	0	1	1	0	0	0	1	0	0	1	0	0	0	0	0	1	0	0	0	1
Q3SWR9;P97295	Q3SWR9;P97295	1;1	1;1	1;1	Neuropeptide Y receptor type 2	Npy2r	;	2	1	1	1	0	0	0	0	0	1	0	0	0	0	0	0	1	1	1	0	0	0	0	0	0	0	0	1	0	0	0	0	0	0	1	1	1	0	0	0	0	0
Q8C5L1;Q3ULG5;Q542I2;Q3UC10;P97311	Q8C5L1;Q3ULG5;Q542I2;Q3UC10;P97311	2;2;2;2;2	2;2;2;2;2	2;2;2;2;2	DNA helicase;DNA replication licensing factor MCM6	Mcm6	;;;;	5	2	2	2	0	0	0	0	0	0	1	0	1	1	1	1	1	1	1	1	1	1	0	0	0	0	0	0	1	0	1	1	1	1	1	1	1	1	1	1	0	0
Q6QMT3;Q9D1M8;Q71V27;P97314	Q6QMT3;Q9D1M8;Q71V27;P97314	1;1;1;1	1;1;1;1	1;1;1;1	Cysteine and glycine-rich protein 2	Csrp2	;;;	4	1	1	1	0	0	0	0	0	0	0	0	0	0	0	0	1	0	0	1	0	0	0	0	0	0	0	0	0	0	0	0	0	0	1	0	0	1	0	0	0	0
Q4FJX4;P97315	Q4FJX4;P97315	2;2	2;2	2;2	Cysteine and glycine-rich protein 1	Csrp1	;	2	2	2	2	0	0	0	1	0	0	0	1	1	2	1	0	2	2	2	2	2	1	0	0	0	1	0	0	0	1	1	2	1	0	2	2	2	2	2	1	0	0
Q9D1S3;Q564F3;Q3UAC2;Q3U5P8;P97351	Q9D1S3;Q564F3;Q3UAC2;Q3U5P8;P97351	1;1;1;1;1	1;1;1;1;1	1;1;1;1;1	40S ribosomal protein S3a	Rps3a1;Rps3a	;;;;	5	1	1	1	0	0	0	0	0	0	0	0	0	0	0	0	0	0	0	1	0	0	0	0	0	0	0	0	0	0	0	0	0	0	0	0	0	1	0	0	0	0
Q3U931;Q542W3;P97379-2;Q3U541;P97379;Q3U6B1	Q3U931;Q542W3;P97379-2;Q3U541;P97379;Q3U6B1	4;4;4;3;3;2	3;3;3;2;2;2	3;3;3;2;2;2	Ras GTPase-activating protein-binding protein 2	G3bp2	;;;;;	6	4	3	3	1	3	0	3	3	0	0	0	0	0	0	0	0	0	0	0	0	0	1	3	0	2	3	0	0	0	0	0	0	0	0	0	0	0	0	0	1	3
Q3TXY0;Q6P1J1;P97427	Q3TXY0;Q6P1J1;P97427	2;2;2	1;1;1	1;1;1	Dihydropyrimidinase-related protein 1	Crmp1	;;	3	2	1	1	0	0	0	0	0	0	0	1	0	1	1	0	1	0	0	0	0	0	0	0	0	0	0	0	0	0	0	0	1	0	0	0	0	0	0	0	0	0
Q3TIJ5;Q3TJZ5;P97452;Q3THV0	Q3TIJ5;Q3TJZ5;P97452;Q3THV0	4;4;4;3	4;4;4;3	4;4;4;3	Ribosome biogenesis protein BOP1	Bop1	;;;	4	4	4	4	0	1	0	0	0	0	0	0	1	1	1	0	3	1	0	1	0	0	0	1	0	0	0	0	0	0	1	1	1	0	3	1	0	1	0	0	0	1
Q3UGI5;Q3TH81;Q3UK75;P97762	Q3UGI5;Q3TH81;Q3UK75;P97762	1;1;1;1	1;1;1;1	1;1;1;1	Retinitis pigmentosa 9 protein homolog	Rp9;rp9	;;;	4	1	1	1	1	1	1	1	1	1	0	0	0	1	1	0	1	1	1	1	0	0	1	1	1	1	1	1	0	0	0	1	1	0	1	1	1	1	0	0	1	1
P97825	P97825	3	3	3	Hematological and neurological expressed 1 protein;Hematological and neurological expressed 1 protein, N-terminally processed	Hn1		1	3	3	3	0	2	2	1	0	1	1	2	1	1	0	1	0	0	0	0	0	0	0	2	2	1	0	1	1	2	1	1	0	1	0	0	0	0	0	0	0	2
P97855;Q571F9;Q3UR88	P97855;Q571F9;Q3UR88	12;11;8	12;11;8	11;11;7	Ras GTPase-activating protein-binding protein 1	G3bp1	;;	3	12	12	11	7	5	8	5	6	4	4	3	5	2	2	0	0	0	0	0	0	0	7	5	8	5	6	4	4	3	5	2	2	0	0	0	0	0	0	0	7	5
P97930;D3Z3R3;Q6GRA7;P97930-2	P97930;D3Z3R3	3;2;1;1	3;2;1;1	3;2;1;1	Thymidylate kinase	Dtymk	;	4	3	3	3	0	0	0	0	0	0	1	2	3	1	0	1	0	0	0	0	1	1	0	0	0	0	0	0	1	2	3	1	0	1	0	0	0	0	1	1	0	0
P99024;Q80ZV2	P99024	16;7	16;7	3;2	Tubulin beta-5 chain	Tubb5		2	16	16	3	10	10	5	13	10	5	9	10	9	10	8	9	12	14	12	14	11	11	10	10	5	13	10	5	9	10	9	10	8	9	12	14	12	14	11	11	2	2
P99027	P99027	2	2	2	60S acidic ribosomal protein P2	Rplp2		1	2	2	2	1	2	0	1	1	1	1	1	1	1	0	1	1	1	0	1	1	0	1	2	0	1	1	1	1	1	1	1	0	1	1	1	0	1	1	0	1	2
Q8VDR2;Q00547-2;Q00547;Q3UPW7;Q3TP93;Q3TPG1	Q8VDR2;Q00547-2;Q00547;Q3UPW7	4;4;4;3;1;1	4;4;4;3;1;1	4;4;4;3;1;1	Hyaluronan mediated motility receptor	Hmmr	;;;	6	4	4	4	0	1	0	0	1	0	1	2	1	2	1	0	0	0	0	0	0	0	0	1	0	0	1	0	1	2	1	2	1	0	0	0	0	0	0	0	0	1
Q3UUS6;Q8CCE5;Q01320	Q3UUS6;Q8CCE5;Q01320	1;1;1	1;1;1	1;1;1	DNA topoisomerase 2-alpha	Top2a	;;	3	1	1	1	0	0	0	0	0	0	0	0	0	1	0	0	0	0	0	0	0	0	0	0	0	0	0	0	0	0	0	1	0	0	0	0	0	0	0	0	0	0
Q01853;Q8BNF8	Q01853;Q8BNF8	14;11	14;11	14;11	Transitional endoplasmic reticulum ATPase	Vcp	;	2	14	14	14	4	3	1	8	2	3	5	6	6	7	4	3	1	2	0	1	0	0	4	3	1	8	2	3	5	6	6	7	4	3	1	2	0	1	0	0	4	3
Q02257;E9Q6A9;Q3UZT7;Q02248	Q02257	5;1;1;1	5;1;1;1	5;1;1;1	Junction plakoglobin	Jup		4	5	5	5	0	0	0	0	0	0	0	0	0	1	0	0	0	4	0	3	0	0	0	0	0	0	0	0	0	0	0	1	0	0	0	4	0	3	0	0	0	0
Q02614	Q02614	2	2	2	SAP30-binding protein	Sap30bp		1	2	2	2	0	0	0	0	2	1	0	0	0	0	0	0	0	0	0	0	0	0	0	0	0	0	2	1	0	0	0	0	0	0	0	0	0	0	0	0	0	0
Q03265;D3Z6F5;D6RJ16;Q3U452	Q03265;D3Z6F5	9;8;2;2	9;8;2;2	9;8;2;2	ATP synthase subunit alpha, mitochondrial;ATP synthase subunit alpha	Atp5a1	;	4	9	9	9	1	1	1	3	2	1	3	3	4	7	2	3	5	4	3	5	4	2	1	1	1	3	2	1	3	3	4	7	2	3	5	4	3	5	4	2	1	1
Q04447	Q04447	3	3	3	Creatine kinase B-type	Ckb		1	3	3	3	0	1	0	2	1	1	0	0	0	0	0	0	0	0	0	0	0	0	0	1	0	2	1	1	0	0	0	0	0	0	0	0	0	0	0	0	0	1
Q04692	Q04692	1	1	1	SWI/SNF-related matrix-associated actin-dependent regulator of chromatin subfamily A containing DEAD/H box 1	Smarcad1		1	1	1	1	0	0	0	0	0	0	0	0	0	0	0	0	0	0	0	0	1	0	0	0	0	0	0	0	0	0	0	0	0	0	0	0	0	0	1	0	0	0
Q3TUS4;Q569Q5;Q3TPX7;Q3ULF5;Q04750	Q3TUS4;Q569Q5;Q3TPX7;Q3ULF5;Q04750	1;1;1;1;1	1;1;1;1;1	1;1;1;1;1	DNA topoisomerase 1	Top1	;;;;	5	1	1	1	0	0	0	0	0	0	0	0	0	0	0	0	0	0	0	0	1	0	0	0	0	0	0	0	0	0	0	0	0	0	0	0	0	0	1	0	0	0
Q3TLH6;Q497I3;Q05816	Q3TLH6;Q497I3;Q05816	1;1;1	1;1;1	1;1;1	Fatty acid-binding protein, epidermal	Fabp5	;;	3	1	1	1	0	0	1	0	0	1	1	0	0	0	1	1	0	0	0	0	0	0	0	0	1	0	0	1	1	0	0	0	1	1	0	0	0	0	0	0	0	0
Q05BE0;Q68FG0	Q05BE0;Q68FG0	1;1	1;1	1;1	Zinc finger C4H2 domain-containing protein	Zc4h2	;	2	1	1	1	1	0	0	0	0	1	0	0	0	0	0	1	0	0	0	0	1	0	1	0	0	0	0	1	0	0	0	0	0	1	0	0	0	0	1	0	1	0
Q3UJ74;Q05C63;Q3U672;Q8R3R1;Q8JZN2;Q3U4S7;Q3TXH7;Q3U1S6;Q80TP8;Q91W50	Q3UJ74;Q05C63;Q3U672;Q8R3R1;Q8JZN2;Q3U4S7;Q3TXH7;Q3U1S6;Q80TP8;Q91W50	1;1;1;1;1;1;1;1;1;1	1;1;1;1;1;1;1;1;1;1	1;1;1;1;1;1;1;1;1;1	Cold shock domain-containing protein E1	Csde1	;;;;;;;;;	10	1	1	1	1	1	1	1	1	1	0	0	1	0	0	0	0	0	0	0	0	0	1	1	1	1	1	1	0	0	1	0	0	0	0	0	0	0	0	0	1	1
Q05D44;Q8BYY7;Q7TPC0;Q6A002	Q05D44;Q8BYY7;Q7TPC0;Q6A002	7;6;5;5	7;6;5;5	7;6;5;5	Eukaryotic translation initiation factor 5B	Eif5b	;;;	4	7	7	7	1	4	2	0	2	2	4	5	2	1	0	2	0	0	0	0	0	0	1	4	2	0	2	2	4	5	2	1	0	2	0	0	0	0	0	0	1	4
Q9D297;Q3V3X3;Q08639	Q9D297;Q3V3X3;Q08639	1;1;1	1;1;1	1;1;1	Transcription factor Dp-1	Tfdp1	;;	3	1	1	1	0	1	0	1	1	0	1	1	1	0	0	0	0	0	0	0	0	0	0	1	0	1	1	0	1	1	1	0	0	0	0	0	0	0	0	0	0	1
Q0P6B2;Q3TUE1;Q3TIS5;Q3UUU2;Q91WJ8;Q91WJ8-2	Q0P6B2;Q3TUE1;Q3TIS5;Q3UUU2;Q91WJ8;Q91WJ8-2	6;6;6;6;6;6	6;6;6;6;6;6	6;6;6;6;6;6	Far upstream element-binding protein 1	Fubp1	;;;;;	6	6	6	6	2	4	3	4	5	2	0	0	0	0	0	0	0	0	0	0	0	0	2	4	3	4	5	2	0	0	0	0	0	0	0	0	0	0	0	0	2	4
Q0QEZ4;Q3TE45;Q9CQA3;Q9Z1Z5	Q0QEZ4;Q3TE45;Q9CQA3;Q9Z1Z5	5;5;5;4	5;5;5;4	5;5;5;4	Succinate dehydrogenase [ubiquinone] iron-sulfur subunit, mitochondrial	Sdhb	;;;	4	5	5	5	0	1	2	1	0	2	2	2	3	1	2	1	4	4	2	4	2	2	0	1	2	1	0	2	2	2	3	1	2	1	4	4	2	4	2	2	0	1
Q0VBA4;Q9D7S7-2;Q9D7S7	Q0VBA4;Q9D7S7-2;Q9D7S7	1;1;1	1;1;1	1;1;1	60S ribosomal protein L22-like 1	Rpl22l1	;;	3	1	1	1	0	0	0	1	0	0	0	0	0	0	0	0	0	0	0	0	0	0	0	0	0	1	0	0	0	0	0	0	0	0	0	0	0	0	0	0	0	0
Q0VBU4;Q9D024-2;Q9D024	Q0VBU4;Q9D024-2;Q9D024	1;1;1	1;1;1	1;1;1	Coiled-coil domain-containing protein 47	Ccdc47	;;	3	1	1	1	0	0	0	0	0	0	0	1	0	0	0	0	0	0	0	0	0	0	0	0	0	0	0	0	0	1	0	0	0	0	0	0	0	0	0	0	0	0
Q0VDY2;Q3UEB3-3;Q3UEB3-2;Q3UEB3	Q0VDY2;Q3UEB3-3;Q3UEB3-2;Q3UEB3	1;1;1;1	1;1;1;1	1;1;1;1	Poly(U)-binding-splicing factor PUF60	Puf60	;;;	4	1	1	1	1	1	1	0	1	1	0	0	0	0	0	0	0	0	0	0	0	0	1	1	1	0	1	1	0	0	0	0	0	0	0	0	0	0	0	0	1	1
Q0VGR5;Q8K389	Q0VGR5;Q8K389	5;5	5;5	5;5	CDK5 regulatory subunit-associated protein 2	Cdk5rap2	;	2	5	5	5	0	3	0	3	2	0	0	0	0	0	0	0	0	0	0	0	0	0	0	3	0	3	2	0	0	0	0	0	0	0	0	0	0	0	0	0	0	3
Q14AA6	Q14AA6	5	1	1		1700009N14Rik		1	5	1	1	2	2	1	1	1	2	3	4	2	2	4	2	1	1	1	1	1	1	0	0	0	0	0	0	1	1	1	1	1	1	0	1	0	0	0	0	0	0
Q14BN8;Q9D9S3	Q14BN8;Q9D9S3	1;1	1;1	1;1	RWD domain-containing protein 2A	Rwdd2a	;	2	1	1	1	0	0	0	0	1	0	0	0	0	0	0	0	0	0	0	0	0	0	0	0	0	0	1	0	0	0	0	0	0	0	0	0	0	0	0	0	0	0
Q14BV7;Q9D061-2;Q9D061-3;Q9D061	Q14BV7;Q9D061-2;Q9D061-3;Q9D061	2;2;2;2	2;2;2;2	2;2;2;2	Acyl-CoA-binding domain-containing protein 6	Acbd6	;;;	4	2	2	2	0	1	1	0	0	2	0	0	0	0	0	0	0	0	0	0	0	0	0	1	1	0	0	2	0	0	0	0	0	0	0	0	0	0	0	0	0	1
Q1LZM4	Q1LZM4	15	2	0		Tnrc6b		1	15	2	0	4	8	8	8	12	5	0	0	0	0	0	0	0	0	0	0	0	0	1	2	2	1	1	1	0	0	0	0	0	0	0	0	0	0	0	0	0	0
Q3TWP9;Q3TM70;Q1MWP9;Q1MWP8;Q9EQP2;Q3TQ74;Q91VL7	Q3TWP9;Q3TM70;Q1MWP9;Q1MWP8;Q9EQP2;Q3TQ74;Q91VL7	3;3;3;3;3;2;2	3;3;3;3;3;2;2	2;2;2;2;2;1;2	EH domain-containing protein 4	Ehd4	;;;;;;	7	3	3	2	0	2	0	1	0	0	1	1	1	0	0	1	0	0	0	0	0	0	0	2	0	1	0	0	1	1	1	0	0	1	0	0	0	0	0	0	0	1
Q1PSW8	Q1PSW8	12	12	12	E3 ubiquitin-protein ligase TRIM71	Trim71		1	12	12	12	4	5	5	6	5	4	0	0	0	0	0	0	0	0	0	0	0	0	4	5	5	6	5	4	0	0	0	0	0	0	0	0	0	0	0	0	4	5
Q1W5W7;Q78E13;Q61705;Q61709;Q61706;B7U9H2;Q7TQ37;Q8C2B1;Q0VGN5	Q1W5W7;Q78E13;Q61705;Q61709;Q61706;B7U9H2;Q7TQ37;Q8C2B1;Q0VGN5	2;1;1;1;1;1;1;1;1	1;1;1;1;1;1;1;1;1	1;1;1;1;1;1;1;1;1		gag-pol;pol;BC094435	;;;;;;;;	9	2	1	1	0	1	0	0	0	0	1	2	1	1	1	0	1	1	0	0	0	0	0	1	0	0	0	0	0	1	0	0	0	0	0	0	0	0	0	0	0	1
Q1W617-2;Q1W617	Q1W617-2;Q1W617	6;6	6;6	5;5	Protein Shroom4	Shroom4	;	2	6	6	5	2	3	2	4	1	1	0	1	1	0	0	0	0	0	0	0	0	0	2	3	2	4	1	1	0	1	1	0	0	0	0	0	0	0	0	0	1	2
Q9D6G1;Q544Z3;Q80XR6;Q3TMZ8;Q20BD0;Q99020	Q9D6G1;Q544Z3;Q80XR6;Q3TMZ8;Q20BD0;Q99020	2;2;2;2;2;2	2;2;2;2;2;2	2;2;2;2;2;2	Heterogeneous nuclear ribonucleoprotein A/B	Hnrnpab	;;;;;	6	2	2	2	1	1	1	2	0	0	1	1	0	0	1	0	2	0	0	0	0	0	1	1	1	2	0	0	1	1	0	0	1	0	2	0	0	0	0	0	1	1
Q2M2Q8;Q3TE41;Q920Q6-3;Q920Q6-2;Q920Q6;B1AT10;B1AT13;Q8CD63;Q32LZ4;Q3UWR6	Q2M2Q8;Q3TE41;Q920Q6-3;Q920Q6-2;Q920Q6	3;3;3;3;3;1;1;1;1;1	3;3;3;3;3;1;1;1;1;1	3;3;3;3;3;1;1;1;1;1	RNA-binding protein Musashi homolog 2	Msi2	;;;;	10	3	3	3	1	3	1	2	1	0	0	0	0	0	0	0	0	0	0	0	0	0	1	3	1	2	1	0	0	0	0	0	0	0	0	0	0	0	0	0	1	3
Q3B7Z2-2;Q3B7Z2	Q3B7Z2-2;Q3B7Z2	4;4	4;4	4;4	Oxysterol-binding protein 1	Osbp	;	2	4	4	4	1	1	0	0	0	0	0	2	2	1	1	2	0	0	0	1	2	1	1	1	0	0	0	0	0	2	2	1	1	2	0	0	0	1	2	1	1	1
Q3KQQ1;Q3UVN5;Q9CZ44;Q9CZ44-3;A2AT02;Q9CZ44-2	Q3KQQ1;Q3UVN5;Q9CZ44;Q9CZ44-3;A2AT02;Q9CZ44-2	4;4;4;4;3;2	4;4;4;4;3;2	4;4;4;4;3;2	NSFL1 cofactor p47	Nsfl1c	;;;;;	6	4	4	4	1	1	0	1	1	1	1	1	2	2	2	0	0	0	0	0	0	0	1	1	0	1	1	1	1	1	2	2	2	0	0	0	0	0	0	0	1	1
Q3TCK3;Q3T9A1;Q80ZZ0;Q3TUW9;Q3TIT3;Q3TGS1;Q8K1X5;Q9WVK4;Q9QXY6	Q3TCK3;Q3T9A1;Q80ZZ0;Q3TUW9;Q3TIT3;Q3TGS1;Q8K1X5;Q9WVK4;Q9QXY6	2;2;2;2;2;2;2;2;2	1;1;1;1;1;1;1;1;1	1;1;1;1;1;1;1;1;1	EH domain-containing protein 1;EH domain-containing protein 3	Ehd1;Ehd3	;;;;;;;;	9	2	1	1	1	1	0	0	0	0	2	2	1	0	0	1	0	0	0	0	0	0	1	0	0	0	0	0	1	1	0	0	0	0	0	0	0	0	0	0	1	0
Q3T9A5;Q3TMW7;Q8BZM1;D6RGR3;D3Z0L3	Q3T9A5;Q3TMW7;Q8BZM1	5;5;5;2;2	5;5;5;2;2	5;5;5;2;2	Glomulin	Glmn	;;	5	5	5	5	1	3	0	1	3	1	0	0	0	0	0	0	0	0	0	0	0	0	1	3	0	1	3	1	0	0	0	0	0	0	0	0	0	0	0	0	1	3
Q3UVN0;Q3U837;Q3T9L0;Q8VDW0;Q3TPL7;Q3TIE4;Q3UAF1;Q8VDW0-2;D6RHT5	Q3UVN0;Q3U837;Q3T9L0;Q8VDW0;Q3TPL7;Q3TIE4;Q3UAF1;Q8VDW0-2	6;6;6;6;5;5;4;4;2	6;6;6;6;5;5;4;4;2	3;3;3;3;3;3;2;2;1	ATP-dependent RNA helicase DDX39A	Ddx39;Ddx39a	;;;;;;;	9	6	6	3	0	2	0	1	2	0	2	3	3	3	3	2	4	2	2	5	2	3	0	2	0	1	2	0	2	3	3	3	3	2	4	2	2	5	2	3	0	0
Q3TA75	Q3TA75	13	13	3		Fxr2		1	13	13	3	9	8	11	11	10	10	6	4	6	4	0	3	1	0	1	0	1	1	9	8	11	11	10	10	6	4	6	4	0	3	1	0	1	0	1	1	2	2
Q3TAH3;Q9CPP0	Q3TAH3;Q9CPP0	2;2	2;2	2;2	Nucleoplasmin-3	Npm3	;	2	2	2	2	0	1	0	1	1	0	1	1	1	1	2	1	1	1	1	1	1	1	0	1	0	1	1	0	1	1	1	1	2	1	1	1	1	1	1	1	0	1
Q3TB03;Q8R0H9	Q3TB03;Q8R0H9	1;1	1;1	1;1	ADP-ribosylation factor-binding protein GGA1	Gga1	;	2	1	1	1	0	1	0	0	0	0	0	0	0	0	0	0	0	0	0	0	0	0	0	1	0	0	0	0	0	0	0	0	0	0	0	0	0	0	0	0	0	1
Q3TC36	Q3TC36	3	1	1		Uri1		1	3	1	1	1	1	0	1	1	2	0	2	2	0	0	0	0	0	0	0	1	0	0	0	0	0	1	0	0	0	0	0	0	0	0	0	0	0	0	0	0	0
Q3TC46	Q3TC46	4	4	4	Protein PAT1 homolog 1	Patl1		1	4	4	4	2	3	1	2	2	1	0	0	0	0	0	0	0	0	0	0	0	0	2	3	1	2	2	1	0	0	0	0	0	0	0	0	0	0	0	0	2	3
Q8BRA5;Q9CWL0;Q3UDS1;Q3U057;Q3TC91;Q9QXK7	Q8BRA5;Q9CWL0;Q3UDS1;Q3U057;Q3TC91;Q9QXK7	1;1;1;1;1;1	1;1;1;1;1;1	1;1;1;1;1;1	Cleavage and polyadenylation specificity factor subunit 3	Cpsf3	;;;;;	6	1	1	1	0	0	0	1	0	0	0	0	0	0	0	0	0	0	0	0	0	0	0	0	0	1	0	0	0	0	0	0	0	0	0	0	0	0	0	0	0	0
Q3TC93;Q8C910	Q3TC93	4;1	4;1	4;1	HCLS1-binding protein 3	Hs1bp3		2	4	4	4	1	3	2	1	0	1	1	3	1	1	2	1	1	0	0	0	0	0	1	3	2	1	0	1	1	3	1	1	2	1	1	0	0	0	0	0	1	3
Q7TQE2;Q8CBM0;Q3TCR9;Q62523	Q7TQE2;Q8CBM0;Q3TCR9;Q62523	2;2;2;2	2;2;2;2	2;2;2;2	Zyxin	Zyx	;;;	4	2	2	2	0	1	1	1	1	2	0	0	0	0	0	0	0	0	0	1	0	0	0	1	1	1	1	2	0	0	0	0	0	0	0	0	0	1	0	0	0	1
Q543B9;Q3TCS0;Q8C6A3;Q9QUR6	Q543B9;Q3TCS0;Q8C6A3;Q9QUR6	1;1;1;1	1;1;1;1	1;1;1;1	Prolyl endopeptidase	Prep	;;;	4	1	1	1	1	0	0	0	0	1	1	0	0	0	0	1	1	0	0	0	1	1	1	0	0	0	0	1	1	0	0	0	0	1	1	0	0	0	1	1	1	0
Q3TD51;Q570Z8;Q7M6Y3-2;Q7M6Y3-3;Q7M6Y3-5;Q7M6Y3-4;Q7M6Y3-6;Q7M6Y3;A0A087WSI9;Q8BQA2;Q3TWS4;Q3UI39;E9Q9A3;E9QQ05;E9QLK9;Q61548-3;Q61548-2;Q61548	Q3TD51;Q570Z8;Q7M6Y3-2;Q7M6Y3-3;Q7M6Y3-5;Q7M6Y3-4;Q7M6Y3-6;Q7M6Y3	4;4;4;4;4;3;3;3;1;1;1;1;1;1;1;1;1;1	4;4;4;4;4;3;3;3;1;1;1;1;1;1;1;1;1;1	4;4;4;4;4;3;3;3;1;1;1;1;1;1;1;1;1;1	Phosphatidylinositol-binding clathrin assembly protein	Picalm	;;;;;;;	18	4	4	4	0	2	0	0	0	0	0	1	1	0	0	0	0	0	0	0	0	0	0	2	0	0	0	0	0	1	1	0	0	0	0	0	0	0	0	0	0	2
Q9D577;Q3TSA8;Q3UY11;Q3TD71;Q8K021	Q9D577;Q3TSA8;Q3UY11;Q3TD71;Q8K021	1;1;1;1;1	1;1;1;1;1	1;1;1;1;1	Secretory carrier-associated membrane protein 1	Scamp1	;;;;	5	1	1	1	0	0	0	0	0	0	0	0	0	1	0	0	0	0	0	0	0	0	0	0	0	0	0	0	0	0	0	1	0	0	0	0	0	0	0	0	0	0
Q6PE05;Q3TSS0;Q3UZA2;Q3UAP7;Q99J57;Q3TED1;Q3THS6	Q6PE05;Q3TSS0;Q3UZA2;Q3UAP7;Q99J57;Q3TED1;Q3THS6	3;3;3;3;3;3;3	3;3;3;3;3;3;3	3;3;3;3;3;3;3	S-adenosylmethionine synthase;S-adenosylmethionine synthase isoform type-2	Mat2a	;;;;;;	7	3	3	3	0	0	0	1	0	0	1	0	0	1	1	0	1	2	0	0	0	1	0	0	0	1	0	0	1	0	0	1	1	0	1	2	0	0	0	1	0	0
Q5PPQ7;Q499X7;Q3TEU8;Q9WUM4;Q3TF74;Q3U8F0;E9PX03	Q5PPQ7;Q499X7;Q3TEU8;Q9WUM4;Q3TF74	5;5;5;5;4;1;1	5;5;5;5;4;1;1	5;5;5;5;4;1;1	Coronin;Coronin-1C	Coro1c	;;;;	7	5	5	5	2	3	1	0	1	1	1	0	2	2	0	0	3	0	0	0	0	0	2	3	1	0	1	1	1	0	2	2	0	0	3	0	0	0	0	0	2	3
Q3THG0;Q3TF25;Q9DB20	Q3THG0;Q3TF25;Q9DB20	1;1;1	1;1;1	1;1;1	ATP synthase subunit O, mitochondrial	Atp5o	;;	3	1	1	1	0	0	0	0	0	0	0	0	0	0	0	0	1	0	0	0	0	0	0	0	0	0	0	0	0	0	0	0	0	0	1	0	0	0	0	0	0	0
Q4FK11;Q3TMM5;Q3TFC2;Q3UM20;Q3TF40;Q99K48	Q4FK11;Q3TMM5;Q3TFC2;Q3UM20;Q3TF40;Q99K48	1;1;1;1;1;1	1;1;1;1;1;1	1;1;1;1;1;1	Non-POU domain-containing octamer-binding protein	Nono	;;;;;	6	1	1	1	0	0	0	0	0	0	0	0	0	1	0	0	0	0	0	0	0	0	0	0	0	0	0	0	0	0	0	1	0	0	0	0	0	0	0	0	0	0
Q3TF84;Q922Q8	Q3TF84;Q922Q8	4;4	4;4	4;4	Leucine-rich repeat-containing protein 59	Lrrc59	;	2	4	4	4	0	0	0	0	1	0	2	2	2	1	2	1	2	2	1	3	1	1	0	0	0	0	1	0	2	2	2	1	2	1	2	2	1	3	1	1	0	0
Q8BK18;Q3TMC5;Q3TF87;Q922B2;Q3UJQ3;Q8BJY7	Q8BK18;Q3TMC5;Q3TF87;Q922B2;Q3UJQ3	10;10;10;10;9;1	10;10;10;10;9;1	10;10;10;10;9;1	Aspartate--tRNA ligase, cytoplasmic	Dars	;;;;	6	10	10	10	0	0	2	3	1	1	8	5	6	8	6	5	7	2	3	5	3	3	0	0	2	3	1	1	8	5	6	8	6	5	7	2	3	5	3	3	0	0
Q3TFD0;Q9CZN7;Q99K87	Q3TFD0;Q9CZN7;Q99K87	1;1;1	1;1;1	1;1;1	Serine hydroxymethyltransferase	Shmt2	;;	3	1	1	1	0	0	0	0	0	0	0	0	0	0	0	0	0	0	0	0	1	0	0	0	0	0	0	0	0	0	0	0	0	0	0	0	0	0	1	0	0	0
Q5FWJ9;Q3UDG5;Q3U2X1;Q3TFE2;Q63850;Q3UGJ7;Q3THR9;G3UZB1	Q5FWJ9;Q3UDG5;Q3U2X1;Q3TFE2;Q63850;Q3UGJ7;Q3THR9	6;6;6;6;6;5;5;1	6;6;6;6;6;5;5;1	6;6;6;6;6;5;5;1	Nuclear pore glycoprotein p62	Nup62	;;;;;;	8	6	6	6	5	5	5	5	4	4	4	4	1	2	4	2	2	1	0	1	1	1	5	5	5	5	4	4	4	4	1	2	4	2	2	1	0	1	1	1	5	5
Q3TFF0;Q9QYJ0	Q3TFF0;Q9QYJ0	1;1	1;1	1;1	DnaJ homolog subfamily A member 2	Dnaja2	;	2	1	1	1	0	0	0	1	0	1	0	0	0	0	0	0	0	0	0	0	0	0	0	0	0	1	0	1	0	0	0	0	0	0	0	0	0	0	0	0	0	0
Q3TFK2;Q8C0C2;Q99K46;Q3TQZ9;Q3T9X4;Q3TSV9;Q8BX45;Q5DTP2;Q3TPN5;Q921M8;A0A0A6YW28;Q6NXV6;Q3TEX8;P35123	Q3TFK2;Q8C0C2;Q99K46;Q3TQZ9;Q3T9X4;Q3TSV9;Q8BX45;Q5DTP2;Q3TPN5;Q921M8;A0A0A6YW28;Q6NXV6;Q3TEX8;P35123	2;2;2;1;1;1;1;1;1;1;1;1;1;1	2;2;2;1;1;1;1;1;1;1;1;1;1;1	1;1;1;0;0;0;1;1;0;0;0;0;0;0	Ubiquitin carboxyl-terminal hydrolase 11;Ubiquitin carboxyl-terminal hydrolase;Ubiquitin carboxyl-terminal hydrolase 4	Usp11;Usp4;Usp15	;;;;;;;;;;;;;	14	2	2	1	0	1	0	0	0	0	0	0	1	0	0	0	0	0	0	0	0	0	0	1	0	0	0	0	0	0	1	0	0	0	0	0	0	0	0	0	0	1
Q8BLM5;Q6PDC2;Q3U7N8;Q9CZL0;Q3TFU8;Q99KF1	Q8BLM5;Q6PDC2;Q3U7N8;Q9CZL0;Q3TFU8;Q99KF1	1;1;1;1;1;1	1;1;1;1;1;1	1;1;1;1;1;1	Transmembrane emp24 domain-containing protein 9	Tmed9	;;;;;	6	1	1	1	0	0	0	0	0	0	0	0	0	0	0	0	1	1	1	0	1	1	0	0	0	0	0	0	0	0	0	0	0	0	1	1	1	0	1	1	0	0
Q3TG45;Q99JB5;Q9CPS5;Q8BKP5;Q3TW90;Q3TI95;Q3TVY0;Q9CX56;Q3U617	Q3TG45;Q99JB5;Q9CPS5;Q8BKP5;Q3TW90;Q3TI95;Q3TVY0;Q9CX56;Q3U617	2;2;2;2;2;2;2;2;1	2;2;2;2;2;2;2;2;1	2;2;2;2;2;2;2;2;1	26S proteasome non-ATPase regulatory subunit 8	Psmd8	;;;;;;;;	9	2	2	2	2	1	2	0	1	0	0	0	0	0	0	0	0	0	0	0	0	0	2	1	2	0	1	0	0	0	0	0	0	0	0	0	0	0	0	0	2	1
Q3TG58;Q80U88;Q564E5;Q3V244;Q9WUK2-2;Q9WUK2	Q3TG58;Q80U88;Q564E5;Q3V244;Q9WUK2-2;Q9WUK2	2;2;2;2;2;2	2;2;2;2;2;2	2;2;2;2;2;2	Eukaryotic translation initiation factor 4H	Eif4h;mKIAA0038	;;;;;	6	2	2	2	1	1	0	0	1	0	0	0	0	0	0	0	0	0	0	0	0	0	1	1	0	0	1	0	0	0	0	0	0	0	0	0	0	0	0	0	1	1
Q3ULF7;Q3TWJ4;Q3TGW0;Q3TGE1;Q99JY9;A0A087WRA1;Q3UGH0;A0A087WS98;A0A087WP86;A0A087WQ14;A0A087WQ83;Q641P0-2;Q641P0	Q3ULF7;Q3TWJ4;Q3TGW0;Q3TGE1;Q99JY9;A0A087WRA1;Q3UGH0;A0A087WS98;A0A087WP86;A0A087WQ14	4;4;4;4;4;3;2;2;2;2;1;1;1	4;4;4;4;4;3;2;2;2;2;1;1;1	4;4;4;4;4;3;2;2;2;2;1;1;1	Actin-related protein 3	Actr3	;;;;;;;;;	13	4	4	4	0	0	1	1	0	0	2	1	2	2	2	2	3	1	1	1	1	0	0	0	1	1	0	0	2	1	2	2	2	2	3	1	1	1	1	0	0	0
Q3U1C4;Q3TGQ4;Q8BYU9	Q3U1C4;Q3TGQ4	4;4;1	4;4;1	4;4;1		Secisbp2	;	3	4	4	4	1	1	0	4	1	2	0	0	1	0	0	0	0	0	0	0	0	0	1	1	0	4	1	2	0	0	1	0	0	0	0	0	0	0	0	0	1	1
Q3TGY1;Q80XR9;Q9DBU6;Q8BR75;Q8CFJ0;E9Q6P8;Q9CSR8	Q3TGY1;Q80XR9;Q9DBU6;Q8BR75;Q8CFJ0;E9Q6P8	4;4;4;2;2;2;1	4;4;4;2;2;2;1	4;4;4;2;2;2;1	Serine/Arginine-related protein 53	Rsrc1	;;;;;	7	4	4	4	0	0	0	1	1	1	0	1	2	1	0	1	1	0	1	1	1	1	0	0	0	1	1	1	0	1	2	1	0	1	1	0	1	1	1	1	0	0
Q3TH04	Q3TH04	25	1	1		Hspa8		1	25	1	1	21	24	23	24	23	22	13	11	11	13	14	10	10	10	11	9	8	8	1	1	1	1	0	1	0	0	0	0	0	0	0	0	0	0	0	0	1	1
Q544H0;Q3THA0;Q9Z1D1	Q544H0;Q3THA0;Q9Z1D1	2;2;2	2;2;2	2;2;2	Eukaryotic translation initiation factor 3 subunit G	Eif3g	;;	3	2	2	2	0	1	0	0	0	0	0	0	0	0	0	0	0	1	0	0	0	0	0	1	0	0	0	0	0	0	0	0	0	0	0	1	0	0	0	0	0	1
Q3THA6;Q8BL97-3;Q8BL97-4;Q8BL97-2;Q8BL97	Q3THA6;Q8BL97-3;Q8BL97-4;Q8BL97-2;Q8BL97	2;2;2;2;2	2;2;2;2;2	2;2;2;2;2	Serine/arginine-rich splicing factor 7	Srsf7	;;;;	5	2	2	2	0	0	0	0	0	0	1	1	2	0	0	0	1	1	0	0	0	0	0	0	0	0	0	0	1	1	2	0	0	0	1	1	0	0	0	0	0	0
Q3THC1	Q3THC1	1	1	1		Psmd9		1	1	1	1	0	0	0	0	0	0	0	0	0	0	1	0	0	0	0	0	0	0	0	0	0	0	0	0	0	0	0	0	1	0	0	0	0	0	0	0	0	0
Q9DAB4;Q3TML0;Q3TJL8;Q3THH1;Q922R8	Q9DAB4;Q3TML0;Q3TJL8;Q3THH1;Q922R8	2;2;2;2;2	2;2;2;2;2	2;2;2;2;2	Protein disulfide-isomerase A6	Pdia6	;;;;	5	2	2	2	0	0	0	0	0	0	0	0	0	0	0	0	1	1	0	0	1	0	0	0	0	0	0	0	0	0	0	0	0	0	1	1	0	0	1	0	0	0
Q3U6K8;Q3TIG8;Q3THL7;Q60932-2;Q60932;F2Z471	Q3U6K8;Q3TIG8;Q3THL7;Q60932-2;Q60932;F2Z471	6;6;6;6;5;4	6;6;6;6;5;4	6;6;6;6;5;4	Voltage-dependent anion-selective channel protein 1	Vdac1	;;;;;	6	6	6	6	1	2	1	1	1	2	3	3	3	6	6	3	3	1	4	2	3	4	1	2	1	1	1	2	3	3	3	6	6	3	3	1	4	2	3	4	1	2
Q3THQ5;Q60864	Q3THQ5;Q60864	30;30	30;30	30;30	Stress-induced-phosphoprotein 1	Stip1	;	2	30	30	30	17	20	20	22	20	21	5	7	7	6	5	5	3	4	4	3	4	2	17	20	20	22	20	21	5	7	7	6	5	5	3	4	4	3	4	2	17	20
Q3U9Y8;Q3TXV1;Q3TWL6;Q3TW71;Q3TKV1;Q3TIP0;Q3TI61;Q8VDM4;Q80V77;Q99JX8;J3KMQ2;Q9CRK7	Q3U9Y8;Q3TXV1;Q3TWL6;Q3TW71;Q3TKV1;Q3TIP0;Q3TI61;Q8VDM4;Q80V77;Q99JX8;J3KMQ2	7;7;7;7;7;7;7;7;5;4;4;3	7;7;7;7;7;7;7;7;5;4;4;3	7;7;7;7;7;7;7;7;5;4;4;3	26S proteasome non-ATPase regulatory subunit 2	Psmd2;Gm5422	;;;;;;;;;;	12	7	7	7	2	4	0	5	2	0	1	3	1	2	3	2	3	1	1	1	2	2	2	4	0	5	2	0	1	3	1	2	3	2	3	1	1	1	2	2	2	4
Q6NZD2;Q3U4S1;Q3TI63;Q9WV80;Q3UDY9;D3YWH1	Q6NZD2;Q3U4S1;Q3TI63;Q9WV80;Q3UDY9	3;3;3;3;2;1	3;3;3;3;2;1	3;3;3;3;2;1	Sorting nexin-1	Snx1	;;;;	6	3	3	3	0	2	0	1	1	0	0	1	0	1	0	0	0	0	0	0	0	0	0	2	0	1	1	0	0	1	0	1	0	0	0	0	0	0	0	0	0	2
Q3TII9;Q60876	Q3TII9;Q60876	3;3	3;3	3;3	Eukaryotic translation initiation factor 4E-binding protein 1	Eif4ebp1	;	2	3	3	3	1	1	1	1	0	0	1	1	1	1	2	1	2	2	1	2	1	1	1	1	1	1	0	0	1	1	1	1	2	1	2	2	1	2	1	1	1	1
Q8BTX5;Q5M9L0;Q3TIK5;Q91WK2;Q3TII2;Q3THW7	Q8BTX5;Q5M9L0;Q3TIK5;Q91WK2;Q3TII2;Q3THW7	4;4;4;4;3;3	4;4;4;4;3;3	4;4;4;4;3;3	Eukaryotic translation initiation factor 3 subunit H	Eif3h	;;;;;	6	4	4	4	0	1	0	4	1	1	1	1	3	0	1	1	1	0	1	1	1	1	0	1	0	4	1	1	1	1	3	0	1	1	1	0	1	1	1	1	0	1
Q3TYL7;Q3TU79;Q3TIT6;Q9QYJ3	Q3TYL7;Q3TU79;Q3TIT6;Q9QYJ3	1;1;1;1	1;1;1;1	1;1;1;1	DnaJ homolog subfamily B member 1	Dnajb1	;;;	4	1	1	1	0	1	0	1	1	0	0	0	0	0	0	0	0	0	0	0	0	0	0	1	0	1	1	0	0	0	0	0	0	0	0	0	0	0	0	0	0	1
Q3TIV5-2;Q3TIV5	Q3TIV5-2;Q3TIV5	2;2	2;2	2;2	Zinc finger CCCH domain-containing protein 15	Zc3h15	;	2	2	2	2	0	0	0	0	0	1	2	2	2	0	1	1	0	1	0	0	0	0	0	0	0	0	0	1	2	2	2	0	1	1	0	1	0	0	0	0	0	0
Q8C292;Q8C1V4;Q3TIV6;Q8CFK5;Q8R2P8;Q99MN1	Q8C292;Q8C1V4;Q3TIV6;Q8CFK5;Q8R2P8;Q99MN1	7;7;7;7;7;7	7;7;7;7;7;7	7;7;7;7;7;7	Lysine--tRNA ligase	Kars	;;;;;	6	7	7	7	3	4	0	4	4	1	2	4	2	2	2	0	2	2	0	2	0	0	3	4	0	4	4	1	2	4	2	2	2	0	2	2	0	2	0	0	3	4
Q3TJ01;Q99LF4	Q3TJ01;Q99LF4	9;9	9;9	9;9	tRNA-splicing ligase RtcB homolog	Rtcb	;	2	9	9	9	0	4	1	3	6	3	3	0	2	4	1	2	3	0	1	3	0	1	0	4	1	3	6	3	3	0	2	4	1	2	3	0	1	3	0	1	0	4
Q3UDD3;Q3U8V1;Q3TJ78;Q571G8;Q8BG81	Q3UDD3;Q3U8V1;Q3TJ78;Q571G8;Q8BG81	1;1;1;1;1	1;1;1;1;1	1;1;1;1;1	Polymerase delta-interacting protein 3	Poldip3	;;;;	5	1	1	1	0	0	0	0	0	0	0	0	0	0	0	0	1	0	0	0	1	1	0	0	0	0	0	0	0	0	0	0	0	0	1	0	0	0	1	1	0	0
Q3TRJ7;Q3TJB4;Q62419;Q3U3C4	Q3TRJ7;Q3TJB4;Q62419;Q3U3C4	2;2;2;1	2;2;2;1	2;2;2;1	Endophilin-A2	Sh3gl1	;;;	4	2	2	2	0	1	0	2	0	0	0	0	0	0	0	0	0	0	0	0	0	0	0	1	0	2	0	0	0	0	0	0	0	0	0	0	0	0	0	0	0	1
Q3TJG6;Q9R0Q7	Q3TJG6;Q9R0Q7	1;1	1;1	1;1	Prostaglandin E synthase 3	Ptges3	;	2	1	1	1	0	0	1	0	1	1	0	0	0	0	0	0	0	0	0	0	0	0	0	0	1	0	1	1	0	0	0	0	0	0	0	0	0	0	0	0	0	0
Q8C5E7;Q3TJN6;Q9D8U8	Q8C5E7;Q3TJN6;Q9D8U8	2;2;2	2;2;2	2;2;2	Sorting nexin-5	Snx5	;;	3	2	2	2	0	1	0	0	1	0	0	0	0	0	0	0	0	0	0	0	0	0	0	1	0	0	1	0	0	0	0	0	0	0	0	0	0	0	0	0	0	1
Q3TKC5;Q8CIH9;Q3UGU3;Q3UGA8;Q3TUW2	Q3TKC5;Q8CIH9;Q3UGU3;Q3UGA8;Q3TUW2	3;3;3;3;2	3;3;3;3;2	3;3;3;3;2	Amidophosphoribosyltransferase	Ppat	;;;;	5	3	3	3	1	1	0	1	0	1	1	1	1	1	1	0	2	1	0	2	2	0	1	1	0	1	0	1	1	1	1	1	1	0	2	1	0	2	2	0	1	1
Q3TQW0;Q3TS78;Q3TKD0;Q99LG2;Q8BFY9-2;Q8BFY9	Q3TQW0;Q3TS78;Q3TKD0;Q99LG2;Q8BFY9-2;Q8BFY9	1;1;1;1;1;1	1;1;1;1;1;1	1;1;1;1;1;1	Transportin-2;Transportin-1	Tnpo1;Tnpo2	;;;;;	6	1	1	1	0	0	0	0	0	1	0	0	0	0	0	0	0	0	0	0	0	0	0	0	0	0	0	1	0	0	0	0	0	0	0	0	0	0	0	0	0	0
Q5SUR3;Q3TL58;Q9WTX5;E9Q3Q7;E9PUV4	Q5SUR3;Q3TL58;Q9WTX5	4;4;4;1;1	4;4;4;1;1	4;4;4;1;1	S-phase kinase-associated protein 1	Skp1a;Skp1	;;	5	4	4	4	0	2	1	2	0	1	3	2	2	2	1	2	2	1	1	1	1	1	0	2	1	2	0	1	3	2	2	2	1	2	2	1	1	1	1	1	0	2
Q3TL79;Q8BK64	Q3TL79;Q8BK64	3;3	3;3	3;3	Activator of 90 kDa heat shock protein ATPase homolog 1	Ahsa1	;	2	3	3	3	0	1	0	1	1	1	1	1	1	1	0	1	0	1	1	0	1	1	0	1	0	1	1	1	1	1	1	1	0	1	0	1	1	0	1	1	0	1
Q3TL95;Q3UCF0;Q9R1P0;E9Q0X0;E9PW69	Q3TL95;Q3UCF0;Q9R1P0;E9Q0X0;E9PW69	2;2;2;1;1	2;2;2;1;1	2;2;2;1;1	Proteasome subunit alpha type;Proteasome subunit alpha type-4	Psma4	;;;;	5	2	2	2	0	1	1	1	1	0	0	0	0	0	0	0	0	0	0	0	0	0	0	1	1	1	1	0	0	0	0	0	0	0	0	0	0	0	0	0	0	1
Q3TLD5;Q3TLD5-2;Q3TNS3	Q3TLD5;Q3TLD5-2;Q3TNS3	6;5;3	6;5;3	4;3;3	Unconventional prefoldin RPB5 interactor	Uri1	;;	3	6	6	4	4	3	1	5	2	5	0	3	4	1	0	0	0	0	0	0	1	0	4	3	1	5	2	5	0	3	4	1	0	0	0	0	0	0	1	0	3	2
S4R2J9;Q3TLH4-5;A0A0A0MQ79;Q3TLH4;S4R294;S4R209;S4R2L9;S4R2E2;S4R298	S4R2J9;Q3TLH4-5;A0A0A0MQ79;Q3TLH4;S4R294	21;21;20;20;19;9;8;6;4	19;19;18;18;17;9;8;4;2	19;19;18;18;17;9;8;4;2	Protein PRRC2C	Prrc2c	;;;;	9	21	19	19	11	14	11	15	11	4	4	5	2	3	3	1	2	1	0	1	0	0	11	12	10	14	10	4	4	5	2	3	3	1	2	1	0	1	0	0	11	12
Q3TLU4;I6L967	Q3TLU4;I6L967	15;14	2;2	2;2		Rap1gds1	;	2	15	2	2	13	10	13	10	10	12	0	0	0	0	0	0	0	0	0	0	0	0	2	1	2	1	1	2	0	0	0	0	0	0	0	0	0	0	0	0	2	1
Q3U7P4;Q3TM10;Q6PGH2;Q3TJZ7	Q3U7P4;Q3TM10;Q6PGH2;Q3TJZ7	5;5;5;4	5;5;5;4	5;5;5;4	Hematological and neurological expressed 1-like protein	Hn1l	;;;	4	5	5	5	3	2	4	4	2	2	4	5	4	3	3	1	1	1	0	1	0	0	3	2	4	4	2	2	4	5	4	3	3	1	1	1	0	1	0	0	3	2
Q3UIJ2;Q3TML6;Q9Z0N1;Q9CRE9;Q3UDF8;Q9D791;Q3U5H6;A2AAW9;Q6NY07	Q3UIJ2;Q3TML6;Q9Z0N1;Q9CRE9;Q3UDF8;Q9D791;Q3U5H6;A2AAW9	6;6;6;5;5;5;4;3;1	6;6;6;5;5;5;4;3;1	1;1;1;0;1;0;0;1;0	Eukaryotic translation initiation factor 2 subunit 3, X-linked	Eif2s3x;Eif2s3y	;;;;;;;	9	6	6	1	0	1	1	0	0	0	2	2	1	4	4	2	5	5	4	3	3	1	0	1	1	0	0	0	2	2	1	4	4	2	5	5	4	3	3	1	0	0
Q3TN42;Q8C7V3	Q3TN42;Q8C7V3	4;4	4;4	4;4	U3 small nucleolar RNA-associated protein 15 homolog	Utp15	;	2	4	4	4	1	1	0	1	0	1	1	0	0	0	1	0	1	2	2	1	1	0	1	1	0	1	0	1	1	0	0	0	1	0	1	2	2	1	1	0	1	1
Q3TNH0;Q3UR33;Q61029-3;Q61029;Q3U7B3;Q3U955;Q61029-4;Q61029-2;Q61033-2;Q61033;Q78WP6;Q3TXQ1	Q3TNH0;Q3UR33;Q61029-3;Q61029;Q3U7B3;Q3U955;Q61029-4;Q61029-2;Q61033-2;Q61033;Q78WP6	6;6;6;6;5;5;5;5;4;4;3;1	6;6;6;6;5;5;5;5;4;4;3;1	6;6;6;6;5;5;5;5;4;4;3;1	Lamina-associated polypeptide 2, isoforms beta/delta/epsilon/gamma;Lamina-associated polypeptide 2, isoforms alpha/zeta	Tmpo	;;;;;;;;;;	12	6	6	6	0	2	1	1	0	0	5	4	3	4	3	0	1	0	0	0	0	0	0	2	1	1	0	0	5	4	3	4	3	0	1	0	0	0	0	0	0	2
Q3TQ29;Q3UR91;Q80U58-2;Q80U58;E9Q0P1;E9Q765;E9Q4Q6;E9PW51;Q3TTH9;Q80U58-3	Q3TQ29;Q3UR91;Q80U58-2;Q80U58;E9Q0P1;E9Q765;E9Q4Q6;E9PW51;Q3TTH9;Q80U58-3	2;2;2;2;1;1;1;1;1;1	2;2;2;2;1;1;1;1;1;1	2;2;2;2;1;1;1;1;1;1	Pumilio homolog 2	Pum2	;;;;;;;;;	10	2	2	2	0	1	0	0	2	0	0	0	0	0	0	0	0	0	0	0	0	0	0	1	0	0	2	0	0	0	0	0	0	0	0	0	0	0	0	0	0	1
Q3TQY7;Q8BH48-2;Q8BH48	Q3TQY7;Q8BH48-2;Q8BH48	2;2;2	2;2;2	2;2;2	Ubiquitin-associated protein 1	Ubap1	;;	3	2	2	2	0	0	0	1	1	1	0	0	0	0	0	0	0	0	0	0	0	0	0	0	0	1	1	1	0	0	0	0	0	0	0	0	0	0	0	0	0	0
Q3TRH3	Q3TRH3	35	1	1		Hspa8		1	35	1	1	30	31	31	34	32	28	15	13	14	15	16	13	12	11	11	12	8	7	0	0	1	1	1	0	0	0	0	0	0	0	0	0	0	0	0	0	0	0
Q3TRK3;Q9QXS6-2;Q9QXS6-3;Q9QXS6	Q3TRK3;Q9QXS6-2;Q9QXS6-3;Q9QXS6	2;2;2;2	2;2;2;2	2;2;2;2	Drebrin	Dbn1	;;;	4	2	2	2	0	1	0	1	2	0	0	0	1	1	0	0	0	0	0	0	0	0	0	1	0	1	2	0	0	0	1	1	0	0	0	0	0	0	0	0	0	1
Q3TT04;Q8BKC5	Q3TT04;Q8BKC5	1;1	1;1	1;1	Importin-5	Ipo5	;	2	1	1	1	0	0	0	0	0	0	0	0	1	0	0	0	0	0	0	0	0	0	0	0	0	0	0	0	0	0	1	0	0	0	0	0	0	0	0	0	0	0
Q3TT94;Q571J7;Q6P1F6;Q9CWU3;Q3TPC5;Q7TPQ7;Q925E7;F6RV17;Q8BVB4;Q6ZWR4-3;Q6ZWR4;Q6ZWR4-2;G3UZP6;G3UXS9	Q3TT94;Q571J7;Q6P1F6;Q9CWU3;Q3TPC5;Q7TPQ7;Q925E7	6;6;6;5;5;4;3;2;2;2;2;2;1;1	6;6;6;5;5;4;3;2;2;2;2;2;1;1	6;6;6;5;5;4;3;2;2;2;2;2;1;1	Serine/threonine-protein phosphatase 2A 55 kDa regulatory subunit B;Serine/threonine-protein phosphatase 2A 55 kDa regulatory subunit B alpha isoform;Serine/threonine-protein phosphatase 2A 55 kDa regulatory subunit B delta isoform	Ppp2r2a;Ppp2r2d	;;;;;;	14	6	6	6	0	0	0	0	0	1	2	0	2	4	3	3	3	3	2	6	5	5	0	0	0	0	0	1	2	0	2	4	3	3	3	3	2	6	5	5	0	0
Q5BL18;Q4FJT0;Q3TTX0;Q6ZQ61;Q8K310;A0A087WQD6;Q9R0U5;A0A087WSU2;A0A087WSP7;A0A087WQZ1;Q3TZN1;A0A087WNP3;A0A087WPU5;A0A087WPQ5;A0A087WQ54;Q3UFN8	Q5BL18;Q4FJT0;Q3TTX0;Q6ZQ61;Q8K310;A0A087WQD6;Q9R0U5;A0A087WSU2;A0A087WSP7;A0A087WQZ1;Q3TZN1	4;4;4;4;4;2;2;2;2;2;2;1;1;1;1;1	4;4;4;4;4;2;2;2;2;2;2;1;1;1;1;1	4;4;4;4;4;2;2;2;2;2;2;1;1;1;1;1	Matrin-3	Matr3	;;;;;;;;;;	16	4	4	4	3	2	0	4	0	0	0	0	0	1	2	0	0	0	0	0	0	0	3	2	0	4	0	0	0	0	0	1	2	0	0	0	0	0	0	0	3	2
Q3TU36	Q3TU36	15	1	1		Rap1gds1		1	15	1	1	12	10	11	9	11	11	0	0	0	0	0	0	0	0	0	0	0	0	0	1	0	0	1	0	0	0	0	0	0	0	0	0	0	0	0	0	0	1
Q3TVC5;Q9D0I9	Q3TVC5;Q9D0I9	2;2	2;2	2;2	Arginine--tRNA ligase, cytoplasmic	Rars	;	2	2	2	2	0	1	0	0	0	1	1	1	1	1	0	0	0	0	0	0	0	0	0	1	0	0	0	1	1	1	1	1	0	0	0	0	0	0	0	0	0	1
Q8BKK2;Q3TVM1;Q8K4Z5	Q8BKK2;Q3TVM1;Q8K4Z5	2;2;2	2;2;2	2;2;2	Splicing factor 3A subunit 1	Sf3a1	;;	3	2	2	2	0	0	0	1	0	1	0	0	0	0	0	0	0	0	0	0	0	0	0	0	0	1	0	1	0	0	0	0	0	0	0	0	0	0	0	0	0	0
Q3UE19;Q3TVV9;Q6P5E6;Q6P5E6-2	Q3UE19;Q3TVV9;Q6P5E6;Q6P5E6-2	6;6;6;5	6;6;6;5	6;6;6;5	ADP-ribosylation factor-binding protein GGA2	Gga2	;;;	4	6	6	6	1	3	1	6	4	3	0	0	0	0	0	0	0	0	0	0	0	0	1	3	1	6	4	3	0	0	0	0	0	0	0	0	0	0	0	0	1	3
Q3TVW1;Q8R1X6;D3Z3F8;Q8R1X6-2;D3Z1M5;D3Z2D6	Q3TVW1;Q8R1X6;D3Z3F8;Q8R1X6-2	5;5;4;4;1;1	5;5;4;4;1;1	5;5;4;4;1;1	Spartin	Spg20	;;;	6	5	5	5	3	3	1	4	4	2	1	2	3	1	1	0	0	0	0	0	0	0	3	3	1	4	4	2	1	2	3	1	1	0	0	0	0	0	0	0	3	3
Q3TW74;Q3UZH3;Q922D8;Q8BXX7	Q3TW74;Q3UZH3;Q922D8;Q8BXX7	4;4;4;3	4;4;4;3	4;4;4;3	C-1-tetrahydrofolate synthase, cytoplasmic;Methylenetetrahydrofolate dehydrogenase;Methenyltetrahydrofolate cyclohydrolase;Formyltetrahydrofolate synthetase;C-1-tetrahydrofolate synthase, cytoplasmic, N-terminally processed	Mthfd1	;;;	4	4	4	4	0	0	0	0	0	0	0	0	0	2	0	1	0	0	1	1	0	0	0	0	0	0	0	0	0	0	0	2	0	1	0	0	1	1	0	0	0	0
Q3TWG5;Q8R1Q8;Q3TVT4;A2VDF8	Q3TWG5;Q8R1Q8;Q3TVT4	6;6;4;2	6;6;4;2	6;6;4;2	Cytoplasmic dynein 1 light intermediate chain 1	Dync1li1	;;	4	6	6	6	0	3	1	1	1	0	3	4	1	2	2	0	1	1	0	0	0	0	0	3	1	1	1	0	3	4	1	2	2	0	1	1	0	0	0	0	0	3
Q3TWU8;Q8BX57-2;Q8BX57	Q3TWU8;Q8BX57-2;Q8BX57	1;1;1	1;1;1	1;1;1	PX domain-containing protein kinase-like protein	Pxk	;;	3	1	1	1	0	1	0	0	0	0	0	0	0	0	0	0	0	0	0	0	0	0	0	1	0	0	0	0	0	0	0	0	0	0	0	0	0	0	0	0	0	1
Q4FJN2;Q3TX72;Q64378;B8JJC2	Q4FJN2;Q3TX72;Q64378	8;8;8;3	8;8;8;3	8;8;8;3	Peptidyl-prolyl cis-trans isomerase FKBP5;Peptidyl-prolyl cis-trans isomerase FKBP5, N-terminally processed	Fkbp5	;;	4	8	8	8	5	4	4	3	5	6	0	0	0	0	0	0	0	0	0	0	0	0	5	4	4	3	5	6	0	0	0	0	0	0	0	0	0	0	0	0	5	4
Q3TXS7;Q8BU34;Q8CGG2;Q05CG9;Q8CGI9;Q5HZG6;A0JLU3;J3QN38	Q3TXS7;Q8BU34;Q8CGG2;Q05CG9;Q8CGI9;Q5HZG6;A0JLU3	8;6;6;6;5;5;4;2	8;6;6;6;5;5;4;2	8;6;6;6;5;5;4;2	26S proteasome non-ATPase regulatory subunit 1	Psmd1	;;;;;;	8	8	8	8	0	0	0	0	0	2	2	5	3	7	5	3	3	3	0	1	5	3	0	0	0	0	0	2	2	5	3	7	5	3	3	3	0	1	5	3	0	0
Q3UXP2;Q3TXT7;Q9WTM5;D3YXQ8	Q3UXP2;Q3TXT7;Q9WTM5	7;7;7;1	7;7;7;1	7;7;7;1	RuvB-like 2	Ruvbl2	;;	4	7	7	7	3	3	2	4	0	0	0	2	0	0	0	0	1	0	0	0	0	0	3	3	2	4	0	0	0	2	0	0	0	0	1	0	0	0	0	0	3	3
Q3TYX3	Q3TYX3	5	5	5	SET and MYND domain-containing protein 5	Smyd5		1	5	5	5	3	5	3	3	2	3	1	1	2	2	1	0	1	1	0	1	0	0	3	5	3	3	2	3	1	1	2	2	1	0	1	1	0	1	0	0	3	5
Q3UD67;Q3TZ32;Q8BGQ7;Q6XMP4;Q8R346;Q6PDM7	Q3UD67;Q3TZ32;Q8BGQ7;Q6XMP4	13;13;13;12;6;6	13;13;13;12;6;6	13;13;13;12;6;6	Alanine--tRNA ligase, cytoplasmic	Aars	;;;	6	13	13	13	8	10	8	4	6	8	4	7	4	3	4	3	3	2	1	4	3	1	8	10	8	4	6	8	4	7	4	3	4	3	3	2	1	4	3	1	8	10
Q3TZL2;Q8VIJ6;Q9Z1Q0	Q3TZL2;Q8VIJ6;Q9Z1Q0	2;2;1	2;2;1	2;2;1	Splicing factor, proline- and glutamine-rich	Sfpq	;;	3	2	2	2	0	1	1	2	1	0	0	0	0	2	0	0	0	0	0	0	0	0	0	1	1	2	1	0	0	0	0	2	0	0	0	0	0	0	0	0	0	1
Q9CZK0;Q3U1P2;Q3TZU7;Q91VH2	Q9CZK0;Q3U1P2;Q3TZU7;Q91VH2	3;3;3;3	3;3;3;3	3;3;3;3	Sorting nexin;Sorting nexin-9	Snx9	;;;	4	3	3	3	0	1	1	1	0	0	1	2	2	1	1	1	0	1	0	0	0	0	0	1	1	1	0	0	1	2	2	1	1	1	0	1	0	0	0	0	0	1
Q3U0S4;Q7TSG2	Q3U0S4;Q7TSG2	1;1	1;1	1;1	RNA polymerase II subunit A C-terminal domain phosphatase	Ctdp1	;	2	1	1	1	0	1	0	0	1	0	0	0	0	0	0	0	0	0	0	0	0	0	0	1	0	0	1	0	0	0	0	0	0	0	0	0	0	0	0	0	0	1
Q3U0V1	Q3U0V1	10	10	10	Far upstream element-binding protein 2	Khsrp		1	10	10	10	3	6	5	7	5	4	2	2	3	2	5	2	8	4	4	4	3	2	3	6	5	7	5	4	2	2	3	2	5	2	8	4	4	4	3	2	3	6
Q3U1J4;Q91YC8;Q3ULS8	Q3U1J4;Q91YC8	11;6;5	11;6;5	11;6;5	DNA damage-binding protein 1	Ddb1	;	3	11	11	11	1	4	3	9	7	2	2	3	4	3	2	0	2	1	2	0	2	1	1	4	3	9	7	2	2	3	4	3	2	0	2	1	2	0	2	1	1	4
Q3U2K0-3;Q3U2K0-2;Q3U2K0	Q3U2K0-3;Q3U2K0-2;Q3U2K0	1;1;1	1;1;1	1;1;1	Protein FAM193B	Fam193b	;;	3	1	1	1	0	0	0	1	0	0	0	0	0	0	0	0	0	0	0	0	0	0	0	0	0	1	0	0	0	0	0	0	0	0	0	0	0	0	0	0	0	0
Q3U308;G3UXB4;F6RF61	Q3U308;G3UXB4	4;3;1	4;3;1	4;3;1	Cytoplasmic tRNA 2-thiolation protein 2	Ctu2	;	3	4	4	4	0	1	0	0	0	1	4	4	3	2	2	1	1	1	2	2	1	1	0	1	0	0	0	1	4	4	3	2	2	1	1	1	2	2	1	1	0	1
Q3U3V8	Q3U3V8	1	1	1	X-ray radiation resistance-associated protein 1	Xrra1		1	1	1	1	0	0	1	0	0	0	0	1	0	1	1	0	0	1	1	1	0	0	0	0	1	0	0	0	0	1	0	1	1	0	0	1	1	1	0	0	0	0
Q3U454;Q91ZX7	Q3U454;Q91ZX7	2;2	2;2	2;2	Prolow-density lipoprotein receptor-related protein 1;Low-density lipoprotein receptor-related protein 1 85 kDa subunit;Low-density lipoprotein receptor-related protein 1 515 kDa subunit;Low-density lipoprotein receptor-related protein 1 intracellular domain	Lrp1	;	2	2	2	2	1	0	0	1	0	1	0	0	0	0	0	0	1	0	0	0	0	0	1	0	0	1	0	1	0	0	0	0	0	0	1	0	0	0	0	0	1	0
Q3U484;Q62095	Q3U484;Q62095	14;14	1;1	1;1	ATP-dependent RNA helicase DDX3Y	Ddx3y	;	2	14	1	1	10	12	11	13	12	13	10	10	10	7	6	8	6	7	8	5	7	5	0	1	1	1	1	1	1	1	1	0	0	1	0	1	1	1	0	0	0	1
Q3U4H0;Q61166	Q3U4H0;Q61166	1;1	1;1	1;1	Microtubule-associated protein RP/EB family member 1	Mapre1	;	2	1	1	1	1	0	0	1	0	1	0	1	1	0	0	0	0	0	0	0	0	0	1	0	0	1	0	1	0	1	1	0	0	0	0	0	0	0	0	0	1	0
Q3UG37;Q3U4Q5;Q8CGC3;Q9Z2V5	Q3UG37;Q3U4Q5;Q8CGC3;Q9Z2V5	2;2;2;2	2;2;2;2	2;2;2;2	Histone deacetylase 6	Hdac6	;;;	4	2	2	2	0	0	0	0	0	0	0	0	1	0	0	1	0	0	0	0	0	0	0	0	0	0	0	0	0	0	1	0	0	1	0	0	0	0	0	0	0	0
Q3UDI8;Q3U4T8;Q3V122;Q61881	Q3UDI8;Q3U4T8;Q3V122;Q61881	1;1;1;1	1;1;1;1	1;1;1;1	DNA helicase;DNA replication licensing factor MCM7	Mcm7	;;;	4	1	1	1	0	0	0	0	0	0	0	0	0	1	0	0	0	0	0	0	0	0	0	0	0	0	0	0	0	0	0	1	0	0	0	0	0	0	0	0	0	0
Q3V1M8;Q3U4Z7;Q8VDJ3;A0A087WP83;Q8BX68;A0PJE9;A0A087WQY9;A0A087WPC5;A0A087WS92;A0A087WPH2	Q3V1M8;Q3U4Z7;Q8VDJ3;A0A087WP83	17;17;17;16;7;6;2;2;2;1	17;17;17;16;7;6;2;2;2;1	17;17;17;16;7;6;2;2;2;1	Vigilin	Hdlbp	;;;	10	17	17	17	9	7	5	9	6	4	2	4	8	0	1	0	1	0	2	1	2	1	9	7	5	9	6	4	2	4	8	0	1	0	1	0	2	1	2	1	9	7
Q5SQB0;Q5U438;Q5SQB7;Q3U536;Q61937;Q3UDA7;Q8BSZ3;Q9DAY9;Q5BL09;E9Q5T3;Q5SQB5	Q5SQB0;Q5U438;Q5SQB7;Q3U536;Q61937;Q3UDA7;Q8BSZ3;Q9DAY9;Q5BL09;E9Q5T3;Q5SQB5	4;4;4;4;4;3;3;3;3;3;3	4;4;4;4;4;3;3;3;3;3;3	4;4;4;4;4;3;3;3;3;3;3	Nucleophosmin	Npm1;Gm5611	;;;;;;;;;;	11	4	4	4	2	3	2	3	3	2	2	3	3	4	2	3	4	2	2	2	2	2	2	3	2	3	3	2	2	3	3	4	2	3	4	2	2	2	2	2	2	3
Q91VZ1;Q3U5L3;Q9CWK8	Q91VZ1;Q3U5L3;Q9CWK8	1;1;1	1;1;1	1;1;1	Sorting nexin-2	Snx2	;;	3	1	1	1	0	1	0	0	0	0	0	0	0	0	0	0	0	0	0	0	0	0	0	1	0	0	0	0	0	0	0	0	0	0	0	0	0	0	0	0	0	1
Q9D066;Q924B0;Q3U5R8;Q3TME6;O55023;Q80ZJ2;A0A0A6YW07	Q9D066;Q924B0;Q3U5R8;Q3TME6;O55023	6;6;6;5;5;2;1	6;6;6;5;5;2;1	6;6;6;5;5;2;1	Inositol monophosphatase 1	Impa1	;;;;	7	6	6	6	0	1	0	0	0	0	3	2	2	4	3	3	4	2	1	1	1	1	0	1	0	0	0	0	3	2	2	4	3	3	4	2	1	1	1	1	0	1
Q99KJ4;Q3U630;Q9D0R2	Q99KJ4;Q3U630;Q9D0R2	1;1;1	1;1;1	1;1;1	Threonine--tRNA ligase, cytoplasmic	Tars	;;	3	1	1	1	0	0	0	0	0	0	0	0	0	0	1	0	1	1	0	1	0	0	0	0	0	0	0	0	0	0	0	0	1	0	1	1	0	1	0	0	0	0
Q3U661;Q6A006;Q8BU11	Q3U661;Q6A006;Q8BU11	1;1;1	1;1;1	1;1;1	TOX high mobility group box family member 4	Tox4	;;	3	1	1	1	0	1	0	1	1	0	0	0	0	0	0	0	0	0	0	0	0	0	0	1	0	1	1	0	0	0	0	0	0	0	0	0	0	0	0	0	0	1
Q3U6D2;Q6PFB2;Q8VE37	Q3U6D2;Q6PFB2;Q8VE37	1;1;1	1;1;1	1;1;1	Regulator of chromosome condensation	Rcc1	;;	3	1	1	1	0	0	0	0	0	0	0	0	0	0	0	0	0	0	0	0	1	1	0	0	0	0	0	0	0	0	0	0	0	0	0	0	0	0	1	1	0	0
Q3U6L3;Q9QUH0	Q3U6L3;Q9QUH0	1;1	1;1	1;1	Glutaredoxin-1	Glrx	;	2	1	1	1	0	0	0	0	0	0	1	1	1	1	1	1	1	1	0	0	0	0	0	0	0	0	0	0	1	1	1	1	1	1	1	1	0	0	0	0	0	0
Q3U741;Q501J6;Q3TU25;Q501J6-2;Q8K392;Q3U6Y5	Q3U741;Q501J6;Q3TU25;Q501J6-2	6;6;4;4;2;1	4;4;2;2;2;1	4;4;2;2;2;1	Probable ATP-dependent RNA helicase DDX17	Ddx17	;;;	6	6	4	4	2	2	2	4	2	2	1	2	1	1	1	2	2	2	1	1	2	1	0	0	0	2	0	0	0	0	0	0	0	0	1	1	0	0	0	0	0	0
Q3U7Z6;Q9DBJ1;Q6NWV5;Q5NCI4;O70250	Q3U7Z6;Q9DBJ1;Q6NWV5	5;5;3;1;1	5;5;3;1;1	5;5;3;1;1	Phosphoglycerate mutase 1	Pgam1	;;	5	5	5	5	4	3	3	3	3	2	1	1	1	2	1	0	1	2	0	1	0	0	4	3	3	3	3	2	1	1	1	2	1	0	1	2	0	1	0	0	4	3
Q5SWN2;Q3U8B3;Q8VEE4	Q5SWN2;Q3U8B3;Q8VEE4	2;2;2	2;2;2	2;2;2	Replication protein A 70 kDa DNA-binding subunit;Replication protein A 70 kDa DNA-binding subunit, N-terminally processed	Rpa1	;;	3	2	2	2	0	1	0	0	0	0	0	0	0	1	0	0	1	0	0	0	0	0	0	1	0	0	0	0	0	0	0	1	0	0	1	0	0	0	0	0	0	1
Q3U8R9;Q8CDN6;Q3UBF4;Q3UNH3	Q3U8R9;Q8CDN6;Q3UBF4;Q3UNH3	10;10;9;9	10;10;9;9	10;10;9;9	Thioredoxin-like protein 1	Txnl1	;;;	4	10	10	10	1	3	1	1	2	2	5	7	5	8	6	7	3	2	3	2	2	1	1	3	1	1	2	2	5	7	5	8	6	7	3	2	3	2	2	1	1	3
Q6IRT4;Q8BTW2;Q3U8X1;Q9DCH4;Q3UVY8;Q8VH52;B0LAD0	Q6IRT4;Q8BTW2;Q3U8X1;Q9DCH4;Q3UVY8	10;10;10;10;9;4;3	10;10;10;10;9;4;3	10;10;10;10;9;4;3	Eukaryotic translation initiation factor 3 subunit F	Eif3f	;;;;	7	10	10	10	9	10	9	8	9	10	9	9	9	8	8	5	7	6	6	6	6	6	9	10	9	8	9	10	9	9	9	8	8	5	7	6	6	6	6	6	9	10
Q5RKP4;Q8BMR3;Q3U900;Q91YQ5	Q5RKP4;Q8BMR3;Q3U900;Q91YQ5	2;2;2;2	2;2;2;2	2;2;2;2	Dolichyl-diphosphooligosaccharide--protein glycosyltransferase subunit 1	Rpn1	;;;	4	2	2	2	0	0	0	0	0	0	0	0	0	0	0	1	0	0	0	1	2	2	0	0	0	0	0	0	0	0	0	0	0	1	0	0	0	1	2	2	0	0
Q3U944;Q9D0F3;D3Z5B9	Q3U944;Q9D0F3	4;4;1	4;4;1	4;4;1	Protein ERGIC-53	Lman1	;	3	4	4	4	0	0	0	0	0	0	0	0	0	2	2	2	1	1	0	1	1	0	0	0	0	0	0	0	0	0	0	2	2	2	1	1	0	1	1	0	0	0
Q3U9A8;Q9JJU8	Q3U9A8;Q9JJU8	1;1	1;1	1;1	SH3 domain-binding glutamic acid-rich-like protein	Sh3bgrl	;	2	1	1	1	0	0	0	0	0	0	1	1	0	0	1	0	1	0	1	1	1	0	0	0	0	0	0	0	1	1	0	0	1	0	1	0	1	1	1	0	0	0
Q3UA17;Q791V5;A2AFW6;Q9D050;Q05C68;D6RCZ1	Q3UA17;Q791V5;A2AFW6;Q9D050;Q05C68	3;3;2;2;2;1	3;3;2;2;2;1	3;3;2;2;2;1	Mitochondrial carrier homolog 2	Mtch2	;;;;	6	3	3	3	0	0	0	0	0	0	0	0	0	1	1	0	1	0	0	0	0	0	0	0	0	0	0	0	0	0	0	1	1	0	1	0	0	0	0	0	0	0
Q91V28;Q3UAG2;Q9DCD0;Q91YT9	Q91V28;Q3UAG2;Q9DCD0;Q91YT9	4;4;4;3	4;4;4;3	4;4;4;3	6-phosphogluconate dehydrogenase, decarboxylating	Pgd	;;;	4	4	4	4	0	2	1	1	0	1	1	3	2	1	2	1	0	0	1	1	0	0	0	2	1	1	0	1	1	3	2	1	2	1	0	0	1	1	0	0	0	2
Q3UUX9;Q3UC72;Q3UPA3;Q61598-2;Q61598;Q3TIY6;Q9CZ18;P50396;D6RI86	Q3UUX9;Q3UC72;Q3UPA3;Q61598-2;Q61598;Q3TIY6	12;12;12;12;12;10;5;2;1	12;12;12;12;12;10;5;2;1	12;12;12;12;12;10;5;2;1	Rab GDP dissociation inhibitor beta	Gdi2	;;;;;	9	12	12	12	5	8	2	3	4	4	7	9	11	3	4	3	2	1	1	0	0	0	5	8	2	3	4	4	7	9	11	3	4	3	2	1	1	0	0	0	5	8
Q3UD58;Q6PAM1	Q3UD58;Q6PAM1	1;1	1;1	1;1	Alpha-taxilin	Txlna	;	2	1	1	1	0	1	0	1	1	1	1	0	0	0	0	0	0	0	0	0	0	0	0	1	0	1	1	1	1	0	0	0	0	0	0	0	0	0	0	0	0	1
Q5HZI8;Q3UDK3;Q9D0F6;Q8CFZ9;D3Z1Y6	Q5HZI8;Q3UDK3;Q9D0F6;Q8CFZ9	4;4;4;3;1	4;4;4;3;1	4;4;4;3;1	Replication factor C subunit 5	Rfc5	;;;	5	4	4	4	0	1	0	2	0	0	1	2	2	0	0	1	0	0	0	0	0	0	0	1	0	2	0	0	1	2	2	0	0	1	0	0	0	0	0	0	0	1
Q3UF09;Q3UED6;Q6GTE9;Q9Z1J2-2;Q9Z1J2	Q3UF09;Q3UED6;Q6GTE9;Q9Z1J2-2;Q9Z1J2	1;1;1;1;1	1;1;1;1;1	1;1;1;1;1	Serine/threonine-protein kinase Nek4	Nek4	;;;;	5	1	1	1	0	0	0	0	1	0	0	0	0	0	0	0	0	0	0	0	0	0	0	0	0	0	1	0	0	0	0	0	0	0	0	0	0	0	0	0	0	0
Q3UEI6;Q3UJK2;Q3UMP4;Q9CY58-3;Q9CY58-2;Q9CY58;Q3V274;Q9CY58-4	Q3UEI6;Q3UJK2;Q3UMP4;Q9CY58-3;Q9CY58-2;Q9CY58;Q3V274	5;5;5;5;5;5;4;2	5;5;5;5;5;5;4;2	5;5;5;5;5;5;4;2	Plasminogen activator inhibitor 1 RNA-binding protein	Serbp1	;;;;;;	8	5	5	5	4	5	3	4	4	4	4	3	4	4	3	3	3	1	3	3	3	3	4	5	3	4	4	4	4	3	4	4	3	3	3	1	3	3	3	3	4	5
Q3UEN1;Q8R093;Q8CGR7	Q3UEN1;Q8R093;Q8CGR7	1;1;1	1;1;1	1;1;1	Uridine phosphorylase;Uridine phosphorylase 2	Upp2	;;	3	1	1	1	0	0	0	0	0	0	0	0	0	0	0	0	0	1	0	0	0	0	0	0	0	0	0	0	0	0	0	0	0	0	0	1	0	0	0	0	0	0
Q3UFZ6;Q60865	Q3UFZ6;Q60865	2;2	2;2	2;2	Caprin-1	Caprin1	;	2	2	2	2	1	0	1	1	1	1	0	0	0	0	0	0	0	0	0	0	0	0	1	0	1	1	1	1	0	0	0	0	0	0	0	0	0	0	0	0	1	0
Q3UGC1;Q8C079-4;Q8C079-3;Q8C079;Q8C079-2	Q3UGC1;Q8C079-4;Q8C079-3;Q8C079	3;3;3;3;1	3;3;3;3;1	3;3;3;3;1	Striatin-interacting protein 1	Strip1	;;;	5	3	3	3	1	1	1	0	1	1	1	0	0	0	0	0	0	0	0	0	0	0	1	1	1	0	1	1	1	0	0	0	0	0	0	0	0	0	0	0	1	1
Q3UGC8;Q91ZA3;H3BL62;D3YWM4;D3YZC0;H3BK61;H3BKW6;H3BJR0	Q3UGC8;Q91ZA3	36;36;15;5;4;4;1;1	36;36;15;5;4;4;1;1	36;36;15;5;4;4;1;1	Propionyl-CoA carboxylase alpha chain, mitochondrial	Pcca	;	8	36	36	36	27	24	30	27	25	26	31	31	30	31	33	28	33	29	30	32	30	23	27	24	30	27	25	26	31	31	30	31	33	28	33	29	30	32	30	23	27	24
Q3UGE1;Q8K2L8;Q99LT4;Q8C0C3	Q3UGE1;Q8K2L8;Q99LT4	3;3;2;1	3;3;2;1	3;3;2;1	Trafficking protein particle complex subunit 12	Trappc12	;;	4	3	3	3	0	1	0	1	0	0	1	2	3	0	0	0	0	0	0	0	0	0	0	1	0	1	0	0	1	2	3	0	0	0	0	0	0	0	0	0	0	1
Q3UGF9;Q3UX88;Q8K4R9-3;Q8K4R9-2;Q8K4R9	Q3UGF9;Q3UX88;Q8K4R9-3;Q8K4R9-2;Q8K4R9	1;1;1;1;1	1;1;1;1;1	1;1;1;1;1	Disks large-associated protein 5	Dlgap5	;;;;	5	1	1	1	0	1	0	0	0	0	1	1	0	0	0	0	1	1	0	1	0	0	0	1	0	0	0	0	1	1	0	0	0	0	1	1	0	1	0	0	0	1
Q5SUH7;Q3UPG6;Q3UGL3;Q5SUH6;Q99KN9-2;Q99KN9	Q5SUH7;Q3UPG6;Q3UGL3;Q5SUH6;Q99KN9-2;Q99KN9	1;1;1;1;1;1	1;1;1;1;1;1	1;1;1;1;1;1	Clathrin interactor 1	Clint1	;;;;;	6	1	1	1	1	0	0	0	0	0	0	0	0	0	0	0	0	0	0	0	0	0	1	0	0	0	0	0	0	0	0	0	0	0	0	0	0	0	0	0	1	0
Q3UGP2;Q8K2I9-2;Q8K2I9	Q3UGP2;Q8K2I9-2;Q8K2I9	1;1;1	1;1;1	1;1;1	F-box only protein 18	Fbxo18	;;	3	1	1	1	0	1	0	0	0	0	0	0	0	0	0	0	0	0	0	0	0	0	0	1	0	0	0	0	0	0	0	0	0	0	0	0	0	0	0	0	0	1
Q3UHC0	Q3UHC0	29	1	1	Trinucleotide repeat-containing gene 6C protein	Tnrc6c		1	29	1	1	7	12	7	16	20	11	0	0	0	0	0	0	0	0	0	0	0	0	0	0	0	0	0	1	0	0	0	0	0	0	0	0	0	0	0	0	0	0
Q3UHI0;Q3UHI0-2	Q3UHI0;Q3UHI0-2	2;2	2;2	2;2	Serine-rich coiled-coil domain-containing protein 2	Ccser2	;	2	2	2	2	0	0	0	0	0	1	2	1	1	0	0	1	0	0	0	0	0	0	0	0	0	0	0	1	2	1	1	0	0	1	0	0	0	0	0	0	0	0
Q5SUT0;Q3UI30;Q6NVA3;Q5SUS9;Q61545;Q9CRS5;Q3UGI7;Q5SUS8	Q5SUT0;Q3UI30;Q6NVA3;Q5SUS9;Q61545;Q9CRS5	4;4;4;4;4;3;1;1	4;4;4;4;4;3;1;1	4;4;4;4;4;3;1;1	RNA-binding protein EWS	Ewsr1	;;;;;	8	4	4	4	0	2	2	1	1	1	1	3	4	3	4	1	4	4	3	2	3	1	0	2	2	1	1	1	1	3	4	3	4	1	4	4	3	2	3	1	0	2
Q3UI84;Q99J62	Q3UI84;Q99J62	1;1	1;1	1;1	Replication factor C subunit 4	Rfc4	;	2	1	1	1	0	1	0	0	1	0	0	0	0	0	0	0	0	0	0	0	0	0	0	1	0	0	1	0	0	0	0	0	0	0	0	0	0	0	0	0	0	1
Q8BSZ8;Q543H0;Q3UJL7;Q64674	Q8BSZ8;Q543H0;Q3UJL7;Q64674	4;4;4;4	4;4;4;4	4;4;4;4	Spermidine synthase	Srm	;;;	4	4	4	4	0	0	0	0	0	0	0	0	0	0	0	0	3	0	0	2	1	1	0	0	0	0	0	0	0	0	0	0	0	0	3	0	0	2	1	1	0	0
Q3UJR8;Q64152-2;Q64152	Q3UJR8;Q64152-2;Q64152	2;2;2	2;2;2	2;2;2	Transcription factor BTF3	Btf3	;;	3	2	2	2	1	0	0	0	0	1	0	0	0	0	0	1	0	0	0	0	0	0	1	0	0	0	0	1	0	0	0	0	0	1	0	0	0	0	0	0	1	0
Q3UKJ7;Q3UKJ7-2	Q3UKJ7;Q3UKJ7-2	3;2	3;2	3;2	WD40 repeat-containing protein SMU1;WD40 repeat-containing protein SMU1, N-terminally processed	Smu1	;	2	3	3	3	0	0	0	0	0	0	0	0	0	0	1	0	1	2	1	0	0	0	0	0	0	0	0	0	0	0	0	0	1	0	1	2	1	0	0	0	0	0
Q3UKP5;Q9DCD2;F6TM12	Q3UKP5;Q9DCD2	3;3;1	3;3;1	3;3;1	Pre-mRNA-splicing factor SYF1	Xab2	;	3	3	3	3	1	2	0	1	0	1	0	0	0	0	0	0	0	0	0	0	0	0	1	2	0	1	0	1	0	0	0	0	0	0	0	0	0	0	0	0	1	2
Q3UKU3;Q9NWG9	Q3UKU3;Q9NWG9	2;2	2;2	2;2	Melanoma-associated antigen H1	Mageh1	;	2	2	2	2	0	1	0	0	0	0	1	0	1	0	0	0	0	0	0	0	0	0	0	1	0	0	0	0	1	0	1	0	0	0	0	0	0	0	0	0	0	1
Q3UL32;Q9QYI3;F7BTP8;A2A5E1	Q3UL32;Q9QYI3;F7BTP8	8;8;6;2	8;8;6;2	8;8;6;2	DnaJ homolog subfamily C member 7	Dnajc7	;;	4	8	8	8	5	4	7	6	4	5	3	3	5	2	4	3	2	1	1	2	1	0	5	4	7	6	4	5	3	3	5	2	4	3	2	1	1	2	1	0	5	4
Q8K2L4;Q9CWZ5;Q6PCP0;Q3ULC7;Q9JIK5	Q8K2L4;Q9CWZ5;Q6PCP0;Q3ULC7;Q9JIK5	1;1;1;1;1	1;1;1;1;1	1;1;1;1;1	Nucleolar RNA helicase 2	Ddx21	;;;;	5	1	1	1	0	0	0	0	0	0	0	0	0	0	0	0	1	0	0	0	0	0	0	0	0	0	0	0	0	0	0	0	0	0	1	0	0	0	0	0	0	0
Q6ZQF6;Q3ULE5;Q8VCH8	Q6ZQF6;Q3ULE5;Q8VCH8	1;1;1	1;1;1	1;1;1	UBX domain-containing protein 4	Ubxn4	;;	3	1	1	1	0	0	0	0	0	0	0	0	0	0	1	0	0	0	0	0	0	0	0	0	0	0	0	0	0	0	0	0	1	0	0	0	0	0	0	0	0	0
Q3ULL5;Q99L45	Q3ULL5;Q99L45	1;1	1;1	1;1	Eukaryotic translation initiation factor 2 subunit 2	Eif2s2	;	2	1	1	1	0	0	0	0	0	0	1	0	0	0	0	0	1	0	0	0	0	0	0	0	0	0	0	0	1	0	0	0	0	0	1	0	0	0	0	0	0	0
Q8BTJ1;Q543K5;Q3ULZ3;Q99K85;Q3U6K9	Q8BTJ1;Q543K5;Q3ULZ3;Q99K85;Q3U6K9	3;3;3;3;2	3;3;3;3;2	3;3;3;3;2	Phosphoserine aminotransferase	Psat1	;;;;	5	3	3	3	0	2	2	1	1	2	1	1	0	0	0	1	0	1	0	0	2	2	0	2	2	1	1	2	1	1	0	0	0	1	0	1	0	0	2	2	0	2
Q3UM23;Q91VI7	Q3UM23;Q91VI7	1;1	1;1	1;1	Ribonuclease inhibitor	Rnh1	;	2	1	1	1	0	0	0	0	1	0	0	0	0	1	1	0	0	0	0	0	0	0	0	0	0	0	1	0	0	0	0	1	1	0	0	0	0	0	0	0	0	0
Q3UM57;Q3TD19;Q6ZQ73	Q3UM57;Q3TD19;Q6ZQ73	2;1;1	2;1;1	2;1;1	Cullin-associated NEDD8-dissociated protein 2	Cand2	;;	3	2	2	2	0	1	0	1	1	0	0	0	0	0	0	0	0	0	0	0	0	0	0	1	0	1	1	0	0	0	0	0	0	0	0	0	0	0	0	0	0	1
Q3UM95;Q8BGQ1-2;Q8BGQ1	Q3UM95;Q8BGQ1-2;Q8BGQ1	1;1;1	1;1;1	1;1;1	Spermatogenesis-defective protein 39 homolog	Vipas39	;;	3	1	1	1	0	0	0	0	0	0	0	0	1	0	0	0	0	0	0	0	0	0	0	0	0	0	0	0	0	0	1	0	0	0	0	0	0	0	0	0	0	0
Q3UMJ4;Q8R0A0	Q3UMJ4;Q8R0A0	3;3	3;3	3;3	General transcription factor IIF subunit 2	Gtf2f2	;	2	3	3	3	0	0	0	0	0	0	1	2	1	1	2	0	1	0	0	0	0	0	0	0	0	0	0	0	1	2	1	1	2	0	1	0	0	0	0	0	0	0
Q3UNH5;Q91YT7;E9PW90;F6Y6H7	Q3UNH5;Q91YT7;E9PW90	4;4;2;1	3;3;2;1	3;3;2;1	YTH domain-containing family protein 2	Ythdf2	;;	4	4	3	3	0	1	0	1	2	1	0	0	0	0	0	0	0	0	0	0	0	0	0	1	0	0	1	1	0	0	0	0	0	0	0	0	0	0	0	0	0	1
S4R256;S4R2A9;Q3UPL0-2;Q3UPL0;Q9CVL3;S4R1T5;Q05DS7;Q3UPL0-3	S4R256;S4R2A9;Q3UPL0-2;Q3UPL0;Q9CVL3;S4R1T5;Q05DS7;Q3UPL0-3	2;2;2;2;1;1;1;1	2;2;2;2;1;1;1;1	2;2;2;2;1;1;1;1	Protein transport protein Sec31A	Sec31a	;;;;;;;	8	2	2	2	0	0	2	0	0	0	1	0	0	0	0	0	0	0	0	0	0	0	0	0	2	0	0	0	1	0	0	0	0	0	0	0	0	0	0	0	0	0
Q3UQD0;Q9QYA2;G3UY77	Q3UQD0;Q9QYA2	6;6;2	6;6;2	6;6;2	Mitochondrial import receptor subunit TOM40 homolog	Tomm40	;	3	6	6	6	0	0	0	0	0	0	0	0	0	2	1	3	3	4	3	3	4	3	0	0	0	0	0	0	0	0	0	2	1	3	3	4	3	3	4	3	0	0
Q3URU2-2;Q3URU2	Q3URU2-2;Q3URU2	1;1	1;1	1;1	Paternally-expressed gene 3 protein	Peg3	;	2	1	1	1	0	0	0	0	0	0	0	0	0	0	0	0	1	0	0	0	0	0	0	0	0	0	0	0	0	0	0	0	0	0	1	0	0	0	0	0	0	0
Q3UTI7;Q9QUR7	Q3UTI7;Q9QUR7	1;1	1;1	1;1	Peptidyl-prolyl cis-trans isomerase NIMA-interacting 1	Pin1	;	2	1	1	1	0	0	0	0	0	1	0	0	0	0	0	0	0	0	0	0	0	0	0	0	0	0	0	1	0	0	0	0	0	0	0	0	0	0	0	0	0	0
Q3UUU4;Q9R1T4-2;Q9R1T4-3;Q9R1T4;A2A3W1	Q3UUU4;Q9R1T4-2;Q9R1T4-3;Q9R1T4	5;5;5;5;2	5;5;5;5;2	3;3;3;3;2	Septin-6	2006-09-01	;;;	5	5	5	3	0	2	0	1	1	1	4	4	4	3	3	3	2	3	3	2	2	1	0	2	0	1	1	1	4	4	4	3	3	3	2	3	3	2	2	1	0	2
Q3UVL4;Q3UVL4-2;E0CX85;Q3UVL4-3;F6TKZ2	Q3UVL4;Q3UVL4-2	13;10;2;2;1	13;10;2;2;1	13;10;2;2;1	Vacuolar protein sorting-associated protein 51 homolog	Vps51	;	5	13	13	13	0	1	0	1	2	0	7	9	8	8	7	4	2	3	1	1	2	1	0	1	0	1	2	0	7	9	8	8	7	4	2	3	1	1	2	1	0	1
Q3UX26;Q9DCE5	Q3UX26;Q9DCE5	1;1	1;1	1;1	p21-activated protein kinase-interacting protein 1	Pak1ip1	;	2	1	1	1	0	0	0	0	0	0	0	0	0	0	0	0	0	0	0	0	1	0	0	0	0	0	0	0	0	0	0	0	0	0	0	0	0	0	1	0	0	0
Q9CST0;Q3UXD8;Q8BSK8-2;Q8BSK8	Q9CST0;Q3UXD8;Q8BSK8-2;Q8BSK8	1;1;1;1	1;1;1;1	1;1;1;1	Ribosomal protein S6 kinase;Ribosomal protein S6 kinase beta-1	Rps6kb1	;;;	4	1	1	1	0	0	0	1	0	0	0	0	0	0	0	0	0	0	0	0	0	0	0	0	0	1	0	0	0	0	0	0	0	0	0	0	0	0	0	0	0	0
Q3UXL4	Q3UXL4	2	2	2	Centrosomal protein kizuna	Kiz		1	2	2	2	0	0	0	0	0	0	0	1	1	0	1	0	0	0	0	0	0	0	0	0	0	0	0	0	0	1	1	0	1	0	0	0	0	0	0	0	0	0
Q3UYK8;Q80UJ7	Q3UYK8;Q80UJ7	3;3	3;3	3;3	Rab3 GTPase-activating protein catalytic subunit	Rab3gap1	;	2	3	3	3	0	0	0	0	0	0	0	0	2	0	1	0	0	0	0	0	0	0	0	0	0	0	0	0	0	0	2	0	1	0	0	0	0	0	0	0	0	0
Q3UZ39-3;Q3UZ39	Q3UZ39-3;Q3UZ39	1;1	1;1	1;1	Leucine-rich repeat flightless-interacting protein 1	Lrrfip1	;	2	1	1	1	0	0	0	0	1	0	0	0	0	0	0	0	0	0	0	0	0	0	0	0	0	0	1	0	0	0	0	0	0	0	0	0	0	0	0	0	0	0
Q3UZC4;Q8R3H9;A2AVQ9;A2AVR1;Q9CSK1	Q3UZC4;Q8R3H9;A2AVQ9	10;10;6;4;2	10;10;6;4;2	1;1;0;0;0	Tetratricopeptide repeat protein 4	Ttc4	;;	5	10	10	1	4	4	5	6	4	6	0	1	0	0	0	0	0	0	0	0	0	0	4	4	5	6	4	6	0	1	0	0	0	0	0	0	0	0	0	0	0	1
Q3V406;Q9D6J5	Q3V406;Q9D6J5	1;1	1;1	1;1	NADH dehydrogenase [ubiquinone] 1 beta subcomplex subunit 8, mitochondrial	Ndufb8	;	2	1	1	1	1	0	0	1	0	0	0	0	0	0	0	0	0	0	0	0	0	0	1	0	0	1	0	0	0	0	0	0	0	0	0	0	0	0	0	0	1	0
Q4FJL2;Q8K0T0	Q4FJL2;Q8K0T0	1;1	1;1	1;1	Reticulon;Reticulon-1	Rtn1	;	2	1	1	1	0	0	0	0	0	1	0	0	0	0	0	0	0	0	0	0	0	0	0	0	0	0	0	1	0	0	0	0	0	0	0	0	0	0	0	0	0	0
Q4FK36;Q9R0P5	Q4FK36;Q9R0P5	3;3	3;3	3;3	Destrin	Dstn	;	2	3	3	3	2	0	1	1	1	1	2	3	2	2	1	2	0	2	3	2	3	3	2	0	1	1	1	1	2	3	2	2	1	2	0	2	3	2	3	3	2	0
Q4FK49;Q9D819;Q8BTY3;Q3UA53	Q4FK49;Q9D819;Q8BTY3;Q3UA53	9;9;8;7	9;9;8;7	9;9;8;7	Inorganic pyrophosphatase	Ppa1	;;;	4	9	9	9	0	1	1	2	1	2	5	6	6	5	2	1	6	5	4	4	5	2	0	1	1	2	1	2	5	6	6	5	2	1	6	5	4	4	5	2	0	1
Q4FZK2;Q9D8N0;Q8R1N8	Q4FZK2;Q9D8N0;Q8R1N8	6;6;3	6;6;3	6;6;3	Elongation factor 1-gamma	Eef1g	;;	3	6	6	6	0	2	1	0	0	0	1	0	0	4	3	0	4	1	1	1	1	0	0	2	1	0	0	0	1	0	0	4	3	0	4	1	1	1	1	0	0	2
Q9JI95;Q4KL76;Q64433	Q9JI95;Q4KL76;Q64433	2;2;2	2;2;2	2;2;2	10 kDa heat shock protein, mitochondrial	Cpn10-rs1;Hspe1	;;	3	2	2	2	0	0	0	0	0	0	2	1	1	1	1	2	1	1	1	0	0	0	0	0	0	0	0	0	2	1	1	1	1	2	1	1	1	0	0	0	0	0
Q4KMS2;Q91XX8;Q7TQF1	Q4KMS2;Q91XX8;Q7TQF1	1;1;1	1;1;1	1;1;1		Pcdhgb1	;;	3	1	1	1	0	0	0	0	0	0	0	0	0	0	0	0	1	0	0	0	0	0	0	0	0	0	0	0	0	0	0	0	0	0	1	0	0	0	0	0	0	0
Q4V9X1;Q9JJA4;D3Z369	Q4V9X1;Q9JJA4;D3Z369	4;4;2	4;4;2	4;4;2	Ribosome biogenesis protein WDR12	Wdr12	;;	3	4	4	4	0	2	0	1	0	0	0	1	1	1	2	0	2	3	1	1	1	2	0	2	0	1	0	0	0	1	1	1	2	0	2	3	1	1	1	2	0	2
Q4VA29;Q9CQE8	Q4VA29;Q9CQE8	3;3	3;3	3;3	UPF0568 protein C14orf166 homolog	2700060E02Rik	;	2	3	3	3	1	0	1	2	2	1	0	0	0	0	0	0	0	0	0	0	1	0	1	0	1	2	2	1	0	0	0	0	0	0	0	0	0	0	1	0	1	0
Q4VAA2;A0A087WS49;A0A087WNP6;Q4VAA2-2;F8WGL9;A0A087WRM0	Q4VAA2;A0A087WS49;A0A087WNP6;Q4VAA2-2;F8WGL9;A0A087WRM0	4;3;3;3;2;2	4;3;3;3;2;2	4;3;3;3;2;2	Protein CDV3	Cdv3	;;;;;	6	4	4	4	1	3	1	2	3	1	1	1	1	1	2	1	1	1	1	1	1	1	1	3	1	2	3	1	1	1	1	1	2	1	1	1	1	1	1	1	1	3
Q8R0B2;Q6ZQJ2;Q4VAA9;Q8BP48	Q8R0B2;Q6ZQJ2;Q4VAA9;Q8BP48	2;2;2;2	2;2;2;2	2;2;2;2	Methionine aminopeptidase;Methionine aminopeptidase 1	Metap1;mKIAA0094	;;;	4	2	2	2	0	0	0	0	0	1	0	0	0	1	1	1	2	1	1	1	1	0	0	0	0	0	0	1	0	0	0	1	1	1	2	1	1	1	1	0	0	0
Q4VAB2;Q8VCE2	Q4VAB2;Q8VCE2	2;2	2;2	2;2	GPN-loop GTPase 1	Gpn1	;	2	2	2	2	0	1	1	0	1	2	0	0	0	0	1	0	0	0	0	0	0	0	0	1	1	0	1	2	0	0	0	0	1	0	0	0	0	0	0	0	0	1
Q8K265;Q4VBE8	Q8K265;Q4VBE8	1;1	1;1	1;1	WD repeat-containing protein 18	Wdr18	;	2	1	1	1	0	0	1	0	0	0	0	0	0	0	0	0	1	0	0	0	0	0	0	0	1	0	0	0	0	0	0	0	0	0	1	0	0	0	0	0	0	0
Q501J7-2;Q501J7;Q501J7-3	Q501J7-2;Q501J7;Q501J7-3	2;2;2	2;2;2	2;2;2	Phosphatase and actin regulator 4	Phactr4	;;	3	2	2	2	0	0	0	0	0	0	1	1	2	0	1	0	0	0	0	0	0	0	0	0	0	0	0	0	1	1	2	0	1	0	0	0	0	0	0	0	0	0
Q6ZWZ7;Q6PHZ1;Q505B1;Q80V08;Q9CPR4;B2RY53	Q6ZWZ7;Q6PHZ1;Q505B1;Q80V08;Q9CPR4;B2RY53	2;2;2;2;2;1	2;2;2;2;2;1	2;2;2;2;2;1	60S ribosomal protein L17	Rpl17;Gm6133	;;;;;	6	2	2	2	1	1	1	1	1	0	1	2	1	1	1	1	1	1	1	2	1	1	1	1	1	1	1	0	1	2	1	1	1	1	1	1	1	2	1	1	1	1
Q52KP0;Q9JJI8	Q52KP0;Q9JJI8	1;1	1;1	1;1	60S ribosomal protein L38	Rpl38	;	2	1	1	1	0	0	0	1	0	0	0	0	0	0	0	0	1	1	0	1	1	1	0	0	0	1	0	0	0	0	0	0	0	0	1	1	0	1	1	1	0	0
Q541B1;Q9CWW7	Q541B1;Q9CWW7	1;1	1;1	1;1	CXXC-type zinc finger protein 1	Cxxc1	;	2	1	1	1	0	0	0	0	1	0	1	1	0	0	0	0	0	0	0	0	0	0	0	0	0	0	1	0	1	1	0	0	0	0	0	0	0	0	0	0	0	0
Q542D9;Q62351	Q542D9;Q62351	1;1	1;1	1;1	Transferrin receptor protein 1	Tfrc	;	2	1	1	1	0	0	0	0	0	0	0	0	0	0	0	1	0	0	0	0	0	0	0	0	0	0	0	0	0	0	0	0	0	1	0	0	0	0	0	0	0	0
Q8BUM1;Q544R5;Q921F2;A0A087WR97;A0A087WRZ5;Q05C33;Q8R0B4;C9DT14;Q8BLD4;Q6VYI5;Q6VYI4;D2KPZ5;A0A087WSE4;A0A087WQA5;A0A087WS17;A0A087WP57;A0A087WQX8;A0A087WNY6;A0A087WS74;A0A087WRP4;H3BJV1;A0A087WSH7	Q8BUM1;Q544R5;Q921F2;A0A087WR97;A0A087WRZ5;Q05C33;Q8R0B4;C9DT14;Q8BLD4;Q6VYI5;Q6VYI4;D2KPZ5;A0A087WSE4;A0A087WQA5	4;4;4;3;3;3;3;3;3;3;3;3;2;2;1;1;1;1;1;1;1;1	4;4;4;3;3;3;3;3;3;3;3;3;2;2;1;1;1;1;1;1;1;1	4;4;4;3;3;3;3;3;3;3;3;3;2;2;1;1;1;1;1;1;1;1	TAR DNA-binding protein 43	Tardbp	;;;;;;;;;;;;;	22	4	4	4	4	3	3	4	2	4	0	0	0	0	0	0	0	0	0	0	0	0	4	3	3	4	2	4	0	0	0	0	0	0	0	0	0	0	0	0	4	3
Q545E6;Q62348	Q545E6;Q62348	2;2	2;2	2;2	Translin	Tsn	;	2	2	2	2	0	0	0	1	0	0	0	0	2	0	0	1	0	1	1	1	1	0	0	0	0	1	0	0	0	0	2	0	0	1	0	1	1	1	1	0	0	0
Q564E8;Q9D8E6;Q9CSM5;Q5ZEY2	Q564E8;Q9D8E6;Q9CSM5	10;10;6;1	10;10;6;1	10;10;6;1	60S ribosomal protein L4	Rpl4	;;	4	10	10	10	0	1	0	1	4	0	4	5	6	4	3	1	5	7	1	6	3	2	0	1	0	1	4	0	4	5	6	4	3	1	5	7	1	6	3	2	0	1
Q569Z0;Q9CWK0;Q9CR57	Q569Z0;Q9CWK0;Q9CR57	1;1;1	1;1;1	1;1;1	60S ribosomal protein L14	Rpl14-ps1;Rpl14	;;	3	1	1	1	1	0	0	0	0	0	1	0	0	1	1	1	0	1	0	0	1	0	1	0	0	0	0	0	1	0	0	1	1	1	0	1	0	0	1	0	1	0
Q571D6;Q8BPU7-3;Q8BPU7	Q571D6;Q8BPU7-3;Q8BPU7	1;1;1	1;1;1	1;1;1	Engulfment and cell motility protein 1	Elmo1	;;	3	1	1	1	0	0	0	0	0	0	1	0	0	0	0	0	0	0	0	0	0	0	0	0	0	0	0	0	1	0	0	0	0	0	0	0	0	0	0	0	0	0
Q58E59;Q9D554	Q58E59;Q9D554	1;1	1;1	1;1	Splicing factor 3A subunit 3	Sf3a3	;	2	1	1	1	0	1	0	0	0	0	0	0	0	0	0	0	0	0	0	0	0	0	0	1	0	0	0	0	0	0	0	0	0	0	0	0	0	0	0	0	0	1
Q8BK73;Q5BKQ9;Q8BG32;Q7TMI0;Q497E8;Q3UWW9;Q3THG2;Q8C0Z6;Q8K2N7;G3UYH2;G3UWW7;G3UXL5;G3UZ33;G3UYI4;G3UYL3;G3UX67;G3UWV7;G3UZ28;G3UYL8;G3UX15	Q8BK73;Q5BKQ9;Q8BG32;Q7TMI0;Q497E8;Q3UWW9;Q3THG2;Q8C0Z6;Q8K2N7;G3UYH2	15;15;15;14;14;14;14;12;12;8;5;5;4;3;3;2;2;2;2;2	15;15;15;14;14;14;14;12;12;8;5;5;4;3;3;2;2;2;2;2	15;15;15;14;14;14;14;12;12;8;5;5;4;3;3;2;2;2;2;2	26S proteasome non-ATPase regulatory subunit 11	Psmd11	;;;;;;;;;	20	15	15	15	4	8	6	7	7	5	13	12	13	6	8	9	6	6	4	5	3	4	4	8	6	7	7	5	13	12	13	6	8	9	6	6	4	5	3	4	4	8
Q5DU33	Q5DU33	1	1	1		Arhgef11		1	1	1	1	0	1	1	1	0	0	0	0	0	0	0	0	0	0	0	0	0	0	0	1	1	1	0	0	0	0	0	0	0	0	0	0	0	0	0	0	0	1
Q5EBP9;Q62318;Q3UDN8;Q62318-2	Q5EBP9;Q62318;Q3UDN8;Q62318-2	18;18;15;11	18;18;15;11	18;18;15;11	Transcription intermediary factor 1-beta	Trim28	;;;	4	18	18	18	14	12	14	14	14	12	15	16	17	14	14	12	17	14	11	13	10	5	14	12	14	14	14	12	15	16	17	14	14	12	17	14	11	13	10	5	14	12
Q5F2E7;Q5F2E7-2	Q5F2E7;Q5F2E7-2	8;6	8;6	8;6	Nuclear fragile X mental retardation-interacting protein 2	Nufip2	;	2	8	8	8	6	2	8	6	6	6	1	1	1	1	0	0	0	0	0	0	0	0	6	2	8	6	6	6	1	1	1	1	0	0	0	0	0	0	0	0	6	2
Q6ZWZ4;Q5M9L1	Q6ZWZ4;Q5M9L1	1;1	1;1	1;1	60S ribosomal protein L36	Rpl36	;	2	1	1	1	0	1	0	1	1	0	0	0	0	1	1	0	0	0	0	1	0	0	0	1	0	1	1	0	0	0	0	1	1	0	0	0	0	1	0	0	0	1
Q5NCC3;Q8VDU9;Q5NCC4;F6X2H0;Q5NCC2	Q5NCC3;Q8VDU9	8;5;2;2;2	8;5;2;2;2	8;5;2;2;2	E3 ubiquitin-protein ligase TRIM41	Trim41	;	5	8	8	8	4	5	1	6	5	2	1	2	2	3	0	1	0	0	0	0	1	1	4	5	1	6	5	2	1	2	2	3	0	1	0	0	0	0	1	1	4	5
Q5NCN8;Q9WVS8-4;Q9WVS8-2;Q9WVS8-5;Q9WVS8;Q9WVS8-3	Q5NCN8;Q9WVS8-4;Q9WVS8-2;Q9WVS8-5;Q9WVS8;Q9WVS8-3	2;2;2;2;2;1	2;2;2;2;2;1	2;2;2;2;2;1	Mitogen-activated protein kinase;Mitogen-activated protein kinase 7	Mapk7	;;;;;	6	2	2	2	0	0	0	0	0	0	0	0	2	0	0	0	0	0	0	0	0	0	0	0	0	0	0	0	0	0	2	0	0	0	0	0	0	0	0	0	0	0
Q91VM1;Q5ND51;Q64010;Q8BPE7	Q91VM1;Q5ND51;Q64010;Q8BPE7	8;8;8;6	8;8;8;6	2;2;2;2	Adapter molecule crk	Crk	;;;	4	8	8	2	7	6	7	7	6	6	5	5	6	3	6	2	3	2	1	2	2	1	7	6	7	7	6	6	5	5	6	3	6	2	3	2	1	2	2	1	2	1
Q5SNZ0-3;Q5SNZ0-2;Q5SNZ0;Z4YLP6;Q6ZPV9;F6R1B7	Q5SNZ0-3;Q5SNZ0-2;Q5SNZ0	6;6;6;1;1;1	6;6;6;1;1;1	6;6;6;1;1;1	Girdin	Ccdc88a	;;	6	6	6	6	0	1	0	1	1	1	0	2	3	0	0	0	0	0	0	0	0	0	0	1	0	1	1	1	0	2	3	0	0	0	0	0	0	0	0	0	0	1
Q5SS00	Q5SS00	1	1	1	DBF4-type zinc finger-containing protein 2 homolog	Zdbf2		1	1	1	1	0	1	0	1	1	1	0	0	0	0	0	0	0	0	0	0	0	0	0	1	0	1	1	1	0	0	0	0	0	0	0	0	0	0	0	0	0	1
Q5SUR0;Q3UTT7;G3UY86;Q8BVW7;F6RUL9	Q5SUR0	7;3;1;1;1	7;3;1;1;1	7;3;1;1;1	Phosphoribosylformylglycinamidine synthase	Pfas		5	7	7	7	0	1	0	0	0	0	0	0	0	3	0	0	3	0	0	2	1	1	0	1	0	0	0	0	0	0	0	3	0	0	3	0	0	2	1	1	0	1
V9GXD9;V9GX40;Q5SV85-2;Q5SV85;F6YUG5;Q3UQ32	V9GXD9;V9GX40;Q5SV85-2;Q5SV85	7;7;7;7;2;1	7;7;7;7;2;1	7;7;7;7;2;1	Synergin gamma	Synrg	;;;	6	7	7	7	2	3	3	1	1	4	2	1	2	0	0	1	0	0	0	0	0	0	2	3	3	1	1	4	2	1	2	0	0	1	0	0	0	0	0	0	2	3
Q5SWU9;Q5SWU9-2;V9GWS0;D3Z0B3;V9GXY1;Q9ESZ3;Q8C697	Q5SWU9;Q5SWU9-2	26;26;6;2;2;1;1	26;26;6;2;2;1;1	20;20;3;0;2;0;0	Acetyl-CoA carboxylase 1;Biotin carboxylase	Acaca	;	7	26	26	20	0	0	0	1	2	0	2	1	6	6	12	3	16	8	7	14	14	10	0	0	0	1	2	0	2	1	6	6	12	3	16	8	7	14	14	10	0	0
Q5SX56;Q7TNE3	Q5SX56;Q7TNE3	1;1	1;1	1;1	Sperm-associated antigen 7	Spag7	;	2	1	1	1	0	0	0	1	0	0	0	0	0	0	0	0	0	0	0	0	0	0	0	0	0	1	0	0	0	0	0	0	0	0	0	0	0	0	0	0	0	0
Q5SXR6;Q68FD5;Q3TAN1;Q8K2I5;Q3TYQ2;Q3U0H2;Q3UPJ3;Q80U89	Q5SXR6;Q68FD5;Q3TAN1;Q8K2I5;Q3TYQ2;Q3U0H2;Q3UPJ3;Q80U89	2;2;1;1;1;1;1;1	2;2;1;1;1;1;1;1	2;2;1;1;1;1;1;1	Clathrin heavy chain;Clathrin heavy chain 1	Cltc;mKIAA0034	;;;;;;;	8	2	2	2	0	2	0	0	0	1	0	0	0	0	0	0	0	0	0	0	0	0	0	2	0	0	0	1	0	0	0	0	0	0	0	0	0	0	0	0	0	2
Q5SXY1-3;Q5SXY1;Q5SXY1-2;Q3UPB2	Q5SXY1-3;Q5SXY1;Q5SXY1-2	5;5;4;2	5;5;4;2	5;5;4;2	Cytospin-B	Specc1	;;	4	5	5	5	2	3	2	3	2	1	1	2	1	0	0	0	2	1	1	0	1	0	2	3	2	3	2	1	1	2	1	0	0	0	2	1	1	0	1	0	2	3
Q5U4C1;Q5U4C1-2;Q6PD32	Q5U4C1;Q5U4C1-2;Q6PD32	6;5;4	6;5;4	6;5;4	G-protein coupled receptor-associated sorting protein 1	Gprasp1	;;	3	6	6	6	0	4	0	2	5	2	0	0	0	0	0	0	0	0	0	0	0	0	0	4	0	2	5	2	0	0	0	0	0	0	0	0	0	0	0	0	0	4
Q5XJY5;Q3U4S9;Q3TDU1;Q8R1S6;Q8C0G7	Q5XJY5;Q3U4S9;Q3TDU1;Q8R1S6	12;11;8;8;4	12;11;8;8;4	12;11;8;8;4	Coatomer subunit delta	Arcn1	;;;	5	12	12	12	0	0	0	0	0	0	8	9	6	11	9	9	5	2	5	10	10	7	0	0	0	0	0	0	8	9	6	11	9	9	5	2	5	10	10	7	0	0
Q921L6;Q8BNA5;Q60598	Q921L6;Q8BNA5;Q60598	8;8;8	8;8;8	8;8;8	Src substrate cortactin	Cttn	;;	3	8	8	8	7	5	6	7	5	4	7	6	7	6	6	4	4	3	4	2	2	2	7	5	6	7	5	4	7	6	7	6	6	4	4	3	4	2	2	2	7	5
Q60749	Q60749	1	1	1	KH domain-containing, RNA-binding, signal transduction-associated protein 1	Khdrbs1		1	1	1	1	0	0	0	0	0	0	1	1	1	0	0	0	1	1	1	0	0	0	0	0	0	0	0	0	1	1	1	0	0	0	1	1	1	0	0	0	0	0
Q60902;Q60902-2;Q60902-3	Q60902;Q60902-2;Q60902-3	15;14;13	15;14;13	1;1;1	Epidermal growth factor receptor substrate 15-like 1	Eps15l1	;;	3	15	15	1	6	8	5	8	8	6	7	7	5	4	3	1	1	0	0	0	0	0	6	8	5	8	8	6	7	7	5	4	3	1	1	0	0	0	0	0	1	0
Q60972	Q60972	5	2	2	Histone-binding protein RBBP4	Rbbp4		1	5	2	2	3	3	5	3	3	3	3	4	4	4	4	1	5	3	3	4	1	1	1	2	2	1	1	1	0	1	2	2	2	1	2	1	1	1	1	0	1	2
Q60I30;Q9D892	Q60I30;Q9D892	1;1	1;1	1;1	Inosine triphosphate pyrophosphatase	Itpa	;	2	1	1	1	0	0	0	0	0	0	0	0	0	0	0	0	0	0	0	0	0	1	0	0	0	0	0	0	0	0	0	0	0	0	0	0	0	0	0	1	0	0
Q61074	Q61074	3	3	3	Protein phosphatase 1G	Ppm1g		1	3	3	3	0	2	1	2	2	1	0	0	0	0	0	0	0	0	0	0	0	0	0	2	1	2	2	1	0	0	0	0	0	0	0	0	0	0	0	0	0	2
Q61081	Q61081	7	7	7	Hsp90 co-chaperone Cdc37;Hsp90 co-chaperone Cdc37, N-terminally processed	Cdc37		1	7	7	7	3	3	5	4	5	3	1	2	1	0	0	0	0	0	1	1	1	0	3	3	5	4	5	3	1	2	1	0	0	0	0	0	1	1	1	0	3	3
Q61171;D3Z4A4;Q5M9N9	Q61171;D3Z4A4;Q5M9N9	3;2;2	3;2;2	3;2;2	Peroxiredoxin-2	Prdx2	;;	3	3	3	3	0	1	0	1	0	0	3	2	1	2	2	1	2	1	1	1	1	1	0	1	0	1	0	0	3	2	1	2	2	1	2	1	1	1	1	1	0	1
Q61249	Q61249	7	7	7	Immunoglobulin-binding protein 1	Igbp1		1	7	7	7	4	5	5	6	3	4	6	6	2	3	3	2	2	1	1	0	0	0	4	5	5	6	3	4	6	6	2	3	3	2	2	1	1	0	0	0	4	5
Q61553;D3Z1X1;F7BDR1;D3YWW3;D3YZR7	Q61553;D3Z1X1;F7BDR1	6;3;3;2;1	6;3;3;2;1	6;3;3;2;1	Fascin	Fscn1	;;	5	6	6	6	1	1	1	5	2	1	2	5	3	4	5	2	5	4	5	5	3	2	1	1	1	5	2	1	2	5	3	4	5	2	5	4	5	5	3	2	1	1
Q61584-5;Q61584-6;Q61584-4;Q61584-3;Q61584;Q61584-2;Q61584-7;Q8C7U4	Q61584-5;Q61584-6;Q61584-4;Q61584-3;Q61584;Q61584-2;Q61584-7	16;16;16;16;16;15;15;4	16;16;16;16;16;15;15;4	16;16;16;16;16;15;15;4	Fragile X mental retardation syndrome-related protein 1	Fxr1	;;;;;;	8	16	16	16	8	10	5	14	9	8	1	3	3	2	0	2	0	1	1	0	1	2	8	10	5	14	9	8	1	3	3	2	0	2	0	1	1	0	1	2	8	10
Q61595-9;Q61595-15;Q61595;Q61595-6;Q61595-5	Q61595-9;Q61595-15;Q61595;Q61595-6;Q61595-5	27;27;27;26;26	1;1;1;1;1	0;0;0;0;0	Kinectin	Ktn1	;;;;	5	27	1	0	14	20	11	14	18	15	8	11	10	5	5	5	4	4	2	2	2	2	0	0	0	0	1	0	0	0	0	0	0	0	0	0	0	0	0	0	0	0
Q61655;Q8R3C7;Q8BZY3	Q61655;Q8R3C7;Q8BZY3	6;5;5	6;5;5	6;5;5	ATP-dependent RNA helicase DDX19A	Ddx19a;Ddx19b	;;	3	6	6	6	0	3	2	1	4	2	4	1	1	0	0	1	0	1	0	1	1	0	0	3	2	1	4	2	4	1	1	0	0	1	0	1	0	1	1	0	0	3
Q61699-2;Q61699;E9Q0U7;Q8C6H1;D3Z027;D3Z3I9	Q61699-2;Q61699;E9Q0U7	17;17;16;4;3;3	17;17;16;4;3;3	17;17;16;4;3;3	Heat shock protein 105 kDa	Hsph1	;;	6	17	17	17	9	12	12	12	9	11	5	7	5	7	4	2	4	3	4	2	4	3	9	12	12	12	9	11	5	7	5	7	4	2	4	3	4	2	4	3	9	12
Q61753;F6ZSB7;Q8C5X4	Q61753;F6ZSB7	4;2;1	4;2;1	4;2;1	D-3-phosphoglycerate dehydrogenase	Phgdh	;	3	4	4	4	0	0	2	0	1	0	2	2	2	1	4	0	3	3	2	2	0	0	0	0	2	0	1	0	2	2	2	1	4	0	3	3	2	2	0	0	0	0
Q8C671;Q62093	Q8C671;Q62093	1;1	1;1	1;1	Serine/arginine-rich splicing factor 2	Srsf2	;	2	1	1	1	0	0	0	1	1	0	0	0	0	0	0	0	0	0	0	0	0	0	0	0	0	1	1	0	0	0	0	0	0	0	0	0	0	0	0	0	0	0
Q62261;A0A0A0MQG2;Q62261-2;Q8BQ35;Q5DTR4;Q3TTX2;Q3TZN6;Q8R1C2;Q9Z2V0	Q62261;A0A0A0MQG2;Q62261-2	11;9;9;5;5;4;3;2;1	11;9;9;5;5;4;3;2;1	11;9;9;5;5;4;3;2;1	Spectrin beta chain, non-erythrocytic 1	Sptbn1	;;	9	11	11	11	1	5	0	2	2	1	2	5	5	3	2	2	1	0	0	0	1	0	1	5	0	2	2	1	2	5	5	3	2	2	1	0	0	0	1	0	1	5
Q62356	Q62356	3	3	3	Follistatin-related protein 1	Fstl1		1	3	3	3	0	0	1	0	0	0	1	1	0	0	0	0	2	3	2	1	1	1	0	0	1	0	0	0	1	1	0	0	0	0	2	3	2	1	1	1	0	0
Q62418-3;Q62418-2;Q62418	Q62418-3;Q62418-2;Q62418	1;1;1	1;1;1	1;1;1	Drebrin-like protein	Dbnl	;;	3	1	1	1	0	0	1	1	1	0	0	0	0	0	0	0	0	0	0	0	0	0	0	0	1	1	1	0	0	0	0	0	0	0	0	0	0	0	0	0	0	0
Q62426	Q62426	2	2	2	Cystatin-B	Cstb		1	2	2	2	0	0	0	0	0	0	1	1	1	1	0	1	2	2	2	2	1	1	0	0	0	0	0	0	1	1	1	1	0	1	2	2	2	2	1	1	0	0
Q63844;D3Z6D8;Q3U2H3;D3Z3G6	Q63844;D3Z6D8;Q3U2H3;D3Z3G6	3;2;2;2	3;2;2;2	3;2;2;2	Mitogen-activated protein kinase 3;Mitogen-activated protein kinase	Mapk3	;;;	4	3	3	3	0	2	0	1	1	0	0	1	1	0	0	0	0	0	0	0	0	0	0	2	0	1	1	0	0	1	1	0	0	0	0	0	0	0	0	0	0	2
Q64737;Q3UJP8;Q3TH49;Q64737-2;D6RCG1	Q64737;Q3UJP8	14;13;4;4;2	14;13;4;4;2	14;13;4;4;2	Trifunctional purine biosynthetic protein adenosine-3;Phosphoribosylamine--glycine ligase;Phosphoribosylformylglycinamidine cyclo-ligase;Phosphoribosylglycinamide formyltransferase	Gart	;	5	14	14	14	7	9	5	12	9	7	8	12	11	7	7	4	8	8	10	8	9	6	7	9	5	12	9	7	8	12	11	7	7	4	8	8	10	8	9	6	7	9
Q66JU1;Q8R1B4	Q66JU1;Q8R1B4	2;2	2;2	2;2	Eukaryotic translation initiation factor 3 subunit C	Eif3c	;	2	2	2	2	0	0	0	1	0	0	0	0	1	0	0	0	0	0	0	0	0	0	0	0	0	1	0	0	0	0	1	0	0	0	0	0	0	0	0	0	0	0
Q68FC6;Q6ZQL4	Q68FC6;Q6ZQL4	2;2	2;2	2;2	WD repeat-containing protein 43	Wdr43	;	2	2	2	2	0	0	0	0	0	0	0	0	0	0	0	0	1	0	0	0	1	0	0	0	0	0	0	0	0	0	0	0	0	0	1	0	0	0	1	0	0	0
Q6A028	Q6A028	1	1	1	Switch-associated protein 70	Swap70		1	1	1	1	0	0	0	0	1	0	0	0	0	0	0	0	0	0	0	0	0	0	0	0	0	0	1	0	0	0	0	0	0	0	0	0	0	0	0	0	0	0
Q6A099;Q6DFZ1;Q6PB54;Q8R0M4;Q8BYH5;Q3UPP2;Q8BY52	Q6A099;Q6DFZ1;Q6PB54	11;11;8;4;3;3;2	11;11;8;4;3;3;2	11;11;8;4;3;3;2		Gbf1	;;	7	11	11	11	0	1	0	1	2	1	1	2	3	7	7	5	0	0	0	4	2	1	0	1	0	1	2	1	1	2	3	7	7	5	0	0	0	4	2	1	0	1
Q6NSQ7	Q6NSQ7	3	3	3	Protein LTV1 homolog	Ltv1		1	3	3	3	1	1	0	2	2	1	2	1	2	0	0	0	1	0	1	0	0	0	1	1	0	2	2	1	2	1	2	0	0	0	1	0	1	0	0	0	1	1
Q9JIQ4;Q9ET42;Q9JIQ5;Q6NV52;Q99LH8;Q9JJ11-2;Q9JJ11;F7AGT6	Q9JIQ4;Q9ET42;Q9JIQ5;Q6NV52;Q99LH8;Q9JJ11-2;Q9JJ11	4;4;4;4;4;4;4;1	4;4;4;4;4;4;4;1	4;4;4;4;4;4;4;1	Transforming acidic coiled-coil-containing protein 3	Tacc3	;;;;;;	8	4	4	4	2	2	1	1	1	2	2	2	1	0	0	0	1	1	0	0	0	0	2	2	1	1	1	2	2	2	1	0	0	0	1	1	0	0	0	0	2	2
Q6NV99;Q69ZG0;Q8BP50;Q6P252;Q8CB73;Q8BQC6;Q8CA01	Q6NV99;Q69ZG0;Q8BP50;Q6P252;Q8CB73	17;15;13;13;12;7;3	17;15;13;13;12;7;3	17;15;13;13;12;7;3		Haus6;mKIAA1574	;;;;	7	17	17	17	9	11	11	12	7	5	7	8	7	2	0	1	2	2	3	3	0	1	9	11	11	12	7	5	7	8	7	2	0	1	2	2	3	3	0	1	9	11
Q6NXI6-2;Q6NXI6	Q6NXI6-2;Q6NXI6	1;1	1;1	1;1	Regulation of nuclear pre-mRNA domain-containing protein 2	Rprd2	;	2	1	1	1	0	1	0	0	0	0	0	0	0	0	0	0	0	0	0	0	0	0	0	1	0	0	0	0	0	0	0	0	0	0	0	0	0	0	0	0	0	1
Q6P5B5;Q9WVR4	Q6P5B5;Q9WVR4	13;10	3;2	3;2	Fragile X mental retardation syndrome-related protein 2	Fxr2	;	2	13	3	3	7	8	10	10	8	10	6	4	5	3	0	3	2	0	1	0	1	1	0	2	1	2	1	1	1	1	1	0	0	0	1	0	0	0	0	0	0	2
Q6P5H2-2;Q6P5H2	Q6P5H2-2;Q6P5H2	30;30	30;30	29;29	Nestin	Nes	;	2	30	30	29	11	19	15	18	14	11	2	3	2	0	2	1	1	1	1	0	0	0	11	19	15	18	14	11	2	3	2	0	2	1	1	1	1	0	0	0	10	18
Q6P9L6	Q6P9L6	6	6	6	Kinesin-like protein KIF15	Kif15		1	6	6	6	1	2	0	5	1	0	1	1	0	1	1	0	1	1	1	1	0	0	1	2	0	5	1	0	1	1	0	1	1	0	1	1	1	1	0	0	1	2
Q6P9P6;O35060	Q6P9P6	16;1	16;1	16;1	Kinesin-like protein KIF11	Kif11		2	16	16	16	4	4	4	5	2	2	6	10	13	6	4	5	4	2	2	3	2	1	4	4	4	5	2	2	6	10	13	6	4	5	4	2	2	3	2	1	4	4
Q6P9R4-3;Q6P9R4-2;Q6P9R4	Q6P9R4-3;Q6P9R4-2;Q6P9R4	3;3;3	3;3;3	3;3;3	Rho guanine nucleotide exchange factor 18	Arhgef18	;;	3	3	3	3	2	2	1	1	0	0	0	0	0	0	0	0	0	0	0	0	0	0	2	2	1	1	0	0	0	0	0	0	0	0	0	0	0	0	0	0	2	2
Q6PB44-2;Q6PB44	Q6PB44-2;Q6PB44	6;6	6;6	6;6	Tyrosine-protein phosphatase non-receptor type 23	Ptpn23	;	2	6	6	6	0	4	4	1	1	1	0	0	0	0	0	0	0	0	0	0	0	0	0	4	4	1	1	1	0	0	0	0	0	0	0	0	0	0	0	0	0	4
Q8C1D2;Q6PCM4;D3YYT4;D3Z0U7	Q8C1D2;Q6PCM4;D3YYT4;D3Z0U7	2;2;1;1	2;2;1;1	2;2;1;1		Zfp157	;;;	4	2	2	2	0	1	0	0	0	0	0	0	0	0	0	0	0	1	0	0	0	0	0	1	0	0	0	0	0	0	0	0	0	0	0	1	0	0	0	0	0	1
Q6PEV3	Q6PEV3	1	1	1	WAS/WASL-interacting protein family member 2	Wipf2		1	1	1	1	0	1	0	0	0	0	0	0	0	0	0	0	0	0	0	0	0	0	0	1	0	0	0	0	0	0	0	0	0	0	0	0	0	0	0	0	0	1
Q6PGG8;Q80VL1	Q6PGG8;Q80VL1	3;3	3;3	3;3	Tudor and KH domain-containing protein	Tdrkh	;	2	3	3	3	1	3	1	1	2	2	0	0	0	0	0	0	0	0	0	0	0	0	1	3	1	1	2	2	0	0	0	0	0	0	0	0	0	0	0	0	1	3
Q6PGL7;Q6PGL7-2;Q8BRP9;Q9CT54	Q6PGL7;Q6PGL7-2	30;29;14;5	30;29;14;5	30;29;14;5	WASH complex subunit FAM21	Fam21	;	4	30	30	30	11	22	15	21	16	14	0	7	4	0	1	0	0	0	0	0	0	0	11	22	15	21	16	14	0	7	4	0	1	0	0	0	0	0	0	0	11	22
Q6PIP5;Q8BJK0	Q6PIP5;Q8BJK0	3;2	3;2	3;2	NudC domain-containing protein 1	Nudcd1	;	2	3	3	3	0	0	0	0	0	0	1	1	1	0	0	1	2	1	1	1	2	2	0	0	0	0	0	0	1	1	1	0	0	1	2	1	1	1	2	2	0	0
Q6PIU9	Q6PIU9	1	1	1	Uncharacterized protein FLJ45252 homolog			1	1	1	1	0	1	0	0	0	0	0	0	0	0	0	0	0	0	0	0	0	0	0	1	0	0	0	0	0	0	0	0	0	0	0	0	0	0	0	0	0	1
Q6R891;Q6R891-2;Q8C3W4;H3BJA6;Q3UXW4;H3BKQ7;Q7TSA7;H3BJD0;Q3UUK5;H3BL28;Q7TN74;H3BJD6	Q6R891	14;6;1;1;1;1;1;1;1;1;1;1	14;6;1;1;1;1;1;1;1;1;1;1	14;6;1;1;1;1;1;1;1;1;1;1	Neurabin-2	Ppp1r9b		12	14	14	14	4	7	4	5	8	4	8	11	9	7	9	6	5	2	2	3	2	0	4	7	4	5	8	4	8	11	9	7	9	6	5	2	2	3	2	0	4	7
Q80XQ1;Q6VGS5;Q6VGS5-2;Q9DCU8;Q69ZH8	Q80XQ1;Q6VGS5;Q6VGS5-2;Q9DCU8;Q69ZH8	2;2;2;1;1	2;2;2;1;1	2;2;2;1;1	Protein Daple	Ccdc88c;mKIAA1509	;;;;	5	2	2	2	1	0	0	0	0	0	0	0	0	0	0	0	1	0	0	1	0	0	1	0	0	0	0	0	0	0	0	0	0	0	1	0	0	1	0	0	1	0
Q6Y5D8-4;Q6Y5D8-3;Q6Y5D8-2;Q6Y5D8	Q6Y5D8-4;Q6Y5D8-3;Q6Y5D8-2;Q6Y5D8	1;1;1;1	1;1;1;1	1;1;1;1	Rho GTPase-activating protein 10	Arhgap10	;;;	4	1	1	1	0	1	0	0	0	0	0	0	0	0	0	0	0	0	0	0	0	0	0	1	0	0	0	0	0	0	0	0	0	0	0	0	0	0	0	0	0	1
Q6ZPJ3	Q6ZPJ3	2	2	2	E2/E3 hybrid ubiquitin-protein ligase UBE2O	Ube2o		1	2	2	2	0	1	0	0	1	0	1	0	0	1	2	0	0	0	0	0	0	0	0	1	0	0	1	0	1	0	0	1	2	0	0	0	0	0	0	0	0	1
Q6ZPU9;Q6ZPU9-3;H3BIY2;E0CXJ9;Q6ZPU9-2;E0CXN7	Q6ZPU9;Q6ZPU9-3	9;5;4;4;4;3	9;5;4;4;4;3	9;5;4;4;4;3	KIF1-binding protein	Kbp	;	6	9	9	9	2	5	1	7	7	3	0	0	0	0	0	0	0	0	0	0	0	0	2	5	1	7	7	3	0	0	0	0	0	0	0	0	0	0	0	0	2	5
Q6ZQ38;Q3UMI9	Q6ZQ38	4;1	4;1	4;1	Cullin-associated NEDD8-dissociated protein 1	Cand1		2	4	4	4	0	0	0	1	1	0	0	1	1	0	0	0	0	0	0	0	0	0	0	0	0	1	1	0	0	1	1	0	0	0	0	0	0	0	0	0	0	0
Z4YJT3;Q6ZQ58;Q3UU34;Q9D423	Z4YJT3;Q6ZQ58;Q3UU34	15;15;11;1	15;15;11;1	15;15;11;1	La-related protein 1	Larp1	;;	4	15	15	15	8	12	9	11	9	8	6	6	6	4	2	2	4	1	2	1	0	0	8	12	9	11	9	8	6	6	6	4	2	2	4	1	2	1	0	0	8	12
Q78JW9;Q9CYA9	Q78JW9	5;2	5;2	5;2	Ubiquitin domain-containing protein UBFD1	Ubfd1		2	5	5	5	4	3	1	3	4	3	4	4	3	4	3	2	2	0	0	1	0	0	4	3	1	3	4	3	4	4	3	4	3	2	2	0	0	1	0	0	4	3
Q7TPT7;Q790I0;Q9Z1Q9;Q3U3D3;G3UY93;Q3TII4;G3UZ22;G3UYW2	Q7TPT7;Q790I0;Q9Z1Q9;Q3U3D3;G3UY93;Q3TII4	16;16;16;15;15;10;4;2	16;16;16;15;15;10;4;2	16;16;16;15;15;10;4;2	Valine--tRNA ligase	Vars	;;;;;	8	16	16	16	1	8	4	4	3	5	3	3	3	1	0	2	5	4	3	3	3	2	1	8	4	4	3	5	3	3	3	1	0	2	5	4	3	3	3	2	1	8
Q7M6W2;Q7M6W6;Q7M6U4;Q7M6W5	Q7M6W2;Q7M6W6;Q7M6U4;Q7M6W5	4;4;4;3	4;4;4;3	4;4;4;3		gag	;;;	4	4	4	4	1	3	2	2	1	2	1	1	1	1	0	1	3	3	2	3	2	2	1	3	2	2	1	2	1	1	1	1	0	1	3	3	2	3	2	2	1	3
Q7TN20;Q8BYK6;Q8BYK6-2;Q8BYK6-3	Q7TN20;Q8BYK6;Q8BYK6-2;Q8BYK6-3	3;3;3;3	3;3;3;3	3;3;3;3	YTH domain-containing family protein 3	Ythdf3	;;;	4	3	3	3	1	2	1	0	2	2	0	0	0	0	0	0	0	0	0	0	0	0	1	2	1	0	2	2	0	0	0	0	0	0	0	0	0	0	0	0	1	2
Q7TPM1;F7AYW2;Q7TPM1-2	Q7TPM1;F7AYW2	17;14;5	15;14;5	1;1;1	Protein PRRC2B	Prrc2b	;	3	17	15	1	7	14	9	10	8	3	1	1	0	0	0	0	0	0	0	0	0	0	7	12	8	9	7	3	1	1	0	0	0	0	0	0	0	0	0	0	0	1
Q7TQ39	Q7TQ39	5	5	2		gag		1	5	5	2	0	0	0	0	0	0	1	2	1	3	4	1	1	3	0	0	0	0	0	0	0	0	0	0	1	2	1	3	4	1	1	3	0	0	0	0	0	0
Q7TQH0-2;Q7TQH0-3;Q7TQH0;Q3TGG2;E9Q5Q0;Q3TYH7;J3QP59	Q7TQH0-2;Q7TQH0-3;Q7TQH0;Q3TGG2;E9Q5Q0;Q3TYH7	14;13;12;10;8;8;3	14;13;12;10;8;8;3	14;13;12;10;8;8;3	Ataxin-2-like protein	Atxn2l	;;;;;	7	14	14	14	10	11	8	11	9	7	5	7	5	4	5	1	3	2	1	2	1	1	10	11	8	11	9	7	5	7	5	4	5	1	3	2	1	2	1	1	10	11
Q7TS72	Q7TS72	1	1	1	Inositol-trisphosphate 3-kinase C	Itpkc		1	1	1	1	0	0	0	0	1	0	0	0	0	0	0	0	0	0	0	0	0	0	0	0	0	0	1	0	0	0	0	0	0	0	0	0	0	0	0	0	0	0
Q7TSC1;Q5DTJ4;G3UX48;Q9CRP1;Q9CRU5;Q9CRP0	Q7TSC1;Q5DTJ4;G3UX48	36;32;32;7;6;6	36;32;32;7;6;6	34;30;31;7;6;6	Protein PRRC2A	Prrc2a	;;	6	36	36	34	18	28	11	24	21	10	1	1	3	0	1	0	1	0	0	0	0	0	18	28	11	24	21	10	1	1	3	0	1	0	1	0	0	0	0	0	18	26
Q7TSS2-2;Q7TSS2	Q7TSS2-2;Q7TSS2	3;3	3;3	3;3	Ubiquitin-conjugating enzyme E2 Q1	Ube2q1	;	2	3	3	3	0	0	0	0	0	0	2	3	1	1	0	0	0	0	0	0	0	0	0	0	0	0	0	0	2	3	1	1	0	0	0	0	0	0	0	0	0	0
Q7TT37	Q7TT37	4	4	4	Elongator complex protein 1	Ikbkap		1	4	4	4	1	0	1	2	1	1	0	0	0	0	0	0	0	0	0	0	0	0	1	0	1	2	1	1	0	0	0	0	0	0	0	0	0	0	0	0	1	0
Q80T83;Q8CDG3;Q8CDG3-2;Q05DM9;Q3UMT4	Q80T83;Q8CDG3;Q8CDG3-2;Q05DM9;Q3UMT4	18;17;14;12;11	18;17;14;12;11	18;17;14;12;11	Deubiquitinating protein VCIP135	Vcpip1	;;;;	5	18	18	18	7	12	4	11	8	5	0	1	1	0	0	0	0	0	0	1	0	0	7	12	4	11	8	5	0	1	1	0	0	0	0	0	0	1	0	0	7	12
Q80TA9	Q80TA9	1	1	1	Ectopic P granules protein 5 homolog	Epg5		1	1	1	1	0	0	0	0	0	0	0	0	0	0	0	0	1	0	0	1	0	0	0	0	0	0	0	0	0	0	0	0	0	0	1	0	0	1	0	0	0	0
Q80TB8;Q8BL94;D3Z434	Q80TB8;Q8BL94	3;2;1	3;2;1	3;2;1	Synaptic vesicle membrane protein VAT-1 homolog-like	Vat1l	;	3	3	3	3	0	0	0	0	0	0	2	2	2	1	1	0	1	0	0	1	0	0	0	0	0	0	0	0	2	2	2	1	1	0	1	0	0	1	0	0	0	0
Q80TM9-7;Q80TM9-5;Q80TM9-4;Q80TM9-6;Q80TM9-2;Q80TM9	Q80TM9-7;Q80TM9-5;Q80TM9-4;Q80TM9-6;Q80TM9-2;Q80TM9	1;1;1;1;1;1	1;1;1;1;1;1	1;1;1;1;1;1	Nischarin	Nisch	;;;;;	6	1	1	1	1	0	0	0	0	0	0	0	0	0	0	0	0	0	0	0	0	0	1	0	0	0	0	0	0	0	0	0	0	0	0	0	0	0	0	0	1	0
Q80U38	Q80U38	1	1	1	Protein KHNYN	Khnyn		1	1	1	1	0	1	0	0	0	0	0	0	0	0	0	0	0	0	0	0	0	0	0	1	0	0	0	0	0	0	0	0	0	0	0	0	0	0	0	0	0	1
Q80U78-2;Q3U4T5;Q3TRI4;Q3TQ21;Q3UR00;Q80U78-3;Q80U78;Q3UHW0;E9Q6M7;Q3TTW5;Q80U78-4;A8WHM8	Q80U78-2;Q3U4T5;Q3TRI4;Q3TQ21;Q3UR00;Q80U78-3;Q80U78;Q3UHW0;E9Q6M7;Q3TTW5	9;8;8;8;8;8;8;5;5;5;3;2	9;8;8;8;8;8;8;5;5;5;3;2	9;8;8;8;8;8;8;5;5;5;3;2	Pumilio homolog 1	Pum1	;;;;;;;;;	12	9	9	9	5	7	2	7	7	3	0	0	0	0	0	0	0	0	0	0	0	0	5	7	2	7	7	3	0	0	0	0	0	0	0	0	0	0	0	0	5	7
Q80U93;Q8CHS9;Q3UBL1;Q3TLG4;A0A0A6YW83	Q80U93;Q8CHS9	14;10;2;2;1	14;10;2;2;1	14;10;2;2;1	Nuclear pore complex protein Nup214	Nup214	;	5	14	14	14	7	8	8	9	10	9	5	5	5	2	3	2	1	1	0	0	0	0	7	8	8	9	10	9	5	5	5	2	3	2	1	1	0	0	0	0	7	8
Q80U95	Q80U95	9	9	9	Ubiquitin-protein ligase E3C	Ube3c		1	9	9	9	2	3	0	1	1	0	6	8	6	1	0	0	0	0	1	0	0	0	2	3	0	1	1	0	6	8	6	1	0	0	0	0	1	0	0	0	2	3
Q80UG5-3;Q3TDR9;A2A6U3;Q80UG5-2;Q80UG5;A2A6U5	Q80UG5-3;Q3TDR9;A2A6U3;Q80UG5-2;Q80UG5	3;2;2;2;2;1	3;2;2;2;2;1	3;2;2;2;2;1	Septin-9	2009-09-01	;;;;	6	3	3	3	1	2	2	2	1	2	1	1	3	2	2	1	0	0	0	0	0	0	1	2	2	2	1	2	1	1	3	2	2	1	0	0	0	0	0	0	1	2
Q80UK7-2;Q80UK7	Q80UK7-2;Q80UK7	1;1	1;1	1;1	Spindle assembly abnormal protein 6 homolog	Sass6	;	2	1	1	1	0	1	0	0	0	0	0	0	0	0	0	0	0	0	0	0	0	0	0	1	0	0	0	0	0	0	0	0	0	0	0	0	0	0	0	0	0	1
Q80UU9	Q80UU9	1	1	1	Membrane-associated progesterone receptor component 2	Pgrmc2		1	1	1	1	1	0	0	0	0	0	1	1	1	1	1	0	1	0	1	1	0	0	1	0	0	0	0	0	1	1	1	1	1	0	1	0	1	1	0	0	1	0
Q80X50-2;Q80X50-4;Q80X50;Q812D4;Q812D5;Q80X50-3;Q80U73;Q3TSB0;Q8BZ69	Q80X50-2;Q80X50-4;Q80X50;Q812D4;Q812D5;Q80X50-3	19;18;18;17;16;16;3;3;2	19;18;18;17;16;16;3;3;2	1;1;1;0;0;0;0;0;0	Ubiquitin-associated protein 2-like	Ubap2l;lig-2a	;;;;;	9	19	19	1	16	19	18	19	18	16	10	9	10	5	5	4	5	3	3	3	1	1	16	19	18	19	18	16	10	9	10	5	5	4	5	3	3	3	1	1	1	1
Q80X50-5	Q80X50-5	19	2	2	Ubiquitin-associated protein 2-like	Ubap2l		1	19	2	2	15	19	17	18	18	16	10	10	9	5	5	4	5	3	3	3	1	1	1	2	1	1	2	1	1	1	0	0	0	0	0	0	0	0	0	0	1	2
Q80X54;Q91YJ2	Q80X54;Q91YJ2	5;5	5;5	5;5	Sorting nexin-4	Snx4	;	2	5	5	5	1	1	1	1	2	1	0	0	0	0	1	0	0	0	0	0	0	0	1	1	1	1	2	1	0	0	0	0	1	0	0	0	0	0	0	0	1	1
Q9D3K0;Q80X72	Q9D3K0;Q80X72	2;2	2;2	2;2	Leucine-rich repeat-containing protein 15	Lrrc15	;	2	2	2	2	0	0	0	0	1	0	0	0	0	0	0	1	0	1	0	2	0	0	0	0	0	0	1	0	0	0	0	0	0	1	0	1	0	2	0	0	0	0
Q80X90	Q80X90	7	5	5	Filamin-B	Flnb		1	7	5	5	3	3	2	1	2	2	2	2	2	2	2	1	3	2	2	2	1	2	1	2	0	0	1	0	0	0	0	0	0	0	2	0	0	0	0	1	1	2
Q80XK6	Q80XK6	1	1	1	Autophagy-related protein 2 homolog B	Atg2b		1	1	1	1	0	0	0	0	0	1	0	0	0	0	0	0	0	0	0	0	0	0	0	0	0	0	0	1	0	0	0	0	0	0	0	0	0	0	0	0	0	0
Q80Y55	Q80Y55	2	2	2	BSD domain-containing protein 1	Bsdc1		1	2	2	2	0	0	0	0	0	0	0	0	0	1	2	0	0	0	0	0	1	0	0	0	0	0	0	0	0	0	0	1	2	0	0	0	0	0	1	0	0	0
Q80Y56;Q05D95;D3Z0E7	Q80Y56;Q05D95	7;6;1	7;6;1	7;6;1	Rabenosyn-5	Rbsn	;	3	7	7	7	3	2	3	3	3	1	1	2	1	2	1	1	0	0	0	0	0	0	3	2	3	3	3	1	1	2	1	2	1	1	0	0	0	0	0	0	3	2
Q80Y98;Q80Y98-2	Q80Y98;Q80Y98-2	1;1	1;1	1;1	Phospholipase DDHD2	Ddhd2	;	2	1	1	1	0	0	0	0	0	0	0	1	1	0	0	0	0	0	0	0	0	0	0	0	0	0	0	0	0	1	1	0	0	0	0	0	0	0	0	0	0	0
Q80YR4-2;Q80YR4-3;Q80YR4	Q80YR4-2;Q80YR4-3;Q80YR4	6;6;6	6;6;6	6;6;6	Zinc finger protein 598	Znf598	;;	3	6	6	6	1	1	2	3	6	5	0	0	0	0	0	0	1	1	0	0	0	0	1	1	2	3	6	5	0	0	0	0	0	0	1	1	0	0	0	0	1	1
Q811J2;Q05CR0	Q811J2;Q05CR0	4;3	4;3	4;3		LOC72520	;	2	4	4	4	0	1	2	1	1	1	0	0	0	0	0	0	0	0	0	0	0	0	0	1	2	1	1	1	0	0	0	0	0	0	0	0	0	0	0	0	0	1
Q8BFU3-3;Q8BFU3;Q8BFU3-4;Q8BQY0;Q8C8I5;Q8BFU3-5;Q8BFU3-2	Q8BFU3-3;Q8BFU3;Q8BFU3-4;Q8BQY0;Q8C8I5;Q8BFU3-5;Q8BFU3-2	2;2;2;1;1;1;1	2;2;2;1;1;1;1	2;2;2;1;1;1;1	RING finger protein 214	Rnf214	;;;;;;	7	2	2	2	0	0	0	1	1	1	0	0	0	0	0	0	0	0	0	0	0	0	0	0	0	1	1	1	0	0	0	0	0	0	0	0	0	0	0	0	0	0
Q8BFW7-5;Q8BFW7-4;Q8BFW7	Q8BFW7-5;Q8BFW7-4;Q8BFW7	2;2;2	2;2;2	2;2;2	Lipoma-preferred partner homolog	Lpp	;;	3	2	2	2	0	2	0	0	1	0	0	0	0	0	0	0	0	0	0	0	0	0	0	2	0	0	1	0	0	0	0	0	0	0	0	0	0	0	0	0	0	2
Q8BFZ3	Q8BFZ3	4	1	1	Beta-actin-like protein 2	Actbl2		1	4	1	1	3	2	3	3	2	3	3	3	3	3	3	3	4	3	3	3	3	4	0	0	0	0	0	0	0	0	0	0	0	0	1	0	0	0	0	1	0	0
Q8BG37	Q8BG37	2	1	1		Prdx6b		1	2	1	1	0	1	0	1	1	1	2	2	0	1	1	0	1	1	0	0	0	0	0	0	0	0	0	0	1	1	0	0	0	0	0	0	0	0	0	0	0	0
Q8BGS2-2;Q8BGS2	Q8BGS2-2;Q8BGS2	1;1	1;1	1;1	BolA-like protein 2	Bola2	;	2	1	1	1	0	0	0	0	0	0	1	0	0	1	1	0	1	1	1	1	0	1	0	0	0	0	0	0	1	0	0	1	1	0	1	1	1	1	0	1	0	0
Q8BH58;A0A0A6YWU8;A0A0A6YY87	Q8BH58	4;1;1	4;1;1	4;1;1	TIP41-like protein	Tiprl		3	4	4	4	0	0	1	3	3	1	0	2	1	0	0	1	0	0	1	0	0	1	0	0	1	3	3	1	0	2	1	0	0	1	0	0	1	0	0	1	0	0
Q8BH80;Q9QY76	Q8BH80;Q9QY76	1;1	1;1	1;1	Vesicle-associated membrane protein-associated protein B	Vapb	;	2	1	1	1	0	0	0	0	0	0	0	0	1	1	0	0	0	0	0	0	0	0	0	0	0	0	0	0	0	0	1	1	0	0	0	0	0	0	0	0	0	0
Q8BHE0	Q8BHE0	1	1	1	Proline-rich protein 11	Prr11		1	1	1	1	0	0	0	0	0	0	1	0	0	0	0	0	0	0	0	0	0	0	0	0	0	0	0	0	1	0	0	0	0	0	0	0	0	0	0	0	0	0
Q8BHK9;Q99KE5	Q8BHK9	3;1	3;1	3;1	DNA excision repair protein ERCC-6-like	Ercc6l		2	3	3	3	0	2	0	1	1	1	2	1	2	1	0	1	0	0	0	0	0	0	0	2	0	1	1	1	2	1	2	1	0	1	0	0	0	0	0	0	0	2
Q8BHN1-3;Q8BHN1	Q8BHN1-3;Q8BHN1	1;1	1;1	1;1	Gamma-taxilin	Txlng	;	2	1	1	1	0	0	0	0	0	0	0	1	0	0	0	0	0	0	0	0	0	0	0	0	0	0	0	0	0	1	0	0	0	0	0	0	0	0	0	0	0	0
Q8BI79;Q8BI79-2;Q8BI54;Q8BI79-3	Q8BI79;Q8BI79-2;Q8BI54;Q8BI79-3	2;2;1;1	2;2;1;1	2;2;1;1	Coiled-coil domain-containing protein 40	Ccdc40	;;;	4	2	2	2	0	1	0	1	0	0	0	0	0	0	0	0	0	0	0	1	1	0	0	1	0	1	0	0	0	0	0	0	0	0	0	0	0	1	1	0	0	1
Q8BIL5;Q8BIL5-2;Q8BJ23	Q8BIL5;Q8BIL5-2	8;5;1	8;5;1	8;5;1	Protein Hook homolog 1	Hook1	;	3	8	8	8	3	5	3	4	4	4	0	1	0	2	1	1	0	0	0	0	0	0	3	5	3	4	4	4	0	1	0	2	1	1	0	0	0	0	0	0	3	5
Q8BIW1	Q8BIW1	1	1	1	Protein prune homolog	Prune		1	1	1	1	0	0	0	0	0	0	1	0	1	1	0	0	0	0	0	0	0	0	0	0	0	0	0	0	1	0	1	1	0	0	0	0	0	0	0	0	0	0
Q8BJ05;Q8BJ05-2;Q8BJ05-3	Q8BJ05;Q8BJ05-2;Q8BJ05-3	3;2;2	3;2;2	3;2;2	Zinc finger CCCH domain-containing protein 14	Zc3h14	;;	3	3	3	3	1	1	1	1	1	3	1	1	0	1	1	0	0	0	0	0	0	0	1	1	1	1	1	3	1	1	0	1	1	0	0	0	0	0	0	0	1	1
Q8BJ53	Q8BJ53	16	1	1		Ubap2l		1	16	1	1	12	15	14	16	15	13	9	7	8	4	5	3	4	2	2	2	1	1	0	0	0	1	1	0	0	0	0	0	0	0	0	0	0	0	0	0	0	0
Q8BJL1	Q8BJL1	2	2	2	F-box only protein 30	Fbxo30		1	2	2	2	0	2	0	0	0	1	0	0	0	0	0	0	0	0	0	0	0	0	0	2	0	0	0	1	0	0	0	0	0	0	0	0	0	0	0	0	0	2
Q8BK67;A2AWQ2	Q8BK67	11;3	11;3	11;3	Protein RCC2	Rcc2		2	11	11	11	1	2	5	2	0	2	6	6	7	10	10	7	8	7	7	9	6	5	1	2	5	2	0	2	6	6	7	10	10	7	8	7	7	9	6	5	1	2
Q8BKG3;Q3V2W2	Q8BKG3;Q3V2W2	4;2	4;2	4;2	Inactive tyrosine-protein kinase 7	Ptk7	;	2	4	4	4	1	1	0	1	0	0	0	0	0	1	0	0	2	0	0	1	0	1	1	1	0	1	0	0	0	0	0	1	0	0	2	0	0	1	0	1	1	1
Q8BKI2;Q8BKI2-2;Q3TRK2;Q8BWL0;Q3TRH0;Q8BX83;Q66JU9;Q8VD67;Q8BZH2;Q8BXV9	Q8BKI2;Q8BKI2-2	28;15;13;13;13;6;4;2;1;1	28;15;13;13;13;6;4;2;1;1	13;13;0;0;0;6;0;0;0;0	Trinucleotide repeat-containing gene 6B protein	Tnrc6b	;	10	28	28	13	7	16	14	18	22	14	0	0	0	0	0	0	0	0	0	0	0	0	7	16	14	18	22	14	0	0	0	0	0	0	0	0	0	0	0	0	4	8
Q8BMI4-2;Q8BMI4	Q8BMI4-2;Q8BMI4	1;1	1;1	1;1	Flap endonuclease GEN homolog 1	Gen1	;	2	1	1	1	0	0	0	0	0	0	0	0	0	1	1	0	0	0	0	0	0	0	0	0	0	0	0	0	0	0	0	1	1	0	0	0	0	0	0	0	0	0
Q8BP00-2;Q8BP00	Q8BP00-2;Q8BP00	4;4	4;4	4;4	IQ calmodulin-binding motif-containing protein 1	Iqcb1	;	2	4	4	4	2	1	2	2	1	2	2	0	0	0	0	0	0	0	0	0	0	0	2	1	2	2	1	2	2	0	0	0	0	0	0	0	0	0	0	0	2	1
Q8BP47	Q8BP47	1	1	1	Asparagine--tRNA ligase, cytoplasmic	Nars		1	1	1	1	0	0	0	0	0	0	0	0	0	1	0	0	0	0	0	0	0	0	0	0	0	0	0	0	0	0	0	1	0	0	0	0	0	0	0	0	0	0
Q8BPH0;Q8CCV1;Q8R050-2;Q8R050;Q3UL02;Q149F3	Q8BPH0;Q8CCV1;Q8R050-2;Q8R050;Q3UL02;Q149F3	4;4;4;4;2;2	4;4;4;4;2;2	4;4;4;4;2;2	Eukaryotic peptide chain release factor GTP-binding subunit ERF3A;Eukaryotic peptide chain release factor GTP-binding subunit ERF3B	Gspt1;Gspt2	;;;;;	6	4	4	4	0	0	0	1	0	1	1	1	2	1	0	1	2	1	1	1	2	2	0	0	0	1	0	1	1	1	2	1	0	1	2	1	1	1	2	2	0	0
Q8BRF7-3;Q8BRF7;Q8BRF7-2;Q6ZQ26	Q8BRF7-3;Q8BRF7;Q8BRF7-2	8;8;4;2	8;8;4;2	8;8;4;2	Sec1 family domain-containing protein 1	Scfd1	;;	4	8	8	8	0	0	0	0	0	0	0	1	1	8	4	2	0	0	0	2	2	2	0	0	0	0	0	0	0	1	1	8	4	2	0	0	0	2	2	2	0	0
Q8BRM2;A0A087WQS3;Q8BRM2-2	Q8BRM2;A0A087WQS3;Q8BRM2-2	4;2;2	4;2;2	4;2;2	RAB6-interacting golgin	Gorab	;;	3	4	4	4	0	0	0	0	0	0	0	0	0	3	4	1	0	0	0	1	0	0	0	0	0	0	0	0	0	0	0	3	4	1	0	0	0	1	0	0	0	0
Q8BT07-2;Q8BT07	Q8BT07-2;Q8BT07	1;1	1;1	1;1	Centrosomal protein of 55 kDa	Cep55	;	2	1	1	1	0	1	0	1	0	0	0	0	0	1	0	0	0	0	0	0	0	0	0	1	0	1	0	0	0	0	0	1	0	0	0	0	0	0	0	0	0	1
Q8BTI8-3;Q8BTI8-2;Q8BTI8;A0A087WPS9;A0A087WRX8;Q05BN4;Q05CY4	Q8BTI8-3;Q8BTI8-2;Q8BTI8;A0A087WPS9;A0A087WRX8;Q05BN4	3;3;3;2;2;2;1	3;3;3;2;2;2;1	3;3;3;2;2;2;1	Serine/arginine repetitive matrix protein 2	Srrm2	;;;;;	7	3	3	3	0	1	0	2	1	0	2	1	2	2	1	1	1	1	1	1	0	1	0	1	0	2	1	0	2	1	2	2	1	1	1	1	1	1	0	1	0	1
Q8BUK8;Q8BWJ7;Q8VBT1	Q8BUK8;Q8BWJ7;Q8VBT1	1;1;1	1;1;1	1;1;1	Beta-taxilin	Txlnb	;;	3	1	1	1	0	0	0	0	0	0	0	0	0	0	1	0	0	0	0	0	0	0	0	0	0	0	0	0	0	0	0	0	1	0	0	0	0	0	0	0	0	0
Q8BV45	Q8BV45	1	1	1		Fam178a		1	1	1	1	1	0	0	0	0	0	1	1	0	0	0	0	0	0	0	0	0	0	1	0	0	0	0	0	1	1	0	0	0	0	0	0	0	0	0	0	1	0
Q8BVH9-2;Q8BVH9-3;Q8BVH9	Q8BVH9-2;Q8BVH9-3;Q8BVH9	2;2;2	2;2;2	2;2;2	Methyltransferase-like protein 6	Mettl6	;;	3	2	2	2	1	1	0	1	1	1	2	2	2	2	1	2	1	2	1	1	2	1	1	1	0	1	1	1	2	2	2	2	1	2	1	2	1	1	2	1	1	1
Q8BX22;Q7TPT1;Q8BX22-2;A2AUZ6;A2AUZ7	Q8BX22;Q7TPT1;Q8BX22-2	4;3;2;1;1	4;3;2;1;1	4;3;2;1;1	Sal-like protein 4	Sall4	;;	5	4	4	4	1	2	1	1	0	1	0	0	0	0	0	1	3	1	1	2	1	1	1	2	1	1	0	1	0	0	0	0	0	1	3	1	1	2	1	1	1	2
Q8BXZ1	Q8BXZ1	1	1	1	Protein disulfide-isomerase TMX3	Tmx3		1	1	1	1	0	1	0	0	0	0	0	0	0	0	0	0	0	0	0	0	0	0	0	1	0	0	0	0	0	0	0	0	0	0	0	0	0	0	0	0	0	1
Q8BY87-2;Q8BY87;Q3UB96	Q8BY87-2;Q8BY87	15;15;5	15;15;5	15;15;5	Ubiquitin carboxyl-terminal hydrolase 47	Usp47	;	3	15	15	15	4	8	3	9	7	4	2	5	2	1	1	0	0	0	0	0	0	0	4	8	3	9	7	4	2	5	2	1	1	0	0	0	0	0	0	0	4	8
Q8C156;Q6ZQJ9	Q8C156;Q6ZQJ9	3;2	3;2	3;2	Condensin complex subunit 2	Ncaph	;	2	3	3	3	0	0	0	1	0	1	0	1	2	1	0	0	0	0	0	0	0	0	0	0	0	1	0	1	0	1	2	1	0	0	0	0	0	0	0	0	0	0
Q8C1A5;Q99LK5	Q8C1A5	7;1	7;1	7;1	Thimet oligopeptidase	Thop1		2	7	7	7	0	1	0	0	0	0	2	0	0	3	3	1	7	3	2	3	1	1	0	1	0	0	0	0	2	0	0	3	3	1	7	3	2	3	1	1	0	1
Q8C1B7-3;Q8C1B7-2;Q8C1B7	Q8C1B7-3;Q8C1B7-2;Q8C1B7	4;4;4	2;2;2	2;2;2	Septin-11	2011-09-01	;;	3	4	2	2	0	0	0	0	1	2	2	2	3	1	1	2	0	0	0	0	1	0	0	0	0	0	1	1	1	1	2	1	1	0	0	0	0	0	0	0	0	0
Q8C1I9;Q9CZ62-2;Q9CZ62	Q8C1I9;Q9CZ62-2;Q9CZ62	2;2;2	2;2;2	2;2;2	Centrosomal protein of 97 kDa	Cep97	;;	3	2	2	2	0	1	0	0	1	1	0	0	0	0	0	0	0	0	0	0	0	0	0	1	0	0	1	1	0	0	0	0	0	0	0	0	0	0	0	0	0	1
Q8C1L7;Q9CQR2	Q8C1L7;Q9CQR2	2;2	2;2	2;2	40S ribosomal protein S21	mCG_6739;Rps21	;	2	2	2	2	1	0	2	1	0	1	2	2	2	2	2	2	2	2	2	2	1	1	1	0	2	1	0	1	2	2	2	2	2	2	2	2	2	2	1	1	1	0
Q8C1Y8	Q8C1Y8	4	4	4	Vacuolar fusion protein CCZ1 homolog	Ccz1		1	4	4	4	0	1	0	0	3	0	0	1	0	0	0	0	0	0	0	0	0	0	0	1	0	0	3	0	0	1	0	0	0	0	0	0	0	0	0	0	0	1
Q8C263	Q8C263	2	2	2	Spindle and kinetochore-associated protein 3	Ska3		1	2	2	2	1	0	1	2	1	0	0	0	0	0	0	0	0	0	0	0	0	0	1	0	1	2	1	0	0	0	0	0	0	0	0	0	0	0	0	0	1	0
Q8C2D1;Q9D094;Q8VDX8;Q3UDH1;Q3U890;Q61035;G5E823;Q99KK9	Q8C2D1;Q9D094;Q8VDX8;Q3UDH1;Q3U890;Q61035	5;4;4;4;4;4;1;1	5;4;4;4;4;4;1;1	5;4;4;4;4;4;1;1	Histidine--tRNA ligase, cytoplasmic	Hars	;;;;;	8	5	5	5	0	2	1	2	1	2	2	3	1	3	1	1	2	0	0	0	0	1	0	2	1	2	1	2	2	3	1	3	1	1	2	0	0	0	0	1	0	2
Q8C2G3;Q05AH4	Q8C2G3;Q05AH4	10;6	1;1	1;1		Ttc4	;	2	10	1	1	4	3	4	7	4	6	0	1	0	0	0	0	0	0	0	0	0	0	0	0	0	1	0	1	0	0	0	0	0	0	0	0	0	0	0	0	0	0
Q8C3W1	Q8C3W1	5	5	5	Uncharacterized protein C1orf198 homolog			1	5	5	5	0	1	0	1	1	2	1	0	0	0	0	0	0	0	0	0	0	0	0	1	0	1	1	2	1	0	0	0	0	0	0	0	0	0	0	0	0	1
Q8C4C7;Q99J31	Q8C4C7;Q99J31	6;6	6;6	6;6	Oligophrenin-1	Ophn1	;	2	6	6	6	1	1	1	1	1	1	4	4	3	3	3	2	1	1	1	1	1	1	1	1	1	1	1	1	4	4	3	3	3	2	1	1	1	1	1	1	1	1
S4R1Y2;Q8C586;T1ECW4;Q9WVB0;Q9WVB0-2	S4R1Y2;Q8C586;T1ECW4;Q9WVB0;Q9WVB0-2	3;3;3;3;3	2;2;2;2;2	2;2;2;2;2	RNA-binding protein with multiple splicing	Rbpms	;;;;	5	3	2	2	0	2	2	2	0	1	0	0	0	0	0	0	0	0	0	0	0	0	0	1	1	1	0	0	0	0	0	0	0	0	0	0	0	0	0	0	0	1
Q8C650-2;Q8C650;S4R2P6;Q9DA97	Q8C650-2;Q8C650;S4R2P6;Q9DA97	2;2;1;1	1;1;0;0	1;1;0;0	Septin-10;Septin-14	Sept10;Sept14	;;;	4	2	1	1	0	1	1	2	1	2	1	2	1	2	1	0	1	0	0	1	0	0	0	0	0	1	0	1	0	1	0	1	0	0	0	0	0	0	0	0	0	0
Q8C788;Q3UPB9;Q3U1H7;Q91ZR2	Q8C788;Q3UPB9;Q3U1H7;Q91ZR2	3;2;2;2	3;2;2;2	3;2;2;2	Sorting nexin;Sorting nexin-18	Snx18	;;;	4	3	3	3	1	3	1	3	3	2	0	0	0	1	0	0	0	0	0	0	0	0	1	3	1	3	3	2	0	0	0	1	0	0	0	0	0	0	0	0	1	3
Q8C796	Q8C796	1	1	1	REST corepressor 2	Rcor2		1	1	1	1	0	0	0	1	0	0	0	0	1	0	0	0	0	0	0	0	0	0	0	0	0	1	0	0	0	0	1	0	0	0	0	0	0	0	0	0	0	0
Q8C7E9	Q8C7E9	11	11	8	Cleavage stimulation factor subunit 2 tau variant	Cstf2t		1	11	11	8	4	7	7	8	8	6	8	8	8	5	6	2	4	0	1	3	1	1	4	7	7	8	8	6	8	8	8	5	6	2	4	0	1	3	1	1	3	5
Q8C804;Q3TNS9	Q8C804	3;1	3;1	3;1	Spindle and centriole-associated protein 1	Spice1		2	3	3	3	0	2	0	1	1	0	0	0	0	0	0	0	0	0	0	0	0	0	0	2	0	1	1	0	0	0	0	0	0	0	0	0	0	0	0	0	0	2
Q8C845;Q9D8Y0	Q8C845;Q9D8Y0	4;3	4;3	4;3	EF-hand domain-containing protein D2	Efhd2	;	2	4	4	4	1	2	1	1	1	0	1	3	4	2	2	1	2	0	0	1	0	1	1	2	1	1	1	0	1	3	4	2	2	1	2	0	0	1	0	1	1	2
Q8CA97	Q8CA97	1	1	1		Gm9919		1	1	1	1	0	0	0	0	0	0	0	0	0	1	0	0	0	0	0	0	0	0	0	0	0	0	0	0	0	0	0	1	0	0	0	0	0	0	0	0	0	0
Q8CAF4-3;Q8CAF4	Q8CAF4-3;Q8CAF4	1;1	1;1	1;1	NHS-like protein 1	Nhsl1	;	2	1	1	1	0	0	0	0	1	0	0	0	0	0	0	0	0	0	0	0	0	0	0	0	0	0	1	0	0	0	0	0	0	0	0	0	0	0	0	0	0	0
Q8CBG6;Q9CQ60;Q8C6M6;F6X8L5;D3Z4X1	Q8CBG6;Q9CQ60;Q8C6M6;F6X8L5	5;5;3;3;2	5;5;3;3;2	5;5;3;3;2	6-phosphogluconolactonase	Pgls	;;;	5	5	5	5	3	3	4	5	4	3	0	0	0	0	0	0	0	0	0	0	0	0	3	3	4	5	4	3	0	0	0	0	0	0	0	0	0	0	0	0	3	3
S4R2N7;Q8CBU9	S4R2N7;Q8CBU9	1;1	1;1	1;1		Birc6	;	2	1	1	1	0	0	0	0	1	0	0	0	0	0	0	0	0	0	0	0	0	0	0	0	0	0	1	0	0	0	0	0	0	0	0	0	0	0	0	0	0	0
Q8CBY1-2;Q8CBY1-3;Q8CBY1;Q8CBY1-4	Q8CBY1-2;Q8CBY1-3;Q8CBY1	7;7;7;3	7;7;7;3	7;7;7;3	Protein Smaug homolog 1	Samd4a	;;	4	7	7	7	1	6	3	6	2	4	0	0	0	0	0	0	0	0	0	0	0	0	1	6	3	6	2	4	0	0	0	0	0	0	0	0	0	0	0	0	1	6
Q8CCJ3-1;Q8CCJ3	Q8CCJ3-1;Q8CCJ3	1;1	1;1	1;1	E3 UFM1-protein ligase 1	Ufl1	;	2	1	1	1	0	0	0	0	0	0	0	1	1	0	0	0	0	0	0	0	0	0	0	0	0	0	0	0	0	1	1	0	0	0	0	0	0	0	0	0	0	0
Q8CDK2-7;Q8CDK2-5;Q8CDK2-6;Q8CDK2-2;Q8CDK2-4;Q8CDK2-3;Q8CDK2	Q8CDK2-7;Q8CDK2-5;Q8CDK2-6;Q8CDK2-2;Q8CDK2-4;Q8CDK2-3;Q8CDK2	1;1;1;1;1;1;1	1;1;1;1;1;1;1	1;1;1;1;1;1;1	Cytosolic carboxypeptidase 2	Agbl2	;;;;;;	7	1	1	1	1	0	0	0	0	0	0	0	0	0	0	0	0	0	0	0	0	0	1	0	0	0	0	0	0	0	0	0	0	0	0	0	0	0	0	0	1	0
Q8CF08;Q91WU5	Q8CF08;Q91WU5	1;1	1;1	1;1	Arsenite methyltransferase	As3mt	;	2	1	1	1	0	0	0	1	0	0	0	0	0	0	0	0	0	0	0	0	0	0	0	0	0	1	0	0	0	0	0	0	0	0	0	0	0	0	0	0	0	0
Q8CFI7	Q8CFI7	1	1	1	DNA-directed RNA polymerase II subunit RPB2	Polr2b		1	1	1	1	0	0	0	1	0	0	0	0	0	0	0	0	0	0	0	0	0	0	0	0	0	1	0	0	0	0	0	0	0	0	0	0	0	0	0	0	0	0
Q8CGC4	Q8CGC4	2	2	2	Protein LSM14 homolog B	Lsm14b		1	2	2	2	0	0	0	0	2	0	0	0	0	0	0	0	0	0	0	0	0	0	0	0	0	0	2	0	0	0	0	0	0	0	0	0	0	0	0	0	0	0
Q8CHG2;Q8BP69;F7ARK3;Q9QX96;Q6P5E3;Q62255-2;Q62255;Q9ER74	Q8CHG2;Q8BP69;F7ARK3;Q9QX96	3;2;2;2;1;1;1;1	3;2;2;2;1;1;1;1	3;2;2;2;1;1;1;1	Sal-like protein 2	Sall2	;;;	8	3	3	3	1	1	0	2	2	1	1	1	1	1	1	1	0	0	0	1	0	0	1	1	0	2	2	1	1	1	1	1	1	1	0	0	0	1	0	0	1	1
Q8CHP5-2;Q8CHP5	Q8CHP5-2;Q8CHP5	5;5	5;5	5;5	Partner of Y14 and mago	Wibg	;	2	5	5	5	2	3	3	3	2	2	2	1	1	1	1	1	1	0	0	0	0	0	2	3	3	3	2	2	2	1	1	1	1	1	1	0	0	0	0	0	2	3
Q8CIG8	Q8CIG8	1	1	1	Protein arginine N-methyltransferase 5	Prmt5		1	1	1	1	0	0	0	0	0	0	0	0	0	1	0	0	0	0	0	0	1	0	0	0	0	0	0	0	0	0	0	1	0	0	0	0	0	0	1	0	0	0
Q8CIJ3;Q8JZQ9	Q8CIJ3;Q8JZQ9	5;5	5;5	5;5	Eukaryotic translation initiation factor 3 subunit B	Eif3b	;	2	5	5	5	1	1	0	1	2	1	0	4	1	1	0	1	0	2	0	0	0	0	1	1	0	1	2	1	0	4	1	1	0	1	0	2	0	0	0	0	1	1
Q8CIN4	Q8CIN4	3	3	3	Serine/threonine-protein kinase PAK 2;PAK-2p27;PAK-2p34	Pak2		1	3	3	3	0	2	0	1	1	0	1	1	2	0	1	0	0	0	0	0	0	0	0	2	0	1	1	0	1	1	2	0	1	0	0	0	0	0	0	0	0	2
Q8CJF9;Q7M738	Q8CJF9;Q7M738	6;5	1;1	1;1	Protein argonaute-3;Protein argonaute	Ago3	;	2	6	1	1	5	5	5	6	5	5	0	0	0	0	0	0	0	0	0	0	0	0	0	0	1	1	0	0	0	0	0	0	0	0	0	0	0	0	0	0	0	0
Q8CJG0;Q8CGT9;Q8R3Q7;Q6P239;Q6PHA2;Q8BJP2;Q8CGU0;A2VDG1;Q8CJG1;Q8CGT7;Q3T9X7;H3BJ70;Q8CGT8;Q8CJF8-2;Q8CJF8;A3KFX6;Q8BTF2	Q8CJG0;Q8CGT9;Q8R3Q7	31;28;17;15;14;4;4;4;4;3;2;2;2;2;2;1;1	31;28;17;15;14;4;4;4;4;3;2;2;2;2;2;1;1	26;25;14;12;11;0;0;0;0;2;0;0;0;0;0;0;0	Protein argonaute-2	Ago2	;;	17	31	31	26	23	30	23	23	27	23	0	0	0	0	0	0	0	0	0	0	0	0	23	30	23	23	27	23	0	0	0	0	0	0	0	0	0	0	0	0	18	25
Q8JZR2;Q5ND50;Q920I1;Q64010-2;F7D232;Q3TQV3	Q8JZR2;Q5ND50;Q920I1;Q64010-2;F7D232	7;6;6;6;5;1	1;0;0;0;0;0	1;0;0;0;0;0	Adapter molecule crk	Crk	;;;;	6	7	1	1	6	6	6	7	6	6	5	5	6	3	6	1	2	1	0	1	1	0	1	1	1	1	1	1	1	1	1	1	1	0	0	0	0	0	0	0	1	1
Q8K0H5	Q8K0H5	1	1	1	Transcription initiation factor TFIID subunit 10	Taf10		1	1	1	1	0	0	0	0	1	0	0	0	0	0	0	0	0	0	0	0	0	0	0	0	0	0	1	0	0	0	0	0	0	0	0	0	0	0	0	0	0	0
Q8K1L5	Q8K1L5	1	1	1	Protein phosphatase 1 regulatory subunit 11	Ppp1r11		1	1	1	1	0	0	0	0	1	0	1	0	0	0	0	0	1	1	0	0	0	0	0	0	0	0	1	0	1	0	0	0	0	0	1	1	0	0	0	0	0	0
Q8K1N4-2;Q8K1N4	Q8K1N4-2;Q8K1N4	1;1	1;1	1;1	Spermatogenesis-associated serine-rich protein 2	Spats2	;	2	1	1	1	0	0	0	0	0	0	0	1	0	0	0	0	0	0	0	0	0	0	0	0	0	0	0	0	0	1	0	0	0	0	0	0	0	0	0	0	0	0
Q8K215	Q8K215	2	2	2	LYR motif-containing protein 4	Lyrm4		1	2	2	2	0	0	0	0	0	0	0	0	0	1	1	0	1	0	2	1	1	1	0	0	0	0	0	0	0	0	0	1	1	0	1	0	2	1	1	1	0	0
Q8K221	Q8K221	1	1	1	Arfaptin-2	Arfip2		1	1	1	1	0	0	0	0	0	0	1	0	0	0	0	0	0	0	0	0	0	0	0	0	0	0	0	0	1	0	0	0	0	0	0	0	0	0	0	0	0	0
Q8K2Z4;Q8K2Z4-2	Q8K2Z4;Q8K2Z4-2	7;7	7;7	7;7	Condensin complex subunit 1	Ncapd2	;	2	7	7	7	1	4	1	4	2	1	2	5	2	1	0	0	0	0	0	0	0	0	1	4	1	4	2	1	2	5	2	1	0	0	0	0	0	0	0	0	1	4
Q8K327	Q8K327	2	2	2	Chromosome alignment-maintaining phosphoprotein 1	Champ1		1	2	2	2	1	0	0	0	1	0	0	0	0	0	0	1	0	0	0	0	0	0	1	0	0	0	1	0	0	0	0	0	0	1	0	0	0	0	0	0	1	0
Q8K339	Q8K339	1	1	1	DNA/RNA-binding protein KIN17	Kin		1	1	1	1	0	0	0	0	0	0	1	1	1	1	0	0	0	0	0	0	0	0	0	0	0	0	0	0	1	1	1	1	0	0	0	0	0	0	0	0	0	0
Q8K354	Q8K354	1	1	1	Carbonyl reductase [NADPH] 3	Cbr3		1	1	1	1	0	0	0	0	0	0	0	0	0	0	0	0	1	0	0	0	0	0	0	0	0	0	0	0	0	0	0	0	0	0	1	0	0	0	0	0	0	0
Q8K3Y3;H3BLC6;H3BL11;H3BK51	Q8K3Y3;H3BLC6	5;4;2;2	5;4;2;2	5;4;2;2	Protein lin-28 homolog A	Lin28a	;	4	5	5	5	1	1	1	1	1	2	1	3	3	2	1	2	2	2	3	2	3	4	1	1	1	1	1	2	1	3	3	2	1	2	2	2	3	2	3	4	1	1
Q8R010	Q8R010	1	1	1	Aminoacyl tRNA synthase complex-interacting multifunctional protein 2	Aimp2		1	1	1	1	0	0	0	1	1	0	1	0	1	1	1	0	0	0	0	0	0	0	0	0	0	1	1	0	1	0	1	1	1	0	0	0	0	0	0	0	0	0
Q8R0W0	Q8R0W0	1	1	1	Epiplakin	Eppk1		1	1	1	1	0	0	0	0	0	0	0	0	0	0	0	0	0	1	0	0	0	0	0	0	0	0	0	0	0	0	0	0	0	0	0	1	0	0	0	0	0	0
Q8R173	Q8R173	1	1	1	Palmitoyltransferase ZDHHC3	Zdhhc3		1	1	1	1	0	0	0	0	0	0	0	0	0	0	0	0	0	0	0	0	1	1	0	0	0	0	0	0	0	0	0	0	0	0	0	0	0	0	1	1	0	0
Q8R228	Q8R228	2	1	1		Nes		1	2	1	1	2	2	1	1	1	1	0	0	0	0	0	0	0	0	0	0	0	0	1	1	0	0	0	0	0	0	0	0	0	0	0	0	0	0	0	0	1	1
Q8R4X3	Q8R4X3	1	1	1	RNA-binding protein 12	Rbm12		1	1	1	1	0	0	0	0	0	1	0	0	0	0	0	0	0	0	0	0	0	0	0	0	0	0	0	1	0	0	0	0	0	0	0	0	0	0	0	0	0	0
Q8R5H1-5;Q8R5H1-2;Q8R5H1	Q8R5H1-5;Q8R5H1-2;Q8R5H1	2;2;2	1;1;1	1;1;1	Ubiquitin carboxyl-terminal hydrolase 15	Usp15	;;	3	2	1	1	0	0	1	0	0	0	0	1	1	0	0	0	0	0	0	0	0	0	0	0	1	0	0	0	0	1	0	0	0	0	0	0	0	0	0	0	0	0
Q8R5H6	Q8R5H6	1	1	1	Wiskott-Aldrich syndrome protein family member 1	Wasf1		1	1	1	1	0	1	0	1	0	0	0	1	0	1	1	0	0	0	0	0	0	0	0	1	0	1	0	0	0	1	0	1	1	0	0	0	0	0	0	0	0	1
Q8R5J9	Q8R5J9	1	1	1	PRA1 family protein 3	Arl6ip5		1	1	1	1	0	0	0	0	0	0	0	0	0	0	1	0	0	0	0	0	0	0	0	0	0	0	0	0	0	0	0	0	1	0	0	0	0	0	0	0	0	0
Q8VBT9;Q8VBT9-2;Q8VBT9-3;A2AC05;A2ABZ8;A2AC02;A2AC03;F7CRQ2;E9Q779;E9PWZ4;A2AC01;E9PVI1	Q8VBT9;Q8VBT9-2;Q8VBT9-3;A2AC05;A2ABZ8	9;7;6;5;5;4;4;3;1;1;1;1	9;7;6;5;5;4;4;3;1;1;1;1	9;7;6;5;5;4;4;3;1;1;1;1	Tether containing UBX domain for GLUT4	Aspscr1	;;;;	12	9	9	9	3	3	3	3	3	3	5	6	5	4	7	4	0	0	1	1	1	1	3	3	3	3	3	3	5	6	5	4	7	4	0	0	1	1	1	1	3	3
Q9CWY6;Q8VC52	Q9CWY6;Q8VC52	3;3	3;3	2;2	RNA-binding protein with multiple splicing 2	Rbpms2	;	2	3	3	2	0	3	1	2	2	1	0	0	0	0	0	0	0	0	0	0	0	0	0	3	1	2	2	1	0	0	0	0	0	0	0	0	0	0	0	0	0	2
Q9WTS9;Q8VC70;Q3UGN4;E9Q7G6	Q9WTS9;Q8VC70;Q3UGN4;E9Q7G6	2;2;1;1	2;2;1;1	2;2;1;1	RNA-binding motif, single-stranded-interacting protein 2	Rbms2	;;;	4	2	2	2	1	1	1	2	2	2	0	0	0	0	0	0	0	0	0	0	0	0	1	1	1	2	2	2	0	0	0	0	0	0	0	0	0	0	0	0	1	1
Q9JJ44;Q9CQ43;Q8VCG1	Q9JJ44;Q9CQ43;Q8VCG1	1;1;1	1;1;1	1;1;1		Dut	;;	3	1	1	1	0	0	0	0	1	0	1	1	1	1	1	1	1	1	1	1	1	1	0	0	0	0	1	0	1	1	1	1	1	1	1	1	1	1	1	1	0	0
Q8VCN5	Q8VCN5	1	1	1	Cystathionine gamma-lyase	Cth		1	1	1	1	0	0	0	0	0	0	0	0	0	0	0	0	1	1	0	1	1	0	0	0	0	0	0	0	0	0	0	0	0	0	1	1	0	1	1	0	0	0
Q8VDD5;Q3UFT0;Q811J9;Q7TQJ6;Q99JJ3;Q8BWI3;Q8BLI3;Q8BLI1;Q80T68;Q5SV64;Q3UH59;Q61879	Q8VDD5	10;3;2;1;1;1;1;1;1;1;1;1	10;3;2;1;1;1;1;1;1;1;1;1	10;3;2;1;1;1;1;1;1;1;1;1	Myosin-9	Myh9		12	10	10	10	2	3	1	2	2	4	2	8	7	5	3	4	1	2	1	1	1	0	2	3	1	2	2	4	2	8	7	5	3	4	1	2	1	1	1	0	2	3
Q8VDD8	Q8VDD8	1	1	1	WAS protein family homolog 1	Wash1		1	1	1	1	0	1	0	0	0	0	0	0	0	0	0	0	0	0	0	0	0	0	0	1	0	0	0	0	0	0	0	0	0	0	0	0	0	0	0	0	0	1
Q8VDQ8;Q3UJK6;Q8VDQ8-3;Q8VDQ8-2;Q8VDQ8-4	Q8VDQ8;Q3UJK6;Q8VDQ8-3;Q8VDQ8-2	5;4;4;4;2	5;4;4;4;2	5;4;4;4;2	NAD-dependent protein deacetylase sirtuin-2	Sirt2	;;;	5	5	5	5	1	3	3	5	3	4	0	0	0	0	0	0	0	0	0	0	0	0	1	3	3	5	3	4	0	0	0	0	0	0	0	0	0	0	0	0	1	3
Q8VE42;Q3U523	Q8VE42	4;1	4;1	4;1	Ankyrin repeat domain-containing protein 49	Ankrd49		2	4	4	4	4	3	3	3	3	3	2	2	2	0	1	1	0	0	0	0	0	0	4	3	3	3	3	3	2	2	2	0	1	1	0	0	0	0	0	0	4	3
Q8VE88-2;Q8VE88	Q8VE88-2;Q8VE88	5;5	5;5	5;5	Protein FAM114A2	Fam114a2	;	2	5	5	5	0	2	0	1	3	1	0	0	1	0	0	0	0	0	0	0	0	0	0	2	0	1	3	1	0	0	1	0	0	0	0	0	0	0	0	0	0	2
Q8VEJ4;Q3URT5;Q3TC83;F6QAD9	Q8VEJ4;Q3URT5;Q3TC83	6;5;5;1	6;5;5;1	6;5;5;1	Notchless protein homolog 1	Nle1	;;	4	6	6	6	0	1	0	0	0	0	0	2	1	0	2	1	5	1	2	2	1	1	0	1	0	0	0	0	0	2	1	0	2	1	5	1	2	2	1	1	0	1
Q8VGN0	Q8VGN0	1	1	1	Olfactory receptor	Olfr1233		1	1	1	1	0	0	1	0	0	0	0	0	0	0	0	0	0	0	0	0	0	0	0	0	1	0	0	0	0	0	0	0	0	0	0	0	0	0	0	0	0	0
Q922B8;Q91VR5;Q3V1Z7	Q922B8;Q91VR5;Q3V1Z7	2;2;1	2;2;1	2;2;1	ATP-dependent RNA helicase DDX1	Ddx1	;;	3	2	2	2	1	0	0	0	0	2	0	0	0	1	0	0	0	0	0	0	0	0	1	0	0	0	0	2	0	0	0	1	0	0	0	0	0	0	0	0	1	0
Q91VT1;Q91VT1-2	Q91VT1;Q91VT1-2	2;1	2;1	2;1	E3 SUMO-protein ligase NSE2	Nsmce2	;	2	2	2	2	0	0	0	2	1	0	2	1	1	2	2	1	1	1	0	2	1	1	0	0	0	2	1	0	2	1	1	2	2	1	1	1	0	2	1	1	0	0
Q91VW5;Q4VAB1;Q8C0A4;Q3UYD1;A4IF57;Q3T9U0;Q3TT57;Q05CM2	Q91VW5	15;6;3;3;2;2;2;1	15;6;3;3;2;2;2;1	15;6;3;3;2;2;2;1	Golgin subfamily A member 4	Golga4		8	15	15	15	0	0	0	0	0	0	0	0	0	2	10	5	0	0	0	3	5	2	0	0	0	0	0	0	0	0	0	2	10	5	0	0	0	3	5	2	0	0
Q91WG4;Q91WG4-2;Q8C8Q3	Q91WG4;Q91WG4-2	3;2;1	3;2;1	3;2;1	Elongator complex protein 2	Elp2	;	3	3	3	3	0	0	0	1	0	0	2	1	2	1	0	1	0	0	1	0	0	1	0	0	0	1	0	0	2	1	2	1	0	1	0	0	1	0	0	1	0	0
Q91WL8-3;Q91WL8-4;Q91WL8;Q91WL8-2	Q91WL8-3;Q91WL8-4;Q91WL8	6;6;6;2	6;6;6;2	6;6;6;2	WW domain-containing oxidoreductase	Wwox	;;	4	6	6	6	0	0	0	0	0	0	0	0	0	2	4	2	0	0	0	2	2	1	0	0	0	0	0	0	0	0	0	2	4	2	0	0	0	2	2	1	0	0
Q91Z38;Q3TDF3;A2AJK8;Q9CTZ9	Q91Z38;Q3TDF3;A2AJK8	6;5;4;2	6;5;4;2	6;5;4;2	Tetratricopeptide repeat protein 1	Ttc1	;;	4	6	6	6	3	2	4	2	4	4	1	1	1	1	1	0	0	0	0	0	0	0	3	2	4	2	4	4	1	1	1	1	1	0	0	0	0	0	0	0	3	2
Q921C5;Q921C5-2;Q3TBD4;D3Z390;Q921C5-3	Q921C5;Q921C5-2;Q3TBD4;D3Z390	12;12;9;9;5	12;12;9;9;5	12;12;9;9;5	Protein bicaudal D homolog 2	Bicd2	;;;	5	12	12	12	4	6	5	8	6	5	0	0	1	0	0	0	0	0	0	0	0	0	4	6	5	8	6	5	0	0	1	0	0	0	0	0	0	0	0	0	4	6
S4R1G6;S4R1Z8;Q922F2;S4R2L4	S4R1G6;S4R1Z8;Q922F2;S4R2L4	1;1;1;1	1;1;1;1	1;1;1;1		Rsrc2	;;;	4	1	1	1	0	0	0	0	0	0	0	0	0	0	0	0	1	0	0	0	0	0	0	0	0	0	0	0	0	0	0	0	0	0	1	0	0	0	0	0	0	0
Q923A2;Q9CT58;Q9CSG1	Q923A2;Q9CT58;Q9CSG1	4;3;2	4;3;2	4;3;2	Protein Spindly	Spdl1	;;	3	4	4	4	1	3	2	4	1	0	2	2	1	1	2	1	1	1	0	1	1	1	1	3	2	4	1	0	2	2	1	1	2	1	1	1	0	1	1	1	1	3
Q923G2	Q923G2	1	1	1	DNA-directed RNA polymerases I, II, and III subunit RPABC3	Polr2h		1	1	1	1	0	1	0	0	0	0	0	0	0	1	0	0	0	0	0	0	0	0	0	1	0	0	0	0	0	0	0	1	0	0	0	0	0	0	0	0	0	1
Q923W1;Q8CCI3;J3QP10	Q923W1;Q8CCI3	7;5;3	7;5;3	7;5;3	Trimethylguanosine synthase	Tgs1	;	3	7	7	7	3	3	0	2	6	3	1	1	2	0	0	0	0	0	0	0	0	0	3	3	0	2	6	3	1	1	2	0	0	0	0	0	0	0	0	0	3	3
Q925B0	Q925B0	1	1	1	PRKC apoptosis WT1 regulator protein	Pawr		1	1	1	1	0	0	0	0	1	0	0	0	0	0	0	0	0	0	0	0	0	0	0	0	0	0	1	0	0	0	0	0	0	0	0	0	0	0	0	0	0	0
Q9JJH0;Q99J77;Q3TFB5	Q9JJH0;Q99J77;Q3TFB5	2;2;1	2;2;1	2;2;1		Nans	;;	3	2	2	2	1	1	0	0	2	1	0	0	0	0	0	0	0	0	0	0	0	0	1	1	0	0	2	1	0	0	0	0	0	0	0	0	0	0	0	0	1	1
Q99JI4;Q8C1T2	Q99JI4;Q8C1T2	2;1	2;1	2;1	26S proteasome non-ATPase regulatory subunit 6	Psmd6	;	2	2	2	2	0	1	0	1	1	0	0	0	0	0	0	0	0	0	0	0	0	0	0	1	0	1	1	0	0	0	0	0	0	0	0	0	0	0	0	0	0	1
Q99JX4;A2A701;A2A702	Q99JX4;A2A701;A2A702	2;1;1	2;1;1	2;1;1	Eukaryotic translation initiation factor 3 subunit M	Eif3m	;;	3	2	2	2	1	0	0	1	0	0	0	0	0	1	0	0	0	0	0	0	0	0	1	0	0	1	0	0	0	0	0	1	0	0	0	0	0	0	0	0	1	0
Q99K28;Q99K28-2;Q3UR67	Q99K28;Q99K28-2	10;10;1	10;10;1	9;9;1	ADP-ribosylation factor GTPase-activating protein 2	Arfgap2	;	3	10	10	9	0	0	0	0	0	0	0	1	1	8	8	5	0	0	0	8	7	6	0	0	0	0	0	0	0	1	1	8	8	5	0	0	0	8	7	6	0	0
Q99KD5;D6RIN1	Q99KD5;D6RIN1	3;2	3;2	3;2	Protein unc-45 homolog A	Unc45a	;	2	3	3	3	3	3	1	2	1	1	0	1	1	0	0	0	0	0	0	0	0	0	3	3	1	2	1	1	0	1	1	0	0	0	0	0	0	0	0	0	3	3
Q99KG3-2;Q99KG3-3;Q99KG3	Q99KG3-2;Q99KG3-3;Q99KG3	1;1;1	1;1;1	1;1;1	RNA-binding protein 10	Rbm10	;;	3	1	1	1	0	1	0	0	0	0	0	0	0	0	0	0	0	0	0	0	0	0	0	1	0	0	0	0	0	0	0	0	0	0	0	0	0	0	0	0	0	1
Q99KI0	Q99KI0	4	4	4	Aconitate hydratase, mitochondrial	Aco2		1	4	4	4	0	0	0	0	0	0	1	0	0	1	0	0	4	1	0	2	0	0	0	0	0	0	0	0	1	0	0	1	0	0	4	1	0	2	0	0	0	0
Q99KP6;Q99KP6-2;Q99KP6-3	Q99KP6;Q99KP6-2;Q99KP6-3	6;6;5	6;6;5	6;6;5	Pre-mRNA-processing factor 19	Prpf19	;;	3	6	6	6	1	2	2	3	2	0	2	1	2	3	4	1	5	4	4	2	3	1	1	2	2	3	2	0	2	1	2	3	4	1	5	4	4	2	3	1	1	2
Q99KV1	Q99KV1	1	1	1	DnaJ homolog subfamily B member 11	Dnajb11		1	1	1	1	0	0	0	0	0	0	0	1	0	0	0	0	1	1	1	1	1	1	0	0	0	0	0	0	0	1	0	0	0	0	1	1	1	1	1	1	0	0
Q99L75;Q3U2G2;Q571M2;Q61316;Q8C6R3;E0CY23;P48722-2;P48722	Q99L75;Q3U2G2;Q571M2;Q61316	17;16;16;15;5;1;1;1	17;16;16;15;5;1;1;1	17;16;16;15;5;1;1;1	Heat shock 70 kDa protein 4	Hspa4	;;;	8	17	17	17	8	10	7	11	10	11	6	5	5	7	7	5	10	6	3	11	8	3	8	10	7	11	10	11	6	5	5	7	7	5	10	6	3	11	8	3	8	10
Q99LB6-2;Q99LB6	Q99LB6-2;Q99LB6	1;1	1;1	1;1	Methionine adenosyltransferase 2 subunit beta	Mat2b	;	2	1	1	1	0	1	0	0	1	0	0	1	1	1	0	1	0	0	0	0	1	0	0	1	0	0	1	0	0	1	1	1	0	1	0	0	0	0	1	0	0	1
Q99LC5	Q99LC5	1	1	1	Electron transfer flavoprotein subunit alpha, mitochondrial	Etfa		1	1	1	1	0	0	0	0	0	0	0	0	0	1	0	0	0	0	0	0	0	0	0	0	0	0	0	0	0	0	0	1	0	0	0	0	0	0	0	0	0	0
Q99LI6	Q99LI6	1	1	1		Akap8l		1	1	1	1	0	0	0	0	0	1	0	0	0	0	0	0	0	0	0	0	0	0	0	0	0	0	0	1	0	0	0	0	0	0	0	0	0	0	0	0	0	0
Q9CSK2;Q99LL5;Q9CTC0;Q8BW04	Q9CSK2;Q99LL5	3;3;1;1	3;3;1;1	3;3;1;1	Periodic tryptophan protein 1 homolog	Pwp1	;	4	3	3	3	0	2	0	0	0	0	0	0	0	0	0	0	0	0	0	0	1	0	0	2	0	0	0	0	0	0	0	0	0	0	0	0	0	0	1	0	0	2
Q99M74;CON__Q9NSB4	Q99M74;CON__Q9NSB4	4;3	2;1	2;1	Keratin, type II cuticular Hb2	Krt82	;	2	4	2	2	2	0	3	1	2	0	0	1	0	1	2	2	3	1	1	3	2	2	1	0	1	0	0	0	0	0	0	0	1	0	2	0	0	1	0	0	1	0
Q99MR1	Q99MR1	21	21	21	PERQ amino acid-rich with GYF domain-containing protein 1	Gigyf1		1	21	21	21	17	17	13	19	14	14	0	0	0	1	0	1	0	0	0	0	0	0	17	17	13	19	14	14	0	0	0	1	0	1	0	0	0	0	0	0	17	17
Q99MR8;Q3TVD9	Q99MR8;Q3TVD9	23;18	23;18	23;18	Methylcrotonoyl-CoA carboxylase subunit alpha, mitochondrial	Mccc1	;	2	23	23	23	8	13	9	8	11	9	15	14	15	14	18	12	21	15	16	18	15	11	8	13	9	8	11	9	15	14	15	14	18	12	21	15	16	18	15	11	8	13
Q99NH0;E9QKG6;E9Q804;Q99NH0-3;Q99NH0-2;Q3U5I3	Q99NH0;E9QKG6;E9Q804;Q99NH0-3;Q99NH0-2	21;20;16;16;14;4	21;20;16;16;14;4	17;16;12;12;10;4	Ankyrin repeat domain-containing protein 17	Ankrd17	;;;;	6	21	21	17	10	11	13	9	8	10	4	5	7	2	1	2	2	0	0	0	1	0	10	11	13	9	8	10	4	5	7	2	1	2	2	0	0	0	1	0	6	8
Q99P72;Q99P72-3;Q8BH78;Q8K3G7;Q8BHF5;Q78NS1;Q99P72-1	Q99P72;Q99P72-3	23;18;6;6;6;2;2	23;18;6;6;6;2;2	23;18;6;6;6;2;2	Reticulon-4	Rtn4	;	7	23	23	23	15	17	13	15	18	15	18	16	18	12	14	9	6	6	6	5	3	3	15	17	13	15	18	15	18	16	18	12	14	9	6	6	6	5	3	3	15	17
Q99PT1	Q99PT1	6	6	6	Rho GDP-dissociation inhibitor 1	Arhgdia		1	6	6	6	2	5	4	5	5	4	5	6	5	6	5	3	3	2	1	3	0	0	2	5	4	5	5	4	5	6	5	6	5	3	3	2	1	3	0	0	2	5
Q9CPN8	Q9CPN8	2	2	2	Insulin-like growth factor 2 mRNA-binding protein 3	Igf2bp3		1	2	2	2	0	1	0	1	2	0	0	0	0	0	0	0	0	0	0	0	0	0	0	1	0	1	2	0	0	0	0	0	0	0	0	0	0	0	0	0	0	1
Q9D7Y7;Q9CPN9	Q9D7Y7;Q9CPN9	1;1	1;1	1;1		2210010C04Rik	;	2	1	1	1	1	0	1	1	1	1	1	1	1	1	1	1	1	1	1	1	1	1	1	0	1	1	1	1	1	1	1	1	1	1	1	1	1	1	1	1	1	0
Q9CPV4;E9Q197;Q9CPV4-2;Q9CPV4-3;E9Q055;E9Q2R6;F6ZTG3;Q7TMP4	Q9CPV4;E9Q197;Q9CPV4-2;Q9CPV4-3	5;4;4;3;2;2;2;1	5;4;4;3;2;2;2;1	5;4;4;3;2;2;2;1	Glyoxalase domain-containing protein 4	Glod4	;;;	8	5	5	5	1	2	0	0	1	1	1	2	2	2	3	1	4	1	1	4	1	0	1	2	0	0	1	1	1	2	2	2	3	1	4	1	1	4	1	0	1	2
Q9CQ13	Q9CQ13	2	2	2	Coordinator of PRMT5 and differentiation stimulator	Coprs		1	2	2	2	2	1	1	2	2	2	1	1	0	0	0	0	1	0	0	0	0	0	2	1	1	2	2	2	1	1	0	0	0	0	1	0	0	0	0	0	2	1
Q9CQ48;E0CYQ2	Q9CQ48	4;1	4;1	4;1	NudC domain-containing protein 2	Nudcd2		2	4	4	4	3	3	3	4	3	3	0	0	0	0	0	0	0	0	0	0	0	0	3	3	3	4	3	3	0	0	0	0	0	0	0	0	0	0	0	0	3	3
Q9CQ65	Q9CQ65	2	2	2	S-methyl-5-thioadenosine phosphorylase	Mtap		1	2	2	2	0	0	0	0	0	0	0	0	0	0	0	0	2	1	0	0	0	0	0	0	0	0	0	0	0	0	0	0	0	0	2	1	0	0	0	0	0	0
Q9CQ71	Q9CQ71	1	1	1	Replication protein A 14 kDa subunit	Rpa3		1	1	1	1	1	0	0	1	0	1	0	0	0	0	0	0	0	0	0	0	0	0	1	0	0	1	0	1	0	0	0	0	0	0	0	0	0	0	0	0	1	0
Q9CZQ0;Q9CQF3	Q9CZQ0;Q9CQF3	1;1	1;1	1;1	Cleavage and polyadenylation specificity factor subunit 5	Nudt21	;	2	1	1	1	0	1	1	0	1	0	0	0	0	0	0	0	0	0	0	0	0	0	0	1	1	0	1	0	0	0	0	0	0	0	0	0	0	0	0	0	0	1
Q9CQJ2;B0LAC0;D3Z484	Q9CQJ2	5;1;1	5;1;1	5;1;1	PIH1 domain-containing protein 1	Pih1d1		3	5	5	5	0	4	3	1	3	2	0	0	0	0	0	0	0	0	0	0	0	0	0	4	3	1	3	2	0	0	0	0	0	0	0	0	0	0	0	0	0	4
Q9CQM9	Q9CQM9	2	2	2	Glutaredoxin-3	Glrx3		1	2	2	2	1	2	1	1	2	1	1	1	0	0	0	0	0	0	0	1	0	0	1	2	1	1	2	1	1	1	0	0	0	0	0	0	0	1	0	0	1	2
Q9CQR5	Q9CQR5	1	1	1	Zinc finger matrin-type protein 5	Zmat5		1	1	1	1	0	0	0	0	0	0	0	0	0	0	0	0	1	0	0	1	0	0	0	0	0	0	0	0	0	0	0	0	0	0	1	0	0	1	0	0	0	0
Q9CQU5	Q9CQU5	4	4	4	ZW10 interactor	Zwint		1	4	4	4	3	2	2	2	3	1	2	2	2	3	3	1	2	1	2	1	1	1	3	2	2	2	3	1	2	2	2	3	3	1	2	1	2	1	1	1	3	2
Q9CQZ1	Q9CQZ1	1	1	1	Heat shock factor-binding protein 1	Hsbp1		1	1	1	1	0	0	1	1	0	0	0	0	0	0	0	0	0	0	0	0	0	0	0	0	1	1	0	0	0	0	0	0	0	0	0	0	0	0	0	0	0	0
Q9CR16;Q3UB60;A0A0A6YW70;Q8BMX6	Q9CR16;Q3UB60	16;15;4;2	16;15;4;2	16;15;4;2	Peptidyl-prolyl cis-trans isomerase D	Ppid	;	4	16	16	16	10	9	10	10	9	11	4	5	5	4	4	4	2	2	2	3	2	2	10	9	10	10	9	11	4	5	5	4	4	4	2	2	2	3	2	2	10	9
Q9CR39;F6RIG8;F7AZP7	Q9CR39;F6RIG8;F7AZP7	3;2;2	3;2;2	3;2;2	WD repeat domain phosphoinositide-interacting protein 3	Wdr45b	;;	3	3	3	3	0	1	0	0	1	1	2	1	1	3	1	1	1	2	0	1	2	1	0	1	0	0	1	1	2	1	1	3	1	1	1	2	0	1	2	1	0	1
Q9CR68	Q9CR68	1	1	1	Cytochrome b-c1 complex subunit Rieske, mitochondrial;Cytochrome b-c1 complex subunit 11	Uqcrfs1		1	1	1	1	0	0	0	0	0	0	0	0	0	0	0	0	0	1	1	0	1	0	0	0	0	0	0	0	0	0	0	0	0	0	0	1	1	0	1	0	0	0
Q9CRB6;Q1JPR8	Q9CRB6;Q1JPR8	2;1	2;1	2;1	Tubulin polymerization-promoting protein family member 3	Tppp3	;	2	2	2	2	0	1	0	0	0	0	0	1	1	0	1	0	0	0	0	0	0	0	0	1	0	0	0	0	0	1	1	0	1	0	0	0	0	0	0	0	0	1
Q9CSN5;Q9D3J1;Q9CXG3	Q9CSN5;Q9D3J1;Q9CXG3	1;1;1	1;1;1	1;1;1	Peptidyl-prolyl cis-trans isomerase-like 4	Ppil4	;;	3	1	1	1	0	0	0	0	1	0	0	0	0	0	0	0	0	0	0	0	0	0	0	0	0	0	1	0	0	0	0	0	0	0	0	0	0	0	0	0	0	0
Q9CT10	Q9CT10	3	3	3	Ran-binding protein 3	Ranbp3		1	3	3	3	0	1	1	3	2	0	0	0	0	0	1	0	0	0	0	0	0	0	0	1	1	3	2	0	0	0	0	0	1	0	0	0	0	0	0	0	0	1
Q9CWJ9	Q9CWJ9	2	2	2	Bifunctional purine biosynthesis protein PURH;Phosphoribosylaminoimidazolecarboxamide formyltransferase;IMP cyclohydrolase	Atic		1	2	2	2	0	1	0	1	0	0	0	0	0	2	0	0	0	0	0	0	0	0	0	1	0	1	0	0	0	0	0	2	0	0	0	0	0	0	0	0	0	1
Q9CWY8	Q9CWY8	1	1	1	Ribonuclease H2 subunit A	Rnaseh2a		1	1	1	1	0	0	0	0	1	0	0	0	0	0	0	0	0	0	0	0	0	0	0	0	0	0	1	0	0	0	0	0	0	0	0	0	0	0	0	0	0	0
Q9CX00;Q8BHC2	Q9CX00;Q8BHC2	6;5	6;5	6;5	IST1 homolog	Ist1	;	2	6	6	6	3	2	2	1	2	2	1	1	3	1	0	1	1	0	0	0	0	0	3	2	2	1	2	2	1	1	3	1	0	1	1	0	0	0	0	0	3	2
Q9CX34;Q9CRG3	Q9CX34	10;1	10;1	10;1	Suppressor of G2 allele of SKP1 homolog	Sugt1		2	10	10	10	6	9	6	8	8	7	1	2	1	2	1	0	0	0	0	0	0	0	6	9	6	8	8	7	1	2	1	2	1	0	0	0	0	0	0	0	6	9
Q9CX86	Q9CX86	1	1	1	Heterogeneous nuclear ribonucleoprotein A0	Hnrnpa0		1	1	1	1	0	0	0	0	0	0	0	0	0	1	0	1	0	0	0	0	0	0	0	0	0	0	0	0	0	0	0	1	0	1	0	0	0	0	0	0	0	0
Q9CXW3;A0A0A6YY29	Q9CXW3;A0A0A6YY29	9;5	9;5	9;5	Calcyclin-binding protein	Cacybp	;	2	9	9	9	6	6	6	5	6	7	0	2	1	1	1	0	0	0	0	0	1	1	6	6	6	5	6	7	0	2	1	1	1	0	0	0	0	0	1	1	6	6
Q9CXX1;Q9DB05;P28663	Q9CXX1;Q9DB05	6;6;1	6;6;1	6;6;1	Alpha-soluble NSF attachment protein	Napa	;	3	6	6	6	2	2	0	2	2	1	1	2	2	3	3	1	0	0	0	0	0	0	2	2	0	2	2	1	1	2	2	3	3	1	0	0	0	0	0	0	2	2
Q9CYC5	Q9CYC5	1	1	1	Kinetochore-associated protein DSN1 homolog	Dsn1		1	1	1	1	0	0	0	1	0	0	0	0	0	0	0	0	0	0	0	0	0	0	0	0	0	1	0	0	0	0	0	0	0	0	0	0	0	0	0	0	0	0
Q9CYQ7	Q9CYQ7	4	4	4	Nuclear prelamin A recognition factor	Narf		1	4	4	4	1	1	1	1	3	1	3	3	3	1	0	2	1	1	1	2	1	1	1	1	1	1	3	1	3	3	3	1	0	2	1	1	1	2	1	1	1	1
Q9CZ04;Q9CZ04-2	Q9CZ04;Q9CZ04-2	1;1	1;1	1;1	COP9 signalosome complex subunit 7a	Cops7a	;	2	1	1	1	0	1	0	0	0	0	0	0	0	0	0	0	0	0	0	0	0	0	0	1	0	0	0	0	0	0	0	0	0	0	0	0	0	0	0	0	0	1
Q9D0B6-2;Q9D0B6	Q9D0B6-2;Q9D0B6	1;1	1;1	1;1	Protein PBDC1	Pbdc1	;	2	1	1	1	0	1	0	0	0	0	0	0	0	0	0	0	0	0	0	0	0	0	0	1	0	0	0	0	0	0	0	0	0	0	0	0	0	0	0	0	0	1
Q9D0F1	Q9D0F1	3	3	3	Kinetochore protein NDC80 homolog	Ndc80		1	3	3	3	0	0	0	1	1	0	2	2	2	1	1	1	1	1	0	1	1	0	0	0	0	1	1	0	2	2	2	1	1	1	1	1	0	1	1	0	0	0
Q9D0F4	Q9D0F4	2	2	2	NF-kappa-B-activating protein	Nkap		1	2	2	2	1	1	1	2	0	0	2	2	2	2	1	1	2	2	2	1	0	1	1	1	1	2	0	0	2	2	2	2	1	1	2	2	2	1	0	1	1	1
Q9D0V7	Q9D0V7	2	2	2	Receptor-binding cancer antigen expressed on SiSo cells	Ebag9		1	2	2	2	0	0	0	0	0	0	1	0	1	2	2	1	1	0	0	2	1	1	0	0	0	0	0	0	1	0	1	2	2	1	1	0	0	2	1	1	0	0
Q9D1E6	Q9D1E6	4	4	4	Tubulin-folding cofactor B	Tbcb		1	4	4	4	0	0	0	1	1	0	1	3	3	0	0	1	0	0	0	0	0	0	0	0	0	1	1	0	1	3	3	0	0	1	0	0	0	0	0	0	0	0
Q9D1K2;F7B2B4	Q9D1K2;F7B2B4	6;3	6;3	6;3	V-type proton ATPase subunit F	Atp6v1f	;	2	6	6	6	2	3	3	3	3	3	3	2	2	4	5	1	2	4	2	3	1	1	2	3	3	3	3	3	3	2	2	4	5	1	2	4	2	3	1	1	2	3
Q9D1P4	Q9D1P4	4	4	4	Cysteine and histidine-rich domain-containing protein 1	Chordc1		1	4	4	4	2	4	0	3	3	2	0	0	2	2	1	0	2	1	0	1	0	0	2	4	0	3	3	2	0	0	2	2	1	0	2	1	0	1	0	0	2	4
Q9D394;Q9D394-3;Q9D394-4;Q9D394-2;Q8BLC2	Q9D394;Q9D394-3;Q9D394-4;Q9D394-2	3;3;3;3;1	3;3;3;3;1	3;3;3;3;1	Protein RUFY3	Rufy3	;;;	5	3	3	3	1	2	0	2	0	1	0	0	0	0	0	0	0	0	0	0	0	0	1	2	0	2	0	1	0	0	0	0	0	0	0	0	0	0	0	0	1	2
Q9D3D0;A2A5I7;Q9D3D0-2	Q9D3D0;A2A5I7	8;4;3	8;4;3	8;4;3	Alpha-tocopherol transfer protein-like	Ttpal	;	3	8	8	8	0	0	0	0	0	0	6	6	7	5	5	3	1	0	0	2	1	0	0	0	0	0	0	0	6	6	7	5	5	3	1	0	0	2	1	0	0	0
Q9D4H2;F6VDD7;Q8VC84	Q9D4H2	18;5;4	18;5;4	18;5;4	GRIP and coiled-coil domain-containing protein 1	Gcc1		3	18	18	18	0	1	0	0	0	0	2	3	1	15	15	12	0	0	0	5	3	4	0	1	0	0	0	0	2	3	1	15	15	12	0	0	0	5	3	4	0	1
Q9D684-2	Q9D684-2	1	1	1				1	1	1	1	0	0	0	0	0	0	0	0	0	0	0	0	0	0	1	0	0	0	0	0	0	0	0	0	0	0	0	0	0	0	0	0	1	0	0	0	0	0
Q9D6R2-2;Q9D6R2	Q9D6R2-2;Q9D6R2	1;1	1;1	1;1	Isocitrate dehydrogenase [NAD] subunit alpha, mitochondrial	Idh3a	;	2	1	1	1	0	0	0	0	0	0	0	0	0	0	0	0	0	1	1	1	1	1	0	0	0	0	0	0	0	0	0	0	0	0	0	1	1	1	1	1	0	0
Q9D706	Q9D706	14	14	14	RNA polymerase II-associated protein 3	Rpap3		1	14	14	14	8	9	8	9	8	5	2	1	2	0	0	0	0	0	0	0	0	0	8	9	8	9	8	5	2	1	2	0	0	0	0	0	0	0	0	0	8	9
Q9D735	Q9D735	3	3	3	Uncharacterized protein C19orf43 homolog			1	3	3	3	0	0	0	0	1	0	0	0	2	0	0	0	0	0	0	0	0	0	0	0	0	0	1	0	0	0	2	0	0	0	0	0	0	0	0	0	0	0
Q9D7S9	Q9D7S9	3	3	3	Charged multivesicular body protein 5	Chmp5		1	3	3	3	1	3	0	1	2	0	1	1	1	1	1	1	1	0	0	0	0	0	1	3	0	1	2	0	1	1	1	1	1	1	1	0	0	0	0	0	1	3
Q9D8B3	Q9D8B3	2	2	2	Charged multivesicular body protein 4b	Chmp4b		1	2	2	2	0	0	2	0	0	1	2	1	1	1	1	0	0	0	0	0	0	0	0	0	2	0	0	1	2	1	1	1	1	0	0	0	0	0	0	0	0	0
Q9D8N3	Q9D8N3	1	1	1	Lysoplasmalogenase-like protein TMEM86A	Tmem86a		1	1	1	1	0	0	0	0	1	0	0	0	0	0	0	0	0	0	0	0	0	0	0	0	0	0	1	0	0	0	0	0	0	0	0	0	0	0	0	0	0	0
Q9D8S3	Q9D8S3	3	2	2	ADP-ribosylation factor GTPase-activating protein 3	Arfgap3		1	3	2	2	0	0	0	0	0	0	0	1	1	2	2	2	0	0	0	2	1	1	0	0	0	0	0	0	0	0	0	1	1	1	0	0	0	1	0	0	0	0
Q9D8S9	Q9D8S9	1	1	1	BolA-like protein 1	Bola1		1	1	1	1	0	0	0	0	0	0	0	0	0	0	0	0	1	1	0	0	0	0	0	0	0	0	0	0	0	0	0	0	0	0	1	1	0	0	0	0	0	0
Q9D9X3	Q9D9X3	1	1	1		Nnmt		1	1	1	1	0	0	0	0	0	1	0	0	0	0	0	0	0	0	0	0	0	0	0	0	0	0	0	1	0	0	0	0	0	0	0	0	0	0	0	0	0	0
Q9DA19	Q9DA19	1	1	1	Corepressor interacting with RBPJ 1	Cir1		1	1	1	1	0	0	0	0	0	0	0	0	0	0	0	0	0	0	0	1	0	0	0	0	0	0	0	0	0	0	0	0	0	0	0	0	0	1	0	0	0	0
Q9DAM7	Q9DAM7	4	4	4	Transmembrane protein 263	Tmem263		1	4	4	4	0	0	0	0	3	0	3	1	1	4	4	3	4	2	2	3	3	3	0	0	0	0	3	0	3	1	1	4	4	3	4	2	2	3	3	3	0	0
Q9DAW9;Q99JN5	Q9DAW9	9;4	9;4	9;4	Calponin-3	Cnn3		2	9	9	9	3	2	3	5	3	3	3	5	2	3	3	2	2	0	0	2	1	1	3	2	3	5	3	3	3	5	2	3	3	2	2	0	0	2	1	1	3	2
Q9DB43	Q9DB43	1	1	1	Zinc finger protein-like 1	Zfpl1		1	1	1	1	0	0	0	0	0	0	0	0	0	1	0	0	0	0	0	0	0	0	0	0	0	0	0	0	0	0	0	1	0	0	0	0	0	0	0	0	0	0
Q9DBG5;Q2XSQ4;Q3V4D2	Q9DBG5;Q2XSQ4	10;8;2	10;8;2	10;8;2	Perilipin-3	Plin3	;	3	10	10	10	2	8	3	5	5	2	2	5	6	2	3	0	1	1	1	1	1	0	2	8	3	5	5	2	2	5	6	2	3	0	1	1	1	1	1	0	2	8
Q9DBQ7-3;Q9DBQ7;Q8C8F4;Q9DBQ7-2	Q9DBQ7-3;Q9DBQ7	9;9;3;1	9;9;3;1	9;9;3;1	Protein-associating with the carboxyl-terminal domain of ezrin	Scyl3	;	4	9	9	9	0	0	1	0	0	0	0	2	2	6	5	3	0	0	0	2	4	3	0	0	1	0	0	0	0	2	2	6	5	3	0	0	0	2	4	3	0	0
Q9DBR7-2;Q9DBR7;Q3TS88;A6H644;Q8BG95	Q9DBR7-2;Q9DBR7	5;5;2;1;1	5;5;2;1;1	5;5;2;1;1	Protein phosphatase 1 regulatory subunit 12A	Ppp1r12a	;	5	5	5	5	0	2	0	1	0	1	1	2	1	1	1	0	2	1	1	1	0	0	0	2	0	1	0	1	1	2	1	1	1	0	2	1	1	1	0	0	0	2
Q9DBZ5	Q9DBZ5	1	1	1	Eukaryotic translation initiation factor 3 subunit K	Eif3k		1	1	1	1	0	0	0	0	0	0	0	0	0	0	0	0	0	0	0	0	1	0	0	0	0	0	0	0	0	0	0	0	0	0	0	0	0	0	1	0	0	0
Q9DCL9;D3Z6P1;D6RCU8	Q9DCL9;D3Z6P1;D6RCU8	6;3;3	6;3;3	6;3;3	Multifunctional protein ADE2;Phosphoribosylaminoimidazole-succinocarboxamide synthase;Phosphoribosylaminoimidazole carboxylase	Paics	;;	3	6	6	6	3	4	3	2	2	3	4	5	5	3	2	3	4	3	0	5	4	1	3	4	3	2	2	3	4	5	5	3	2	3	4	3	0	5	4	1	3	4
Q9EPJ9;Q6PB94;Q3TGS9;Q05DE0;V9GXM1;Q9EPJ9-2;Q05BC5;V9GWV1	Q9EPJ9;Q6PB94;Q3TGS9;Q05DE0;V9GXM1;Q9EPJ9-2	3;2;2;2;2;2;1;1	3;2;2;2;2;2;1;1	3;2;2;2;2;2;1;1	ADP-ribosylation factor GTPase-activating protein 1	Arfgap1	;;;;;	8	3	3	3	0	0	0	1	0	1	2	1	1	3	3	1	2	1	0	2	1	1	0	0	0	1	0	1	2	1	1	3	3	1	2	1	0	2	1	1	0	0
Q9EPL8	Q9EPL8	4	4	4	Importin-7	Ipo7		1	4	4	4	1	4	0	1	2	1	0	1	1	0	0	0	0	0	0	0	0	0	1	4	0	1	2	1	0	1	1	0	0	0	0	0	0	0	0	0	1	4
Q9EPU0-2;Q9EPU0	Q9EPU0-2;Q9EPU0	16;16	16;16	16;16	Regulator of nonsense transcripts 1	Upf1	;	2	16	16	16	5	10	3	7	6	5	1	1	2	0	1	2	0	0	0	0	0	0	5	10	3	7	6	5	1	1	2	0	1	2	0	0	0	0	0	0	5	10
R4H4V1;R4H4Y7;Q9EQC5;B0LAE0	R4H4V1;R4H4Y7;Q9EQC5	12;12;12;2	12;12;12;2	12;12;12;2	N-terminal kinase-like protein	Scyl1	;;	4	12	12	12	0	0	0	0	0	0	1	2	1	8	6	9	0	0	0	5	7	7	0	0	0	0	0	0	1	2	1	8	6	9	0	0	0	5	7	7	0	0
Q9EQF6	Q9EQF6	2	2	2	Dihydropyrimidinase-related protein 5	Dpysl5		1	2	2	2	0	0	0	2	0	0	0	0	0	1	0	0	0	0	0	0	0	0	0	0	0	2	0	0	0	0	0	1	0	0	0	0	0	0	0	0	0	0
Q9EQQ9;Q9EQQ9-3;Q05CX1	Q9EQQ9;Q9EQQ9-3	4;4;1	4;4;1	4;4;1	Protein O-GlcNAcase	Mgea5	;	3	4	4	4	2	2	0	4	1	1	1	2	1	0	0	0	0	0	0	0	0	0	2	2	0	4	1	1	1	2	1	0	0	0	0	0	0	0	0	0	2	2
Q9ERB0	Q9ERB0	3	3	3	Synaptosomal-associated protein 29	Snap29		1	3	3	3	0	1	0	1	0	1	1	1	1	1	0	0	0	0	0	0	0	0	0	1	0	1	0	1	1	1	1	1	0	0	0	0	0	0	0	0	0	1
Q9ERD7;Q9CRT0;Q3U9U3;Q3UMM1;Q922F4;Q9CUN8	Q9ERD7;Q9CRT0;Q3U9U3;Q3UMM1;Q922F4;Q9CUN8	12;9;8;8;8;7	1;1;1;1;1;1	1;1;1;1;1;1	Tubulin beta-3 chain;Tubulin beta-6 chain	Tubb3;Tubb6	;;;;;	6	12	1	1	5	5	4	7	5	4	4	6	6	7	5	5	6	8	7	9	6	5	0	0	0	0	0	0	0	0	1	0	0	0	0	0	0	0	0	0	0	0
Q9ERG2;B2RQS1;Q3UTR6;B3STQ4;B3STQ3;B3STQ2;Q3TNV4;B3STQ1	Q9ERG2;B2RQS1	10;9;3;2;1;1;1;1	10;9;3;2;1;1;1;1	10;9;3;2;1;1;1;1	Striatin-3	Strn3	;	8	10	10	10	1	7	2	5	4	3	3	4	5	3	3	3	4	3	2	3	4	1	1	7	2	5	4	3	3	4	5	3	3	3	4	3	2	3	4	1	1	7
Q9ERU9	Q9ERU9	2	2	2	E3 SUMO-protein ligase RanBP2	Ranbp2		1	2	2	2	0	1	0	0	2	0	0	0	0	0	0	0	0	0	0	0	0	0	0	1	0	0	2	0	0	0	0	0	0	0	0	0	0	0	0	0	0	1
Q9EST3;A8Y5K6;Q8BTX7;Q5NBZ4;Q3TS00	Q9EST3;A8Y5K6;Q8BTX7	20;18;15;7;6	1;1;1;1;0	1;1;1;1;0	Eukaryotic translation initiation factor 4E transporter	Eif4enif1	;;	5	20	1	1	8	17	10	13	11	11	5	7	6	3	2	2	1	1	0	0	0	0	0	1	1	0	1	1	1	0	0	0	0	0	0	0	0	0	0	0	0	1
Q9EST3-2;Q8BY82;Q5NBZ7	Q9EST3-2;Q8BY82	20;19;5	20;19;5	1;1;0	Eukaryotic translation initiation factor 4E transporter	Eif4enif1	;	3	20	20	1	8	17	9	14	10	10	4	7	6	3	2	2	1	1	0	0	0	0	8	17	9	14	10	10	4	7	6	3	2	2	1	1	0	0	0	0	0	1
Q9JHH9;Q9CTG7;F2Z4A2	Q9JHH9;Q9CTG7;F2Z4A2	5;4;3	5;4;3	5;4;3	Coatomer subunit zeta-2	Copz2	;;	3	5	5	5	0	0	0	0	0	0	5	4	4	4	4	1	0	0	0	0	0	0	0	0	0	0	0	0	5	4	4	4	4	1	0	0	0	0	0	0	0	0
Q9JHU9	Q9JHU9	4	4	4	Inositol-3-phosphate synthase 1	Isyna1		1	4	4	4	1	3	2	4	2	2	2	1	1	2	2	2	3	2	3	2	3	3	1	3	2	4	2	2	2	1	1	2	2	2	3	2	3	2	3	3	1	3
Q9JHW2	Q9JHW2	6	6	6	Omega-amidase NIT2	Nit2		1	6	6	6	3	4	3	4	4	3	0	0	0	0	0	0	0	0	0	0	0	0	3	4	3	4	4	3	0	0	0	0	0	0	0	0	0	0	0	0	3	4
Q9JIF7	Q9JIF7	30	30	30	Coatomer subunit beta	Copb1		1	30	30	30	0	0	0	0	0	0	25	24	24	25	27	20	24	25	27	20	21	22	0	0	0	0	0	0	25	24	24	25	27	20	24	25	27	20	21	22	0	0
Q9JIG7	Q9JIG7	2	2	2	Coiled-coil domain-containing protein 22	Ccdc22		1	2	2	2	0	0	0	0	2	0	0	0	0	0	0	0	0	0	0	0	0	0	0	0	0	0	2	0	0	0	0	0	0	0	0	0	0	0	0	0	0	0
Q9JJ78;D3YVF2	Q9JJ78	3;1	3;1	3;1	Lymphokine-activated killer T-cell-originated protein kinase	Pbk		2	3	3	3	0	2	0	1	0	1	0	0	0	0	0	0	0	0	0	0	0	0	0	2	0	1	0	1	0	0	0	0	0	0	0	0	0	0	0	0	0	2
Q9JKX6	Q9JKX6	1	1	1	ADP-sugar pyrophosphatase	Nudt5		1	1	1	1	1	0	1	1	0	1	1	0	1	1	1	1	0	0	0	0	1	0	1	0	1	1	0	1	1	0	1	1	1	1	0	0	0	0	1	0	1	0
Q9JLI8-2;Q9JLI8	Q9JLI8-2;Q9JLI8	2;2	2;2	2;2	Squamous cell carcinoma antigen recognized by T-cells 3	Sart3	;	2	2	2	2	0	0	1	1	0	0	0	0	0	0	0	0	0	0	0	0	0	0	0	0	1	1	0	0	0	0	0	0	0	0	0	0	0	0	0	0	0	0
Q9JMA2	Q9JMA2	9	9	9	Queuine tRNA-ribosyltransferase	Qtrt1		1	9	9	9	6	3	5	5	4	6	8	7	7	7	5	3	7	4	7	6	4	1	6	3	5	5	4	6	8	7	7	7	5	3	7	4	7	6	4	1	6	3
Q9JMB0	Q9JMB0	1	1	1	G kinase-anchoring protein 1	Gkap1		1	1	1	1	0	1	0	0	0	0	0	0	0	0	0	0	0	0	0	0	0	0	0	1	0	0	0	0	0	0	0	0	0	0	0	0	0	0	0	0	0	1
Q9JMD0-4;Q9JMD0-3;Q9JMD0-2;Q9JMD0;B1AQG7;Q8CCB2;M0QWF0	Q9JMD0-4;Q9JMD0-3;Q9JMD0-2;Q9JMD0;B1AQG7;Q8CCB2;M0QWF0	2;2;2;2;1;1;1	2;2;2;2;1;1;1	2;2;2;2;1;1;1	BUB3-interacting and GLEBS motif-containing protein ZNF207	Znf207;Zfp207	;;;;;;	7	2	2	2	0	0	0	0	0	0	0	1	0	1	1	0	0	0	0	0	0	0	0	0	0	0	0	0	0	1	0	1	1	0	0	0	0	0	0	0	0	0
Q9QXD8	Q9QXD8	2	2	2	LIM domain-containing protein 1	Limd1		1	2	2	2	0	2	0	1	2	1	0	0	0	0	0	0	0	0	0	0	0	0	0	2	0	1	2	1	0	0	0	0	0	0	0	0	0	0	0	0	0	2
Q9QXJ1-2;Q9QXJ1;A0A087WRP1;Q8R1Y7;Q80Y77;A0A087WR62;A0A087WPS7;A0A087WPI2	Q9QXJ1-2;Q9QXJ1;A0A087WRP1;Q8R1Y7;Q80Y77;A0A087WR62;A0A087WPS7;A0A087WPI2	2;2;1;1;1;1;1;1	2;2;1;1;1;1;1;1	2;2;1;1;1;1;1;1	Amyloid beta A4 precursor protein-binding family B member 1	Apbb1	;;;;;;;	8	2	2	2	2	2	2	1	1	1	0	0	2	0	0	0	0	0	0	0	0	0	2	2	2	1	1	1	0	0	2	0	0	0	0	0	0	0	0	0	2	2
Q9QXK3-4;Q9QXK3;Q922G9;Q9QXK3-3;F7ARP0;E9Q783;Q9QXK3-2	Q9QXK3-4;Q9QXK3	15;15;6;5;3;3;3	14;14;6;4;3;3;3	14;14;6;4;3;3;3	Coatomer subunit gamma-2	Copg2	;	7	15	14	14	0	0	0	0	0	0	1	1	1	1	1	1	10	13	12	14	10	9	0	0	0	0	0	0	0	0	0	0	0	0	9	12	11	13	9	8	0	0
Q9QXT0	Q9QXT0	2	2	2	Protein canopy homolog 2	Cnpy2		1	2	2	2	0	1	0	1	0	1	1	2	2	2	2	0	1	2	1	1	1	0	0	1	0	1	0	1	1	2	2	2	2	0	1	2	1	1	1	0	0	1
Q9QYE6	Q9QYE6	11	11	11	Golgin subfamily A member 5	Golga5		1	11	11	11	0	0	0	0	0	0	0	0	0	7	6	3	0	0	0	5	1	1	0	0	0	0	0	0	0	0	0	7	6	3	0	0	0	5	1	1	0	0
Q9QZ83	Q9QZ83	9	9	2		Actg1		1	9	9	2	4	5	5	6	5	7	7	7	8	7	8	6	9	9	7	7	6	5	4	5	5	6	5	7	7	7	8	7	8	6	9	9	7	7	6	5	0	1
Q9QZE5;Q7TNQ1	Q9QZE5	22;5	22;5	21;5	Coatomer subunit gamma-1	Copg1		2	22	22	21	0	0	0	0	0	0	16	17	17	18	19	16	1	1	1	1	1	1	0	0	0	0	0	0	16	17	17	18	19	16	1	1	1	1	1	1	0	0
Q9QZZ4-2;Q9QZZ4;F6VXK7;Q9QZZ4-3	Q9QZZ4-2;Q9QZZ4;F6VXK7;Q9QZZ4-3	2;2;1;1	2;2;1;1	2;2;1;1	Unconventional myosin-XV	Myo15a;Myo15	;;;	4	2	2	2	0	0	0	1	0	0	0	0	0	0	0	0	0	0	1	0	0	0	0	0	0	1	0	0	0	0	0	0	0	0	0	0	1	0	0	0	0	0
Q9R1C0;Q8C291;Q8BPH4	Q9R1C0	3;1;1	3;1;1	3;1;1	Transcription initiation factor TFIID subunit 7	Taf7		3	3	3	3	0	1	0	1	1	0	2	2	1	1	1	1	0	0	0	0	1	0	0	1	0	1	1	0	2	2	1	1	1	1	0	0	0	0	1	0	0	1
Q9WTL7	Q9WTL7	1	1	1	Acyl-protein thioesterase 2	Lypla2		1	1	1	1	1	1	1	1	1	1	0	0	0	0	0	0	0	0	0	0	0	0	1	1	1	1	1	1	0	0	0	0	0	0	0	0	0	0	0	0	1	1
Q9WTP6-2;Q9WTP6	Q9WTP6-2;Q9WTP6	1;1	1;1	1;1	Adenylate kinase 2, mitochondrial;Adenylate kinase 2, mitochondrial, N-terminally processed	Ak2	;	2	1	1	1	0	1	1	1	0	0	0	0	0	0	0	0	0	0	0	0	0	0	0	1	1	1	0	0	0	0	0	0	0	0	0	0	0	0	0	0	0	1
Q9WTX2	Q9WTX2	1	1	1	Interferon-inducible double-stranded RNA-dependent protein kinase activator A	Prkra		1	1	1	1	0	1	0	0	1	1	0	0	0	0	0	0	0	0	0	0	0	0	0	1	0	0	1	1	0	0	0	0	0	0	0	0	0	0	0	0	0	1
Q9WVA3	Q9WVA3	2	2	2	Mitotic checkpoint protein BUB3	Bub3		1	2	2	2	0	2	0	1	0	0	0	0	0	2	2	0	2	1	1	1	0	0	0	2	0	1	0	0	0	0	0	2	2	0	2	1	1	1	0	0	0	2
Q9WVA4;A0A0A6YXG6	Q9WVA4	3;1	3;1	3;1	Transgelin-2	Tagln2		2	3	3	3	0	2	1	0	2	1	3	2	1	3	0	0	1	1	0	1	0	0	0	2	1	0	2	1	3	2	1	3	0	0	1	1	0	1	0	0	0	2
Q9Z0N2;Q9CZT2	Q9Z0N2	6;1	1;1	1;1	Eukaryotic translation initiation factor 2 subunit 3, Y-linked	Eif2s3y		2	6	1	1	0	1	1	0	0	0	1	1	1	3	3	1	4	4	4	3	2	0	0	0	0	0	0	0	0	0	0	0	0	0	0	0	1	1	0	0	0	0
Q9Z0U1	Q9Z0U1	7	7	7	Tight junction protein ZO-2	Tjp2		1	7	7	7	2	1	1	1	0	0	4	3	3	1	0	0	0	0	0	0	0	0	2	1	1	1	0	0	4	3	3	1	0	0	0	0	0	0	0	0	2	1
Q9Z1N5;Q3TB18;G3UXI6	Q9Z1N5	5;2;1	2;1;1	2;1;1	Spliceosome RNA helicase Ddx39b	Ddx39b		3	5	2	2	1	2	0	2	3	0	2	3	2	3	2	1	3	3	3	4	3	3	1	0	0	1	1	0	0	1	0	2	0	0	0	1	1	1	1	1	1	0
Q9Z2G0	Q9Z2G0	1	1	1	Protein fem-1 homolog B	Fem1b		1	1	1	1	0	0	0	0	0	0	0	0	0	0	0	0	0	1	0	0	0	0	0	0	0	0	0	0	0	0	0	0	0	0	0	1	0	0	0	0	0	0
Q9Z2X1;Q9Z2X1-2;Q8R582;J3QMT0;J3QM80;J3QP45;J3QNH2;J3QMV8	Q9Z2X1;Q9Z2X1-2;Q8R582;J3QMT0;J3QM80	8;7;4;4;4;2;1;1	8;7;4;4;4;2;1;1	6;5;2;4;4;2;1;1	Heterogeneous nuclear ribonucleoprotein F;Heterogeneous nuclear ribonucleoprotein F, N-terminally processed	Hnrnpf	;;;;	8	8	8	6	5	2	3	6	1	3	5	1	3	3	3	3	5	2	3	3	3	3	5	2	3	6	1	3	5	1	3	3	3	3	5	2	3	3	3	3	3	1
REV__A0PJF4;REV__E9Q616	REV__A0PJF4;REV__E9Q616	1;1	1;1	1;1			;	2	1	1	1	0	0	0	0	0	1	0	0	0	0	0	0	0	0	0	0	0	0	0	0	0	0	0	1	0	0	0	0	0	0	0	0	0	0	0	0	0	0
REV__R4GML3;REV__E9Q9E7;REV__R4GML4;REV__R4GML6;REV__B2RXX1;REV__A2AL36	REV__R4GML3;REV__E9Q9E7;REV__R4GML4;REV__R4GML6;REV__B2RXX1;REV__A2AL36	1;1;1;1;1;1	1;1;1;1;1;1	1;1;1;1;1;1			;;;;;	6	1	1	1	0	0	0	0	0	0	0	0	1	0	0	0	0	0	0	0	0	0	0	0	0	0	0	0	0	0	1	0	0	0	0	0	0	0	0	0	0	0
REV__Q6ZPI3;REV__A4FTY7	REV__Q6ZPI3;REV__A4FTY7	1;1	1;1	1;1			;	2	1	1	1	0	1	0	0	0	0	0	0	0	0	0	0	0	0	0	0	0	0	0	1	0	0	0	0	0	0	0	0	0	0	0	0	0	0	0	0	0	1
REV__Q8BYS2;REV__M0QW64;REV__B1AR82;REV__Q32ME0	REV__Q8BYS2;REV__M0QW64;REV__B1AR82;REV__Q32ME0	1;1;1;1	1;1;1;1	1;1;1;1			;;;	4	1	1	1	0	0	0	1	0	0	1	0	0	0	0	0	0	0	0	0	0	0	0	0	0	1	0	0	1	0	0	0	0	0	0	0	0	0	0	0	0	0
REV__Q7TQJ9;REV__E9Q3T3;REV__L0N7N1;REV__B2RY84	REV__Q7TQJ9;REV__E9Q3T3;REV__L0N7N1;REV__B2RY84	1;1;1;1	1;1;1;1	1;1;1;1			;;;	4	1	1	1	0	0	0	0	0	0	0	0	0	0	0	0	1	0	0	0	0	0	0	0	0	0	0	0	0	0	0	0	0	0	1	0	0	0	0	0	0	0
REV__B7ZMP1-2;REV__B7ZMP1	REV__B7ZMP1-2;REV__B7ZMP1	1;1	1;1	1;1			;	2	1	1	1	0	0	0	0	0	1	0	0	0	1	0	0	0	0	0	0	0	0	0	0	0	0	0	1	0	0	0	1	0	0	0	0	0	0	0	0	0	0
REV__E9PYV8;REV__E9PUN6	REV__E9PYV8;REV__E9PUN6	1;1	1;1	1;1			;	2	1	1	1	0	0	0	0	0	0	1	0	0	0	0	0	0	0	0	0	0	0	0	0	0	0	0	0	1	0	0	0	0	0	0	0	0	0	0	0	0	0
REV__F6RUH9	REV__F6RUH9	1	1	1				1	1	1	1	1	0	0	0	0	0	1	1	0	0	0	0	0	0	0	0	0	0	1	0	0	0	0	0	1	1	0	0	0	0	0	0	0	0	0	0	1	0
REV__G3UWV5;REV__F6WD11;REV__G3UZ98;REV__G3UYD5;REV__G3UX23;REV__Q91WG8;REV__Q3TCI8;REV__Q3UW64	REV__G3UWV5;REV__F6WD11;REV__G3UZ98;REV__G3UYD5;REV__G3UX23;REV__Q91WG8;REV__Q3TCI8;REV__Q3UW64	1;1;1;1;1;1;1;1	1;1;1;1;1;1;1;1	1;1;1;1;1;1;1;1			;;;;;;;	8	1	1	1	0	0	0	0	0	1	0	0	0	0	0	0	0	0	0	0	0	0	0	0	0	0	0	1	0	0	0	0	0	0	0	0	0	0	0	0	0	0
REV__G3UXR6	REV__G3UXR6	1	1	1				1	1	1	1	0	0	0	1	0	0	1	1	0	1	0	0	1	1	0	1	0	1	0	0	0	1	0	0	1	1	0	1	0	0	1	1	0	1	0	1	0	0
REV__Q3UCQ6;REV__Q3U8K3;REV__P28563	REV__Q3UCQ6;REV__Q3U8K3;REV__P28563	1;1;1	1;1;1	1;1;1			;;	3	1	1	1	1	0	0	0	0	0	1	0	1	0	1	1	1	0	1	1	0	0	1	0	0	0	0	0	1	0	1	0	1	1	1	0	1	1	0	0	1	0
REV__Q8CFZ6;REV__P43025	REV__Q8CFZ6;REV__P43025	1;1	1;1	1;1			;	2	1	1	1	0	0	0	0	0	1	0	0	0	0	0	0	0	0	0	0	0	0	0	0	0	0	0	1	0	0	0	0	0	0	0	0	0	0	0	0	0	0
REV__Q3UXG9;REV__Q5DTS8;REV__Q9CWV1-2;REV__Q9CWV1;REV__Q9D077;REV__Q921D5;REV__Q8C1Z0;REV__Q542F4;REV__Q3UA65;REV__P49717;REV__Q2KHI9;REV__Q2KHI9-2	REV__Q3UXG9;REV__Q5DTS8;REV__Q9CWV1-2;REV__Q9CWV1;REV__Q9D077;REV__Q921D5;REV__Q8C1Z0;REV__Q542F4;REV__Q3UA65;REV__P49717;REV__Q2KHI9;REV__Q2KHI9-2	1;1;1;1;1;1;1;1;1;1;1;1	1;1;1;1;1;1;1;1;1;1;1;1	1;1;1;1;1;1;1;1;1;1;1;1			;;;;;;;;;;;	12	1	1	1	0	0	1	0	0	0	0	0	0	0	0	0	0	0	0	0	0	0	0	0	1	0	0	0	0	0	0	0	0	0	0	0	0	0	0	0	0	0
REV__Q8BY25;REV__Q8VHX2;REV__Q5D0F1;REV__Q3UFR1	REV__Q8BY25;REV__Q8VHX2;REV__Q5D0F1;REV__Q3UFR1	1;1;1;1	1;1;1;1	1;1;1;1			;;;	4	1	1	1	1	1	1	1	1	1	1	1	1	1	1	1	1	1	1	1	1	1	1	1	1	1	1	1	1	1	1	1	1	1	1	1	1	1	1	1	1	1
REV__Q3UFS0-2;REV__Q3UFS0-3;REV__Q3UFS0	REV__Q3UFS0-2;REV__Q3UFS0-3;REV__Q3UFS0	1;1;1	1;1;1	1;1;1			;;	3	1	1	1	0	0	1	0	0	0	0	0	0	0	0	0	0	0	0	0	0	0	0	0	1	0	0	0	0	0	0	0	0	0	0	0	0	0	0	0	0	0
REV__Q924D1;REV__Q66JP5;REV__Q3UNV2;REV__Q9CRQ9	REV__Q924D1;REV__Q66JP5;REV__Q3UNV2;REV__Q9CRQ9	1;1;1;1	1;1;1;1	1;1;1;1			;;;	4	1	1	1	0	1	0	0	0	0	0	0	0	0	0	0	0	0	0	0	0	0	0	1	0	0	0	0	0	0	0	0	0	0	0	0	0	0	0	0	0	1
REV__Q8K0E2;REV__Q8BIT7;REV__Q6KAR6	REV__Q8K0E2;REV__Q8BIT7;REV__Q6KAR6	1;1;1	1;1;1	1;1;1			;;	3	1	1	1	0	1	0	0	0	0	0	0	0	0	0	0	0	0	0	0	0	0	0	1	0	0	0	0	0	0	0	0	0	0	0	0	0	0	0	0	0	1
REV__Q6ZQ29-2;REV__Q6ZQ29	REV__Q6ZQ29-2;REV__Q6ZQ29	1;1	1;1	1;1			;	2	1	1	1	0	0	0	0	0	1	0	0	1	1	1	0	1	1	1	1	0	0	0	0	0	0	0	1	0	0	1	1	1	0	1	1	1	1	0	0	0	0
REV__Q7TQK1	REV__Q7TQK1	1	1	1				1	1	1	1	0	1	0	1	0	0	0	0	0	0	0	0	0	0	0	0	0	0	0	1	0	1	0	0	0	0	0	0	0	0	0	0	0	0	0	0	0	1
REV__Q8K1U6;REV__Q91X72	REV__Q8K1U6;REV__Q91X72	1;1	1;1	1;1			;	2	1	1	1	0	0	0	0	0	1	0	0	0	0	0	0	0	0	0	0	0	0	0	0	0	0	0	1	0	0	0	0	0	0	0	0	0	0	0	0	0	0
REV__Q8K412	REV__Q8K412	1	1	1				1	1	1	1	0	0	0	1	1	0	0	0	1	0	0	0	0	0	0	0	0	0	0	0	0	1	1	0	0	0	1	0	0	0	0	0	0	0	0	0	0	0
REV__Q9D700	REV__Q9D700	1	1	1				1	1	1	1	0	0	0	1	0	0	0	0	0	0	0	0	0	0	0	0	0	0	0	0	0	1	0	0	0	0	0	0	0	0	0	0	0	0	0	0	0	0
REV__Q9R1X5	REV__Q9R1X5	1	1	1				1	1	1	1	0	0	0	0	0	0	0	1	0	0	0	0	1	1	0	0	0	0	0	0	0	0	0	0	0	1	0	0	0	0	1	1	0	0	0	0	0	0
S4R1P5;E9Q9X1;Q91ZU6;Q91ZU6-3;Q91ZU6-4;Q91ZU6-2;A0A087WSP0;Q6ZQ59;S4R1Y6;A0A087WRB8;A0A087WPR7;Q91ZU6-5;A0A0A6YWC6;S4R2C6;Q91ZU6-6;S4R2A8;Q80VL5;A3KMF5;A0A0A6YX28;A0A0A6YXR1;Q91ZU6-8;F6RL59;Q9CYG3;F6RCJ3;Q4QQN2	S4R1P5;E9Q9X1;Q91ZU6;Q91ZU6-3;Q91ZU6-4;Q91ZU6-2;A0A087WSP0	55;53;53;53;53;52;49;21;21;11;7;6;5;4;4;3;2;2;2;2;2;1;1;1;1	55;53;53;53;53;52;49;21;21;11;7;6;5;4;4;3;2;2;2;2;2;1;1;1;1	54;52;52;52;52;51;48;21;20;11;7;6;5;3;4;2;2;2;2;2;2;0;0;0;0	Dystonin	Dst	;;;;;;	25	55	55	54	9	22	6	11	15	8	16	25	33	6	6	4	1	1	0	0	0	0	9	22	6	11	15	8	16	25	33	6	6	4	1	1	0	0	0	0	8	21
V9GX06	V9GX06	3	1	1		Gm11214		1	3	1	1	2	1	1	1	1	1	2	2	2	2	1	2	2	0	1	2	2	2	0	0	0	0	0	0	0	1	0	0	0	0	0	0	0	0	0	0	0	0
[truncated: 131 more columns]

## Sheet: full proDA Copg1 vs Ago2
	name	pval	adj_pval	diff	t_statistic	se	df	avg_abundance	n_approx	n_obs
1	Magohb	0.853183	0.930336	-0.306014	-0.189089	1.61836	12	21.7377	6.001	1
2	Epb4.1	0.48663	0.930336	-1.09719	-0.717784	1.52858	12	22.1334	6.001	2
3	Tceb1	0.865154	0.930336	0.249512	0.173496	1.43814	12	21.6227	6.001	0
4	Lrrfip1	0.865154	0.930336	0.249512	0.173496	1.43814	12	21.6227	6.001	0
5	Nop58	0.858236	0.930336	0.258385	0.182502	1.41579	12	21.9427	6.001	1
6	Ktn1	0.859147	0.930336	0.257228	0.181315	1.41868	12	21.9619	6.001	1
7	Dhx9	0.29102	0.758697	1.70231	1.10453	1.54121	12	21.8833	6.001	1
8	Bclaf1	0.857498	0.930336	0.259319	0.183464	1.41346	12	21.65	6.001	1
9	Ktn1.1	1.74149e-05	0.000866393	-2.51764	-6.86233	0.366879	12	26.8593	16.7795	17
10	Fn1	0.220003	0.639441	1.95256	1.29404	1.50889	12	21.9244	6.001	1
11	Eef1b2	0.952527	0.971559	0.116017	0.06079	1.90849	12	22.2255	6.44017	3
12	Katnal2	0.85753	0.930336	0.259278	0.183421	1.41357	12	21.8184	6.001	1
13	Igf2bp3	0.85826	0.930336	0.258354	0.18247	1.41587	12	21.978	6.001	1
14	9530068E07Rik	0.416057	0.930336	1.25905	0.842365	1.49466	12	21.81	6.001	1
15	Camsap1	0.859788	0.930336	0.256412	0.18048	1.42072	12	21.9638	6.001	1
16	Gm3839	0.0900908	0.392585	1.26688	1.84343	0.687244	12	28.1777	18	18
17	Obsl1	0.141772	0.504956	-2.27339	-1.57269	1.44554	12	22.0571	6.001	1
18	Eif5a	0.00735546	0.0650549	-0.724581	-3.21993	0.22503	12	26.2225	18	18
19	Ubc	0.0125507	0.0913755	4.41724	2.93228	1.50642	12	24.1972	7.49425	9
20	Naa15	0.857476	0.930336	0.259347	0.183492	1.41339	12	21.7034	6.001	1
21	Vim	0.857537	0.930336	0.25927	0.183413	1.41359	12	21.8853	6.001	1
22	Actl6a	0.858802	0.930336	0.257666	0.181764	1.41759	12	22.0265	6.001	1
23	Rhoa	0.857588	0.930336	0.259204	0.183345	1.41375	12	21.8405	6.001	1
24	Rab3gap2	0.00276764	0.0330456	4.51603	3.75066	1.20406	12	24.1794	11.2486	11
25	Atp1b1	0.859234	0.930336	0.257117	0.181201	1.41896	12	22.058	6.001	1
26	Snw1	0.188366	0.587231	-2.02281	-1.39477	1.45028	12	22.0183	6.001	1
27	Map4	0.25473	0.7008	-2.95379	-1.19617	2.46936	12	22.7005	6.001	4
28	Hist1h2ah	0.0995564	0.408489	0.926809	1.78491	0.519248	12	27.773	13.4329	17
29	Edc3	0.093433	0.40274	-2.63337	-1.82215	1.4452	12	22.6945	6.001	3
30	Srp72	0.855582	0.930336	0.261734	0.185961	1.40746	12	22.0091	6.001	2
31	Hist1h2bj	0.99851	0.99851	-0.00160059	-0.00190705	0.839305	12	27.0431	18	18
32	Aspg	0.857491	0.930336	0.259328	0.183473	1.41344	12	21.7132	6.001	1
33	Eif4g2	0.0336576	0.203538	-1.19261	-2.39773	0.497393	12	24.139	12.1341	12
34	Smg6	0.865154	0.930336	0.249512	0.173496	1.43814	12	21.6227	6.001	0
35	Prpf40a	0.227573	0.653178	0.540287	1.2717	0.424853	12	23.8492	7.99538	8
36	Actn4	0.865154	0.930336	0.249512	0.173496	1.43814	12	21.6227	6.001	0
37	Dsg4	0.865154	0.930336	0.249512	0.173496	1.43814	12	21.6227	6.001	0
38	Nbr1	0.85781	0.930336	0.258924	0.183056	1.41445	12	21.8682	6.001	1
39	Ddx5	0.16698	0.550757	-0.599469	-1.47116	0.407481	12	25.8347	16.4788	17
40	Psmd7	0.000964619	0.0160127	-4.60557	-4.33823	1.06162	12	23.2532	6.19681	6
41	Dnajc24	0.857683	0.930336	0.259085	0.183222	1.41405	12	21.4803	6.001	1
42	Gm27029	0.858469	0.930336	0.258089	0.182199	1.41653	12	21.9127	6.001	1
43	Ube2c	0.202451	0.61042	1.97876	1.34833	1.46756	12	21.9282	6.001	1
44	Rpl19	0.0951245	0.406801	3.20825	1.81165	1.7709	12	23.145	6.001	4
45	Arfgef2	0.280564	0.744429	1.59367	1.12998	1.41034	12	23.4221	6.74783	6
46	Lasp1	0.857489	0.930336	0.25933	0.183475	1.41344	12	21.786	6.001	1
47	Cdc42ep4	0.814245	0.930336	-0.397691	-0.240179	1.65581	12	21.7529	6.001	1
48	Cep85	0.000311784	0.00689389	-5.5355	-4.99525	1.10815	12	23.5352	6.27513	6
49	Gga3	0.857559	0.930336	0.259242	0.183384	1.41366	12	21.6549	6.001	1
50	Szrd1	0.299418	0.773821	-1.5941	-1.08458	1.46978	12	22.266	6.001	2
51	Ampd2	0.67377	0.930336	0.836166	0.431479	1.93791	12	21.547	6.001	1
52	Gm6665	0.85746	0.930336	0.259367	0.183513	1.41334	12	21.7847	6.001	1
53	Psrc1	0.0148612	0.102568	-1.59726	-2.84128	0.56216	12	23.7889	12.2178	12
54	Ofd1	0.85475	0.930336	0.262777	0.187046	1.40488	12	22.3082	6.001	2
55	Map7d3	0.00872318	0.0718309	3.54402	3.12806	1.13298	12	23.9006	9.20876	9
56	Rbmx	0.859007	0.930336	0.257406	0.181497	1.41824	12	21.9558	6.001	1
57	Rbbp7	0.381528	0.896766	-0.232651	-0.908441	0.256099	12	25.9572	15.8962	16
58	Cnot8	0.706823	0.930336	-0.599941	-0.38521	1.55744	12	21.7866	6.001	1
59	Nup62cl	0.203317	0.610583	1.9554	1.34556	1.45322	12	22.2346	6.001	3
60	Maged2	0.854886	0.930336	0.262606	0.186868	1.4053	12	21.819	6.001	2
61	Atp7a	0.199178	0.60668	4.06379	1.35888	2.99054	12	22.2441	6.001	3
62	Ryr3	0.859551	0.930336	0.256714	0.180789	1.41997	12	21.9574	6.001	1
63	Psmc3	0.340569	0.836706	-1.42639	-0.992451	1.43724	12	21.9229	6.001	1
64	Ckap5	0.852488	0.930336	0.2656	0.189997	1.39792	12	22.3403	6.001	3
65	Arhgap1	0.857897	0.930336	0.258814	0.182944	1.41472	12	21.9609	6.001	1
66	Kif1b	0.120245	0.447875	2.29997	1.67265	1.37505	12	21.9767	6.001	1
67	Eftud2	0.000538631	0.0109004	-4.65727	-4.67308	0.996615	12	23.2004	6.10289	6
68	Sec16a	0.00122147	0.0184612	-4.93887	-4.20478	1.17458	12	23.3288	6.41858	6
69	Fubp3	5.31394e-05	0.00192268	-6.01557	-6.10274	0.985717	12	23.7097	6.08867	6
70	Nmt2	0.0185067	0.121183	-1.27253	-2.72294	0.467336	12	24.2662	12.1166	12
71	Map7d1	0.813852	0.930336	0.43645	0.240699	1.81327	12	21.6138	6.001	1
72	Snap23	0.85745	0.930336	0.259379	0.183525	1.41331	12	21.7573	6.001	1
73	Sdcbp	0.85754	0.930336	0.259265	0.183408	1.4136	12	21.684	6.001	1
74	Hnrnpa3	0.865154	0.930336	0.249512	0.173496	1.43814	12	21.6227	6.001	0
75	Shroom2	0.339249	0.835182	2.68915	0.995274	2.70192	12	21.2372	6.001	1
76	Eif4g3	0.857503	0.930336	0.259312	0.183457	1.41348	12	21.6557	6.001	1
77	Capzb	0.0144612	0.100966	3.20308	2.85599	1.12153	12	23.4388	5.9633	6
78	Ubap2	3.30444e-08	5.63644e-06	-5.33773	-12.4162	0.429901	12	25.5513	11.0647	11
79	Mpp1	0.858334	0.930336	0.258261	0.182374	1.4161	12	21.9986	6.001	1
80	Atp8b4	0.629482	0.930336	0.827176	0.495084	1.67078	12	21.7382	6.001	1
81	Tpx2	0.857744	0.930336	0.259007	0.183142	1.41424	12	21.9164	6.001	1
82	mKIAA0920	0.19484	0.600415	-1.99285	-1.37308	1.45137	12	22.0154	6.001	1
83	Fnbp1	0.858157	0.930336	0.258485	0.182605	1.41554	12	21.8911	6.001	1
84	Secisbp2l	0.66486	0.930336	0.871655	0.444118	1.96267	12	21.541	6.001	1
85	Stam	0.857477	0.930336	0.259346	0.183491	1.4134	12	21.8054	6.001	1
86	Lrp2	0.857811	0.930336	0.258922	0.183055	1.41445	12	21.881	6.001	1
87	Myef2	0.857478	0.930336	0.259344	0.18349	1.4134	12	21.7013	6.001	1
88	Raly	0.736563	0.930336	0.646403	0.344322	1.87732	12	21.5787	6.001	1
89	Trp53bp1	0.857695	0.930336	0.25907	0.183207	1.41408	12	21.9308	6.001	1
90	Tpd52l2	0.926997	0.955426	-0.0629358	-0.0935668	0.672629	12	23.0546	6.0437	6
91	Spc25	0.994259	0.996625	0.0128076	0.00734649	1.74336	12	21.6845	6.001	1
92	Dab2ip	0.394983	0.921112	2.14151	0.882227	2.42739	12	21.3287	6.001	1
93	Pdcl	0.459829	0.930336	-1.12471	-0.763648	1.47281	12	21.8734	6.001	1
94	Ssrp1	0.916604	0.951763	-0.176275	-0.10694	1.64835	12	21.7161	6.001	1
95	Sh3glb2	0.49692	0.930336	-0.245094	-0.700588	0.34984	12	23.4438	8.01656	8
96	Ythdf1	0.284922	0.749333	-2.68032	-1.11929	2.39467	12	22.5051	6.001	4
97	Ubtf	0.0547114	0.282641	2.93651	2.12839	1.37968	12	22.5207	5.00373	5
98	Las1l	0.799621	0.930336	0.482086	0.259536	1.85749	12	21.6061	6.001	1
99	Set	0.857497	0.930336	0.25932	0.183464	1.41346	12	21.6829	6.001	1
100	Dync1i2	0.888426	0.939643	-0.234266	-0.143307	1.63472	12	21.7258	6.001	1
101	Ppih	0.857544	0.930336	0.259261	0.183404	1.41361	12	21.5898	6.001	1
102	Rpl11	0.857633	0.930336	0.259148	0.183287	1.41389	12	21.8565	6.001	1
103	Psip1	0.85799	0.930336	0.258696	0.182822	1.41502	12	21.8857	6.001	1
104	Snrpb2	0.859322	0.930336	0.257005	0.181086	1.41924	12	21.9503	6.001	1
105	Slk	0.0695931	0.328971	-0.774922	-1.99226	0.388966	12	24.8183	10.2148	11
106	Crkl	0.0188951	0.122613	-0.76528	-2.71172	0.282212	12	26.2335	18	18
107	Snrnp70	0.896154	0.943219	0.239539	0.133315	1.79678	12	21.6467	6.001	1
108	Nap1l4	0.650806	0.930336	0.206633	0.46421	0.445129	12	25.4904	8.8676	10
109	Arfip1	0.00180987	0.023489	1.62441	3.98501	0.40763	12	25.9504	15.9339	16
110	Brcc3	0.857485	0.930336	0.259335	0.18348	1.41342	12	21.7773	6.001	1
111	Sptan1	0.857549	0.930336	0.259254	0.183397	1.41362	12	21.6107	6.001	1
112	Vbp1	0.927165	0.955426	0.17441	0.093351	1.86833	12	21.6292	6.001	1
113	Ywhaq	0.981009	0.992138	-0.036478	-0.0243047	1.50087	12	22.6824	6.001	3
114	Ccdc102a	0.854832	0.930336	0.262674	0.186938	1.40514	12	22.0913	6.001	2
115	Rps16	0.104771	0.422009	1.27483	1.75478	0.726492	12	24.9519	16.1296	16
116	Glo1	0.0884999	0.389269	-2.64461	-1.85381	1.42658	12	22.1167	6.001	1
117	Tmsb10	0.857494	0.930336	0.259323	0.183468	1.41345	12	21.6934	6.001	1
118	Ccdc50	0.79519	0.930336	0.485142	0.265421	1.82782	12	21.6057	6.001	1
119	Aldoa	0.124934	0.458988	2.93954	1.64961	1.78196	12	23.2325	6.001	5
120	Eml4	0.857542	0.930336	0.259263	0.183406	1.4136	12	21.6334	6.001	1
121	Aldh9a1	0.857548	0.930336	0.259256	0.183398	1.41362	12	21.604	6.001	1
122	Epb4.1l3	0.73929	0.930336	-0.553821	-0.340604	1.62599	12	21.7789	6.001	1
123	Manf	0.8575	0.930336	0.259316	0.183461	1.41347	12	21.7742	6.001	1
124	Naa11	0.550975	0.930336	-0.966431	-0.613536	1.57518	12	22.3874	6.001	2
125	Nudcd3	6.08866e-06	0.000395555	-7.58401	-7.62951	0.994036	12	24.2757	6.0985	6
126	Nme1	0.855369	0.930336	0.262	0.186238	1.4068	12	21.7728	6.001	2
127	Anxa2	0.857481	0.930336	0.259341	0.183486	1.41341	12	21.7829	6.001	1
128	2008-09-01	0.244686	0.689045	1.73739	1.22333	1.42021	12	21.8884	6.001	1
129	Macf1	0.857476	0.930336	0.259346	0.183491	1.4134	12	21.8079	6.001	1
130	Dusp14	0.857511	0.930336	0.259303	0.183447	1.4135	12	21.648	6.001	1
131	Psmd12	0.858723	0.930336	0.257766	0.181866	1.41734	12	21.9451	6.001	1
132	Tnrc6c	0.0994805	0.408489	-2.46045	-1.78535	1.37813	12	22.0838	6.001	1
133	Nasp	0.00439007	0.0463871	-1.09669	-3.49899	0.313431	12	24.412	11.8949	12
134	Cetn2	0.85808	0.930336	0.258582	0.182704	1.4153	12	21.9554	6.001	1
135	Hcfc1	0.87228	0.932332	0.240154	0.164235	1.46225	12	21.8682	6.001	2
136	2610301B20Rik	0.729317	0.930336	-0.554771	-0.354224	1.56616	12	21.7791	6.001	1
137	Cep131	0.305783	0.778476	-1.50745	-1.06974	1.40917	12	22.4278	6.001	3
138	Prdx1	0.00335917	0.0381985	2.7074	3.64467	0.742838	12	26.8203	15.7739	17
139	Prdx4	0.857711	0.930336	0.259049	0.183186	1.41413	12	21.884	6.001	1
140	Rpsa	0.403933	0.930336	-0.274345	-0.865127	0.317115	12	25.234	11.6666	12
141	Snap47	0.857562	0.930336	0.259238	0.18338	1.41366	12	21.8272	6.001	1
142	Lancl1	0.857496	0.930336	0.259322	0.183466	1.41346	12	21.7463	6.001	1
143	Map2	0.857555	0.930336	0.259247	0.183389	1.41364	12	21.6054	6.001	1
144	Hnrnpk	0.12262	0.454683	-0.455974	-1.66088	0.274537	12	26.6611	18	18
145	Pcbp2	0.000427465	0.00927988	-1.38356	-4.80829	0.287745	12	26.5206	18	18
146	Calr	0.858105	0.930336	0.258551	0.182673	1.41538	12	21.9772	6.001	1
147	Zbed5	0.805454	0.930336	-0.525897	-0.251804	2.08852	12	21.5122	6.001	1
148	Fkbp15	0.768149	0.930336	0.566794	0.301561	1.87954	12	21.592	6.001	1
149	Rufy2	0.124637	0.458988	2.20035	1.65105	1.3327	12	22.3848	5.14947	5
150	Gemin5	0.0383628	0.223815	-3.0774	-2.32578	1.32317	12	22.8123	6.001	4
151	Nup98	0.85753	0.930336	0.259278	0.183422	1.41356	12	21.7002	6.001	1
152	Map1b	0.0121998	0.0893652	-1.17202	-2.94754	0.397626	12	25.7709	13.116	13
153	Cdc42bpb	0.0063845	0.0590938	-3.30324	-3.29629	1.00211	12	23.422	8.04739	8
154	Akap12	0.851883	0.930336	0.230124	0.190787	1.20618	12	23.0005	6.90384	6
155	Otud4	0.231841	0.660663	-1.75719	-1.25937	1.39529	12	22.3225	6.001	2
156	Cd2ap	0.0235261	0.149416	-0.701859	-2.59303	0.270671	12	28.5163	18	18
157	Gmps	0.857522	0.930336	0.259288	0.183431	1.41354	12	21.7764	6.001	1
158	Zranb2	0.857468	0.930336	0.259356	0.183502	1.41337	12	21.7638	6.001	1
159	Actb	0.058	0.294669	1.87943	2.09556	0.896862	12	26.6404	15.7614	17
160	Ppp3ca	0.857451	0.930336	0.259379	0.183525	1.41331	12	21.7637	6.001	1
161	Tradd	0.857874	0.930336	0.258844	0.182974	1.41465	12	21.9581	6.001	1
162	Nedd4	0.857603	0.930336	0.259186	0.183326	1.41379	12	21.5152	6.001	1
163	Tubb2b	0.860889	0.930336	0.255006	0.179045	1.42425	12	21.9972	6.001	1
164	Gcc2	0.0102783	0.0790746	3.88278	3.03977	1.27733	12	22.679	6.50199	6
165	Sf3b3	0.19776	0.60652	-0.737176	-1.36349	0.540653	12	23.6663	7.86398	8
166	Pcm1	0.000800849	0.0149408	-5.20726	-4.44427	1.17168	12	23.3948	6.4095	6
167	Pdap1	0.645838	0.930336	-0.134767	-0.471359	0.285912	12	24.9187	11.9901	12
168	Hist2h4	0.2511	0.697241	0.654418	1.20589	0.542687	12	27.7325	16.1186	17
169	Ppp6r1	0.0419129	0.236493	-3.67438	-2.27689	1.61377	12	22.7891	6.001	3
170	Strap	0.00131327	0.0193585	-1.3323	-4.16406	0.319952	12	24.2949	14.124	14
171	Apc	0.865154	0.930336	0.249512	0.173496	1.43814	12	21.6227	6.001	0
172	Erbb2ip	0.273367	0.729652	-1.67833	-1.14793	1.46205	12	22.3054	6.001	2
173	Tmem200a	0.865154	0.930336	0.249512	0.173496	1.43814	12	21.6227	6.001	0
174	H2afv	0.4781	0.930336	1.16452	0.732206	1.59043	12	21.7943	6.001	1
175	Zfp706	0.857498	0.930336	0.259319	0.183464	1.41346	12	21.7648	6.001	1
176	Slc30a2	0.865154	0.930336	0.249512	0.173496	1.43814	12	21.6227	6.001	0
177	9630033F20Rik	0.738724	0.930336	0.129953	0.341375	0.380676	12	27.0828	18	18
178	Eif4b	0.189974	0.589166	-2.32621	-1.38933	1.67434	12	22.2408	6.001	2
179	Hist1h2al	0.860828	0.930336	0.255085	0.179126	1.42405	12	22.0085	6.001	1
180	Ppp2r3a	0.610266	0.930336	-0.826355	-0.523339	1.579	12	21.8242	6.001	1
181	Cnot1	0.865154	0.930336	0.249512	0.173496	1.43814	12	21.6227	6.001	0
182	Cbr1	0.857503	0.930336	0.259313	0.183457	1.41348	12	21.6989	6.001	1
183	Tcf25	0.935645	0.958106	-0.136697	-0.0824535	1.65787	12	21.7095	6.001	1
184	Cstf2	0.0139883	0.0988418	3.24049	2.8739	1.12756	12	23.5951	7.03136	7
185	Epb4.1l2	0.300602	0.774417	-1.58776	-1.0818	1.4677	12	21.9486	6.001	1
186	Anxa1	0.865154	0.930336	0.249512	0.173496	1.43814	12	21.6227	6.001	0
187	Tnrc6c.1	0.000278235	0.0063887	-5.34549	-5.0634	1.05571	12	23.4104	6.18589	6
188	Adgrg4	0.865154	0.930336	0.249512	0.173496	1.43814	12	21.6227	6.001	0
189	Dcun1d4	0.00159569	0.0218994	1.58455	4.05509	0.390755	12	25.3072	10.1255	11
190	Spag16	0.858677	0.930336	0.257825	0.181927	1.41719	12	22.0013	6.001	1
191	Acin1	0.961817	0.976539	0.0837791	0.0488822	1.7139	12	21.6727	6.001	1
192	Mtcl1	0.857481	0.930336	0.25934	0.183486	1.41341	12	21.8386	6.001	1
193	Hnrnpm	0.148904	0.518342	-0.343141	-1.54249	0.222459	12	25.6061	18	18
194	Spag9	0.857607	0.930336	0.259181	0.183321	1.41381	12	21.9105	6.001	1
195	Tjp1	4.64759e-06	0.000346826	-3.33141	-7.83558	0.425165	12	25.1264	13.1653	13
196	Uba1	0.00469119	0.0487067	-3.3672	-3.46299	0.972337	12	23.3099	7.85348	8
197	Eprs	0.857714	0.930336	0.259046	0.183182	1.41414	12	21.8847	6.001	1
198	Dcp1b	0.0338847	0.203538	-3.39083	-2.39404	1.41636	12	22.8122	5.0865	5
199	Lamb1	0.857638	0.930336	0.259141	0.183281	1.41391	12	21.8394	6.001	1
200	Pask	0.0527525	0.273854	-3.05023	-2.14884	1.41948	12	22.6479	6.001	2
201	Arhgap5	0.0425856	0.238719	-2.30332	-2.26808	1.01554	12	22.8427	6.03511	6
202	Ddx3x	0.013797	0.0986443	-1.21086	-2.88131	0.420247	12	28.1979	18	18
203	AU015228	0.374183	0.888219	-1.33562	-0.923022	1.44701	12	21.908	6.001	1
204	Tmf1	0.00104437	0.01674	5.11268	4.29319	1.19088	12	22.9673	6.25535	6
205	Tnks1bp1	0.0101486	0.0786847	-3.43678	-3.0466	1.12807	12	22.8148	6.3266	6
206	Eml1	0.361802	0.871505	-1.36842	-0.948059	1.44339	12	21.9134	6.001	1
207	Flna	0.00790391	0.0679184	0.559349	3.18118	0.175831	12	29.6375	18	18
208	Amph	0.857479	0.930336	0.259343	0.183488	1.4134	12	21.7945	6.001	1
209	Mex3d	0.809593	0.930336	-0.407399	-0.246327	1.6539	12	21.7545	6.001	1
210	Limch1	0.857602	0.930336	0.259188	0.183328	1.41379	12	21.909	6.001	1
211	AU019823	0.857878	0.930336	0.258838	0.182968	1.41466	12	21.8819	6.001	1
212	Mllt4	0.674662	0.930336	0.703441	0.430218	1.63508	12	21.7176	6.001	1
213	Eif4e2	0.457724	0.930336	-1.17312	-0.767319	1.52886	12	21.8815	6.001	1
214	Mpdz	0.85745	0.930336	0.259379	0.183525	1.41331	12	21.7548	6.001	1
215	Rps15a	0.857479	0.930336	0.259343	0.183489	1.4134	12	21.6825	6.001	1
216	Rps14	0.857493	0.930336	0.259325	0.18347	1.41345	12	21.699	6.001	1
217	Cep164	0.857479	0.930336	0.259343	0.183488	1.4134	12	21.6819	6.001	1
218	Smap1	0.10686	0.422123	2.47238	1.74308	1.4184	12	22.3461	6.001	2
219	Flnc	0.933191	0.957242	-0.141819	-0.085607	1.65662	12	21.7104	6.001	1
220	Pcnp	0.857507	0.930336	0.259308	0.183452	1.41349	12	21.6519	6.001	1
221	Arl6ip4	0.272409	0.729274	-1.6948	-1.15035	1.47329	12	21.9671	6.001	1
222	Otub1	0.857499	0.930336	0.259318	0.183462	1.41347	12	21.6781	6.001	1
223	Wipi2	0.0779472	0.355891	2.67197	1.92729	1.38639	12	22.0154	6.001	1
224	Map7	0.857511	0.930336	0.259302	0.183447	1.4135	12	21.6757	6.001	1
225	Adamts17	0.859758	0.930336	0.256451	0.180519	1.42063	12	22.0582	6.001	1
226	Klc2	0.865747	0.930336	0.248741	0.172724	1.44011	12	22.013	6.001	1
227	Zdhhc13	0.857517	0.930336	0.259295	0.183439	1.41352	12	21.5974	6.001	1
228	Rps27l	0.858614	0.930336	0.257905	0.182009	1.41699	12	22.0478	6.001	1
229	2002-09-01	0.857457	0.930336	0.259371	0.183517	1.41333	12	21.7326	6.001	1
230	Thumpd3	0.189833	0.589166	-2.01587	-1.38981	1.45047	12	22.0172	6.001	1
231	Hdac1	0.857634	0.930336	0.259146	0.183286	1.41389	12	21.9176	6.001	1
232	Rps5	0.623589	0.930336	0.839889	0.503704	1.66743	12	21.7403	6.001	1
233	Rbm42	0.875465	0.932332	0.289625	0.1601	1.80902	12	21.6383	6.001	1
234	Gar1	0.857529	0.930336	0.25928	0.183423	1.41356	12	21.7797	6.001	1
235	Nefm	0.85752	0.930336	0.259291	0.183434	1.41353	12	21.6387	6.001	1
236	Otx2	0.913164	0.951412	-0.189185	-0.11137	1.69871	12	21.7182	6.001	1
237	Sf1	0.106292	0.422009	-2.52431	-1.74624	1.44557	12	22.094	6.001	1
238	Ccdc6	0.160375	0.535132	-2.06521	-1.49642	1.3801	12	23.4101	6.001	4
239	Ube2l3	0.855327	0.930336	0.262053	0.186293	1.40667	12	22.5329	6.001	2
240	Rpl9	0.0582249	0.294669	3.02396	2.09338	1.44453	12	22.0904	6.001	1
241	Eif2a	0.857598	0.930336	0.259192	0.183332	1.41378	12	21.5763	6.001	1
242	Cops3	0.857534	0.930336	0.259273	0.183416	1.41358	12	21.5764	6.001	1
243	Prmt1	0.0048477	0.0490521	3.67183	3.4452	1.06578	12	23.8006	8.86457	9
244	Cops6	0.172872	0.565504	-2.01686	-1.44933	1.39158	12	22.0176	6.001	1
245	Prdx6	0.962891	0.976799	-0.0220026	-0.0475062	0.463153	12	24.8798	9.56222	10
246	Thoc6	0.857473	0.930336	0.259351	0.183496	1.41338	12	21.6933	6.001	1
247	Cbx3	0.865154	0.930336	0.249512	0.173496	1.43814	12	21.6227	6.001	0
248	Git2	0.857505	0.930336	0.25931	0.183454	1.41349	12	21.8157	6.001	1
249	Stmn1	0.133633	0.483509	-2.48749	-1.60881	1.54617	12	22.58	6.001	3
250	Tab2	0.860827	0.930336	0.255085	0.179126	1.42405	12	22.0738	6.001	1
251	Reps1	0.857652	0.930336	0.259124	0.183263	1.41395	12	22.447	6.001	4
252	Ctnnd1	0.857894	0.930336	0.258817	0.182947	1.41471	12	21.8905	6.001	1
253	Tpm3	0.857512	0.930336	0.259301	0.183445	1.41351	12	21.6125	6.001	1
254	Ncor2	0.631183	0.930336	-0.781414	-0.492603	1.5863	12	21.8167	6.001	1
255	Cdk1	0.857538	0.930336	0.259268	0.183411	1.41359	12	21.6866	6.001	1
256	Tnip1	0.857535	0.930336	0.259272	0.183415	1.41358	12	21.8845	6.001	1
257	Pea15a	0.236441	0.668983	-1.81599	-1.24628	1.45712	12	21.9854	6.001	1
258	Myo9a	0.92318	0.954352	0.166154	0.0984765	1.68724	12	21.8774	6.001	1
259	Dlg1	0.857496	0.930336	0.259322	0.183466	1.41346	12	21.8587	6.001	1
260	Napg	0.200937	0.608802	1.89855	1.35319	1.40301	12	21.9144	6.001	1
261	Plrg1	0.369636	0.880928	1.47092	0.932148	1.57799	12	21.8451	6.001	1
262	Pex5	0.00596576	0.0560875	-3.28763	-3.33292	0.986411	12	22.8593	6.09092	6
263	9330159F19Rik	0.857477	0.930336	0.259345	0.18349	1.4134	12	21.8014	6.001	1
264	Cald1	0.518964	0.930336	-1.02884	-0.664454	1.5484	12	21.8577	6.001	1
265	Klc3	0.857471	0.930336	0.259353	0.183499	1.41338	12	21.6921	6.001	1
266	C330027C09Rik	0.160556	0.535132	-2.15698	-1.49572	1.4421	12	22.0416	6.001	1
267	Ldhb	0.857476	0.930336	0.259346	0.183491	1.4134	12	21.6546	6.001	1
268	Pdcd5	0.858535	0.930336	0.258005	0.182112	1.41674	12	22.0105	6.001	1
269	Cnn2	0.85893	0.930336	0.257504	0.181598	1.41799	12	21.9416	6.001	1
270	2410004B18Rik	0.986796	0.993452	-0.0292982	-0.0168981	1.73382	12	21.6915	6.001	1
271	Gpatch1	0.731122	0.930336	-0.550176	-0.351755	1.56409	12	21.7782	6.001	1
272	Bcas2	0.744828	0.930336	0.579743	0.33307	1.7406	12	21.6969	6.001	1
273	Farsa	0.857522	0.930336	0.259288	0.183432	1.41354	12	21.8101	6.001	1
274	Pttg1	0.857631	0.930336	0.259151	0.18329	1.41388	12	21.858	6.001	1
275	Alyref2	0.857546	0.930336	0.259258	0.1834	1.41362	12	21.8367	6.001	1
276	Hdgf	0.857488	0.930336	0.259331	0.183476	1.41343	12	21.6645	6.001	1
277	Cul2	0.0513251	0.27116	2.86334	2.16419	1.32305	12	22.6893	6.001	3
278	Pcmt1	0.85754	0.930336	0.259265	0.183408	1.4136	12	21.6838	6.001	1
279	Ciapin1	0.0992367	0.408489	0.661449	1.7868	0.370187	12	25.9014	16.8531	17
280	Fer1l6	0.891638	0.942138	0.213564	0.139152	1.53475	12	21.9448	6.001	1
281	Pou5f1	0.859035	0.930336	0.25737	0.181461	1.41832	12	22.0245	6.001	1
282	Dppa4	0.857647	0.930336	0.25913	0.183269	1.41393	12	21.4597	6.001	1
283	Fnbp1l	0.85751	0.930336	0.259304	0.183448	1.4135	12	21.6292	6.001	1
284	Ror2	0.212376	0.630789	-1.8463	-1.31718	1.40171	12	21.9906	6.001	1
285	Golga2	0.70943	0.930336	0.655701	0.381598	1.7183	12	21.7096	6.001	1
286	Ankhd1	0.00385581	0.0426282	-3.71334	-3.56952	1.04029	12	22.9624	6.16525	6
287	Mtdh	0.857596	0.930336	0.259195	0.183335	1.41377	12	21.597	6.001	1
288	Rpl6	0.0638388	0.309094	2.94862	2.04135	1.44445	12	22.0804	6.001	1
289	U2af1l4	0.593933	0.930336	1.11188	0.547709	2.03005	12	21.5009	6.001	1
290	Cacul1	0.865154	0.930336	0.249512	0.173496	1.43814	12	21.6227	6.001	0
291	Eif4g1	0.246294	0.690317	-1.76415	-1.21892	1.44731	12	22.6987	6.001	4
292	Golgb1	1.00543e-05	0.000600241	8.96256	7.25668	1.23508	12	25.6194	14.3854	14
293	Nap1l1	0.00983424	0.0777621	-0.984873	-3.06353	0.321483	12	25.4125	13.9634	14
294	Armcx4	0.0780933	0.355891	-2.68459	-1.92622	1.39371	12	22.606	6.001	3
295	Luc7l2	0.857469	0.930336	0.259355	0.183501	1.41337	12	21.7021	6.001	1
296	Vps53	0.855033	0.930336	0.262423	0.186677	1.40576	12	21.9048	6.001	2
297	Clnk	0.865154	0.930336	0.249512	0.173496	1.43814	12	21.6227	6.001	0
298	Acot7	0.857803	0.930336	0.258932	0.183065	1.41443	12	21.8982	6.001	1
299	Usp14	0.857618	0.930336	0.259167	0.183307	1.41384	12	21.4922	6.001	1
300	Rbms3	0.0965553	0.407375	-2.60924	-1.8029	1.44725	12	22.1055	6.001	1
301	Katna1	0.857588	0.930336	0.259204	0.183345	1.41375	12	21.6086	6.001	1
302	Dsp	0.911193	0.950501	0.184827	0.11391	1.62257	12	22.2872	6.001	2
303	Cnot2	0.0990332	0.408489	-3.56432	-1.78801	1.99346	12	22.8653	4.98251	5
304	Larp4	0.1873	0.585435	-2.02789	-1.3984	1.45015	12	22.0191	6.001	1
305	Kif21a	0.857503	0.930336	0.259313	0.183457	1.41348	12	21.6732	6.001	1
306	Ptbp1	0.333429	0.824254	1.46873	1.00782	1.45733	12	21.8445	6.001	1
307	Snrpe	0.857508	0.930336	0.259306	0.183451	1.41349	12	21.7355	6.001	1
308	Cct3	0.00609342	0.0568401	3.5895	3.32148	1.08069	12	23.972	11.0488	11
309	Grsf1	0.270289	0.725226	-1.98639	-1.15572	1.71875	12	22.5299	6.001	3
310	2007-09-01	0.8556	0.930336	0.261711	0.185937	1.40752	12	22.3658	6.001	2
311	Cse1l	0.953509	0.971559	0.114198	0.0595313	1.91828	12	21.6996	5.5865	1
312	Adsl	0.865154	0.930336	0.249512	0.173496	1.43814	12	21.6227	6.001	0
313	Cep350	0.857595	0.930336	0.259196	0.183337	1.41377	12	21.5988	6.001	1
314	Rad18	0.857506	0.930336	0.259309	0.183453	1.41349	12	21.6529	6.001	1
315	Peg10	0.041314	0.234899	3.1981	2.28486	1.39969	12	22.9504	5.05785	5
316	Nup153	0.857498	0.930336	0.259319	0.183464	1.41346	12	21.7988	6.001	1
317	Rplp1	0.857494	0.930336	0.259324	0.183469	1.41345	12	21.7611	6.001	1
318	Smek1	0.865154	0.930336	0.249512	0.173496	1.43814	12	21.6227	6.001	0
319	Use1	0.865154	0.930336	0.249512	0.173496	1.43814	12	21.6227	6.001	0
320	Bcat1	0.398048	0.926451	2.1181	0.876341	2.41698	12	21.3326	6.001	1
321	Kif13b	0.857663	0.930336	0.25911	0.183249	1.41398	12	21.8928	6.001	1
322	Diap2	0.858736	0.930336	0.25775	0.18185	1.41738	12	21.9456	6.001	1
323	Acacb	0.859419	0.930336	0.256882	0.18096	1.41955	12	22.0441	6.001	1
324	Trip11	0.0176348	0.117631	4.13318	2.749	1.50352	12	22.6389	5.70883	5
325	Hnrnpd	0.857462	0.930336	0.259364	0.18351	1.41335	12	21.7336	6.001	1
326	Ranbp9	0.857847	0.930336	0.258878	0.183009	1.41456	12	21.8852	6.001	1
327	Ahnak	0.15108	0.521209	-0.691976	-1.53352	0.451234	12	25.9298	14.3648	15
328	Ccdc85c	0.477196	0.930336	-1.1263	-0.733745	1.535	12	21.8738	6.001	1
329	Utrn	0.857565	0.930336	0.259234	0.183376	1.41368	12	21.8971	6.001	1
330	Pcbp3	0.857491	0.930336	0.259328	0.183473	1.41344	12	21.7654	6.001	1
331	Arpp19	0.897185	0.943219	0.237066	0.131983	1.79618	12	21.6471	6.001	1
332	Mllt4.1	0.411194	0.930336	0.380972	0.851442	0.447444	12	25.5853	14.195	14
333	Rbm39	0.577883	0.930336	0.963159	0.571996	1.68386	12	21.7608	6.001	1
334	Zc3h4	0.677708	0.930336	0.831065	0.425917	1.95124	12	21.5478	6.001	1
335	Tacc2	0.911494	0.950501	-0.0650863	-0.113522	0.573336	12	24.0647	8.77162	9
336	Rap1gds1	2.3169e-05	0.0010288	-6.61165	-6.66286	0.992315	12	23.9125	6.09659	6
337	Lztfl1	0.8575	0.930336	0.259316	0.18346	1.41347	12	21.863	6.001	1
338	Cnot4	0.848476	0.930336	-0.326072	-0.195234	1.67016	12	21.741	6.001	1
339	Kif5b	0.994956	0.996625	-0.0122059	-0.00645489	1.89096	12	21.5981	6.001	1
340	Gsk3b	0.128758	0.468709	-2.25413	-1.63138	1.38173	12	22.0541	6.001	1
341	Fmr1	0.00168326	0.0225635	-4.36342	-4.02533	1.08399	12	23.1415	6.23541	6
342	Rpl15	0.857464	0.930336	0.259362	0.183508	1.41336	12	21.7511	6.001	1
343	Yy1	0.857515	0.930336	0.259297	0.183441	1.41352	12	21.8013	6.001	1
344	Mdc1	0.839258	0.930336	0.371938	0.207292	1.79427	12	21.6246	6.001	1
345	D8Ertd82e	0.857508	0.930336	0.259306	0.18345	1.4135	12	21.7346	6.001	1
346	Pde3b	0.0956199	0.406801	2.58201	1.80861	1.42763	12	22.0232	6.001	1
347	Atxn2	0.895513	0.943219	-0.216819	-0.134142	1.61633	12	21.7228	6.001	1
348	Eef1d	0.0078962	0.0679184	-3.29761	-3.1817	1.03643	12	24.5184	12.9106	13
349	Nop2	0.85449	0.930336	0.346978	0.187385	1.85168	12	21.658	6.001	1
350	Tra2a	0.857503	0.930336	0.259313	0.183457	1.41348	12	21.7438	6.001	1
351	Syne2	0.15356	0.521209	-2.16115	-1.52343	1.4186	12	22.5146	6.001	3
352	Golga3	0.153546	0.521209	0.609141	1.52349	0.399832	12	24.1903	10.5731	11
353	Pcx	0.000931593	0.0160127	1.25723	4.35803	0.288486	12	32.782	18	18
354	Akap9	0.994043	0.996625	-0.0128737	-0.00762338	1.68872	12	21.6888	6.001	1
355	Raph1	0.251057	0.697241	1.70438	1.206	1.41324	12	22.0862	6.001	2
356	Tpr	0.857587	0.930336	0.259207	0.183348	1.41374	12	21.6114	6.001	1
357	Gm9493	0.730759	0.930336	0.671924	0.352251	1.90752	12	21.5744	6.001	1
358	Gpsm1	0.458187	0.930336	1.71099	0.76651	2.23218	12	21.4007	6.001	1
359	Mlxip	0.878454	0.932332	-0.254648	-0.156224	1.63001	12	21.7292	6.001	1
360	Lrch2	0.861214	0.930336	0.25459	0.178623	1.4253	12	21.9901	6.001	1
361	Itga6	0.360318	0.871505	1.39732	0.9511	1.46916	12	21.8328	6.001	1
362	Rpl7	0.85766	0.930336	0.259114	0.183252	1.41397	12	21.8918	6.001	1
363	E030010N08Rik	0.412232	0.930336	-1.23882	-0.849498	1.4583	12	21.8922	6.001	1
364	Yipf3	0.857646	0.930336	0.259132	0.18327	1.41393	12	21.8636	6.001	1
365	Rps18	0.362032	0.871505	-1.40164	-0.947587	1.47916	12	22.6044	6.001	4
366	Tnrc6a	0.00289546	0.0342295	-5.35373	-3.72591	1.43689	12	22.9372	7.28226	6
367	Ppp5c	0.00152652	0.0214431	-3.95516	-4.07982	0.969445	12	23.1097	6.07002	6
368	Erc1	0.441604	0.930336	-1.21267	-0.795804	1.52383	12	21.8881	6.001	1
369	Pcnt	0.884783	0.938216	-0.0833244	-0.148023	0.562917	12	23.6067	7.10165	7
370	Pxn	0.261004	0.708271	-1.66899	-1.17963	1.41484	12	21.9622	6.001	1
371	Dicer1	0.312431	0.78701	-1.50707	-1.05448	1.4292	12	21.936	6.001	1
372	Kif13a	0.858884	0.930336	0.257563	0.181658	1.41784	12	21.9516	6.001	1
373	N4bp2	0.0080518	0.0680885	-3.51679	-3.17119	1.10898	12	22.8463	6.28646	6
374	Lamc1	0.855718	0.930336	0.261563	0.185784	1.40789	12	23.0718	6.001	4
375	Copa	3.45052e-07	4.57769e-05	10.7363	10.0345	1.06994	12	27.5555	12.0557	12
376	Glg1	0.857463	0.930336	0.259362	0.183508	1.41335	12	21.7225	6.001	1
377	Prrc2b	0.311203	0.785574	-1.55374	-1.05728	1.46956	12	21.9431	6.001	1
378	Anxa6	0.858121	0.930336	0.258531	0.182652	1.41543	12	21.8881	6.001	1
379	Msi1	0.0628573	0.30809	-3.25845	-2.05013	1.58939	12	22.2317	6.001	2
380	Vta1	0.857586	0.930336	0.259208	0.183349	1.41374	12	21.576	6.001	1
381	St13	3.04096e-05	0.00117126	-3.06874	-6.47619	0.473849	12	27.0804	14.7236	15
382	Sf3a2	0.857502	0.930336	0.259314	0.183459	1.41348	12	21.8017	6.001	1
383	Lamtor5	0.8579	0.930336	0.25881	0.182939	1.41473	12	21.9068	6.001	1
384	Gm10269	0.857454	0.930336	0.259374	0.18352	1.41333	12	21.7756	6.001	1
385	Vdac2	0.000277958	0.0063887	1.59816	5.064	0.315593	12	25.7308	18	18
386	Rpl18	0.857531	0.930336	0.259277	0.18342	1.41357	12	21.8261	6.001	1
387	Syncrip	0.389786	0.910773	-1.46807	-0.892278	1.64531	12	21.9315	6.001	2
388	Enpp2	0.859642	0.930336	0.256598	0.18067	1.42026	12	22.0741	6.001	1
389	Gtf2i	0.916355	0.951763	0.176891	0.10726	1.64919	12	22.2031	6.001	2
390	Gigyf2	2.44099e-08	4.85756e-06	-3.12793	-12.7561	0.245211	12	26.4432	11.9583	12
391	L1td1	0.115195	0.440841	0.656185	1.69836	0.386363	12	25.1779	14.8144	15
392	Rragb	0.888162	0.939643	-0.234806	-0.143648	1.63459	12	21.7259	6.001	1
393	Gigyf2.1	0.175311	0.567266	-2.00541	-1.44048	1.39219	12	22.0158	6.001	1
394	Mex3a	0.0582428	0.294669	-2.53077	-2.09321	1.20904	12	22.4762	5.13375	5
395	Rps28	6.31833e-05	0.00221885	6.77521	5.98944	1.13119	12	25.9383	10.2664	11
396	Shmt1	0.858252	0.930336	0.258365	0.182481	1.41584	12	21.9933	6.001	1
397	Txn2	0.861914	0.930336	0.253693	0.177712	1.42755	12	22.11	6.001	1
398	Sp1	0.857512	0.930336	0.259301	0.183445	1.41351	12	21.7949	6.001	1
399	Rnf219	0.501483	0.930336	-1.02978	-0.693032	1.4859	12	21.8578	6.001	1
400	Gm28062	0.104478	0.422009	1.14993	1.75643	0.6547	12	24.1963	10.823	11
401	Trip12	0.851142	0.930336	0.267268	0.191753	1.39382	12	22.7224	6.001	4
402	Pak1	0.831254	0.930336	0.399915	0.217788	1.83626	12	21.6669	6.001	1
403	Lca5	0.857651	0.930336	0.259126	0.183264	1.41394	12	21.5203	6.001	1
404	Edc4	0.181359	0.578991	-3.30328	-1.41896	2.32795	12	22.8197	4.97531	5
405	Ppl	0.865154	0.930336	0.249512	0.173496	1.43814	12	21.6227	6.001	0
406	Samd4b	0.000517105	0.0106452	-4.41132	-4.69684	0.93921	12	23.7108	9.0513	9
407	Cherp	0.930595	0.956222	-0.151803	-0.0889427	1.70675	12	21.712	6.001	1
408	Scyl2	0.95763	0.974775	-0.0189992	-0.0542477	0.35023	12	24.8186	15.0343	15
409	Ank3	0.119404	0.446922	2.44256	1.67686	1.45662	12	22.4126	6.001	3
410	Ldha	0.0384272	0.223815	1.53436	2.32486	0.65998	12	25.7576	15.4246	16
411	Ppp6r3	0.000216274	0.00537981	-5.04312	-5.21561	0.966929	12	23.6729	7.11982	7
412	Stx5a	0.00205022	0.025768	4.44124	3.91591	1.13415	12	22.9505	6.14315	6
413	Aftph	0.85749	0.930336	0.259329	0.183474	1.41344	12	21.7243	6.001	1
414	Cux1	0.106364	0.422009	2.39504	1.74584	1.37186	12	21.9904	6.001	1
415	Nsun2	0.857484	0.930336	0.259336	0.183481	1.41342	12	21.757	6.001	1
416	Rc3h1	0.358572	0.871505	-2.14256	-0.954688	2.24425	12	22.442	6.001	4
417	Cep170	0.237737	0.67106	-0.591996	-1.24263	0.476404	12	23.6686	12.1228	12
418	Dvl2	0.187011	0.585435	-1.67872	-1.39939	1.1996	12	23.3699	6.13436	6
419	Tjap1	0.106386	0.422009	-2.50574	-1.74572	1.43537	12	22.6031	6.001	2
420	Mpdz.1	0.298468	0.773038	-1.54899	-1.08681	1.42526	12	21.9428	6.001	1
421	Rpl10	0.00499147	0.0496651	3.83736	3.42937	1.11897	12	24.1085	7.62358	8
422	Hbs1l	0.85757	0.930336	0.259228	0.18337	1.41369	12	21.6378	6.001	1
423	Gm9825	0.857618	0.930336	0.259168	0.183307	1.41384	12	21.8483	6.001	1
424	Fignl2	0.107122	0.422123	-2.48808	-1.74163	1.42859	12	22.5033	6.001	3
425	Vdac3	0.000195079	0.00495585	1.84102	5.27849	0.348778	12	26.3587	15.4145	16
426	Trim26	0.208492	0.622762	-1.93423	-1.32923	1.45515	12	22.0059	6.001	1
427	Gtf2a1	0.657021	0.930336	-0.700629	-0.4553	1.53883	12	21.8033	6.001	1
428	Tnnt2	0.865154	0.930336	0.249512	0.173496	1.43814	12	21.6227	6.001	0
429	Palld	0.93644	0.958106	0.155368	0.0814329	1.90792	12	21.626	6.001	1
430	Myh14	0.85781	0.930336	0.258924	0.183057	1.41445	12	21.9085	6.001	1
431	Fam193a	0.00171975	0.0225647	-4.19734	-4.0134	1.04583	12	23.1294	6.17275	6
432	Bin1	0.857501	0.930336	0.259315	0.18346	1.41347	12	21.6753	6.001	1
433	Dpysl2	0.0103976	0.0790746	3.5258	3.03356	1.16226	12	23.0763	5.93689	6
434	Emd	2.61237e-05	0.00107558	6.99719	6.58007	1.06339	12	25.0271	9.97066	10
435	Dld	0.200576	0.608802	2.31237	1.35436	1.70735	12	22.7634	6.69806	4
436	Aip	0.116875	0.443011	-2.93622	-1.6897	1.73772	12	22.7505	6.001	4
437	Numbl	0.865154	0.930336	0.249512	0.173496	1.43814	12	21.6227	6.001	0
438	Atox1	0.168375	0.553827	2.17797	1.46593	1.48572	12	21.9611	6.001	1
439	Rpl21	0.857507	0.930336	0.259307	0.183451	1.41349	12	21.7915	6.001	1
440	Grcc10	0.857652	0.930336	0.259124	0.183263	1.41395	12	21.5189	6.001	1
441	Emg1	0.0989832	0.408489	2.27244	1.7883	1.27072	12	22.8093	5.10009	5
442	Cpsf2	0.209545	0.623932	-1.92984	-1.32594	1.45545	12	22.0052	6.001	1
443	Psmd4	0.857595	0.930336	0.259196	0.183337	1.41377	12	21.866	6.001	1
444	Pld3	0.857508	0.930336	0.259306	0.183451	1.41349	12	21.7912	6.001	1
445	Rabep1	0.708858	0.930336	0.698983	0.382391	1.82793	12	21.57	6.001	1
446	Psmd14	0.141713	0.504956	-2.44024	-1.57295	1.55138	12	22.5108	6.001	3
447	Bet1	0.857733	0.930336	0.259022	0.183157	1.4142	12	21.8899	6.001	1
448	Nudc	2.25615e-10	8.97949e-08	-7.2327	-19.192	0.37686	12	25.3233	14.0508	14
449	Hnrnph1	0.0614606	0.304498	0.635929	2.06285	0.308277	12	24.0706	8.85125	9
450	Cops5	9.29241e-05	0.00284491	-5.73512	-5.74109	0.998959	12	23.6649	6.10526	6
451	Zw10	0.85746	0.930336	0.259367	0.183513	1.41334	12	21.784	6.001	1
452	IRF3	0.865154	0.930336	0.249512	0.173496	1.43814	12	21.6227	6.001	0
453	Crym	0.858213	0.930336	0.258414	0.182532	1.41572	12	21.9894	6.001	1
454	Pgrmc1	0.857494	0.930336	0.259324	0.183469	1.41345	12	21.6949	6.001	1
455	Copb2	6.32605e-13	7.5533e-10	8.20934	31.613	0.259682	12	27.2602	15.0238	15
456	Ptpn20	0.348783	0.855128	-1.43953	-0.975047	1.47637	12	21.9246	6.001	1
457	Strn	0.356532	0.868773	0.392696	0.9589	0.409527	12	25.5115	12.6509	13
458	Psmb5	0.971738	0.984101	0.0673131	0.0361745	1.86079	12	21.6114	6.001	1
459	Eif3d	0.476579	0.930336	1.19811	0.734796	1.63054	12	21.7999	6.001	1
460	Nmt1	0.0662251	0.316291	-3.12246	-2.02051	1.54538	12	23.1749	6.001	5
461	Pdlim1	0.0728317	0.341024	-0.776391	-1.96626	0.394856	12	24.0074	9.87706	10
462	Pfdn2	0.217428	0.639431	0.457555	1.30178	0.351485	12	25.5316	18	18
463	Cfdp1	0.236031	0.668983	-0.867631	-1.24744	0.695528	12	24.5234	9.1513	10
464	Wdr1	0.857534	0.930336	0.259273	0.183416	1.41358	12	21.6267	6.001	1
465	Igf2bp1	0.5275	0.930336	-0.299821	-0.650705	0.460764	12	23.7033	7.85752	8
466	Comt	0.0302387	0.186108	-3.84095	-2.45637	1.56367	12	22.9063	5.46779	5
467	Gosr1	0.00170077	0.0225635	4.94916	4.01957	1.23126	12	23.1983	6.35383	6
468	Stam2	0.449185	0.930336	-1.19398	-0.782326	1.52619	12	21.885	6.001	1
469	Idh1	0.670567	0.930336	0.757036	0.436015	1.73626	12	21.7264	6.001	1
470	Iap	0.857496	0.930336	0.259321	0.183466	1.41346	12	21.7397	6.001	1
471	Got2	0.857553	0.930336	0.259249	0.183391	1.41364	12	21.804	6.001	1
472	Tuba1b	0.0185732	0.121183	-0.57861	-2.721	0.212646	12	29.8378	18	18
473	Sparc	0.857473	0.930336	0.259351	0.183496	1.41338	12	21.6893	6.001	1
474	Rrm1	0.120409	0.447875	2.4485	1.67183	1.46457	12	22.0046	6.001	1
475	Hsp90aa1	0.793222	0.930336	-0.0979271	-0.268037	0.365349	12	25.7404	18	18
476	Hsp90b1	0.0527352	0.273854	2.66057	2.14902	1.23804	12	23.4851	6.0574	6
477	Sod1	0.857553	0.930336	0.259248	0.183391	1.41364	12	21.5947	6.001	1
478	Mdh2	0.86133	0.930336	0.254441	0.178471	1.42567	12	22.0481	6.001	1
479	Itgb1	0.858389	0.930336	0.258191	0.182303	1.41628	12	21.9917	6.001	1
480	Ncl	0.146807	0.515552	0.413458	1.55124	0.266534	12	25.6535	14.7458	15
481	Pgk1	0.00019092	0.00495563	1.68251	5.29167	0.317953	12	26.4473	15.37	16
482	Eef1a1	0.00126849	0.0189322	0.984011	4.18354	0.23521	12	29.8734	18	18
483	Txn	0.00142452	0.0207424	4.51167	4.11848	1.09547	12	24.4327	12.1038	12
484	Tcea1	0.778016	0.930336	0.508102	0.288327	1.76224	12	21.6849	6.001	1
485	Parp1	0.452189	0.930336	1.25742	0.777027	1.61825	12	21.8097	6.001	1
486	Rrm2	0.499101	0.930336	1.14447	0.696971	1.64207	12	21.7909	6.001	1
487	Hsp90ab1	0.921388	0.953325	-0.324017	-0.100782	3.21502	12	23.81	18	18
488	Krt8	0.85775	0.930336	0.259	0.183135	1.41426	12	21.3612	6.001	1
489	Tcp1	0.309663	0.785007	0.470385	1.0608	0.443423	12	26.6368	16.6998	17
490	Umps	0.981336	0.992138	0.041802	0.0238868	1.75001	12	21.6797	6.001	1
491	Dnmt1	0.857503	0.930336	0.259312	0.183457	1.41348	12	21.6981	6.001	1
492	Rpl27a	0.0284399	0.179668	3.48185	2.48985	1.39842	12	23.3999	6.001	4
493	Srp54	0.00809763	0.0680885	0.79841	3.16813	0.252013	12	27.2515	18	18
494	Hspb1	0.85208	0.930336	0.266106	0.190529	1.39667	12	22.9376	5.05588	5
495	Rplp0	0.183141	0.580026	0.438943	1.41274	0.310704	12	25.5273	18	18
496	Hist1h1c	0.476205	0.930336	1.56094	0.735433	2.12248	12	21.4258	6.001	1
497	Lgals1	0.858014	0.930336	0.258666	0.182791	1.41509	12	21.9342	6.001	1
498	Hmga1	0.479902	0.930336	1.1603	0.729146	1.59132	12	21.7936	6.001	1
499	Hspa2	0.87587	0.932332	0.235353	0.159575	1.47487	12	22.0836	6.001	1
500	EG433182	0.000901621	0.0158314	0.94133	4.37663	0.215081	12	27.9427	18	18
501	Ppia	0.111051	0.431906	0.469772	1.72022	0.273088	12	26.3695	18	18
502	Tpi1	0.000862703	0.0153741	4.63593	4.40178	1.0532	12	25.1316	13.0249	13
503	Slc2a1	0.865154	0.930336	0.249512	0.173496	1.43814	12	21.6227	6.001	0
504	Hspa1b	0.173446	0.565833	-2.09203	-1.44723	1.44554	12	22.0313	6.001	1
505	Pcna	0.860156	0.930336	0.255943	0.180001	1.4219	12	21.9724	6.001	1
506	Cfl1	0.704465	0.930336	0.173515	0.388481	0.446649	12	27.5685	16.4339	17
507	Fasn	0.3762	0.889587	1.45305	0.918997	1.58112	12	21.8421	6.001	1
508	Rpl13a	0.857514	0.930336	0.259298	0.183442	1.41351	12	21.8099	6.001	1
509	Serpinh1	0.857516	0.930336	0.259296	0.18344	1.41352	12	21.7906	6.001	1
510	Cox5b	0.857466	0.930336	0.259359	0.183505	1.41336	12	21.712	6.001	1
511	Hspa5	0.641745	0.930336	-0.461192	-0.477269	0.966315	12	24.2438	10.0422	10
512	Tmsb4x	0.857774	0.930336	0.25897	0.183104	1.41433	12	21.3806	6.001	1
513	Cbl	0.877114	0.932332	0.285601	0.157962	1.80803	12	21.639	6.001	1
514	Gja1	0.730286	0.930336	0.62535	0.352898	1.77204	12	21.7045	6.001	1
515	Impdh2	0.857597	0.930336	0.259193	0.183334	1.41378	12	21.867	6.001	1
516	Mcm3	0.0597747	0.298624	2.99187	2.07856	1.43939	12	22.0693	6.001	1
517	Rps2	0.153656	0.521209	1.22659	1.52305	0.805352	12	23.5537	6.11238	6
518	Tln1	0.383606	0.899853	-1.34111	-0.904352	1.48295	12	21.9085	6.001	1
519	Ezr	0.166532	0.550757	-2.30132	-1.47284	1.5625	12	22.0793	6.001	2
520	Ctnna1	0.428015	0.930336	1.23077	0.820344	1.50031	12	21.8053	6.001	1
521	U2af2	0.263968	0.714689	-1.71278	-1.17193	1.4615	12	21.9688	6.001	1
522	Glud1	0.422362	0.930336	1.33201	0.830703	1.60348	12	21.8221	6.001	1
523	Sars	0.00112585	0.0176877	-1.2786	-4.25073	0.300796	12	27.8125	18	18
524	Plaa	0.23307	0.662584	-1.98235	-1.25586	1.57849	12	22.3901	6.001	3
525	Rpl3	0.0523991	0.273854	3.11573	2.1526	1.44742	12	22.1007	6.001	1
526	Pdia3	0.116522	0.443011	2.44352	1.69151	1.44458	12	22.8306	6.001	4
527	Adh5	0.910136	0.950501	0.186432	0.115272	1.61733	12	22.4123	6.001	3
528	Atxn10	0.858447	0.930336	0.258116	0.182226	1.41646	12	21.9317	6.001	1
529	Pabpc1	0.313862	0.78895	-1.56143	-1.05123	1.48533	12	21.9454	6.001	1
530	Nedd8	0.857573	0.930336	0.259224	0.183366	1.4137	12	21.8303	6.001	1
531	Oat	0.857507	0.930336	0.259308	0.183452	1.41349	12	21.868	6.001	1
532	Fkbp4	6.29443e-06	0.000395555	-4.70384	-7.60441	0.618567	12	24.9804	15.231	15
533	Hmgb2	0.857613	0.930336	0.259173	0.183313	1.41383	12	21.4985	6.001	1
534	Aimp1	0.868781	0.930336	0.223707	0.16878	1.32543	12	23.0147	6.001	4
535	Drg1	0.857568	0.930336	0.25923	0.183372	1.41368	12	21.6402	6.001	1
536	Nedd1	0.862221	0.930336	0.253299	0.177312	1.42855	12	22.0106	6.001	1
537	Prim2	0.853659	0.930336	0.264141	0.188469	1.40151	12	22.0432	6.001	3
538	Ranbp1	0.863528	0.930336	0.251617	0.175612	1.4328	12	22.0362	6.001	1
539	Mif	0.0011744	0.0182108	2.65904	4.22692	0.629073	12	25.8441	10.0873	12
540	Pdha1	0.857503	0.930336	0.259312	0.183456	1.41348	12	21.7843	6.001	1
541	Fbl	0.10544	0.422009	2.52041	1.75101	1.43941	12	22.72	6.001	3
542	Canx	0.858031	0.930336	0.258644	0.182768	1.41515	12	21.9679	6.001	1
543	Irs1	0.857575	0.930336	0.259221	0.183363	1.41371	12	21.8396	6.001	1
544	Ldlr	0.857485	0.930336	0.259335	0.18348	1.41342	12	21.7877	6.001	1
545	Rpl12	0.00374406	0.0417795	4.02676	3.58553	1.12306	12	24.1148	7.68109	8
546	Tagln	0.851777	0.930336	0.266481	0.190924	1.39575	12	22.581	6.001	4
547	Hspa9	0.0549185	0.282641	2.87522	2.12627	1.35224	12	23.0608	5.07847	5
548	Fen1	0.865154	0.930336	0.249512	0.173496	1.43814	12	21.6227	6.001	0
549	Cap1	0.100251	0.40932	-1.0468	-1.78081	0.587822	12	24.6499	8.29808	9
550	Tkt	0.560695	0.930336	0.228961	0.598406	0.382618	12	25.7078	16.9233	17
551	Stat3	0.459552	0.930336	-1.16124	-0.76413	1.51969	12	22.0962	6.001	2
552	Cct8	0.440767	0.930336	0.185532	0.797302	0.232699	12	25.9792	18	18
553	Hist1h1e	0.0465038	0.254704	2.91281	2.21922	1.31254	12	23.2658	6.15627	6
554	Hist1h1a	0.570311	0.930336	1.2031	0.583578	2.0616	12	21.4856	6.001	1
555	Hist1h1b	0.198618	0.60652	1.99479	1.3607	1.466	12	21.9308	6.001	1
556	Hist1h1d	0.600409	0.930336	0.853319	0.538006	1.58608	12	22.8848	6.001	4
557	Rangap1	0.857478	0.930336	0.259344	0.183489	1.4134	12	21.798	6.001	1
558	Nsf	0.301595	0.774417	-1.59951	-1.07948	1.48175	12	21.9516	6.001	1
559	Vps4b	0.0981052	0.408489	-1.72201	-1.79354	0.960115	12	22.7007	6.11897	6
560	Psmc2	0.0461205	0.253769	-1.50838	-2.22382	0.678283	12	26.1118	16.1272	16
561	Yap1	0.0166917	0.113856	-0.882535	-2.77866	0.317611	12	26.2983	13.732	14
562	Aldh2	0.867007	0.930336	0.2471	0.171086	1.4443	12	22.694	6.001	2
563	Capza1	0.283952	0.749333	1.68422	1.12166	1.50154	12	21.8801	6.001	1
564	Capza2	0.683729	0.930336	0.103851	0.417439	0.24878	12	25.0008	15.9256	16
565	Gsr	0.203528	0.610583	1.9743	1.34489	1.468	12	21.9275	6.001	1
566	Rpl13	0.855413	0.930336	0.261945	0.186181	1.40694	12	22.4483	6.001	2
567	Eif1	0.32543	0.806744	1.55799	1.02534	1.51949	12	21.8594	6.001	1
568	Anxa5	0.0419904	0.236493	2.60836	2.27587	1.14609	12	22.8195	6.16082	6
569	Slc25a4	0.256144	0.703072	1.81874	1.19242	1.52526	12	21.9025	6.001	1
570	Atoh1	0.857709	0.930336	0.259051	0.183188	1.41413	12	21.8748	6.001	1
571	Camlg	0.857508	0.930336	0.259306	0.18345	1.4135	12	21.7922	6.001	1
572	Mcm5	0.85749	0.930336	0.259329	0.183474	1.41344	12	21.775	6.001	1
573	Ahcy	0.0505031	0.26861	3.34343	2.17322	1.53847	12	23.0801	5.15293	5
574	Atp6v1a	0.0370675	0.218023	-2.45993	-2.34471	1.04914	12	22.4872	6.18233	6
575	Pa2g4	0.860861	0.930336	0.255043	0.179083	1.42416	12	22.0907	6.001	1
576	Cast	0.863714	0.930336	0.251376	0.175369	1.43341	12	22.0968	6.001	1
577	Slc25a5	0.1644	0.545259	2.13431	1.48092	1.4412	12	22.2788	6.001	2
578	Usp10	0.598431	0.930336	-0.851979	-0.540964	1.57493	12	21.8284	6.001	1
579	Pkm	0.00790675	0.0679184	1.11481	3.18098	0.350459	12	27.3336	18	18
580	Tmem165	0.0320847	0.195455	4.27376	2.42396	1.76313	12	22.8526	6.001	3
581	Rpl10a	0.0455285	0.251671	1.63996	2.231	0.735077	12	24.3882	9.60587	10
582	Psmc4	0.662428	0.930336	-0.714972	-0.447581	1.59741	12	21.8057	6.001	1
583	Ddx6	0.857474	0.930336	0.259349	0.183494	1.41339	12	21.7166	6.001	1
584	Rab1	0.857497	0.930336	0.25932	0.183464	1.41346	12	21.7711	6.001	1
585	Usp5	0.00255164	0.0307744	-3.77768	-3.79528	0.995364	12	22.9749	6.10194	6
586	Atp5b	0.049137	0.263735	3.07092	2.18853	1.40319	12	22.4556	6.001	2
587	Ctbp2	0.865154	0.930336	0.249512	0.173496	1.43814	12	21.6227	6.001	0
588	Fus	0.00803386	0.0680885	1.57734	3.17239	0.49721	12	26.0729	18	18
589	Eef2	0.00491965	0.0493619	1.0508	3.43722	0.305713	12	27.2783	18	18
590	Strn4	0.51651	0.930336	-0.161674	-0.668431	0.241871	12	28.077	18	18
591	Cpne9	0.857525	0.930336	0.259284	0.183427	1.41355	12	21.7069	6.001	1
592	Eif5	0.408235	0.930336	-1.26515	-0.856999	1.47626	12	21.9764	6.001	2
593	Ruvbl1	0.863054	0.930336	0.252227	0.176228	1.43126	12	22.147	6.001	1
594	Pcbp1	0.0802643	0.363013	-0.878456	-1.91041	0.459826	12	26.2271	13.9312	15
595	Eif4a1	0.0286922	0.180308	0.738296	2.48503	0.297097	12	25.5583	18	18
596	Rps20	0.354245	0.866445	1.90526	0.963638	1.97715	12	22.3647	7.56678	4
597	Arf1; Arf2;Arf3;Arf4;Arf5	0.000646833	0.012661	4.65091	4.567	1.01837	12	25.2299	10.5452	11
598	Abce1	0.858261	0.930336	0.258353	0.182469	1.41587	12	21.9091	6.001	1
599	Psme3	0.00105151	0.01674	-4.11926	-4.28934	0.960348	12	23.1045	6.05952	6
600	Rpl27	0.142098	0.504956	2.31615	1.57128	1.47405	12	21.9834	6.001	1
601	Rpl37a	0.685331	0.930336	0.724488	0.415189	1.74496	12	21.721	6.001	1
602	Copz1	0.000188706	0.00495563	5.67457	5.29882	1.07091	12	25.6765	12.0576	12
603	Dcaf7	0.354851	0.866445	-1.44111	-0.962381	1.49744	12	21.9257	6.001	1
604	Nutf2	0.857543	0.930336	0.259262	0.183405	1.41361	12	21.8302	6.001	1
605	Ppp1ca	0.857477	0.930336	0.259346	0.183491	1.4134	12	21.806	6.001	1
606	Ppp1cb	0.381539	0.896766	-1.31646	-0.908419	1.44917	12	21.9049	6.001	1
607	Psmc5	0.728904	0.930336	-0.084055	-0.35479	0.236915	12	24.6396	11.9147	12
608	Calm1	0.0964782	0.407375	2.57496	1.80336	1.42787	12	22.0221	6.001	1
609	Rps8	0.831417	0.930336	0.399545	0.217574	1.83636	12	21.6668	6.001	1
610	Ywhae	0.459859	0.930336	0.201102	0.763594	0.263363	12	25.1417	15.029	15
611	Rps23	0.859221	0.930336	0.257133	0.181218	1.41892	12	22.0346	6.001	1
612	Rps13	0.858622	0.930336	0.257894	0.181998	1.41702	12	21.9213	6.001	1
613	Snrpd1	0.303948	0.777116	1.53742	1.07399	1.4315	12	22.3059	6.001	3
614	Snrpd3	0.85752	0.930336	0.259291	0.183435	1.41353	12	21.8114	6.001	1
615	Rps4x	0.857444	0.930336	0.259387	0.183534	1.41329	12	21.7365	6.001	1
616	Ppp2cb	0.472235	0.930336	1.17829	0.742216	1.58753	12	21.7966	6.001	1
617	Hpcal1	0.0688839	0.327679	0.671349	1.9981	0.335993	12	24.4593	12.0574	12
618	Rpl23a	0.109609	0.42778	3.07334	1.728	1.77855	12	22.1182	6.001	2
619	Rps6	0.274132	0.729652	1.75736	1.14601	1.53347	12	21.8924	6.001	1
620	Mtpn	0.157093	0.531011	2.17113	1.50931	1.4385	12	22.3666	6.001	2
621	Ran	0.11849	0.446298	0.678284	1.68148	0.403386	12	31.9748	18	18
622	Rpl23	0.857481	0.930336	0.259341	0.183486	1.41341	12	21.7493	6.001	1
623	Rps24	0.85749	0.930336	0.259329	0.183474	1.41344	12	21.7292	6.001	1
624	Rps25	0.118111	0.446281	2.37931	1.68339	1.4134	12	22.5	6.001	3
625	Rps26	0.871839	0.932332	0.240739	0.164808	1.46073	12	22.133	6.001	1
626	Fau	0.857902	0.930336	0.258808	0.182937	1.41474	12	21.885	6.001	1
627	Tceb2	0.185434	0.584191	-2.4207	-1.4048	1.72316	12	22.2513	6.001	2
628	Rpl30	0.857492	0.930336	0.259327	0.183472	1.41344	12	21.7517	6.001	1
629	Rps3	0.095738	0.406801	1.05989	1.80788	0.58626	12	24.7959	14.9152	15
630	Pafah1b1	0.149641	0.519205	2.13093	1.53944	1.38423	12	21.951	6.001	1
631	Hspa8	1.31615e-11	7.85739e-09	-6.5979	-24.4579	0.269765	12	31.2737	18	18
632	Tpt1	0.40263	0.930336	1.38282	0.8676	1.59385	12	21.8305	6.001	1
633	Dnaja1	0.112897	0.436192	-1.55888	-1.7104	0.911414	12	24.0226	10.18	10
634	Hspd1	0.0486341	0.262756	3.12592	2.19427	1.42458	12	22.9734	6.001	3
635	Eif4e	0.857553	0.930336	0.259249	0.183392	1.41364	12	21.8417	6.001	1
636	Mapk1	0.0630075	0.30809	-0.843441	-2.04878	0.41168	12	23.5177	11.0768	11
637	Ywhaz	0.0119239	0.0878833	3.32114	2.95985	1.12206	12	23.1404	5.9605	6
638	Rps17	0.858648	0.930336	0.257862	0.181965	1.4171	12	21.9991	6.001	1
639	Rps12	0.0778241	0.355891	0.880377	1.9282	0.456579	12	25.3579	11.6179	12
640	Rps10	0.388471	0.909478	1.37831	0.894837	1.54029	12	21.9677	6.001	2
641	Phb	0.858135	0.930336	0.258512	0.182633	1.41547	12	21.9808	6.001	1
642	Actc1	0.182823	0.580026	2.05437	1.41384	1.45304	12	26.2331	9.17731	12
643	Gnb2l1	0.00909743	0.0735804	1.86903	3.10545	0.601856	12	26.5167	13.9629	15
644	Tuba1a	0.00776284	0.0679184	-4.01275	-3.19088	1.25757	12	23.5111	6.53854	7
645	Tubb4b	0.877218	0.932332	0.233536	0.157827	1.47969	12	22.4028	6.001	2
646	Serpinb5	0.857699	0.930336	0.259065	0.183202	1.4141	12	21.9054	6.001	1
647	Kpnb1	0.861802	0.930336	0.253837	0.177858	1.42719	12	22.0072	6.001	1
648	Pdlim4	0.473143	0.930336	-1.13596	-0.740662	1.53371	12	21.8754	6.001	1
649	Pebp1	0.301409	0.774417	-0.414831	-1.07991	0.384135	12	24.4438	12.0762	12
650	Hint1	0.857534	0.930336	0.259274	0.183417	1.41358	12	21.8099	6.001	1
651	Elavl1	0.863446	0.930336	0.251722	0.175718	1.43253	12	22.0957	6.001	1
652	Slc9a3r1	0.929019	0.955426	0.170085	0.0909673	1.86974	12	21.6285	6.001	1
653	Naca	0.798149	0.930336	-0.0603945	-0.26149	0.230963	12	27.2988	18	18
654	Casp3	0.19511	0.600415	-1.99127	-1.37219	1.45116	12	22.0133	6.001	1
655	Cct7	0.857668	0.930336	0.259103	0.183241	1.414	12	21.8649	6.001	1
656	Cct2	0.0201611	0.130121	0.680042	2.67666	0.254064	12	26.7237	18	18
657	Cct4	0.316119	0.792955	0.650762	1.04612	0.62207	12	24.5595	9.91107	10
658	Cct5	0.0587481	0.294907	0.630167	2.08834	0.301755	12	28.0564	18	18
659	Cct6a	0.984249	0.993401	-0.0082598	-0.0201577	0.409759	12	24.6828	13.9423	14
660	Wnk1	0.00704054	0.0641198	-3.1782	-3.24352	0.979861	12	23.2897	6.83437	7
661	Srsf3	0.8575	0.930336	0.259316	0.183461	1.41347	12	21.7486	6.001	1
662	Npy2r	0.909103	0.950501	0.187996	0.116603	1.61227	12	21.9765	6.001	1
663	Mcm6	0.415622	0.930336	1.31565	0.843173	1.56036	12	21.8193	6.001	1
664	Csrp2	0.857646	0.930336	0.259131	0.18327	1.41393	12	21.8864	6.001	1
665	Csrp1	0.0632178	0.30809	2.81023	2.04689	1.37292	12	23.5267	6.28092	6
666	Rps3a1	0.857491	0.930336	0.259328	0.183472	1.41344	12	21.71	6.001	1
667	G3bp2	0.369297	0.880928	-1.5164	-0.932832	1.62559	12	22.1764	6.001	3
668	Crmp1	0.990517	0.994683	-0.0234529	-0.012135	1.93266	12	21.5962	6.001	1
669	Bop1	0.860592	0.930336	0.255385	0.179432	1.4233	12	22.1005	6.001	1
670	Rp9	0.857669	0.930336	0.259102	0.18324	1.414	12	21.8657	6.001	1
671	Hn1	0.909099	0.950501	0.188002	0.116609	1.61225	12	22.2498	6.001	2
672	G3bp1	0.00475244	0.0489173	-1.27146	-3.45596	0.367904	12	24.3549	11.06	11
673	Dtymk	0.85439	0.930336	0.263227	0.187515	1.40377	12	21.946	6.001	2
674	Tubb5	0.0113449	0.0846617	0.751556	2.98664	0.25164	12	28.2371	18	18
675	Rplp2	0.858054	0.930336	0.258615	0.182739	1.41522	12	21.9772	6.001	1
676	Hmmr	0.157435	0.531011	2.23304	1.50795	1.48085	12	21.97	6.001	1
677	Top2a	0.682858	0.930336	-0.924172	-0.418663	2.20744	12	21.4457	6.001	1
678	Vcp	0.186414	0.585435	0.672133	1.40144	0.479603	12	23.7547	10.0003	10
679	Jup	0.909714	0.950501	0.187072	0.115816	1.61525	12	21.9188	6.001	1
680	Sap30bp	0.685913	0.930336	0.797868	0.414372	1.92549	12	21.5534	6.001	1
681	Atp5a1	0.0030704	0.0359417	1.41274	3.69379	0.382463	12	24.2413	13.059	13
682	Ckb	0.462984	0.930336	-1.16038	-0.758163	1.53051	12	21.8794	6.001	1
683	Smarcad1	0.865154	0.930336	0.249512	0.173496	1.43814	12	21.6227	6.001	0
684	Top1	0.857501	0.930336	0.259315	0.183459	1.41347	12	21.6306	6.001	1
685	Fabp5	0.615785	0.930336	0.823925	0.51518	1.5993	12	21.7377	6.001	1
686	Zc4h2	0.857664	0.930336	0.259109	0.183248	1.41399	12	21.4361	6.001	1
687	Csde1	0.857984	0.930336	0.258703	0.18283	1.415	12	21.8994	6.001	1
688	Eif5b	0.0301263	0.186108	2.9865	2.45841	1.21481	12	23.2778	5.81927	6
689	Tfdp1	0.8575	0.930336	0.259316	0.18346	1.41347	12	21.6758	6.001	1
690	Fubp1	0.00319956	0.0368606	-3.6832	-3.67126	1.00325	12	22.9125	6.11237	6
691	Sdhb	0.859786	0.930336	0.256414	0.180482	1.42072	12	23.506	5.92742	6
692	Rpl22l1	0.831817	0.930336	-0.360976	-0.217048	1.66312	12	21.7468	6.001	1
693	Ccdc47	0.857459	0.930336	0.259368	0.183514	1.41334	12	21.7093	6.001	1
694	Puf60	0.291025	0.758697	-1.61927	-1.10452	1.46605	12	21.9537	6.001	1
695	Cdk5rap2	0.36658	0.877189	-1.39889	-0.938325	1.49084	12	22.2685	6.001	2
696	1700009N14Rik	0.85808	0.930336	0.258582	0.182705	1.4153	12	21.9281	6.001	1
697	Acbd6	0.67993	0.930336	-0.655333	-0.422784	1.55004	12	21.7956	6.001	1
698	Tnrc6b	0.877924	0.932332	0.23258	0.156911	1.48224	12	21.9217	6.001	2
699	Ehd4	0.725979	0.930336	-0.773099	-0.358798	2.15469	12	21.4709	6.001	1
700	Trim71	0.00907212	0.0735804	-3.14695	-3.10695	1.01287	12	22.8048	6.12611	6
701	gag-pol	0.857557	0.930336	0.259244	0.183386	1.41365	12	21.6572	6.001	1
702	Shroom4	0.21936	0.639441	-1.87302	-1.29596	1.44527	12	22.4677	6.001	4
703	Hnrnpab	0.198176	0.60652	-1.96046	-1.36214	1.43925	12	22.3592	6.001	2
704	Msi2	0.858822	0.930336	0.257641	0.181738	1.41765	12	22.0242	6.001	1
705	Osbp	0.127699	0.467707	2.23451	1.63638	1.36552	12	22.33	6.001	2
706	Nsfl1c	0.113249	0.436192	2.4764	1.70854	1.44942	12	22.3048	6.001	2
707	Ehd1	0.857449	0.930336	0.259381	0.183527	1.41331	12	21.7496	6.001	1
708	Glmn	0.228905	0.655425	-1.78272	-1.26784	1.40611	12	21.9805	6.001	1
709	Ddx39	0.953657	0.971559	0.0222697	0.0593409	0.375284	12	24.5235	13.9772	14
710	Fxr2	1.83306e-05	0.000875468	-2.3841	-6.82625	0.349255	12	25.0637	10.7822	11
711	Npm3	0.178971	0.574438	2.08125	1.42738	1.45809	12	21.9448	6.001	1
712	Gga1	0.857553	0.930336	0.25925	0.183392	1.41364	12	21.6644	6.001	1
713	Uri1	0.145227	0.513021	-2.15784	-1.5579	1.3851	12	22.0395	6.001	1
714	Patl1	0.033923	0.203538	-3.31728	-2.39342	1.386	12	22.8075	6.001	3
715	Cpsf3	0.92789	0.955426	-0.15762	-0.0924193	1.70549	12	21.7129	6.001	1
716	Hs1bp3	0.893788	0.942741	0.2105	0.136372	1.54357	12	22.1697	6.001	3
717	Zyx	0.111693	0.432991	-2.48096	-1.71679	1.44512	12	22.0879	6.001	1
718	Prep	0.857477	0.930336	0.259345	0.18349	1.4134	12	21.6618	6.001	1
719	Picalm	0.857594	0.930336	0.259197	0.183338	1.41377	12	21.9067	6.001	1
720	Scamp1	0.224626	0.646274	1.93454	1.28032	1.51097	12	21.9215	6.001	1
721	Mat2a	0.858708	0.930336	0.257785	0.181886	1.41729	12	21.975	6.001	1
722	Coro1c	0.857768	0.930336	0.258978	0.183112	1.41431	12	21.9435	6.001	1
723	Atp5o	0.857541	0.930336	0.259264	0.183407	1.4136	12	21.6143	6.001	1
724	Nono	0.62749	0.930336	0.852287	0.497992	1.71145	12	21.7423	6.001	1
725	Lrrc59	0.852636	0.930336	0.265415	0.189803	1.39837	12	22.5024	6.001	3
726	Dars	0.000965588	0.0160127	2.89885	4.33766	0.668298	12	25.0921	12.8254	13
727	Shmt2	0.857479	0.930336	0.259343	0.183489	1.4134	12	21.6824	6.001	1
728	Nup62	0.497703	0.930336	-0.206979	-0.699288	0.295985	12	25.3755	10.3793	11
729	Dnaja2	0.410362	0.930336	-1.26942	-0.853	1.48819	12	21.8968	6.001	1
730	Usp11	0.8575	0.930336	0.259316	0.183461	1.41347	12	21.7485	6.001	1
731	Tmed9	0.857607	0.930336	0.259181	0.183322	1.41381	12	21.8444	6.001	1
732	Psmd8	0.858074	0.930336	0.258589	0.182712	1.41528	12	21.8953	6.001	1
733	Eif4h	0.85755	0.930336	0.259253	0.183395	1.41363	12	21.6685	6.001	1
734	Actr3	0.0871052	0.386631	2.49714	1.86304	1.34035	12	22.8057	6.001	3
735	Secisbp2	0.0643306	0.309721	-2.91218	-2.037	1.42964	12	22.1525	6.001	1
736	Rsrc1	0.857334	0.930336	0.327183	0.183676	1.7813	12	21.6321	6.001	1
737	Hspa8.1	0.181177	0.578991	-2.55386	-1.4196	1.799	12	21.8123	6.001	1
738	Eif3g	0.857462	0.930336	0.259364	0.18351	1.41335	12	21.7307	6.001	1
739	Srsf7	0.860298	0.930336	0.255762	0.179816	1.42235	12	21.9881	6.001	1
740	Psmd9	0.865154	0.930336	0.249512	0.173496	1.43814	12	21.6227	6.001	0
741	Pdia6	0.857604	0.930336	0.259185	0.183325	1.4138	12	21.8703	6.001	1
742	Vdac1	0.00344091	0.038759	1.73906	3.63155	0.478876	12	25.4398	12.652	13
743	Stip1	2.4167e-09	6.9841e-07	-4.01779	-15.6351	0.256973	12	27.779	18	18
744	Psmd2	0.245864	0.690317	-0.436662	-1.2201	0.357891	12	24.323	8.96908	9
745	Snx1	0.857544	0.930336	0.259261	0.183404	1.41361	12	21.8885	6.001	1
746	Eif4ebp1	0.854162	0.930336	0.263513	0.187813	1.40306	12	22.2262	6.001	2
747	Eif3h	0.15264	0.521209	-2.18661	-1.52716	1.43182	12	22.4485	6.001	2
748	Dnajb1	0.960986	0.976525	0.0856301	0.0499479	1.71439	12	21.6724	6.001	1
749	Zc3h15	0.852769	0.930336	0.26525	0.18963	1.39878	12	22.1249	6.001	3
750	Kars	0.373347	0.888001	-0.268376	-0.924692	0.290233	12	24.4723	10.9788	11
751	Rtcb	0.952712	0.971559	-0.0223687	-0.0605529	0.369407	12	23.7129	8.14283	8
752	Poldip3	0.857504	0.930336	0.259311	0.183456	1.41348	12	21.6157	6.001	1
753	Sh3gl1	0.403575	0.930336	-1.30921	-0.865805	1.51212	12	21.904	6.001	1
754	Ptges3	0.32105	0.798612	-1.5229	-1.03506	1.47132	12	21.9381	6.001	1
755	Snx5	0.857481	0.930336	0.259341	0.183486	1.41341	12	21.7898	6.001	1
756	Ppat	0.856374	0.930336	0.260737	0.184928	1.40994	12	21.9424	6.001	2
757	Tnpo1	0.865154	0.930336	0.249512	0.173496	1.43814	12	21.6227	6.001	0
758	Skp1a	0.847265	0.930336	0.157168	0.196816	0.798553	12	23.8151	6.64646	7
759	Ahsa1	0.632356	0.930336	0.841495	0.490894	1.71421	12	21.7405	6.001	1
760	Psma4	0.868583	0.930336	0.299777	0.169037	1.77344	12	21.6366	6.001	1
761	Uri1.1	0.00321063	0.0368606	-3.69485	-3.66938	1.00694	12	23.3787	6.75074	7
762	Prrc2c	0.00912052	0.0735804	-2.05674	-3.10408	0.662592	12	24.6506	12.3567	12
763	Rap1gds1.1	0.116493	0.443011	-2.40458	-1.69166	1.42143	12	22.5775	6.001	3
764	Hn1l	0.875298	0.932332	-0.0913633	-0.160318	0.569889	12	24.0748	11.0716	11
765	Eif2s3x	0.00998063	0.0784005	3.28577	3.05558	1.07533	12	23.8277	9.97909	10
766	Utp15	0.861475	0.930336	0.254256	0.178283	1.42614	12	22.05	6.001	1
767	Tmpo	0.0737367	0.343913	3.44638	1.95919	1.75908	12	22.6864	6.001	4
768	Pum2	0.260368	0.708271	-1.67114	-1.1813	1.41466	12	21.9626	6.001	1
769	Ubap1	0.576721	0.930336	-0.899402	-0.573768	1.56754	12	21.8363	6.001	1
770	Dbn1	0.258883	0.707439	1.8092	1.18519	1.52651	12	21.9009	6.001	1
771	Ipo5	0.858864	0.930336	0.257587	0.181683	1.41778	12	21.9508	6.001	1
772	Ppp2r2a	0.00436964	0.0463871	4.12631	3.50152	1.17844	12	24.2311	10.1007	10
773	Matr3	0.836854	0.930336	0.303295	0.210441	1.44123	12	22.8003	6.001	4
774	Rap1gds1.2	0.296411	0.769379	-1.55528	-1.09167	1.42468	12	21.9438	6.001	1
775	Rars	0.857513	0.930336	0.259299	0.183443	1.41351	12	21.8194	6.001	1
776	Sf3a1	0.575568	0.930336	-0.877061	-0.575527	1.52393	12	21.8323	6.001	1
777	Gga2	0.21449	0.635487	-4.109	-1.3107	3.13497	12	22.9079	6.001	4
778	Spg20	0.0109812	0.0824627	-2.86203	-3.00417	0.952685	12	23.1438	6.96575	7
779	Mthfd1	0.135704	0.486577	2.35316	1.59945	1.47123	12	21.9893	6.001	1
780	Dync1li1	0.160898	0.535132	2.65889	1.49439	1.77925	12	22.5291	6.001	4
781	Fkbp5	0.000309008	0.00689389	-5.87545	-5.00059	1.17495	12	23.5627	6.41233	6
782	Psmd1	0.45101	0.930336	0.349007	0.779104	0.447959	12	23.9483	9.94929	10
783	Ruvbl2	0.134806	0.484815	-2.28309	-1.60349	1.42383	12	22.5167	6.001	2
784	Smyd5	0.000940021	0.0160127	-4.47696	-4.35291	1.0285	12	23.1884	6.1464	6
785	Aars	0.000244205	0.00595064	-1.65386	-5.14198	0.321639	12	25.7409	15.9802	16
786	Sfpq	0.716681	0.930336	-0.554734	-0.371584	1.49289	12	22.397	6.001	2
787	Snx9	0.868449	0.930336	0.245212	0.169211	1.44915	12	22.0131	6.001	1
788	Ctdp1	0.75288	0.930336	0.600148	0.322153	1.86293	12	21.5864	6.001	1
789	Khsrp	0.0786989	0.357287	-0.608952	-1.92177	0.316871	12	25.6094	18	18
790	Ddb1	0.00573547	0.0547853	-1.32436	-3.35419	0.394838	12	24.3872	12.0782	12
791	Fam193b	0.696783	0.930336	-0.642642	-0.399166	1.60996	12	21.7937	6.001	1
792	Ctu2	0.851205	0.930336	0.267191	0.191671	1.39401	12	22.596	6.001	4
793	Xrra1	0.91834	0.951763	0.173799	0.104705	1.6599	12	21.9599	6.001	1
794	Lrp1	0.857602	0.930336	0.259187	0.183327	1.41379	12	21.5258	6.001	1
795	Ddx3y	0.85749	0.930336	0.259329	0.183474	1.41344	12	21.7214	6.001	1
796	Mapre1	0.857462	0.930336	0.259364	0.18351	1.41335	12	21.7868	6.001	1
797	Hdac6	0.857594	0.930336	0.259198	0.183339	1.41376	12	21.5812	6.001	1
798	Mcm7	0.588629	0.930336	0.938986	0.555696	1.68975	12	21.7567	6.001	1
799	Hdlbp	0.000674614	0.0127855	-4.29942	-4.54275	0.946436	12	24.4544	9.82742	10
800	Npm1	0.376994	0.889587	0.323273	0.917417	0.352373	12	25.8623	18	18
801	Snx2	0.857501	0.930336	0.259315	0.18346	1.41347	12	21.7472	6.001	1
802	Impa1	0.016222	0.111316	3.03445	2.79406	1.08604	12	23.0448	8.11443	8
803	Tars	0.857511	0.930336	0.259302	0.183446	1.4135	12	21.7962	6.001	1
804	Tox4	0.608108	0.930336	-0.801083	-0.526541	1.52141	12	21.82	6.001	1
805	Rcc1	0.857472	0.930336	0.259351	0.183497	1.41338	12	21.748	6.001	1
806	Glrx	0.857498	0.930336	0.259319	0.183463	1.41346	12	21.7673	6.001	1
807	Ddx17	0.857462	0.930336	0.259364	0.18351	1.41335	12	21.7387	6.001	1
808	Pgam1	0.00566984	0.0545951	-4.00726	-3.36041	1.19249	12	23.3497	7.43245	7
809	Rpa1	0.582335	0.930336	0.953131	0.565224	1.68629	12	21.7591	6.001	1
810	Txnl1	0.00535283	0.0520454	2.57139	3.39153	0.75818	12	25.7489	12.4368	13
811	Eif3f	0.00101256	0.0165616	-1.11669	-4.31072	0.259049	12	28.5851	18	18
812	Rpn1	0.85637	0.930336	0.260742	0.184933	1.40992	12	21.8357	6.001	2
813	Lman1	0.100532	0.40932	2.64742	1.77916	1.48802	12	21.9388	6.001	1
814	Sh3bgrl	0.85756	0.930336	0.259241	0.183383	1.41366	12	21.826	6.001	1
815	Mtch2	0.365801	0.877189	1.48145	0.939906	1.57616	12	21.8468	6.001	1
816	Pgd	0.0952934	0.406801	2.55084	1.81061	1.40883	12	22.6318	6.001	3
817	Gdi2	0.220109	0.639441	0.651755	1.29372	0.503784	12	24.539	13.2212	13
818	Txlna	0.699929	0.930336	-0.613812	-0.394784	1.5548	12	21.7889	6.001	1
819	Rfc5	0.857455	0.930336	0.259373	0.183519	1.41333	12	21.7767	6.001	1
820	Nek4	0.984129	0.993401	0.0345488	0.0203114	1.70095	12	21.6809	6.001	1
821	Serbp1	0.124782	0.458988	0.351723	1.65035	0.213121	12	27.5132	16.6201	17
822	Caprin1	0.809436	0.930336	0.4563	0.246534	1.85087	12	21.6105	6.001	1
823	Strip1	0.857476	0.930336	0.259346	0.183492	1.41339	12	21.811	6.001	1
824	Pcca	3.99914e-06	0.000318332	1.55794	7.9519	0.19592	12	32.2717	18	18
825	Trappc12	0.857797	0.930336	0.25894	0.183073	1.41441	12	22.0336	6.001	2
826	Dlgap5	0.857512	0.930336	0.259301	0.183445	1.41351	12	21.7981	6.001	1
827	Clint1	0.857532	0.930336	0.259275	0.183418	1.41357	12	21.5812	6.001	1
828	Tnrc6c.2	0.865154	0.930336	0.249512	0.173496	1.43814	12	21.6227	6.001	0
829	Ccser2	0.609659	0.930336	0.83654	0.52424	1.59572	12	21.7398	6.001	1
830	Ewsr1	0.0100953	0.0786847	3.85238	3.04944	1.26331	12	24.2608	10.4498	11
831	Rfc4	0.857689	0.930336	0.259077	0.183214	1.41407	12	21.9297	6.001	1
832	Srm	0.858694	0.930336	0.257803	0.181904	1.41724	12	22.0289	6.001	1
833	Btf3	0.114849	0.440841	2.62062	1.70016	1.5414	12	21.8971	6.001	1
834	Smu1	0.857789	0.930336	0.25895	0.183084	1.41438	12	21.8898	6.001	1
835	Xab2	0.451375	0.930336	-1.16496	-0.77846	1.49649	12	21.8797	6.001	1
836	Mageh1	0.857588	0.930336	0.259205	0.183346	1.41375	12	21.5871	6.001	1
837	Dnajc7	2.18636e-06	0.000200809	-2.23998	-8.43176	0.265659	12	26.2309	14.0141	14
838	Ddx21	0.865154	0.930336	0.249512	0.173496	1.43814	12	21.6227	6.001	0
839	Ubxn4	0.446501	0.930336	1.23967	0.787081	1.57502	12	21.8067	6.001	1
840	Eif2s2	0.857512	0.930336	0.259301	0.183446	1.41351	12	21.8001	6.001	1
841	Psat1	0.366598	0.877189	-1.37479	-0.93829	1.4652	12	22.1637	6.001	3
842	Rnh1	0.906022	0.949772	0.22336	0.120577	1.85243	12	21.6374	6.001	1
843	Cand2	0.850567	0.930336	-0.321683	-0.192503	1.67105	12	21.7403	6.001	1
844	Vipas39	0.857496	0.930336	0.259321	0.183466	1.41346	12	21.8114	6.001	1
845	Gtf2f2	0.897401	0.943219	0.205301	0.131703	1.55881	12	21.9227	6.001	1
846	Ythdf2	0.8575	0.930336	0.259317	0.183461	1.41347	12	21.8623	6.001	1
847	Sec31a	0.857556	0.930336	0.259245	0.183387	1.41365	12	21.5873	6.001	1
848	Tomm40	0.0129006	0.0933533	3.31053	2.91748	1.13472	12	23.497	8.00077	8
849	Peg3	0.85751	0.930336	0.259304	0.183448	1.4135	12	21.6784	6.001	1
850	Pin1	0.304993	0.778122	-1.57357	-1.07157	1.46847	12	21.9463	6.001	1
851	2006-09-01	0.0066758	0.0613146	3.47875	3.27221	1.06312	12	24.3089	12.0374	12
852	Vps51	0.00230953	0.0284286	4.24009	3.85015	1.10128	12	23.8953	9.20992	9
853	Pak1ip1	0.858231	0.930336	0.258391	0.182508	1.41578	12	21.9747	6.001	1
854	Rps6kb1	0.8489	0.930336	-0.325183	-0.194681	1.67034	12	21.7408	6.001	1
855	Kiz	0.858518	0.930336	0.258027	0.182135	1.41668	12	21.9235	6.001	1
856	Rab3gap1	0.857493	0.930336	0.259325	0.18347	1.41345	12	21.6838	6.001	1
857	Lrrfip1.1	0.878274	0.932332	-0.255013	-0.156457	1.62993	12	21.7292	6.001	1
858	Ttc4	0.00166614	0.0225635	-4.34564	-4.03102	1.07805	12	23.1745	6.22507	6
859	Dstn	0.0185028	0.121183	2.97136	2.72306	1.09118	12	24.3484	10.3814	11
860	Ppa1	0.0168781	0.113856	0.972394	2.77267	0.350706	12	25.3306	11.8495	12
861	Eef1g	0.17717	0.571734	2.56372	1.4338	1.78807	12	22.4149	6.001	3
862	Cpn10-rs1	0.0969217	0.407481	2.55462	1.80067	1.4187	12	22.3536	6.001	2
863	Wdr12	0.851917	0.930336	0.266308	0.190741	1.39617	12	22.2904	6.001	3
864	2700060E02Rik	0.0926102	0.40064	-2.51872	-1.82733	1.37836	12	22.0916	6.001	1
865	Cdv3	0.289793	0.758697	-2.00942	-1.10748	1.81441	12	22.0631	5.50294	2
866	Metap1	0.858062	0.930336	0.258604	0.182728	1.41524	12	21.9719	6.001	1
867	Gpn1	0.260464	0.708271	-1.72543	-1.18104	1.46093	12	21.9709	6.001	1
868	Wdr18	0.857496	0.930336	0.259322	0.183466	1.41346	12	21.7418	6.001	1
869	Phactr4	0.859645	0.930336	0.256595	0.180666	1.42027	12	21.9747	6.001	1
870	Rpl17	0.965226	0.978336	0.0914293	0.0445151	2.05389	12	21.7947	6.42425	2
871	Rpl38	0.857473	0.930336	0.259351	0.183496	1.41338	12	21.7489	6.001	1
872	Cxxc1	0.85795	0.930336	0.258747	0.182874	1.41489	12	21.8837	6.001	1
873	Tfrc	0.773685	0.930336	0.500463	0.294129	1.70151	12	21.6837	6.001	1
874	Tardbp	0.0290118	0.181362	-3.03427	-2.47899	1.224	12	22.7209	6.58157	6
875	Tsn	0.857476	0.930336	0.259346	0.183492	1.4134	12	21.7996	6.001	1
876	Rpl4	0.0758296	0.352298	0.986384	1.94313	0.507626	12	25.5475	9.88845	11
877	Rpl14-ps1	0.0645959	0.309749	2.93913	2.03466	1.44453	12	22.0791	6.001	1
878	Elmo1	0.857578	0.930336	0.259217	0.183359	1.41372	12	21.5685	6.001	1
879	Sf3a3	0.865154	0.930336	0.249512	0.173496	1.43814	12	21.6227	6.001	0
880	Psmd11	0.0833571	0.374808	0.420707	1.88856	0.222767	12	26.8902	18	18
881	Trim28	0.0309544	0.189536	0.475356	2.44358	0.194533	12	28.3489	18	18
882	Nufip2	0.000263962	0.00630341	-5.24712	-5.09506	1.02985	12	23.5369	6.14735	6
883	Rpl36	0.857603	0.930336	0.259186	0.183326	1.4138	12	21.5101	6.001	1
884	Trim41	0.0837149	0.374808	-1.50088	-1.88608	0.79577	12	23.6867	7.70431	8
885	Mapk7	0.857488	0.930336	0.259332	0.183477	1.41343	12	21.6893	6.001	1
886	Crk	2.65558e-06	0.000226483	-2.18654	-8.27504	0.264233	12	26.5989	16.0062	16
887	Ccdc88a	0.858628	0.930336	0.257887	0.181991	1.41703	12	21.9408	6.001	1
888	Zdbf2	0.934965	0.958106	-0.135897	-0.083327	1.63089	12	21.7094	6.001	1
889	Pfas	0.857619	0.930336	0.259165	0.183305	1.41385	12	21.875	6.001	1
890	Synrg	0.0506174	0.26861	-3.03981	-2.17196	1.39957	12	22.9922	6.001	4
891	Acaca	0.0366546	0.216661	1.74817	2.35087	0.743627	12	24.9925	11.7573	12
892	Spag7	0.69195	0.930336	0.787058	0.405914	1.93898	12	21.5552	6.001	1
893	Cltc	0.858422	0.930336	0.258149	0.18226	1.41638	12	22.0041	6.001	1
894	Specc1	0.134406	0.484815	-2.25998	-1.6053	1.40782	12	23.1649	6.001	4
895	Gprasp1	0.25892	0.707439	-2.9762	-1.18509	2.51136	12	22.5861	6.001	4
896	Arcn1	2.41259e-05	0.0010288	7.32817	6.63487	1.10449	12	25.5527	12.1207	12
897	Cttn	0.183037	0.580026	-0.313521	-1.4131	0.221868	12	27.1563	18	18
898	Khdrbs1	0.858726	0.930336	0.257763	0.181864	1.41734	12	22.0651	6.001	3
899	Eps15l1	0.0407116	0.2337	-0.910829	-2.29298	0.397225	12	24.3006	11.058	11
900	Rbbp4	0.00827321	0.0690784	3.56217	3.15658	1.12849	12	23.7691	5.77033	6
901	Itpa	0.865154	0.930336	0.249512	0.173496	1.43814	12	21.6227	6.001	0
902	Ppm1g	0.247507	0.692001	-1.93517	-1.21561	1.59193	12	22.4169	6.001	3
903	Cdc37	0.000667092	0.0127855	-5.12248	-4.54921	1.12602	12	23.41	6.31135	6
904	Prdx2	0.0777035	0.355891	3.42609	1.9291	1.77601	12	23.195	6.001	5
905	Igbp1	0.506904	0.930336	-0.188979	-0.684108	0.276241	12	24.8881	13.0403	13
906	Fscn1	0.606951	0.930336	0.162973	0.528259	0.308509	12	25.0721	13.8535	14
907	Fxr1	0.00840101	0.0696584	-1.91809	-3.14833	0.609242	12	24.4458	9.35867	10
908	Ktn1.2	0.823408	0.930336	0.411954	0.228101	1.80601	12	21.6179	6.001	1
909	Ddx19a	0.147904	0.51788	-1.88076	-1.54665	1.21602	12	22.7262	5.23287	5
910	Hsph1	1.32083e-05	0.000685682	-2.38712	-7.05903	0.338165	12	26.3993	18	18
911	Phgdh	0.0697065	0.328971	2.24466	1.99133	1.12721	12	23.2842	9.17979	9
912	Srsf2	0.710539	0.930336	0.722645	0.380065	1.90137	12	21.566	6.001	1
913	Sptbn1	0.0363644	0.216015	2.52862	2.35524	1.07361	12	22.8509	7.10425	7
914	Fstl1	0.860403	0.930336	0.255628	0.179679	1.42269	12	22.2839	6.001	3
915	Dbnl	0.914337	0.951763	-0.180963	-0.109859	1.64723	12	21.7169	6.001	1
916	Cstb	0.860437	0.930336	0.255584	0.179634	1.4228	12	23.154	6.12495	6
917	Mapk3	0.184587	0.58306	-2.02213	-1.40772	1.43646	12	22.431	6.001	2
918	Gart	0.986708	0.993452	0.00517513	0.0170097	0.304246	12	27.0713	18	18
919	Eif3c	0.857461	0.930336	0.259366	0.183512	1.41335	12	21.7246	6.001	1
920	Wdr43	0.857623	0.930336	0.25916	0.1833	1.41386	12	21.4994	6.001	1
921	Swap70	0.839279	0.930336	0.371885	0.207264	1.79426	12	21.6246	6.001	1
922	Gbf1	0.00724037	0.064515	3.67951	3.22843	1.13972	12	23.1032	6.13232	6
923	Ltv1	0.865948	0.930336	0.24848	0.172463	1.44077	12	21.9846	6.001	2
924	Tacc3	0.254447	0.7008	-1.73206	-1.19692	1.44709	12	22.2537	6.001	2
925	Haus6	0.000126158	0.0035865	-2.55532	-5.54809	0.460577	12	25.1708	14.1167	14
926	Rprd2	0.857482	0.930336	0.259339	0.183484	1.41341	12	21.7861	6.001	1
927	Fxr2.1	0.0607617	0.302289	-3.05817	-2.06931	1.47786	12	22.1378	6.001	1
928	Nes	0.00197855	0.0251318	-4.23923	-3.9356	1.07715	12	24.7639	10.6608	10
929	Kif15	0.119	0.446809	-2.40395	-1.6789	1.43186	12	22.0804	6.001	1
930	Kif11	0.892517	0.942233	-0.0433871	-0.138015	0.314364	12	25.0758	17.015	17
931	Arhgef18	0.85775	0.930336	0.258999	0.183134	1.41426	12	21.9407	6.001	1
932	Ptpn23	0.856033	0.930336	0.261166	0.185373	1.40887	12	22.18	6.001	2
933	Zfp157	0.865154	0.930336	0.249512	0.173496	1.43814	12	21.6227	6.001	0
934	Wipf2	0.857539	0.930336	0.259267	0.18341	1.41359	12	21.6855	6.001	1
935	Tdrkh	0.216041	0.637699	-1.8807	-1.30598	1.44007	12	22.3525	6.001	2
936	Fam21	2.8921e-05	0.00115106	-6.38717	-6.5104	0.981073	12	24.5923	6.99643	8
937	Nudcd1	0.858901	0.930336	0.257541	0.181636	1.4179	12	22.0164	6.001	1
938	Q6PIU9	0.857524	0.930336	0.259286	0.18343	1.41355	12	21.7095	6.001	1
939	Ppp1r9b	0.307276	0.780612	0.644434	1.06629	0.60437	12	25.969	14.737	15
940	Ccdc88c	0.858914	0.930336	0.257524	0.181619	1.41794	12	22.0711	6.001	1
941	Ube2o	0.129799	0.471063	2.86177	1.6265	1.75947	12	21.8257	6.001	1
942	Kbp	0.0485315	0.262756	-4.36323	-2.19545	1.9874	12	22.9692	5.13901	5
943	Cand1	0.514958	0.930336	1.43206	0.670953	2.13436	12	21.4474	6.001	1
944	Larp1	0.0115628	0.0857514	-1.0693	-2.9764	0.359258	12	25.2779	13.9736	14
945	Ubfd1	0.482982	0.930336	0.142524	0.723932	0.196875	12	24.4067	12.0016	12
946	Vars	0.317095	0.793735	0.443801	1.04392	0.425128	12	24.872	12.1296	13
947	gag	0.0103972	0.0790746	-2.99762	-3.03358	0.988145	12	23.5208	10.0974	10
948	Ythdf3	0.32567	0.806744	-1.50866	-1.02481	1.47215	12	21.9358	6.001	1
949	Prrc2b.1	0.00415911	0.0451453	-4.47238	-3.52834	1.26756	12	23.0952	6.68383	6
950	gag.1	0.173924	0.565844	2.59495	1.4455	1.79519	12	22.3508	6.001	3
951	Atxn2l	8.8861e-05	0.00279211	-2.29292	-5.7696	0.397414	12	25.6125	14.0907	14
952	Itpkc	0.684596	0.930336	0.80198	0.41622	1.92682	12	21.5527	6.001	1
953	Prrc2a	4.33405e-05	0.00161714	-6.40266	-6.23764	1.02646	12	24.1237	7.25391	7
954	Ube2q1	0.856463	0.930336	0.260625	0.184812	1.41021	12	22.0418	6.001	2
955	Ikbkap	0.478041	0.930336	-1.12429	-0.732307	1.53527	12	21.8735	6.001	1
956	Vcpip1	0.00148506	0.0212591	-4.66573	-4.0952	1.13932	12	23.1563	6.34146	6
957	Epg5	0.960284	0.976525	0.101291	0.0508464	1.9921	12	21.6252	5.7952	1
958	Vat1l	0.856662	0.930336	0.260374	0.184553	1.41084	12	22.1195	6.001	2
959	Nisch	0.857467	0.930336	0.259358	0.183504	1.41337	12	21.6815	6.001	1
960	Khnyn	0.865154	0.930336	0.249512	0.173496	1.43814	12	21.6227	6.001	0
961	Pum1	0.00220831	0.0274659	-4.75579	-3.87487	1.22734	12	23.1135	6.55735	6
962	Nup214	6.56133e-07	7.12203e-05	-2.02503	-9.45199	0.214244	12	24.5299	12.0225	12
963	Ube3c	0.852801	0.930336	0.26521	0.189588	1.39888	12	22.796	6.001	4
964	2009-09-01	0.218818	0.639441	0.6614	1.29759	0.509714	12	23.0802	6.10572	6
965	Sass6	0.857639	0.930336	0.259141	0.18328	1.41391	12	21.5361	6.001	1
966	Pgrmc2	0.85749	0.930336	0.259328	0.183473	1.41344	12	21.7424	6.001	1
967	Ubap2l	2.92467e-09	6.9841e-07	-5.62606	-15.3772	0.365871	12	28.0636	16.0703	16
968	Ubap2l.1	0.00536146	0.0520454	-4.59313	-3.39066	1.35464	12	22.9765	6.98826	6
969	Snx4	0.426265	0.930336	-1.20446	-0.823542	1.46253	12	21.8865	6.001	1
970	Lrrc15	0.867688	0.930336	0.24621	0.170201	1.44658	12	22.2078	6.001	1
971	Flnb	0.857733	0.930336	0.259021	0.183156	1.41421	12	21.9378	6.001	1
972	Atg2b	0.684045	0.930336	-0.646817	-0.416995	1.55114	12	21.7942	6.001	1
973	Bsdc1	0.143902	0.509849	2.25828	1.56354	1.44434	12	21.9731	6.001	1
974	Rbsn	0.401375	0.930336	-1.37947	-0.869989	1.58562	12	23.4323	6.001	5
975	Ddhd2	0.857906	0.930336	0.258803	0.182932	1.41475	12	21.8917	6.001	1
976	Znf598	0.221128	0.640843	-3.76464	-1.29068	2.91679	12	22.8067	6.001	4
977	LOC72520	0.858537	0.930336	0.258003	0.18211	1.41674	12	21.9299	6.001	1
978	Rnf214	0.98554	0.993452	0.0307798	0.018505	1.66332	12	21.6816	6.001	1
979	Lpp	0.857529	0.930336	0.259279	0.183423	1.41356	12	21.8816	6.001	1
980	Actbl2	0.925349	0.955426	0.162679	0.095687	1.70012	12	21.8643	6.001	1
981	Bola2	0.85781	0.930336	0.258925	0.183057	1.41445	12	21.872	6.001	1
982	Tiprl	0.0580122	0.294669	-3.01388	-2.09544	1.4383	12	22.161	6.001	1
983	Vapb	0.408443	0.930336	1.36772	0.856607	1.59667	12	21.828	6.001	1
984	Prr11	0.859009	0.930336	0.257403	0.181494	1.41824	12	21.939	6.001	1
985	Ercc6l	0.856339	0.930336	0.260781	0.184974	1.40983	12	22.1588	6.001	2
986	Txlng	0.865154	0.930336	0.249512	0.173496	1.43814	12	21.6227	6.001	0
987	Ccdc40	0.989403	0.994683	-0.023529	-0.0135605	1.73512	12	21.6906	6.001	1
988	Hook1	0.00587699	0.0556914	-3.58741	-3.34102	1.07375	12	22.9208	6.22031	6
989	Prune	0.846417	0.930336	0.365427	0.197924	1.8463	12	21.6611	6.001	1
990	Zc3h14	0.359895	0.871505	-1.40743	-0.951968	1.47844	12	21.9193	6.001	1
991	Fbxo30	0.248054	0.692001	-1.77133	-1.21412	1.45894	12	21.9782	6.001	1
992	Rcc2	5.13645e-06	0.00036076	3.80523	7.75883	0.490439	12	26.967	15.7718	16
993	Ptk7	0.857735	0.930336	0.259019	0.183155	1.41421	12	21.914	6.001	1
994	Tnrc6b.1	0.000120767	0.0035865	-6.44016	-5.57546	1.15509	12	23.7128	6.36554	6
995	Gen1	0.598273	0.930336	0.894736	0.541202	1.65324	12	21.7494	6.001	1
996	Iqcb1	0.857996	0.930336	0.258688	0.182814	1.41504	12	21.8823	6.001	1
997	Nars	0.480199	0.930336	1.18942	0.728643	1.63238	12	21.7984	6.001	1
998	Gspt1	0.858053	0.930336	0.258616	0.18274	1.41521	12	21.9515	6.001	1
999	Scfd1	0.0106157	0.0802225	3.76224	3.02239	1.24479	12	22.5962	6.4026	6
1000	Gorab	0.0628842	0.30809	3.64834	2.04989	1.77978	12	22.2078	6.001	2
1001	Cep55	0.320411	0.798612	1.61155	1.03649	1.55482	12	21.8684	6.001	1
1002	Srrm2	0.0454484	0.251671	3.21317	2.23198	1.4396	12	22.5343	6.001	3
1003	Fam178a	0.916786	0.951763	0.176222	0.106705	1.65149	12	21.8404	6.001	1
1004	Mettl6	0.0212668	0.136519	2.96701	2.64776	1.12057	12	23.3717	7.09826	7
1005	Sall4	0.854419	0.930336	0.263191	0.187477	1.40386	12	22.3405	6.001	2
1006	Usp47	0.00941035	0.0754091	-3.15025	-3.08725	1.02041	12	23.1627	9.1863	9
1007	Ncaph	0.899434	0.944524	0.202347	0.129079	1.56763	12	21.9256	6.001	1
1008	Thop1	0.0299215	0.186074	2.69263	2.46213	1.09362	12	23.2818	7.08067	7
1009	2011-09-01	0.88849	0.939643	0.218008	0.143224	1.52215	12	21.9673	6.001	1
1010	Cep97	0.433031	0.930336	-1.21095	-0.811227	1.49273	12	21.8872	6.001	1
1011	mCG_6739	0.00403808	0.0442336	1.95517	3.54439	0.551624	12	24.9113	11.7709	12
1012	Ccz1	0.267107	0.721553	-1.6486	-1.16384	1.41652	12	21.9589	6.001	1
1013	Ska3	0.376402	0.889587	-1.38147	-0.918596	1.5039	12	21.9159	6.001	1
1014	Hars	0.731728	0.930336	-0.201888	-0.350926	0.5753	12	23.1455	6.06927	6
1015	Ttc4.1	0.178771	0.574438	-2.06945	-1.42809	1.4491	12	22.0256	6.001	1
1016	Q8C3W1	0.284836	0.749333	-1.64005	-1.1195	1.46499	12	21.9571	6.001	1
1017	Ophn1	0.00467246	0.0487067	3.84361	3.46516	1.10922	12	23.4138	7.10147	7
1018	Rbpms	0.857559	0.930336	0.259241	0.183384	1.41366	12	21.6544	6.001	1
1019	2010-09-01	0.26852	0.722442	1.77619	1.16023	1.5309	12	21.8955	6.001	1
1020	Snx18	0.282767	0.748612	-2.71344	-1.12456	2.41289	12	22.5335	6.001	4
1021	Rcor2	0.857454	0.930336	0.259374	0.18352	1.41333	12	21.7385	6.001	1
1022	Cstf2t	0.502782	0.930336	-0.193819	-0.690887	0.280536	12	26.3232	13.7222	14
1023	Spice1	0.858086	0.930336	0.258575	0.182697	1.41532	12	21.98	6.001	1
1024	Efhd2	0.0406602	0.2337	2.55631	2.29368	1.11451	12	23.1436	6.11854	6
1025	Nhsl1	0.671332	0.930336	0.843957	0.43493	1.94044	12	21.5457	6.001	1
1026	Pgls	0.00238351	0.0290399	-3.98535	-3.83278	1.03981	12	23.0205	6.16395	6
1027	Samd4a	0.223543	0.64471	-3.63047	-1.28352	2.82853	12	22.9093	6.001	5
1028	Ufl1	0.857466	0.930336	0.259359	0.183505	1.41336	12	21.7785	6.001	1
1029	As3mt	0.998284	0.99851	0.00382361	0.00219581	1.74132	12	21.686	6.001	1
1030	Polr2b	0.604311	0.930336	-0.83923	-0.532187	1.57695	12	21.8263	6.001	1
1031	Lsm14b	0.159647	0.535132	-2.08156	-1.49926	1.38839	12	22.0277	6.001	1
1032	Sall2	0.146672	0.515552	-2.14989	-1.5518	1.38542	12	22.0382	6.001	1
1033	Wibg	0.014073	0.0988418	-3.50267	-2.87064	1.22017	12	23.3462	5.49594	6
1034	Prmt5	0.857718	0.930336	0.25904	0.183177	1.41416	12	21.8859	6.001	1
1035	Eif3b	0.865383	0.930336	0.249215	0.173198	1.4389	12	22.0125	6.001	1
1036	Pak2	0.858256	0.930336	0.258359	0.182475	1.41586	12	21.9204	6.001	1
1037	Ago3	0.619257	0.930336	-0.806986	-0.510065	1.58212	12	21.821	6.001	1
1038	Ago2	3.07093e-07	4.57769e-05	-9.90654	-10.1431	0.976677	12	24.9876	6.07745	6
1039	Crk.1	0.318907	0.796601	1.57708	1.03985	1.51664	12	21.8625	6.001	1
1040	Taf10	0.68557	0.930336	-0.642766	-0.414854	1.54938	12	21.7937	6.001	1
1041	Ppp1r11	0.859462	0.930336	0.256827	0.180904	1.41968	12	22.0074	6.001	1
1042	Spats2	0.865154	0.930336	0.249512	0.173496	1.43814	12	21.6227	6.001	0
1043	Lyrm4	0.866449	0.930336	0.247828	0.171811	1.44244	12	22.0565	6.001	1
1044	Arfip2	0.858136	0.930336	0.258511	0.182632	1.41548	12	21.8894	6.001	1
1045	Ncapd2	0.109477	0.42778	-2.11064	-1.72871	1.22093	12	22.757	5.12296	5
1046	Champ1	0.515999	0.930336	-0.997575	-0.669261	1.49056	12	21.8525	6.001	1
1047	Kin	0.216305	0.637699	1.96719	1.30518	1.50722	12	21.9268	6.001	1
1048	Cbr3	0.857503	0.930336	0.259312	0.183457	1.41348	12	21.6986	6.001	1
1049	Lin28a	0.0881855	0.389269	-0.50481	-1.85588	0.272006	12	24.198	10.896	11
1050	Aimp2	0.400802	0.930336	1.35318	0.87108	1.55345	12	21.8256	6.001	1
1051	Eppk1	0.85819	0.930336	0.258442	0.182561	1.41565	12	21.9387	6.001	1
1052	Zdhhc3	0.857718	0.930336	0.25904	0.183176	1.41416	12	21.8787	6.001	1
1053	Nes.1	0.857476	0.930336	0.259346	0.183492	1.41339	12	21.8174	6.001	1
1054	Rbm12	0.462142	0.930336	-1.13848	-0.759625	1.49873	12	21.8753	6.001	1
1055	Usp15	0.857588	0.930336	0.259205	0.183346	1.41375	12	21.5737	6.001	1
1056	Wasf1	0.524208	0.930336	1.05857	0.655992	1.61369	12	21.7767	6.001	1
1057	Arl6ip5	0.693198	0.930336	0.690459	0.40417	1.70834	12	21.7154	6.001	1
1058	Aspscr1	0.0410561	0.23455	1.09051	2.28832	0.476554	12	24.5783	12.1213	12
1059	Rbpms2	0.148833	0.518342	-2.39158	-1.54278	1.55018	12	22.4634	6.001	3
1060	Rbms2	0.286647	0.752212	-2.67175	-1.11509	2.396	12	22.1178	6.001	3
1061	Dut	0.858326	0.930336	0.25827	0.182385	1.41608	12	21.9713	6.001	1
1062	Cth	0.85764	0.930336	0.25914	0.183279	1.41391	12	21.8613	6.001	1
1063	Myh9	0.0639416	0.309094	0.828798	2.04044	0.406187	12	24.2272	10.7831	11
1064	Wash1	0.857527	0.930336	0.259283	0.183426	1.41355	12	21.8803	6.001	1
1065	Sirt2	0.218182	0.639441	-3.9311	-1.2995	3.02508	12	23.018	6.001	5
1066	Ankrd49	0.000473414	0.00991677	-4.47413	-4.7484	0.942241	12	23.6768	9.05573	9
1067	Fam114a2	0.858764	0.930336	0.257715	0.181814	1.41746	12	22.0217	6.001	1
1068	Nle1	0.158622	0.533505	2.46121	1.50328	1.63723	12	22.3125	6.001	2
1069	Ddx1	0.466579	0.930336	1.22226	0.751942	1.62548	12	21.8039	6.001	1
1070	Nsmce2	0.0400928	0.232383	4.11782	2.30144	1.78923	12	23.109	6.12135	5
1071	Golga4	0.0140548	0.0988418	4.17147	2.87134	1.4528	12	22.9231	6.001	4
1072	Elp2	0.857896	0.930336	0.258815	0.182944	1.41472	12	21.8659	6.001	1
1073	Wwox	0.0522968	0.273854	3.34732	2.1537	1.55422	12	22.5798	6.001	3
1074	Ttc1	0.000838509	0.0151694	-4.27631	-4.41801	0.967928	12	23.113	6.06814	6
1075	Bicd2	0.00430251	0.0462811	-3.78176	-3.50992	1.07745	12	22.9188	6.22605	6
1076	Rsrc2	0.857496	0.930336	0.259321	0.183466	1.41346	12	21.7344	6.001	1
1077	Spdl1	0.572528	0.930336	-0.841265	-0.580177	1.45001	12	23.1939	6.001	4
1078	Polr2h	0.509116	0.930336	1.12092	0.680482	1.64725	12	21.787	6.001	1
1079	Tgs1	0.00966845	0.0769608	-3.22033	-3.07268	1.04805	12	23.0939	6.12372	6
1080	Pawr	0.192551	0.595612	-1.92818	-1.38068	1.39654	12	22.0036	6.001	1
1081	Nans	0.0897167	0.392387	-2.54495	-1.84585	1.37874	12	22.0949	6.001	1
1082	Psmd6	0.821984	0.930336	-0.381533	-0.229976	1.65901	12	21.7502	6.001	1
1083	Eif3m	0.752583	0.930336	-0.526129	-0.322554	1.63113	12	21.7743	6.001	1
1084	Arfgap2	0.000125587	0.0035865	6.17125	5.55093	1.11175	12	23.6753	6.10354	6
1085	Unc45a	0.0925898	0.40064	-2.55802	-1.82746	1.39977	12	22.5587	6.001	3
1086	Rbm10	0.865154	0.930336	0.249512	0.173496	1.43814	12	21.6227	6.001	0
1087	Aco2	0.861615	0.930336	0.254077	0.178101	1.42659	12	22.1185	6.001	1
1088	Prpf19	0.20863	0.622762	0.596273	1.32879	0.448733	12	24.8765	13.8527	14
1089	Dnajb11	0.857522	0.930336	0.259288	0.183432	1.41354	12	21.8025	6.001	1
1090	Hspa4	0.548587	0.930336	0.190705	0.617276	0.308946	12	26.3555	18	18
1091	Mat2b	0.857474	0.930336	0.259349	0.183494	1.41339	12	21.7166	6.001	1
1092	Etfa	0.516429	0.930336	1.10384	0.668564	1.65106	12	21.7842	6.001	1
1093	Pwp1	0.857599	0.930336	0.259191	0.183332	1.41378	12	21.9082	6.001	1
1094	Gigyf1	1.14029e-05	0.000648336	-7.05523	-7.16506	0.984671	12	24.0933	6.08715	6
1095	Mccc1	0.000818568	0.0150365	1.23154	4.43176	0.277889	12	28.6922	18	18
1096	Ankrd17	1.25979e-05	0.00068372	-2.41342	-7.09306	0.340251	12	24.4264	11.0111	11
1097	Rtn4	0.0183396	0.121183	-0.692293	-2.72784	0.253788	12	27.3795	18	18
1098	Arhgdia	0.590016	0.930336	0.268494	0.553604	0.484994	12	26.2206	14.5303	15
1099	Igf2bp3.1	0.555977	0.930336	-0.910814	-0.605731	1.50366	12	21.8381	6.001	1
1100	2210010C04Rik	0.857956	0.930336	0.258739	0.182866	1.41491	12	21.9256	6.001	1
1101	Glod4	0.00532437	0.0520454	3.66254	3.39442	1.07899	12	24.1346	7.00168	7
1102	Coprs	0.254616	0.7008	-3.01004	-1.19648	2.51576	12	22.5349	6.001	4
1103	Nudcd2	0.000181278	0.00491921	-5.63541	-5.32344	1.0586	12	23.5813	6.18995	6
1104	Mtap	0.859775	0.930336	0.256429	0.180497	1.42068	12	22.0171	6.001	1
1105	Rpa3	0.230176	0.657489	-1.84082	-1.26416	1.45616	12	21.9894	6.001	1
1106	Nudt21	0.253883	0.7008	-1.69324	-1.19843	1.41288	12	21.9661	6.001	1
1107	Pih1d1	0.0980481	0.408489	-2.88426	-1.79388	1.60783	12	22.6327	6.001	4
1108	Glrx3	0.291888	0.75929	-1.55583	-1.10245	1.41126	12	22.275	6.001	2
1109	Zmat5	0.85749	0.930336	0.259329	0.183474	1.41344	12	21.7231	6.001	1
1110	Zwint	0.0168597	0.113856	2.55276	2.77326	0.92049	12	26.6641	9.24016	12
1111	Hsbp1	0.150022	0.519205	-2.21355	-1.53787	1.43936	12	22.0506	6.001	1
1112	Ppid	8.11778e-05	0.0026924	-1.74873	-5.82747	0.300083	12	27.9151	18	18
1113	Wdr45b	0.0761908	0.352604	2.80811	1.9404	1.44718	12	22.0602	6.001	1
1114	Uqcrfs1	0.857686	0.930336	0.259081	0.183219	1.41405	12	21.8765	6.001	1
1115	Tppp3	0.151875	0.521209	2.21493	1.53027	1.44741	12	21.9662	6.001	1
1116	Ppil4	0.919081	0.951763	-0.171144	-0.10375	1.64957	12	21.7152	6.001	1
1117	Ranbp3	0.22187	0.641436	-2.03416	-1.28847	1.57874	12	22.0355	6.001	2
1118	Atic	0.336407	0.829896	1.56445	1.00138	1.56229	12	21.8606	6.001	1
1119	Rnaseh2a	0.938608	0.959502	0.135895	0.0786489	1.72786	12	21.664	6.001	1
1120	Ist1	0.0838139	0.374808	-3.27301	-1.88539	1.73599	12	22.9186	6.24953	5
1121	Sugt1	2.33369e-05	0.0010288	-7.04368	-6.65786	1.05795	12	24.025	6.18728	6
1122	Hnrnpa0	0.544532	0.930336	0.972421	0.623647	1.55925	12	21.7624	6.001	1
1123	Cacybp	0.000156537	0.00434664	-6.25102	-5.41385	1.15464	12	23.6703	6.36534	6
1124	Napa	0.0886778	0.389269	2.59574	1.85264	1.40111	12	22.4537	6.001	3
1125	Dsn1	0.865154	0.930336	0.249512	0.173496	1.43814	12	21.6227	6.001	0
1126	Narf	0.0587838	0.294907	-2.60645	-2.088	1.2483	12	23.0099	5.04962	5
1127	Cops7a	0.857478	0.930336	0.259344	0.183489	1.4134	12	21.798	6.001	1
1128	Pbdc1	0.857509	0.930336	0.259305	0.183449	1.4135	12	21.7329	6.001	1
1129	Ndc80	0.852191	0.930336	0.265968	0.190384	1.39701	12	22.0056	6.001	3
1130	Nkap	0.0439356	0.245136	1.56509	2.25078	0.695354	12	22.5386	8.17657	8
1131	Ebag9	0.0351533	0.209865	4.19399	2.37386	1.76673	12	22.7913	6.001	3
1132	Tbcb	0.904701	0.949221	0.194592	0.12228	1.59136	12	21.9041	6.001	1
1133	Atp6v1f	0.00708862	0.0641198	1.67791	3.23985	0.517896	12	25.0952	13.7193	14
1134	Chordc1	0.174517	0.56623	-0.540455	-1.44335	0.374445	12	23.297	8.14881	8
1135	Rufy3	0.274383	0.729652	-1.68812	-1.14538	1.47386	12	21.966	6.001	1
1136	Ttpal	0.000451155	0.00961928	5.18994	4.77661	1.08653	12	23.7057	7.10274	7
1137	Gcc1	7.23184e-05	0.00246709	6.62882	5.90187	1.12317	12	23.8268	8.08227	8
1138	Idh3a	0.857589	0.930336	0.259203	0.183344	1.41375	12	21.8374	6.001	1
1139	Rpap3	0.00120185	0.0183976	-4.41945	-4.2139	1.04878	12	23.5823	8.16864	8
1140	Q9D735	0.858067	0.930336	0.258599	0.182722	1.41526	12	21.9065	6.001	1
1141	Chmp5	0.8578	0.930336	0.258936	0.18307	1.41442	12	21.9483	6.001	1
1142	Chmp4b	0.858851	0.930336	0.257604	0.1817	1.41774	12	21.9324	6.001	1
1143	Arfgap3	0.302892	0.776081	1.55464	1.07645	1.44423	12	21.8586	6.001	1
1144	Bola1	0.857476	0.930336	0.259346	0.183491	1.4134	12	21.7777	6.001	1
1145	Tmem263	0.00149561	0.0212591	2.35687	4.09124	0.576076	12	25.1981	9.78377	11
1146	Cnn3	0.840937	0.930336	-0.086088	-0.205093	0.419752	12	24.7708	11.8588	12
1147	Zfpl1	0.100787	0.40932	2.58878	1.77767	1.45628	12	22.0267	6.001	1
[truncated: 47 more rows]

## Sheet: full proDA Copg1 vs Copg1+BFA
	name	pval	adj_pval	diff	t_statistic	se	df	avg_abundance	n_approx	n_obs
[truncated: 1,194 more rows]

[truncated: 6 more sheets: full proDA Copg2 vs Ago2, full proDA Copg2 vs Copg2+BFA, Copg1 specific (peptide count), Copg1 membrane-specific, Copg2 specific  (peptide count), Copg2 membrane-specific]
