# Supplementary material for: Engineering of ultraID, a compact and hyperactive enzyme for proximity-dependent biotinylation in living cells
Source: Commun Biol. 2022 Jul 4;5:657. doi: 10.1038/s42003-022-03604-5 (PMC9253107; doi:10.1038/s42003-022-03604-5)
Supplement: Supplementary file 7 — Supplementary Data 4 [file 42003_2022_3604_MOESM7_ESM.xlsx]

## Sheet: SYBR
		mID	K4	K5	R40G/L41P	L41P-only
	Temperature	A1	A2	A3	A4	A5
	20	-12.0939	-26.5071	-27.3096	0.530312	-0.967295
	20.5	-26.2035	-57.432	-59.1708	1.14901	-2.09581
	21	-24.1879	-53.0141	-54.6192	1.06062	-1.93459				mID	K4	K5	L41P	L41P/G40R
	21.5	-24.1879	-53.0141	-54.6192	1.06062	-1.93459			-d(RFU)/dT	-120.008	-80.5698	-167.624	-183.74	-196.356
	22	-24.1879	-53.0141	-54.6192	1.06062	-1.93459			T [°C]	64	64.5	52	63	60.5
	22.5	-24.7084	-52.7332	-57.5134	0.980747	-2.26477
	23	-21.6078	-55.9563	-40.0592	1.55294	-0.257847
	23.5	-14.5408	-50.2268	-0.17354	2.07833	4.22112
	24	-8.23383	-34.3172	16.8235	1.50283	5.8182
	24.5	-8.45059	-22.8702	13.7609	1.13338	4.83239
	25	-13.679	-11.8199	6.45227	1.13663	4.48362
	25.5	-19.3307	-0.355721	-3.15721	0.521196	4.3932
	26	-26.9463	3.871	-10.284	-0.23395	4.09768
	26.5	-35.2518	2.9649	-18.6245	-0.393353	3.99058
	27	-33.9292	2.57433	-27.8238	-0.734901	3.97854
	27.5	-24.9631	1.60747	-25.9044	-0.747371	3.61694
	28	-17.7917	1.18203	-15.4238	0.209807	3.16685
	28.5	-10.4629	1.46469	-8.19125	0.606732	2.49261
	29	-3.77452	0.988191	-0.662451	0.575111	1.72564
	29.5	-2.26169	0.802844	7.35814	0.968565	1.31403
	30	-4.3759	1.29531	9.2244	1.22468	1.12729
	30.5	-5.63321	0.81413	5.93359	0.657053	0.446833
	31	-6.28512	0.0125582	4.09985	0.634452	0.17522
	31.5	-5.15018	-0.144978	1.53382	0.72521	0.334741
	32	-3.42207	-0.741461	-1.39959	0.538929	-0.480657
	32.5	-2.05882	-1.35342	-3.18987	0.69156	-1.2342
	33	-1.13581	-1.63657	-5.37848	0.819033	-1.06225
	33.5	-0.244608	-2.13467	-8.68004	0.452888	-1.4566
	34	0.13568	-2.51445	-11.1151	0.187047	-2.50204
	34.5	-0.430054	-2.21535	-13.2557	-0.0670484	-2.54591
	35	-1.23786	-2.7929	-16.854	-0.964107	-2.84888
	35.5	-1.55571	-3.65777	-20.6042	-1.45619	-3.96937
	36	-2.6105	-4.10412	-23.631	-1.46307	-4.91329
	36.5	-4.2536	-4.98538	-27.1188	-1.70331	-5.57309
	37	-4.46422	-6.32035	-30.4627	-1.56912	-6.65616
	37.5	-4.15861	-7.2672	-32.8991	-1.12535	-7.69319
	38	-4.34312	-7.83508	-35.5422	-1.44439	-8.22211
	38.5	-4.33519	-8.67581	-38.7659	-1.83965	-8.50215
	39	-3.94556	-9.82182	-41.8975	-1.92128	-8.93126
	39.5	-4.29963	-11.0172	-45.5254	-2.81023	-9.44565
	40	-4.89398	-11.6616	-49.3457	-4.11728	-9.77412
	40.5	-5.38932	-12.6666	-52.1724	-4.58179	-10.5787
	41	-5.83785	-13.7969	-54.4091	-5.22129	-11.5109
	41.5	-6.31173	-14.4971	-56.5301	-5.93417	-12.0822
	42	-6.91659	-15.2784	-58.1981	-5.57908	-13.1647
	42.5	-7.76454	-16.776	-59.5741	-5.15377	-14.8071
	43	-8.39218	-18.2047	-61.0472	-5.45145	-15.7256
	43.5	-9.13249	-19.6041	-62.7171	-5.41532	-16.4527
	44	-10.0624	-21.2609	-64.0613	-5.77683	-17.8661
	44.5	-10.5266	-23.0845	-65.3592	-7.43669	-18.3569
	45	-10.8344	-25.1063	-67.5763	-9.08777	-18.0579
	45.5	-11.5311	-27.3503	-71.1925	-10.522	-19.1907
	46	-11.9502	-29.9853	-75.5819	-12.3154	-20.9667
	46.5	-12.4237	-32.5975	-81.2715	-13.9946	-22.0379
	47	-13.5567	-35.3046	-88.4253	-14.5975	-23.834
	47.5	-14.3518	-38.0825	-96.758	-14.7241	-26.317
	48	-15.2985	-40.8174	-105.56	-15.2288	-27.9383
	48.5	-17.0883	-43.5829	-115.259	-15.923	-29.3901
	49	-19.0216	-46.4652	-126.129	-16.8997	-31.2211
	49.5	-20.4638	-49.3694	-136.996	-19.0274	-32.9938
	50	-22.8592	-52.0333	-147.046	-21.6624	-35.0073
	50.5	-25.142	-54.9195	-156.272	-23.5956	-37.1897
	51	-26.1256	-57.4666	-163.523	-25.9578	-39.6108
	51.5	-27.3168	-59.5691	-167.228	-28.0371	-42.558
	52	-29.0822	-61.1778	-167.624	-29.7448	-45.5897
	52.5	-29.8192	-62.6253	-163.411	-31.9102	-48.4711
	53	-30.5559	-63.7596	-153.588	-34.3462	-51.8253
	53.5	-32.2485	-65.0413	-138.626	-36.2312	-55.2511
	54	-33.1621	-66.4666	-119.002	-38.868	-59.1901
	54.5	-33.9283	-67.5467	-94.749	-41.9329	-64.3325
	55	-35.37	-67.8505	-67.4819	-44.9703	-70.6457
	55.5	-36.4552	-67.0029	-39.3765	-48.9955	-78.2232
	56	-37.3666	-64.8551	-12.0794	-53.8345	-87.6107
	56.5	-39.1991	-62.2093	12.8139	-58.9009	-98.3393
	57	-41.5706	-59.8652	33.8943	-64.3792	-109.943
	57.5	-44.1662	-57.8626	49.5411	-71.035	-123.503
	58	-47.2657	-56.4383	59.96	-78.7559	-138.608
	58.5	-51.0602	-55.927	66.9061	-87.4481	-153.752
	59	-55.3298	-55.6377	70.5245	-97.3053	-168.687
	59.5	-60.0429	-55.2005	71.4739	-108.63	-182.705
	60	-65.7963	-55.6448	72.0771	-120.796	-192.417
	60.5	-73.0181	-56.7643	72.6066	-133.452	-196.356
	61	-81.0114	-58.5462	71.7313	-146.614	-194.127
	61.5	-89.635	-61.0041	71.1779	-159.603	-184.369
	62	-98.3404	-64.227	71.0091	-170.929	-167.298
	62.5	-106.28	-67.8377	70.0369	-179.374	-144.726
	63	-113.237	-71.9256	68.5693	-183.74	-117.971
	63.5	-118.214	-75.1732	67.4443	-182.552	-89.7183
	64	-120.008	-78.1803	66.139	-174.157	-62.0814
	64.5	-118.062	-80.5698	64.1926	-158.82	-36.2368
	65	-111.952	-79.8916	62.6993	-137.413	-13.9073
	65.5	-101.074	-76.2825	62.6093	-111.023	3.89776
	66	-86.2688	-70.5367	63.2413	-82.018	17.7642
	66.5	-68.9703	-61.1509	62.9456	-53.8661	27.3715
	67	-50.8173	-48.3965	63.0928	-28.5151	33.2411
	67.5	-33.1867	-34.8306	63.3618	-6.73499	37.2656
	68	-16.9015	-20.0092	62.8246	10.5947	40.1684
	68.5	-3.28879	-4.77989	62.0973	23.4728	41.7906
	69	7.38098	8.82072	62.4856	33.1257	43.4513
	69.5	15.6437	20.6869	63.3302	40.5497	45.6687
	70	21.6572	30.7049	64.0544	45.623	46.7942
	70.5	25.4738	37.5932	64.1576	48.7154	46.6639
	71	27.9885	41.7581	63.9008	50.5907	46.6195
	71.5	29.8598	43.9562	63.5462	51.8131	47.2799
	72	30.8292	44.4245	62.8511	52.3678	46.967
	72.5	31.3049	44.1914	62.307	52.3537	46.5713
	73	31.5984	43.9247	61.9239	52.417	47.3355
	73.5	31.5268	43.3111	61.6482	52.839	47.8127
	74	31.22	43.1524	61.6484	52.5572	46.4974
	74.5	31.3958	43.0785	61.2969	51.3457	46.0085
	75	31.4478	42.6786	59.9877	50.3701	45.814
	75.5	31.0609	41.973	59.3126	49.0834	44.1053
	76	31.1804	41.5528	58.6036	46.5657	43.0965
	76.5	31.4059	40.8967	57.1787	44.1273	43.1855
	77	30.7746	40.1115	56.5835	42.4303	42.7388
	77.5	30.4234	39.3528	57.1639	40.8303	42.6254
	78	30.8183	39.1369	57.1236	39.6441	43.6074
	78.5	30.7201	39.3885	56.8776	39.4146	44.4818
	79	30.1989	39.1405	56.826	39.8841	45.479
	79.5	30.346	39.1458	56.0755	40.601	45.9695
	80	30.2348	39.4205	54.983	41.053	46.5012
	80.5	29.6163	38.9079	54.5063	41.3386	47.5686
	81	29.6228	37.2946	54.5874	41.4606	47.6459
	81.5	30.2583	36.629	54.419	41.0248	46.9203
	82	30.7583	36.2417	54.26	40.3389	47.105
	82.5	31.48	35.5455	54.0173	39.7814	46.6674
	83	32.8089	35.5348	53.3425	39.2331	45.1226
	83.5	33.6864	36.879	52.4645	39.029	44.5308
	84	34.1805	37.9479	52.0866	39.0361	44.4902
	84.5	34.798	38.2364	51.8222	38.7545	43.8955
	85	35.2042	38.6451	51.5656	38.4368	44.1237
	85.5	35.0817	38.6394	51.2866	38.2632	44.9821
	86	35.0274	37.8353	50.1481	37.9579	45.317
	86.5	34.6353	36.8777	48.9281	37.3307	45.5028
	87	34.2785	36.5336	48.3191	37.4333	46.2047
	87.5	34.4822	36.338	47.7998	38.155	46.3209
	88	34.576	36.5954	47.8965	38.5398	46.0824
	88.5	34.7485	37.2475	49.4227	38.4897	46.5894
	89	35.9046	38.035	50.3228	38.8391	46.9943
	89.5	36.4792	38.6226	50.257	38.6634	46.5416
	90	36.3004	38.5738	49.8085	37.6409	45.8816
	90.5	36.5734	38.6247	48.105	36.7669	45.33
	91	36.7125	38.9692	45.5476	35.9568	44.0305
	91.5	36.2302	39.1395	43.7382	34.9014	42.9835
	92	36.1445	39.0545	42.4149	33.8356	42.7432
	92.5	36.7289	39.5847	41.5361	32.9911	42.8838
	93	37.0205	39.4616	41.7677	32.4255	43.4234
	93.5	37.7253	39.1283	42.2682	32.1244	44.3436
	94	38.2747	39.1658	42.5846	31.8337	44.8536
	94.5	42.7709	42.9941	46.5948	34.3744	49.2098
	95	20.2995	20.2397	21.6873	15.8238	22.9295

## Sheet: Run Information
File Name	admin_2020-07-24 11-16-25_BR002019.pcrd
Created By User	admin
Notes
ID
Run Started	24.07.2020 11:16:45 UTC +02:00
Run Ended	24.07.2020 12:34:12 UTC +02:00
Sample Vol	42
Lid Temp	105
Protocol File Name	CFX_Melt_BL1.prcl
Plate Setup File Name	Quick Plate_96 wells_SYBR Only.pltd
Base Serial Number	BR002019
Optical Head Serial Number	788BR01987
CFX Manager Version	3.0.1224.1015.
