# Supplementary material for: Engineering of ultraID, a compact and hyperactive enzyme for proximity-dependent biotinylation in living cells
Source: Commun Biol. 2022 Jul 4;5:657. doi: 10.1038/s42003-022-03604-5 (PMC9253107; doi:10.1038/s42003-022-03604-5)
Supplement: Supplementary file 8 — Supplementary Data 5 [file 42003_2022_3604_MOESM8_ESM.xlsx]

## Sheet: Tabelle1
A405, blank subtracted
mID	K4	K5	R40G/L41P	L41P-only	without Biotin				mID	K4	K5	R40G / L41P	L41P-only	without Biotin
0.4225	0.6599	0.5745	0.7333	0.5682	0.0385333			mean	0.213	0.3493	0.3824	0.4347	0.3243	0.0184
0.3805	0.5707	0.6013	0.8113	0.5808	0.0349333			std	0.0955544	0.152646	0.126078	0.172447	0.141604	0.015495
0.413	0.7113	0.622	0.6707	0.5535	0.0376333
0.2343	0.2155	0.335	0.4977	0.3857	0.021675
0.1931	0.3488	0.3652	0.5127	0.4208	0.017875
0.2018	0.3858	0.4251	0.4746	0.4218	0.037775
0.1813	0.4577	0.4375	0.5788	0.4113	0.015975
0.1133	0.2312	0.0023	0.226	0.1714	0.007125
0.1381	0.2234	0.2203	0.2982	0.1896	0.006725
0.1635	0.2115	0.3697	0.2945	0.1822	0.009125
0.1328	0.2794	0.3209	0.2659	0.2175	0.009725
0.2173	0.2743	0.4013	0.4043	0.3043	0.0293333
0.2153	0.2703	0.3943	0.4063	0.2693	0.0273333
0.1873	0.2693	0.3613	0.3713	0.2573	0.0303333
0.139	0.2603	0.2603	0.279	0.192	-0.00826667
0.1658	0.2723	0.2515	0.2774	0.1933	-0.0150667
0.121	0.2964	0.1787	0.2884	0.193	0.0118333
Normalized data
mID	K4	K5	R40G/L41P	L41P-only	without Biotin				mID	K4	K5	R40G / L41P	L41P-only	without Biotin
104.23	162.8	141.73	180.91	140.18	9.51			mean	100	167.19	182.9	207.31	152.61	7.73
93.87	140.79	148.34	200.15	143.29	8.62			std	10.16	31.16	35.48	31.01	28.82	6.83
101.89	175.48	153.45	165.46	136.55	9.28
115.63	106.35	165.34	245.64	190.36	10.7
95.3	172.15	180.24	253.05	207.69	8.82
99.59	190.41	209.81	234.24	208.18	18.65
89.47	225.9	215.93	285.67	203	7.88
82.75	168.84	1.7	165.04	125.17	5.2
100.86	163.14	160.88	217.76	138.46	4.91
119.4	154.45	269.97	215.06	133.06	6.66
96.99	204.03	234.34	194.18	158.84	7.1
105.16	132.74	194.19	195.65	147.26	14.19
104.19	130.81	190.81	196.61	130.32	13.23
90.65	130.32	174.84	179.68	124.52	14.68
97.93	183.38	183.38	196.55	135.27	-5.82
116.81	191.83	177.18	195.42	136.18	-10.61
85.25	208.8	125.9	203.17	135.97	8.34
